# Supplementary material for: Phylogenomics of MADS-Box Genes in Plants — Two Opposing Life Styles in One Gene Family
Source: Biology (Basel). 2013 Sep 12;2(3):1150–64. doi: 10.3390/biology2031150 (PMC3960868; doi:10.3390/biology2031150)
Supplement: Supplementary File 1 — Supplementary (ZIP, 8248 KB) [file biology-02-01150-s001.zip]

Archive with 8 entries (7 files):
- supplementary/
- supplementary/pipeline.zip
- supplementary/SupplementaryFigure1.tif
- supplementary/SupplementaryFigure2.tif
- supplementary/SupplementaryMaterial_Legends.docx
- supplementary/TypeI.fa
- supplementary/TypeII.fa
- supplementary/unasigned.fa
