# Supplementary material for: Phylogenomics of MADS-Box Genes in Plants — Two Opposing Life Styles in One Gene Family
Source: Biology (Basel). 2013 Sep 12;2(3):1150–64. doi: 10.3390/biology2031150 (PMC3960868; doi:10.3390/biology2031150)
Supplement: Supplementary File 1 — Supplementary (ZIP, 8248 KB) [file biology-02-01150-s001.zip › supplementary/TypeI.fa]

>AT1G01530_AGL28_Ma
ATGGCGAGAAAGAATCTTGGTCGTAGAAAAATAGAGTTGGTAAAAATGACCAACGAATCAAACCTTCAAGTTACGTTTTCAAAAAGAAGATCTGGTCTTT
TCAAAAAAGGCAGTGAACTTTGCACCTTATGTGACGCGGAAATTGCGATAATCGTGTTTTCACCCTCGGGAAAAGCATACTCTTTTGGTCATCCAAATGT
TAACAAGTTACTTGACCACTCTTTAGGGCGTGTTATAAGACACAACAACACAAACTTTGCTGAAAGCCGCACAAAGCTCCGTATTCAAATGCTCAATGAG
TCTTTAACTGAGGTGATGGCTGAAAAAGAAAAAGAACAAGAGACCAAGCAGTCAATAGTCCAAAATGAAAGAGAGAACAAGGACGCTGAGAAGTGGTGGA
GGAACTCTCCAACAGAACTCAACTTAGCTCAATCAACTTCCATGAAATGTGATCTTGAAGCTTTGAAGAAGGAAGTTGATGAAAAAGTCGCTCAACTTCA
TCATAGAAACCTAAACTTCTATGTTGGAAGTTCTAGCAATGTTGCTGCTCCAGCAGCTGTTAGTGGTGGTAATATCTCCACAAACCATGGTTTCTTTGAT
CAAAACGGAAACTCTACTTCTGCTCCAACACTGCCGTTTGGATTTAATGTTATGAATCGCACACCAGCTGGGTACAACAGTTACCAACTCCAAAACCAGG
AGGTTAAACAAGTCCATCCTCAGTATTGGGCTCGTTACTATTAG

>AT1G17310_AGL100
ATGAAAGATTTGTTCATGGAAGGAGAAAGAGAAACTTCATCGATGACTTGCTTGACGCCCAAGGATTCTGTTCAAAGCCCTAACATGTTGGTTAGACAAC
CAAAAAAGGAGACAACAACACAAACCCCTAAAACGACACGAGGAAGACAGAAGATAGAGATCAAGAAAATCGAGGAAGAGACCAAGAGACAAGTAACGTT
CTCGAAACGCCGTCGTGGGCTGTTCAAGAAATCCGCTGAATTGAGCGTTCTCACGGGCGCAAAAATCGCCGTCATAACGTTCTCTAAATGCGATAGGATC
TACAGATTTGGCCATGTAGACGCATTGATAGACAAGTATCTTCGTAAGAGTCCGGTGAAGTTGGAGGGATATTCCGGTGATAACGCGGCGGATGAGGAAA
GTAGGAGACCGTGGTGGGAGCGTCCGGTGGAGAGTGTGCCAGAAGAGGAGCTTGAGGAGTACATGGCAGCATTGAGTATGTTGAGAGAAAATATAGGGAA
AAAGATTGTGGCGATGGGTAACGATCGGACGGTTGATATGGTTCCGGCATGGCCAATCAATGTGATGGGATGGAAACCAACGATGGATATGCAAAAATTG
GAAAATCTGACGGATGGGGTTAATCGATGCCGTGTAGGTCAAAACGGTGATTGA

>AT1G22590_AGL87_Mg
ATGGGAAGAAGAAAAGTTACACACCAATTGATTTCTGACAACGCCACTCGCCGAGTTACATTCAGAAAACGCAAAGATGGTTTATTGAAGAAGATCTATG
AACTGACCGTTCTATGTGGTTTACCCGCTTGTGCCATCATCTACAGCGAATACAAAGATGGCCCTGAGCTCTGGCCAAACCTTAACGAGGTTCGTTCTAT
TCTTAACAGGTTAAGCGAACTTCCGGTAGAGAAGCAGACCAAATACATGATGGACCAGAAGGATCTCATGAACAAGATGATCCAAGACGCAGAGAAGAAG
TTGGAGAAGGAGAAGATGCATACTCGTGCGATGAAACTTGGGTTAATGGCTGGGTCTAATGATCTAATCACCGATACTGATTGTTCGGAGGAACTGGCCA
GAGCAGCTGATGTGGTTGATAAGAAGCTCAAAGCCATCAGAGAGAGAATCAAGGCTGTTGAAGCAGGAGCACCAATCATCAAGAGAGACTAG

>AT1G28450_AGL58_Ma
ATGAATCCCAAGAAAACCAAAGGAAAACAAAAGATTAACATCAAGAAAATTGAAAAAGACGAAGACAGATCGGTCACATTGTCTAAGCGTCTAAATGCTA
TCTACACTATGATCATTGAGCTTTCCATTCTCTGTGGTGTTGAAGTTGCGTTTATCGGGTATTCTTGCTCTGGAAAACCATACACATTCGGCAGTCCGTC
CTTCCAAGCCGTGGTGGAGCGGTTTCTCAACGGCGAGGCCTCGTCGTCTTCTTCATCATCGTTGCAACGATCGGTCAAGAATGCTCACAAGCAAGCGAAG
ATTCAAGAGCTTTGCAAAAGATACAATAGATTGGTGGAGGAGTTAAAGGTGGACGAAGTCAAAGTCAAGAAGGCAGCTGCATTGGCGGAGACGAGGGCCG
TGAATAAGGATGCGTGGTGGAAAGCAGATCCAAATGACGTGAAGGATCACGAAAAGGCGAAGAAGATGATGGAGAAGTATCAAGAGCTCAAAGAGAAACT
GCGTGAGGAAGTTGCTTTAAGGATCAAGAGAGGACATGATGAGAATAATAACAAATGA

>AT1G28460_AGL59_Ma
ATGAATCCCAAGAAAACCAAAGGAAAACAAAAGATTAACATCAAGAAAATTGAAAAAGATGAAGGCAGATCGGTCACATTCTCTAAGCGTCTAAATGGTA
TCTACACTAAAATCAGTGAGCTTTCTATTCTCTGTGGTGTTGAAGTTGCGTTTATCGGGTATTCTTGCTCTGGAAAACCATACACTTTTGGCAGTCCATC
CTTCCAAGCCGTGGCGGAGCGGTTTCTCAACGGCGATGCCTCGTCGTCTTCTTCATCATCATTGGTCATGAATGCTCACAAGCAAGCGAAGATTCAAGAG
CTTTGCAAAAAATACAATAGATTGGTGGAGGAGTTAAAGGTGGACGAAGTCAAAGTCAAGAAGGCAGCTGCATTGGCGGAGACGAGGGTCGTGAATAAGG
ATGTGTGGTGGAAAGTGGATCCAAATGACGTGAAGGATCACGAAAAGGCGAAGAAGATGATGGAGAAGTATCAAGAGCTCTATGATAAACTGTGTGAGCA
AGCTGCTTCAAGGATCAAGAGAGGACATGATGAGAATAATAACAAATGA

>AT1G29962_AGL64
ATGAAACCCAAGAAAACCAAAGGAAAACAAAGGATTAACATCAAGAAAATTGAAAAAGACGAAGACAGATTGGTCACATTGTCTAAGCGTCGAAATGGTA
TCTACACTAAACTCAGTGAGCTTTCCATTCTCTGTGGTGCTGAAGTTGCGTTTCTCGGGTATTCTTGCTCTGGAAAACCATACACATTCGGCAGTCCGTC
CTTCCAAGCCGTGGCAGAGCGGTTTCTCAACGGCGAGGCCTCGTCGTCTTCTTCATCATCGTTGCAACGATCGGTCATGAATGCTCATCAGCAAGCGAAG
ATTCAAGAGCTTTGCAAAGTATACAATAGATTGGTGGAGGAGATAACGGTGGAAGAAGTCAAATTAAAGAAGACGGCTGCATTGGCGGAGATGATGCCCA
TGAATGAGGATGCGTGGTGGAAAGTGGATCCAAATGACGTGAAGGATCGCGAAGAGGTGAAGAAGATGATGGAGAAGCATCAAGAGCTCTATGAGAAACT
GTGCGAGGAAGCTGCTTCAAGGATCAAGAGAGGACATGATGAGAATAATAACAAATGA

>AT1G31630_AGL86_Mg
ATGAGGTCGAAAATTAAGTTATCACTCATAGCTAATAAGACCTCAAGGAGAACCACATTCAGGAAGAGGAAGGGAGGGATAACGAACAAACTCCATGAGC
TAACAACTCTCTGCGGCGTCAAAGCATGTGCGGTAATCTCCAGTCCGTACGAGAATCCAGTGGTGTGGCCGTCAACCGAAGGTGTTCAAGAGGCGGTTTC
CATGTTTATGGAGAGGCCGGCGACAGAACAATCCAAGCTGATGATGAGTCATGAGACCTACTTGCAGGACAAAATTACCAAAGAAACAAAGAAACTGGAG
AGTCTACGTCGTGAAAACCGAGAATCTCAGCTTAGGCAATTTATGTTTGATTGTGTTGAAGGTAAGATGAGTGAGCATCAGTATGGTGCAAGGGACCTTC
AAGATTTAAGTCTTTATATTGATCACTATATCAATCAGCTTAATTCAAGTGTCATGCTCCTTACAAACAATGGTGCGTCTTCTTCTTCCTTTCCTCCTCC
GCTTCATACTTCAGTTGCGGGTGCGGGTGCGGGTGCGGGTGCTGCTCCTCTTGTTGTTGCGGGTGCGGGTGCGGCTCCTCTTGCTGTTGCGGGGGCGGGT
GCGAGTCCTCTTGCTGTTGCGGGTGTGGGTGCGGCTCCTCTTGCTGTTGCGGGTGCCGGTCCTCCTATGGCTCAGAATCAGTATGAGCCGATTCAGCCCT
ATATCCCTACTGCTTTTAGTGATAATATTCAATACCAAGCTCCTGTGGATTTTAATCATCAGATCCAACATGGAATCTATGATAATCTCAGTTTGGATCC
AAATCATCAGTATCCGTTTCAAGATGATCCATTCATGGAGATGTTGATGGAATATCCTTATGAACAAGTGGGTTATGCTGCAGAGCATGCACACATCCCT
TTCATGAACGGAAACTACTACAACTACCACCAACCACCAACCGTTGGTCTTACTACCACCGGTCACATGCCTTCCAACAACGCCACCACCACCACCACCA
CCAACACCACCGTTGTGTGA

>AT1G31640_AGL92_Mg
ATGAGGACGAAGACTAAGTTAGTACTCATACCTGATAGACACTTTCGGAGAGCCACATTCAGGAAGAGGAATGCAGGGATAAGGAAGAAACTCCACGAGC
TGACAACTCTCTGTGACATCAAAGCATGTGCGGTAATCTACAGTCCGTTCGAGAATCCAACGGTGTGGCCGTCAACCGAAGGTGTTCAAGAGGTGATTTC
GGAGTTCATGGAGAAGCCGGCGACAGAACGGTCCAAGACGATGATGAGTCATGAGACTTTCTTGCGGGACCAAATCACCAAAGAACAAAACAAACTAGAG
AGTCTACGTCGTGAAAACCGAGAAACTCAGCTTAAGCATTTTATGTTTGATTGCGTTGGAGGCAAGATGAGTGAGCAACAGTATGGTGCAAGGGACCTTC
AAGATTTAAGTCTTTTTACTGATCAATATCTTAATCAGCTTAATGCCAGGAAGAAGTTCCTTACAGAATATGGTGAGTCTTCTTCTTCTGTTCCTCCTCT
GTTTGATGTTGCGGGTGCCAATCCTCCTGTTGTTGCAGATCAAGCTGCGGTAACTGTTCCTCCTTTGTTTGCTGTTGCGGGTGCCAATCTTCCTGTTGTT
GCTGATCAAGCTGCGGTAACTGTTCCTCCTCTGTTTGCTGTTGCGGGTGCCAATCTTCCTGTTGTTGCAGATCAAGCTGCGGTTAATGTTCCTACTGGAT
TTCATAACATGAATGTGAACCAGAATCAGTATGAGCCGGTTCAGCCCTATGTCCCTACTGGTTTTAGTGATCATATTCAATATCAGAATATGAACTTCAA
TCAAAACCAACAAGAGCCGGTTCATTACCAGGCTCTTGCTGTTGCGGGTGCCGGTCTTCCTATGACTCAGAATCAGTATGAGCCCGTTCACTACCAGAGT
CTTGCTGTCGCGGGTGGCGGTCTTCCTATGAGTCAGTTGCAGTATGAGCCGGTTCAGCCTTATATCCCTACTGTTTTTAGTGATAATGTTCAATATCAGC
ATATGAATTTGTATCAAAATCAACAAGAGCCGGTTCACTACCAAGCTCTTGGTGTTGCAGGTGCCGGTCTTCCTATGAATCAGAATCAGTATGAGCCGGT
TCAGCCCTATGTCCCTACTGGTTTTAGTGATCATTTTCAGTTTGAGAATATGAATTTGAATCAAAATCAACAGGAGCCGGTTCAATACCAAGCTCCTGTT
GATTTTAATCATCAGATTCAACAAGGAAACTATGATATGAATTTGAACCAGAATATGAAGCATGCACACATCCCTTTCATGGACGGAAACTACTACAACT
ACCACCAGCCACCAACCGTTGGTCTTACTTCCACCGGTCACATGCCTTCCACCACCACCACCACCACCAACAACAACAACAACAACAATGTGTGA

>AT1G46408_AGL97_Ma
ATGGGTGGCGTGAAGAGGAAGATTGCTATAGAGAAGATACAGAACAAAAATCCACGAGCGGTTTCATTCTCCAAACGTCGTAAGGGTCTGTATAGCAAAG
CTTCTGAACTTTGTCTTCTCTCGGACGCAGAGATTGCGATCATAGCGACTCCTGTTTCTTCTAATTCCAACGCCGCTTTCTACAGTTTTGGCCACTCCTC
TGTTGATAATGTCGTCGCTGCTTTTCTCGCCAATCAGCGTCCTTGTGATGAAAGGTTTTGGTGGGAAGATGAGAGTCTTCTAAAATCAGAGAATCTGGAG
GAGTTGAGAGAGGCGATGGATTCAATGTCGACTATGTTGCGAGATCTCAAGGAGTTGGAGAAGCAAAGAGATCATCAAACGCAAACCCTAATTCATCAGC
CGTGTTCTGCAAGGGTTTGCATTCAAGATTATGTAACTGTGAATTTCGATGGGTTTAACACGGAAGAGCAAACCCTAGCGGTTTCTGACAATAGTAACAA
CAACGGTTTACTTGGAAACTTGGATGAGTGCAATGAAGATTTTGATGATCTCGATCAAATCTTCGATACGGTGACAAACTCTGAATTTTTATCGGTGAAT
TTGGAGATGGATGATGTAACTGTGAATTCTGAAGGGAACACGGAAGAGCAAACCCTAGCGGTTTCTGACAATAGCAACAACAACGGTTTACTTGGAAACT
TGGATGAGTGCAATGAAGATTTTGATGATCTCGATCAAATCATTGAGTATTTGACAAGCTCTGAAGCTTTATCCATGAATTTAAAGATGGATGATGTCTG
A

>AT1G47760_AGL102_Ma
ATGGGTCGTAGAAAAATAGAGATAAAATTTATTGAAGATAGCATCGAAAGGAAAGCGACGTTTTCAAGACGCCGAAATGGCATTTTTAAGAAGGCTGATG
AACTCGCGAAGTTGTGTAATGTAGAGATTGCTGTCTTGGTCATCTCCCCCACTAATATACCATACACATACGGTTATCCATGCTTCAACGATGTGGTTGA
GCGTATTCAAAATCCTAGTGCTTCGTCCAAACTCAGGAGTCTCATGAAAGAATTGGAACAAATCAAAGAGTTTCAGGAGGATTTGAGGAAGAAACAGCAA
AGAAACCTTGAAAAGTCCAATATGAAAGAGAATGTAGATCTGAAATTGGAGGACTTAGTTGCTTTCAAGGCGAAACTCGAGGCCTATCAAGCAGGTTTAA
AGAGGAAACATGTAGAGATGGAGGATTTGTCTTCTCCATCGATACTCTCAAAGAATACAAAGAATAAGATGATGAGGACCGAGTATTCGTCTGGACAGAG
CAAAGGAATGTATGAGTTTCGGGCTTTCGGCCCAGGATTTCTTGGAACTATTTAG

>AT1G48150_AGL74_Ma
ATGCAGTCGTCGAACGTAACTGATTGCACAATGAGGAAAAGAGGAACAAAAAGAAAGATTGAAATTGAGAAACGCATGACTAAACAACAACGATCCGTCG
CTTGCAGCAAACGCCGTCCCACACTCTTCTCCAAAGCGGCTGATCTTTGCCTTCTCTCCGGAGCCAACATAGCCGTTTTTGTAACTTCTCCTGACGAGAA
CTCCGATGTCGTTTATTCATTCTCGGGCTACTCTCATGCCTCTGAAATTGTTGACTGTTACCTCAACAACAAGTCTCCTCCCAAGACTACTATTAACCCT
GAATCAGCCAAGTTTTGGTGGGAAGAGCCCGATCTTTACCGTGATTGTGACGATCTGTCTGAGTTAAGAATCATCGAAGATCGTTTGATGAGAACGAAGA
AGCATCTCATGGATTATCTTGAGAAGAAAGAAAAATCACACTCTGTTTCTAAATCCGATCAAAACCCTAACAACGACAGTGGGTCTTCTTCTTCGTCTTC
TCAAATTGCTTCTGATTTTGGTCAAAACCCTAGTACCTTGTCTCCGTCTTCCTTAAAAATTGTTTCTTTTGATCAGAACTCTTACTCCTCACTTGAGCCT
TCGTCACAAGTTACTACTTGTTTTGATCAAAACCCTGTTTTCTCTGTTGGCAGCGAGTCATCATCTGATCAATCTCGTTACTTGGTGAATGAAGATTCTG
GATTTGTTGACGGCCTCTTATGTGAAACAGAGGAAGAGAATAACGGAATGCGTCTTCCCCAAGAAACACAAACACAACCGATGTTCACAGAGGAGGATCA
GAGCTTTTGGGAAAACCTAGATGTCGACGACGTGTTTGGTCTTTTTAAGGACGACAACAATCTTGAGGTTCCTCTTCAAGATCATTCCTCAACCAACGAA
GACGACGAGTTATTGATCGACATAAGTGAATACTTAAGCGAAGAAGCAATGGAATGCCCATGTTTTAGTTAG

>AT1G54760_AGL85_Ma
ATGAAGACAGATTGGTCACATTATCTAAGCGTCGAAATGGAATCTACAATAAGCAATGAGCTTTCCATTCTCTGTGGTGCTGAAGTTGCGTTTCTCGGAT
ACTCTTGCTCAGGAAAACCATACACATTCGGCAGTCCGTCTTTTCAAGCCGTGGCAGAGCGATTTCTCAATCGTGAGGCCTCATCATCGTTGCAACGATC
GGTCATGAATGCTCACCAACAAGCGAAGATTCAAGAGCTTTGCAAAGTATACAATAGAATGGTGGAGGAGGCAAAGACGGAAGAAGCCAAAGTAAAGAAG
GCAGCTGCATTAGCGGAGACAATGCCCGTAGATGAGGATGCGTGGTGGAAAGTGGATCCAAAGGAGGTGGAAGATCACGAAGAGGCGAAGAAGATAATGG
AAAAGTGTGAAGGGCTCTATGAGAAACTGTGTAATGAAGCTGCTGCAAGGATCCAAAGAGGAGATGCTGAGAATAATAACAAATGA

>AT1G59810_AGL50_Mb
ATGGCTCCTCGTCAGAAGAAACCTAACAAGTCTGATGATGATGATGATTTGCGTAGGAAGAAACAGAGCTTTTTCAAACAGAGATTTCCAGGCTTTAAGA
AGAAAGCCTCTGAGCTCTCTGTTCTCTGCGGCAACTCTGTCGGTTTCATCTGTTACGGTCCCGACAGCGATCTTCATGTTTGGCCTCAGTCTCAAGATCA
TAACCCACAAGCCCTACATGAGATCGTTGCCAAGTTCAATGCCTTGAGTGATGAGAGGAGGAAGAATCATGCATGTGATCTCAATGACTTCCCTCATCAT
CTCAAGGGTTTGTCTCGTGAGGAGTTAAGGAAGCATCTCCTTCACCTTGACTCTCAATTACTTGGAGTCAGGGAACAAAAGATAGAAATTCTTAAGAAGA
CGCTCACGGGTTCTTCCGAAAAAGATGGTGCTAGGGTTTCAGAGAACTCGGCCATCTCCGATCACAAGTTGAAGATAGAGCCTCATTTGAAGGATATATT
GTCGGAAGATCATCTAATTAGGGTTTCAGATAAGAAGCTGGGTTCGTGTGATGTATTTGACGAGTTGGCTTACGTGGTCCGCGGGTCAAGGAATTTGAAC
GAGAATGTTTCCAAGTACGAATCAAAAGATGCAGATAACACGGGACTGGATCATCTTGTAACTTTAGGCGGTGATTATCTTCAGGAGGCGGCAGCAGAAC
TTTACCAAACTTACAATCTAGGGAATTTTTGTGATGATCATGTTTGGGATCTGGAGTTTGCCTCAAGACTACCACTACTTCATACTTTTAGCGATCCTCT
CATGACCACCAATACTTGCCAAACGATGAGCACCGATATGATTTCAATTTGA

>AT1G60040_AGL49_Mb
ATGGCTCCTCGTCAGAAGAAACCTAACAAGTCCGATGATGATGATGGTGATTTGCATAGGAAGAAACAGAGCTTTTTCAAACAGAGATTTCCAGGCTTTA
AGAAGAAAGCCTCAGAGCTCTCTGTTCTCTGCGGCAACTCTGTCGGTTTCATCTGTTACGGTCCCGACAACGATCTCCATGTTTGGCCTCAGTCTCAAGA
TCATAACCCACAAGCCCTACATGAGATCGTGGCCAAGTTCAATGCCTTGAGTGATGAGAGGAGGAAGAATCATGCATGTGATCTCAATGACTTCCCTCAT
CATCTCAAGGGTTTGTCTCGTGAGGAGTTAAGGAAGCATCTCCTTCACCTTGACTCTCAATTACTTGGAGTCAGGGAACAAAAGATAGAAATTCTTAAGA
AGACGCTCACGGGTTCTTCCGAAAAAGATGGTGCAAGGGTTTCAGAGAACTCGGCCATCTCCGATCACAAGTTGAAGATAGAGCCTAATTTGACGGATAT
ATTGTCAGAAGATCATCTAATTAGGGTTTCAGATAAGAAGCTGGGTTCGTGTGATGTATTTGACGAGTTGGCTTACGTGGTCCGCGGGTCAAGGAATTTG
AACGAGAATGTTTCCAATTACGAATCAAAAGATGCAGCTTACACGGGAATGGATCATCTTGGCACTTTCGGCGGTAATTATCTTCAGGAGGCGGCGGCAG
AACTTTACCAAACTTACAATCTAGGGAATTTTTGTGATGATCATGTTTGGGATCTGGAGTTTGCCTCAAGACTACCACCACTTCATACATTTAGCGATCC
TCTCATGACCACCAATACTTGCCAAACGATGAGCTCCGATATGATTTCAATTTGA

>AT1G60880_AGL56_Ma
ATGGGAGGCAAAAAAACAAAGATTGAGATTAAGAAGATCATAAACAAACCCGCAAAAACGGTTGCTTTCACAAAACGCAGGGAAGGTCTCTTCCGCAAAG
CTTCACAGCTTTGTCTCCTCTCTCCAGCCACTCAAATCGCAATCTTAGCGGCTCCTATGACTTCCAAATCTCACGCTTCTTTCTACTCTTTCGGTCATTC
CTCTGTCGATAACGTTGTCTCCTCTCTGCTTTATGACCATCCTCCTCTTACGGCAAACCAAGACAACAGGTCAGGGTTAGGGTTTTGGTGGGAAGACAAA
CGTTTTGACGTATCGGAGAACGTTGAGGAGTTAAAAGAGGCGGTCGATGCTGTTTCGAGGATGTTGAACAATGTGAGATGCCGATTAAATGATGCCGTGA
AGAGTACTCAAAGAGATGGAGGTTTAGAGATTCTTCATCATCAGGAGGAGGAAGTTCTTCAGACTCGCAACGACGAGACAAAGACGAATCAAACTCACGA
ATTTGAAGGCGGCGAAACTTCTGGTTCTGCAAGTTGGTTAGAGAACGAGGATGATATTCTTCACTTTGATGATGATTTTTATACTGGTATTGATCCTTTG
TTTTGA

>AT1G60920_agl55_Ma
ATGGGAGGCACAAAAAGAAAGATAGAGATGAAGAGAATCGAAGATAAGAACGTGAGAGCAGTTGCTTTCACAAAACGCAAAAGCGGACTCTTCCACAAAG
CTTCAGAGCTCTGTCTCCTCTCTCCGGGGACTCAAATCGCAATCTTAGCAACTCCTCTTTCTTCCCACTCCCATGCTTCTTTCTACTCTTTCGGTCATTC
CTCTGTCGATCACGTTGTCTCCTCTCTCCTTCACAATCAGCATCCATCTCTTCCCACAAACCAAGATAACAGATCAGGGTTAGGGTTTTGGTGGGAAGAC
CAAGCCTTTGACAGATTGGAGAACGTCGACGAGTTGAAAGAGGCAGTCGATGCGGTTTCGAGGATGTTGAACAATGTGAGGCTACGATTAGATGATGCCG
TGAAGAGCAATCAAAGAGATGGAAGTTTAGTGATTCATCAGGAGGATGAGGAGGTTCTTCAGCTTGGCTACAAAGACACAAATCAAATTACCAAACTCGA
AGGTGAAACTTCCGCTTCTGCAAGTTTGTTAAAGAACGTAGTGGATAATCTACACATTGATGATCGTTATTACTGA

>AT1G65300_AGL38_Mg
ATGAAGAGAAAGATGAAGTTATCGTTAATAGAAAACAGTGTATCGAGGAAAACAACATTCACCAAAAGGAAGAAAGGGATGACGAAGAAACTAACCGAGC
TAGTCACTCTATGTGGTGTTGAAGCATGTGCGGTCGTCTATAGTCCGTTCAACTCGATCCCGGAGGCTTGGCCGTCAAGGGAAGGCGTTGAAGACGTGGT
GTCGAAATTTATGGAGTTGTCGGTGTTGGACCGGACCAAGAAGATGGTGGATCAAGAGACTTTTATAAGTCAAAGGATCGCCAAAGAAAAAGAGCAGCTG
CAGAAGCTACGTGATGAGAACCATAATTCTCAGATTCGGGAGTTAATGTTTGGTTGTCTCAAAGGGGAGACGAATGTGTATAATCTTGATGGAAGGGATC
TTCAAGATTTGAGTTTATATATTGATAAGTATCTTAATGGTCTTACTCGCAGGATTGAGATCCTTATTGAGAACGGTGAGTCTTCTTCATCTTTACCTCT
TCCTATTGTTGCGAATGCAGCTGCACCAGTCGGATTTGATGGTCCTATGTTTCAATATCATAATCAAAATCAGCAAAAGCCGGTTCAATTCCAATATCAG
GCTCTTTATGATTTTTATGATCAGATTCCAAAGAAAATTCATGGTTTTAATATGAATATGAATAAGGATTCGAATCAAAGTATGGTTTTGGATTTGAATC
AAAATCTTAATGATGGAGAGGACGAGGGCATTCCTTGCATGGACAACAACAACTACCACCCCGAAATCGATTGTCTCGCTACCGTCACCACTGCCCCCAC
TGATGTTTGTGCTCCTAACATCACCAATGATCTCTAG

>AT1G65330_AGL37_Mg
ATGAGGGGGAAGATGAAGTTATCGTTCATAGAAAATGATTCAGTGAGGAAAACAACATTCACCAAAAGGAAGAAAGGGATGCTGAAGAAATTCAACGAGC
TAGTAACTCTATGTGGTGTTGACGCATGTGCGGTCATCCGTAGCCCGTACAACTCGATCCAGGAGCCTTGGCCATCAAGGGAAGGCGTTGAAGAAGTGAT
GTCGAAGTTTATGGAGTTTTCGGTGTTGGACCGGACCAAGAAGATGGTGGATCAAGAGACGTTTTTACGTCAAAGGATCGCCAAAGAAACAGAACGTCTC
CAGAAGCTACGTGATGAGAACCGTAATTCTCAGATTCGAGATTTAATGTTTGGTTGTCTCAAAGGAGAGGTGGACGTGTCTCATCTTCATGGAAGAGATC
TTCTTGATTTGAATGTATTTCTTAACAAGTATCTCAATGGTGTTATTCGTAGGGTTGAGATCCTTAAGGAGAACGGTGAGTCTTCTTCATCTGTACCTCC
TCCTATTGGTGTAGCTCCTACTGTTGTGGATGCATCTGTCCCAATCGGTTTTGATGGTCGTATGATTCAAGATCAAAACCAAAATCAGCAAGAGCCGGTT
CAATTCCAATACCAGGCTCTTTATGATTTTTATGATCAGATTCCAAAGAAACTTCATGATTTTAACATGAAAATGAATATAGATCCAAATCAGAGTATGA
ATTTGGATCTTAATGATGGAGAGGACGAGGGCATTCCTTGCATGGACAACAACAACTACCACCCCGAAATCGATTGTCTCGCTACCGTCACCACTGCCCC
CACTGATGTTTGTGCTCCTAACATCATCAATGATCTCTAG

>AT1G65360_AGL23_Ma
ATGGTGAAAAAAACTCTTGGTCGTAGAAAGGTAGAGATAGTGAAAATGACTAAGGAATCAAACCTTCAAGTCACATTTTCCAAGAGAAAAGCTGGTCTTT
TTAAGAAGGCTAGTGAATTTTGCACATTATGTGATGCAAAAATTGCGATGATCGTGTTTTCACCAGCTGGAAAAGTATTTTCTTTTGGTCATCCAAATGT
TGATGTTCTGCTTGACCACTTTCGAGGGTGTGTTGTAGGACACAACAACACAAACCTTGATGAAAGCTACACAAAGCTTCATGTTCAAATGCTCAACAAA
TCCTACACTGAGGTGAAGGCGGAAGTAGAAAAAGAACAAAAGAATAAGCAGTCGCGGGCTCAAAATGAAAGAGAAAACGAAAACGCTGAGGAGTGGTGGA
GTAAGTCTCCATTAGAACTCAACTTAAGTCAATCAACCTGTATGATACGTGTTCTTAAAGATTTGAAGAAGATAGTTGATGAAAAAGCAATTCAATTAAT
CCATCAAACAAACCCAAACTTCTATGTTGGAAGTTCTAGCAATGCTGCTGCTCCAGCAACTGTTAGTGGTGGTAATATCTCCACAAACCAGGGGTTCTTT
GATCAAAACGGAATGACGACTAATCCTACTCAAACACTTCTGTTTGGATTTGATATTATGAATCGCACACCAGGAGTTTAA

>AT1G72350_AGL60_Ma
ATGGAGGATGGGGAAGCTTCAACAATCACTTTCTTACCAACCACGGAACCAAAACCCCTACAAAACCCTAACTTGCTGGCCAAACCAAAAAAAGAGACTA
AACAAAAAAAACCTAAAACCACCAAAGGTCGACAGAAGATAGAGATCAAGGAGATCATGCTGGAGACCCGAAGGCAAGTGACGTTTTCCAAACGACGATC
CGGGCTTTTCAAAAAAGCGGCAGAATTAAGCGTTCTCTGCGGCGCACAGATTGGTATCATAACGTTTTCACGTTGCGATAGGATCTACTCGTTTGGTAAC
GTGAACTCACTCATCGATAAATACTTGCGTAAGGCTCCGGTGATGCTGAGGTCACATCCCGGTGGTAACGTGGCAAACGGAGAGGAAGATAACGACGGTT
TGATGTGGTGGGAGAGAGCGGTGGAGAGTGTGCCGGAGGAGCATATGGAAGAGTACAAGAATGCCTTGAGTGTGTTAAGGGAGAATTTGTTGACGAGGAT
CTACCAGATGAGTGGTGATCGGACGGTTGAGAATCTTCCGGCATTTCCAAATGAGATGGCTATGGCTGACTGGAAATTAACGAATGAAAATCTGATGGCT
AGGAACGATCGAGGTTATGGAGGTAACAATGGTGATTTGGAGTTTGCGTTTATGCCTCAAAACGGTAGACAGTGA

>AT2G15660_AGL95
ATGGGTAGAGAACAACAAGTCAAGAGCAAAAAAATTGAAGAAAATAAGGGTATGGTTAATGAAAAAGGTAGAAGAACTAACTATATTATATTGTGTGCTG
TTAAGGCTTGTATCATTATGTTCAGCCCTCATGAGGTTGAGCCAATGGTGTGGCCATCTTTTGAGAAGGCTCGTGACCTCCTAGACGGTTTCTTTGCCTT
ACCGGATATCAAGAAGAAGAAGAAACAGATGAGTCTTGAGATGTACCTAAAGGAGAAGACCAAGAAGGTTCATGAGCAGTTCATGAAGACTCAAAGGAAG
CACATGGATCATGTCACCGATCAGTTGATGGTAGAACTGCATCGTGGTCGAAGACTTGATGATCTTGACTTGAGTGAGATTAATGCATTGATATCTTTTT
CAAGGGAAAATATCATACTTCTTAGGAAGGAGCTAGAGTTTGTGCAACATTCCCCTCTTGGTGATCCACGGGTGCCTCCATTTGAGGCGCAATTCGAAGA
GCTCACGACTATCGCAAATGATGTTTTTGTAAGAGGTGGTCAGGTTGATGAGAGAGCCTGGAAGAATTATGAAGCAACAAAAAGGGTTAGCATTGGTAAT
GCACTAAGGGGGAATCAAAGTCATTACTTGGTGGATAAATGGCTTTTTGCGTCCCCTAAACCTAGAGAACCTACCAACCAATCGAGATTAACCTACCAAA
CCATATTCTATACGAAGGAAGCAGTAGCAACGGATGCCCTAATTTGGATATAG

>AT2G24840_AGL61_DIA_Ma
ATGTATGTTACAAAATATAAAAATAAATTACCAACTTTGCAAGTTGATCTCATAATAATGCCACACCAGACTCAAGCATGTATATATAAACAAACACTTT
CTCTCCACCAAATATTCCAACAAAGAAAAGCAACTAAAACCCTCCATACAAAAAAAACTATGATGTCGAAGAAGAAAGAAAGCATCGGACGACAAAAAAT
TCCAATGGTAAAAATAAAGAAAGAGAGCCACCGGCAAGTCACATTCTCCAAACGCAGAGCCGGTCTCTTCAAGAAAGCTAGTGAGCTTTGCACTTTGTGT
GGTGCAGAGATTGGGATCATCGTGTTTTCTCCCGCGAAAAAGCCTTTCTCATTCGGACATCCAAGTGTTGAATCTGTATTGGATCGCTACGTGTCTCGAA
ACAATATGTCCTTAGCTCAGTCGCAGCAACTGCAAGGAAGCCCTGCAGCGAGCTGCGAACTGAATATGCAGTTAACGCATATTTTGAGCGAGGTAGAAGA
AGAGAAGAAGAAGGGTCAAGCGATGGAAGAGATGAGAAAAGAGAGTGTGAGGCGGTCGATGATTAATTGGTGGGAAAAGCCAGTAGAGGAGATGAATATG
GTTCAGTTACAGGAAATGAAGTATGCATTGGAGGAGTTGAGGAAGACGGTTGTGACAAACATGGCGTCGTTTAATGAGGCCAAAGACGATGTGTTTGGTT
TCTTGGACAACAAAGTGACAGTCCCTCCTTACGTGAACATGCCTTCTGGTCCCTCAAATATTTATAATTTTGCCAATGGAAATGGTTGTTTCTGA

>AT2G28700_AGL46_Mg
ATGGCAAGAAAAAAGTTAAATCTAACTTACATTTTCAATGATAGAATGAGGAAAAGATCGTTCAAGCAGAGGAGAGAAGGATTTCTGAAGAAACTCAATG
ATCTCAAGGTTTTATGCGATGTTAATGCATGTGCGGTCGTCTACAATCCATTCAACTCAAATCCAGATGTGTGGCCATCAAAATCGGAGGTGAATAATAT
CATCAAGAAATTTGAGATGTTACCGGAGACCCAAAAGAAAGTTAAATCGGTGAACCACGAAGAATTTCTCAATCTATACATCTCAAAAGTCGAAAAGCAA
AGTAAGAAATTAATTGTAGAAAATAAGGAGACTTGCTTAAAGGAGGTCATGTTCAAGTGTCTTGGTGGGAACATGGGAGATTTTGTTATGAATGATAATG
ATCGTCTTGACTTATGTAAGTTTATTGATCACTATCTTAGAAATCTTTATCATCATAAAAATGTAACCCTCAACAATCCAAATTTTGAAATCGGAGAATC
TTCTTCATTAATGGATATGGCACCAACCGCTACAACTGGAAACATGGCAACAACTGTAGTAGATGAAGGCATGACACCACTTCTTATTGCTGAAGGGAGT
TCCTCCTCATTTTTGAATTCTCCACTCTTCAACTCTCCTCAGCTAACCAACGAGTTGCAGCTTATAGTCTCTCAAAACCATAGATTAGAGAATTCTCTGG
CAAGTAATCTCTTTTTCAGTGAAGGGCAAGACATTTGCATTCCAGATATGAATCAGTCCATAATCCCATCAAACCAAGGAGCAGAACATGTGGATTTTCT
TGAAAGTAATTTTCTACCTAATAACAATCAAGAAGTTTATATCCCAGTTATGGATCAGGATGAAGTTTACAATCCAAATCAAAATCATTATGAGAACCAA
CAAGGATTCATTGACGAGATGATGAAATATGCTGAGAAAACAAGTTTTCCTTGGATGGTAGAGAACCACTGTTATAATCACAACCAGTAA

>AT2G34440_AGL29_Ma
ATGGGTCGGAGAAAGATCAAGATGGAGATGGTTCAGGACATGAACACACGACAGGTTACCTTTTCAAAACGGAGGACTGGTTTGTTCAAGAAGGCGAGCG
AGTTAGCCACGCTCTGCAACGCTGAGTTGGGCATCGTTGTCTTTTCACCAGGAGGCAAGCCTTTCTCCTACGGGAAACCGAATCTTGATTCTGTTGCAGA
GCGATTCATGAGAGAATATGATGATTCAGACAGTGGCGATGAAGAAAAAAGTGGTAATTACAGGCCTAAACTGAAGAGGCTGAGTGAACGTCTCGATTTG
CTCAACCAAGAGGTTGAAGCTGAGAAGGAACGAGGCGAGAAGAGTCAGGAGAAGCTTGAATCTGCTGGGGATGAGAGATTCAAGGAGTCCATTGAGACGC
TTACCCTCGATGAACTCAATGAATACAAAGATAGGCTTCAGACAGTCCATGGTAGGATTGAAGGTCAAGTCAATCACTTGCAGGCTTCGTCTTGCCTCAT
GCTTCTCTCCAGAAAATAG

>AT2G40210_AGL48_Mg
ATGACAAGAAAGAAAGTAAAACTTGTATGGATCGAGAATGACAAGTCAAGAGCAACAAGTTTGCAAAAAATGAGGGTAGGATTACTTAAAAAGGTGAAAG
AGCTAACCATATTGTGTGCTGTAAGGGCTATTGTAATCATTTTCAGCCCCGATAAGGTTGGACCATTGGTGTGGCCATCTCCTCAGGCGACTCATGGTCT
CCTAGACGAATTTTTCGCTTTACCGAAGTCCGTGCAGAAGAAGAAAGAGTCAAATGTCGAATCCTACCTAAAAGAGAAGACACATAAGTTTCAAGAACAA
TTGAAGAAGAGTAAAAAGAAGAACAAGGAGCATGTCATTGATGAGCTGATGATGCAACTCCAAAGCGGTCGTGAAATTGCTGATCTTAACCAAAGTGAGA
TGTATGCCTTGTTATCTTTCTCAAGAGATACTATCCTACTTTGTAGGAAGAAACTAGCTTTCATGCAATTTCCTCCTCTTCGCGATCCACCAGTGTTTCC
ATTTGAAATACAAGTCGAAGAGTTCAAAACCACCACAAATGATGGTTTTGTAGGAGGCGGTCAAGATAATAAAAGAGCTGGAAGGACAGATGAAGCAACA
AGATTCATCAACACCGATATATTTAAGCAGAGTAAAAGTTATTACTTTTTTGATGAATGGGTTTTTCCACCTAGTCCACCTAAATATGAAATACCGCAAC
AAATGGAGAACGGAAATCCAAACCCTAAAAGCTATCGTCTTTATCAAGGAAGCAGTAGCAACGGAAACCCTCATTTGGAAATGGATCCATTTCGTCTCCA
AATGATGACTTCCCAAGGTTTGGCTGGGTCAGTCTCCCAACCTTTACAACATCACAGCATGATCAATAATCCAACAATGGCTATGAATCAACCAAGCCAA
GATCCTTTTGATTACATGAGAAGTGAGCTGGGAATAAACGAAGGAATCAACATTAACAACTCACAATTTTACATGAGCAACAACACTATAACGGCTAATG
ATGGTGTTCGCCAAGAACCATATCCTAATGTAACAACCGCTGGAGAAAACAATGGTGATGCGACGACGTCTAATACCAACATGGTGTGGCCGGGTTTTAA
CAATCATCATTTCTAA

>AT3G04100_AGL57_Ma
ATGTCATCTACGAAGCAAGCAAAGGGAAGAAAAACAAAGGGGAAGCAAAAGATCGAGATGAAGAAGGTGGAGAACTATGGAGATAGGATGATTACGTTCT
CAAAACGTAAAACCGGAATTTTTAAGAAAATGAACGAGCTCGTAGCAATGTGTGACGTTGAAGTGGCTTTCTTGATTTTCTCTCAACCCAAGAAGCCCTA
TACATTCGCACATCCGTCTATGAAGAAAGTGGCTGACCGGTTAAAGAACCCTTCGAGACAAGAACCATTAGAGAGAGACGATACCAGACCCCTCGTCGAA
GCTTATAAGAAACGAAGGCTCCACGACCTCGTAAAAAAAATGGAGGCGCTCGAAGAGGAGCTTGCGATGGATCTAGAGAAGTTGAAACTGTTGAAGGAAT
CGAGAAATGAAAAGAAGTTAGATAAAATGTGGTGGAACTTTCCTTCGGAAGGTTTGAGCGCGAAGGAGCTGCAGCAAAGGTACCAAGCGATGCTCGAGTT
ACGTGATAACTTATGCGACAATATGGCTCACTTACGATTGGGAAAAGACTGTGGTGGTTCATCTTCTGTTCGTGTGGGACGTCGAGTTTCTGGTGGTGTT
CGTCTGTTCGATCGTGAAGCATGA

>AT3G05860_AGL45_Mg
ATGACGAGGAAGAAGCTAAACCTATCTTACATCACCAATGAGTCAATGAGAAAAGCAACATTCAATAAGAGAAAGAAAGGGCTTGTGAAAAAAATCCACG
AGCTTTCCGTTCTCTGCGGAATCGAAGCATGTGCAGTGATTTATAGTCCGTTCAACTCAAACCCTGAAGTCTGGCCATCGAATTCAGAAGTTAAAAATGT
AATGGAAAATTTTGAGATGTTGACAAAGTTGGAGCAAGAGAAGAAAATGGTGAGCCACGAAGGTTTTATCAGACAAAACATCTCAAAAACTATGGAGAGT
AACAACAAAAAGATGATCGATAATGCGGAGAGGACGATGAAAGAAGCCATGTTCCAACTTCTTAGTGGAAAAGGGGAGAAGCTTAATTTGACTGATAGAA
ACCGTGAAGATTTGTGTAAGTACATTGATCAATATCTTAAAGAACTTTATCACCACAAAAACAAAACCATAAATCAATCACATATTGAACCTGGAGAATC
TTCGGGAGCTACAAATGCCATGACACCAACATCTGTTGTTGAACCTATTATCTCTTCAATCCAGCGACCAAATCAGAATCCAAATTTTAATCATCTTAGT
CATAATCAATATCAATATCAACAACAGTTTGGATATCCGATTTTGGTTCAAGATGGAATTTACAATCCGAGTCAAATTCAGAATCAACATGAGGAATGGC
TGGATGATCATATGATGAATCATTCTAAGGAAATAAGTCATCCTTTGATGGATGATAACAACTTTTACTACCAACAACCCTAG

>AT3G66656_AGL91_Ma
ATGGGTAGGAGAAAGATTAAGATGGAGAAAGTGCAAGACACAAACACGAAGCAAGTTACCTTCTCAAAACGTAGGCTGGGTTTGTTCAAGAAAGCGAGCG
AGCTTGCGACTCTGTGCAACGCGGAGGTTGGTATTGTTGTCTTTTCTCCAGGAAACAAACCGTATTCCTTCGGGAAACCGAATTTTGATGTGATTGCAGA
ACGGTTTAAGAATGAATTCGAAGAAGAAGAAGAAGGAGATAGCTGTGAAACATCAGGCTATAGTAGAGGCAATAGAGCTAGACAGGAGAAGAAGATATGT
AAACGCCTCAACTCGATTACTGAAGAAGCTGAAGCTGAGAAGAAACATGGTGAAGATCTTCACAAGTGGCTTGAATCTGCTGAACAGGATAAGTTCAATA
AGCCCATTGAGGAGCTTACGCTTGAGGAACTCAAGGAATTTGAGGCTAAGATTAAGAAAATAAGCTGTGGGATCCAAAGTAACATTAGTCATATGCAGGC
TTCGTCTTCTCTCATGTTTCTCTCTAATGATAATTAG

>AT4G36590_AGL40_Ma
ATGGTGAGAAGTACCAAAGGTCGTCAGAAAATAGAGATGAAAAAAATGGAAAACGAAAGCAACCTTCAGGTTACTTTCTCAAAAAGAAGATTCGGTCTTT
TCAAAAAAGCTAGTGAACTTTGCACATTAAGTGGTGCAGAGATTCTGTTGATTGTGTTCTCTCCTGGTGGGAAAGTGTTTTCTTTTGGCCATCCAAGTGT
TCAAGAACTCATTCATCGCTTTTCGAATCCTAACCATAATTCTGCCATTGTCCATCATCAGAACAACAATCTCCAACTTGTTGAAACCCGTCCGGATAGA
AATATCCAATATCTCAACAATATACTCACTGAGGTGCTGGCAAACCAGGAAAAGGAGAAACAGAAGAGAATGGTTTTGGACCTATTGAAAGAATCCAGAG
AACAAGTAGGAAACTGGTATGAAAAAGATGTGAAAGATCTCGACATGAATGAAACCAACCAGCTGATATCTGCTCTTCAAGATGTGAAAAAGAAACTGGT
AAGAGAAATGTCTCAATATTCTCAAGTAAATGTTTCGCAGAATTACTTTGGTCAAAGTTCTGGCGTGATTGGTGGTGGTAATGTTGGCATTGATCTTTTT
GATCAAAGAAGAAATGCATTCAACTATAATCCAAACATGGTGTTTCCCAATCATACACCACCAATGTTTGGATACAACAATGATGGAGTTCTCGTTCCGA
TATCCAACATGAACTACATGTCAAGTTACAACTTCAACCAGAGCTAG

>AT5G04640_AGL99_Ma
ATGGGGGGCGTGAAGAGAAAGATTTCTATAGAGCTGATAGAGAAGAAAGATTCAAGAGCTGTTGCTTTCTCAAAACGCAGTAGGGGTCTATATAGCAAAG
CCTCTGATCTTTGTCTTCTCTCCGATGCACAAATTGCGATCATAGCCACTCCGGTCTCTTCCAAATCAAACGTTTCTTTCTACACCTTTGGCCATTCCTC
TGTTGATAACGTTGTAGCCGCTTTCCTCACGAATCAGCGTCCTCGGGAAGGTCTAGGGTTAGACTATTGGTGGGAAGATGAGAGGCTTTCAAAATCAGAG
GACCTGGAGGAACTGAGAGACGCAATGGACTCGATGTCGAAGATGTTGAAAGATCTGAAGGATTTGCAGAATCAACGAGATTGTGAGGAGGACGTGAAGA
AGAAGGGTGTTTTACACGGAACTCATCAAAAGCAAACCTTTAATCCTGAATCATGTTCTGTGAATTTCGATGGGTTTAACAAGAACACTGAAGAATTTGA
TCTTGATGAAATATTTGATTATGTGTCAACAGCTGAAGCTCTATCGATGAACTTGGACATGGACGATGTCTCTGTGGTGACCACGAATCAAAACCCCGTC
TCTGCTTCTGAAACTGTTGAAGATAGAGAATTGGTTGTTCACAAAAATATGGATGAGGACAATATCCACGTGTCTGATATGGACGACAAGGATACGATGC
TAATGATTTCTGACAAGAACAATGTTTTACCTGAAAACTTGGATGAATTCGATCAAGAGCTAGATCTTGATCAGCTACTTGATTTTGAGACAAACTATGA
AAGCCTTTTGAAGAGTTGTGAGATGGAGGATTATGCCTCGATGGTGACTACAAAGCAAAATCTGTGCTCAAATCCTGAAGCTGTTGAAGATGGAGGATTA
ATGATTCAAAAAGATTTACCGGAGGATAATCTCTGCTTTTCTGATTATTTCAGTGACTTACATTGCTGA

>AT5G06500_AGL96_Mg
ATGGCTCGGAAAAAAGTACGAGCTGCATGGATCCGTGACGATAGGATGAGGAGGGCAAGCCTCAAGAGGAGGTTAACGGGGCTTATCAAAAAAGTGAATG
AACTGTCCATTCTGTGCGATATGCGCGCTAGTGTGGTCGTTTTCAATCGAGAAGAAGAACAATTGACGGCGTGGCCATCTCCCGAGGCAGCTAATTCACT
CATCGACAACTTTTATTCTCTAACCGACCATGAAAGGACCATGAAGGCCGTTGATCCGGAGTCATACGTCCAGACCGTTATCGAAAAGATTGAGAAGAAA
CGAGCCGATACTCGGAAGGTTATCACGGAGTTTGAGATGGACGAACTCATGTTCCAAGTCCAAAATGGTCGTGAACTTGCTGATCTCTCCCCAACCGAGG
CTGATAAACTAATACCATATGCGGATAAGAAACTTATGTGGTTGAGTAAACGGATGGGTTCTACGGGGGTCGACGCCCTGAGGGCTTCGAATGTTGCGTC
TGGGTCAGGTGGAAATGGGTTAAACATGATGGAAACTGGAAGAAGTTTCTATTATGTTGATAAATGGGTCTTCGTTGATCCACAAGTCCAAAACCCTTGT
GATGTTGAGACTCATTTACCCACAATGGTCAGTGGCTTAGACCTAAACATGGAACCATCTGATGAAGACTTGGGGACCTATAAAGGAGAGAGCAGCATGG
CCGGTGGTGCTGAAGACGATGCCGAATGA

>AT5G26580_AGL34
ATGGGGATGAAGAAGGTAAAGCTATCTTTGATAGCTAATGAAATATCAAGGGAAACATCCTTCATGAAGAGGAAAAATGGGATAATGAAGAAACTCTACG
AGTTGTCAACTCTATGTGGTGTCCAAGCTTGTACTCTCATCTACAGTCCATTCATTCCGGTTCCAGAGTTTCTGGAGATGTCGCCGACAGCCCGAACAAG
GAAGATGATGAATCAAGAAACGTATCTAATGGAGAGGATTACCAAAGCAAAAGAGCAACTACAGAACCTGGTTGGTGCGAACCAAGAGTTACAGGTTAGA
CGATTTATGTTTGATTGTGTTGAAGGCAAAATGTCGCAGTATCGTTATGATGCAAAAGACCTTCAAGATTTGTTATCTTGTATAAATCTATATCTCGATC
AGCTTAACGGAAGGATCGAGATCCTTAAAGAACACGGTGACTCGTTGCCTTCCGTCTCTCCTTTTCCTACTAGAATTGGTGTTGAAGAAACTGGTGATGA
GTCGTCTTCCGACTCTCCTATTCTTGCTACAACTGGGGTTGTAGATACTCCTAATGCTACAAATCCTCGTGTTCTTGTGGCCGATACGACTCATTTTCTT
GATGCGAATGCAACTGCGGTAACTGCTCCCTTTGGATTTTCTAATCATATTCAATATAAGAATATGAATATGAGTCAAGATCTGCATCGACCGTTTCAAC
ACCTTGTTCCTACTAACTTTTGTGATTTTTTTCAAAATCAGAATATGAATCAGGTTCAATACCAGGCTCCTCCTAATGATATGTTTAATCAGATTCAACG
AGAGTTCTACAACATTAATTTGAATCAGAAATCAAATCAGTATATGAATCAACAACAACCATTCATGAATCCGATGGTGGAACAACATATGAGTCATGTT
GGAGGGCGTGAGAGCATTCCTTTCATGGACGGAAACTACTACAACTACAATCAACTACCAGTCGTTGATCATGGTTCCACAAGTTACATGCCTTCCACCA
CCGGTGTTTATGATCCTTACTTCAACAATAATCTCTAA

>AT5G26630_AGL35
ATGACGAGACAGAAAGTGAAAATGACTTTCATAGAAAATGAAACAGCAAGAAAATCAACATTCAAGAAAAGAAAGAAAGGTCTTTTGAAGAAAGCTCAAG
AGTTGGGAATTCTTTGTGGCGTCCCGATCTTTGCTGTCGTCAACAGTCCGTACGAGCTGAACCCGGAGGTGTGGCCATCGAGAGAGGCTGCGAACCAGGT
GGTGTCCCAATGGAAGACGATGTCGGTGATGGACAAGACCAAGAAGATGGTGAACCAAGAGACCTTTCTCCAACAGAGGATCACCAAAGCAACCGAGTCT
TGGAAGAAGTTGCGGAAAGAGAACAAAGAGTTGGAGATGAAGAACATTATGTTTGATTGTCTTAGTGGCAAAACTTTGGTTTCTAGTATCGAAAAAACTG
AGCTTCGAGATTTTGGTTATGTCATTGAACAACAACTCAAAGATGTTAATCGTAGGATCGAGATTCTGAAAAGGAACAATGAACCATCTTCCGCCCTCGT
TCCTGTTGCTGCCCCTACAACATCTAGTGTCATGCCTGTGGTTGAGATGGGTTCTTCTTCGGTTGGATTTTACGACAAGGTTCGAGATCAAATTCAAATT
ACTTTGAATATGAAACAGACCACAAATGATTTGGATCTGAACAAGAAACAGTGGTGA

>AT5G26650_AGL36
ATGAAGAAGGTGAAGCTATCTTTGATAGCTAATGAAAGATCAAGGAAAACATCCTTCATAAAGAGGAAAGACGGGATTTTTAAGAAACTCCACGAGTTGT
CAACTCTGTGTGGTGTCCAAGCTTGTGCTCTCATCTACAGTCCATTCATACCGGTTCCAGAGTCATGGCCGTCAAGGGAAGGTGCTAAAAAGGTGGCTTC
AAGGTTTCTGGAGATGCCGCCGACAGCCCGAACCAAGAAGATGATGGATCAAGAGACTTACCTTATGGAGAGGATTACCAAAGCAAAAGAGCAACTAAAG
AACCTGGCTGCTGAGAACCGAGAGTTACAGGTTAGACGATTTATGTTTGATTGTGTTGAAGGCAAAATGTCCCAGTATCATTATGATGCAAAAGACCTTC
AAGATTTGCAATCTTGTATAAATCTATATCTCGATCAGCTTAACGGAAGGATCGAGTCCATTAAAGAAAATGGTGAGTCGTTGTTGTCTTCCGTCTCTCC
TTTTCCTACTAGAATTGGTGTTGACGAAATTGGTGATGAGTCATTTTCCGACTCTCCTATTCATGCTACAACTGGGGTTGTAGATACTCTTAATGCTACC
AATCCTCATGTTCTTACGGGCGATATGACTCCTTTTCTTGATGCGGACGCAACTGCGGTAACTGCTTCCAGTAGATTTTTTGATCATATTCCATATGAAA
ATATGAATATGAGTCAAAATCTGCATGAACCGTTTCAACACCTTGTTCCTACTAACGTTTGTGATTTTTTTCAAAATCAGAATATGAATCAGGTTCAATA
CCAGGCTCCTAATAATCTGTTTAATCAGATTCAACGAGAATTCTACAACATAAATTTGAATCTGAATTTGAATCTGAATTCGAATCAGTATCTGAATCAA
CAACAATCATTCATGAATCCGATGGTGGAACAACATATGAATCATGTTGGAGGGCGTGAAAGCATTCCTTTCGTGGACGGAAACTGCTACAACTACCATC
AACTACCATCCAATCAACTACCAGCCGTTGATCATGCTTCCACCAGTTACATGCCTTCCACCACCGGTGTCTATGATCCTTACATCAACAATAATCTCTA
A

>AT5G27130_AGL39_Ma
ATGCCTTCATCTGATTCCACGATGATGAAGAAAGGAACAAAGCGCAAAATCGAAATAAAGAAACGAGAAACCAAAGAGCAACGAGCCGTGACTTGCTCTA
AACGCCGTCAAACTGTTTTTTCCAAAGCCGCCGATCTCTGTCTTATCTCCGGTGCTAACATCGCCGTCTTCGTAACCTCTCCCTCCGATAGTTCCGATGT
TGTCTATTCCTTCTCCGGTTACTCCTCTGCCTACGAAATCGCTGATTGTTACCTAAATCGCAAGCCTCCACCCAAGATTGTTAACCCGGCCGGATCCAAA
CTAGGATTTTGGTGGGAAGACCCTGATCTCTACCATTCGTGTGATGATCTCTCTGAGTTAAGCATTATCGAGGATCGTTTACAGAGAATGAAGAAGCATG
TGATGGCTTGCCTTGAGAAGGAAGAAAAATCTCAACTTGTTTCTAGTTTCGACCAAAACCCTAATAGTACTTGTTCTCTCGACGTCGAGGATTGTGATGG
ATCTTCTTATTCGCAAATTGCTTCTACTTTTACTCCAAACTCTGTCAACGAGTATTGCAGCGATCAAACCTTTTCTTCTTTCCATGGCGATCAAAACCCT
AACCTCTCGTCTCCGTCTTTTGATCAGGACTGTTACTCCTCTCTCTATCAGATCTGTGGAGAATCATCTTCACAAGTTGCTTCTTTTGATCAAAACCCTA
GCTCCGAGATCCAAGGATTTGAAACAGAGGAAGAGATTAACCAAATCAATCTACTACTACAAGAAACACAAACAGAGGCCAATGTCAATTTGGATGATGA
GATCTGCTTTTGGAATGATCTATCCAACGATGATGTGTTTGGTCTAAACAGCTACTTCGGTCTCGATAACACCAATGCAATGATCAACTTCGGAGATTCC
GACTTTAGACGTCATGTCTGA

>AT5G27960_AGL90_Mg
ATGAAGAAGGTAAAGCTATCTTTGATAGCTAATGAAAGATCAAGGAAAACATCCTTCATGAAGAGGAAAAACGGGATATTCAAGAAACTCCACGAGTTGT
CAACTCTATGTGGTGTCCAAGCTTGTGCTCTCATCTATAGTCCATTCATACCGGTTCCAGAGTCATGGCCGTCAAGGGAAGGTGCTAAAAAGGTAGCTTC
AAAGTTTCTGGAGATGCCGCGGACAGCCCGAACCAGGAAGATGATGGATCAAGAAACCCATCTTATGGAGAGGATTACCAAAGCAAAAGAGCAACTAAAG
AATTTGGCTGCTGAGAACCGAGAATTACAGGTTAGACGATTTATGTTTGATTGTGTTGAAGGCAAAATGTCCCAGTATCGTTATGATGCAAAAGACCTTC
AAGATTTGCTATCTTGTATGAATCTATATCTCGATCAGCTTAACGGAAGGATCGAGTCCATTAAAGAAAACGGTGAGTCGTTGTTGTCTTCCGTCTCTCC
TTTTCCTACTAGAATTGGTGTTGACGAAATTGGTGATGAGTCGTTTTCCGACTCTCCTATTCATTCTACAACTAGGGTTGTAGATACTCCTAATGCTACC
AATCCTCATGTTCTTGCGGGCGATATGACTCCTTTTCTTGATGCGGACGCAAATGCGAATATGAATCAGGTTCAATACCAGGCTCCTAATAATCTGTTTA
ATCAGATTCAACGAGAATTCTACAACATAAATTTGAATCTGAATTTGAATCTGAATTCAAATCAGTATCTGAATCAACAACAATCATTCATGAATCCGAT
GGTGGAACAACATATGAATCATGTTGGAGGGCGTGAAAGCATTCCTTTCGTGGACAGAAACTACTACAACTACAATCAACTACCAGCCGTTGATCTTGCT
TCCACCAGTTACATGCCTTCAACCACCGATGTTTATGATCCTTACATCAACAACAATCTCTAA

>AT5G38620_AGL73
ATGGTGAAAGGCACGAAGAGAAAGATTGCGATTGAGACGATACAGAAGAGAGATTCCCTTAGGGTTACCTGCACCAAACGCCGTAAAGGTCTCTATAGCA
AAGCCTCTCAGCTTTGTCTTCTCTCCGACGCACAAATCGCTATCTTAGCGACTCCTCCTTCTTCTGAATCCGACGTCTCTTTCTACTCTTTCGGTCACTC
CTCTGTTGATGCCGTTGTCTCTGCTTTTCTCTCCGGAAAACGTCCTGTTTCGGCTCCGAAGGATAACAAAGAGACGAGGGAGGACGTTGGTATCTGTTTG
ACTCGCAAGAATCTAGGGTTAGGGTTTTGGTGGAATGACGAGAGCCTTGTGAGATCGGAGAATCCTCAAGAGATTAGTGAAGCGATCGGTTCCATGTGGA
CTCTGTTGAGTAATCTCAAGGAGTTGCGTGCGGATGAAGCTTGCGTTAACGATCACAAGGACTTGAAGAAGAATGAGAAGAGCGATGTTCACGGAACTCA
AGATCAAACCCTAATTTTTCAGTCCGCTTCTGCAGTTTGTTGCATCCCTGAAAATCTCAACGATATTACTCAAGAGCCAAATCAAACCCTAGATATTCAG
TCCAGTAGTTCTGCAATCTGTTGCGTCCCTGATAAATCACCTGAAATTTTCAATGAAATCACTGAAGAACAAGATCAGATTCTCTCGATTTGTGAAACTT
TTTGTGTTACGGATAATAACAACAACAACAACAACAACGCTGCTTTACCTGAAGTTAACCTATATTACAATCAAGACATGGCTATTGATCAACTCATTGA
CTTCAACACCCCTTTTGAAAGCTCGATAGATGATTGGTTTTCGGACAACACTACTCATCAGGAGACGACTAGTGCAAGTATTTTGAACGATGTTGGTGTT
GATGATCAAGTCTCGGTGGATACAAATCCGTTTTCTTATTTTCAAAGCCTTGAAGATGCAGATTTGGTGTTTCAGAGATGTTTGGATGGAGATAATCTAC
GATTCTCTGATTGTTTCAATGACTTTGCAAACACTATTGCAGCAGTTTGA

>AT5G48670_FEM111_AGL80_Mg
ATGACAAGAAAGAAAGTGAAACTTGCTTACATTTCCAACGATTCTTCAAGAAAAGCGACTTTCAAAAAAAGAAAGAAGGGTTTGATGAAGAAGGTACACG
AACTCTCGACTCTTTGTGGCATCACTGCATGTGCGATCATCTACAGCCCGTATGATACCAACCCTGAAGTGTGGCCATCAAATTCCGGTGTGCAAAGGGT
GGTTTCAGAATTTAGGACACTCCCAGAGATGGATCAACACAAAAAGATGGTAGATCAAGAGGGTTTTCTCAAACAAAGAATCGCGAAAGCGACAGAAACT
TTGAGGAGACAAAGAAAGGATAGTAGGGAGCTAGAGATGACTGAAGTCATGTTCCAATGTTTGATTGGAAACATGGAGATGTTTCATTTGAATATTGTGG
ATCTTAATGATTTGGGTTATATGATTGAGCAATATCTTAAAGATGTTAATCGCAGGATTGAGATTTTACGAAATTCTGGTACGGAGATTGGTGAATCTTC
TTCTGTTGCGGTAGCTGCTTCTGAAGGGAATATACCAATGCCGAATTTGGTCGCTACAACAGCTCCCACCACTACAATTTATGAGGTGGGTTCTTCTTCC
TCATTTGCGGCTGTCGCGAATTTTGTTAATCCTATTGATCTTCAACAATTTCGTCATCCGGCGGCTCAACATGTTGGACTTAATGAGCAACCTCAAAATC
TAAATCTGAATTTAAATCAGAACTATAATCAAAATCAAGAATGGTTTATGGAAATGATGAACCATCCTGAGCAAATGAGGTATCAGACAGAGCAAATGGG
ATATCAATTCATGGATGATAACCACCACAACCACATCCATCACCAGCCACAGGAGCACCAACATCAGATCCATGACGAATCTTCCAACGCTCTTGATGCC
GCCAACTCAAGCAGCATCATCCCTGTTACTAGTTCAAGTATTACCAATAAAACATGGTTCCATTAG

>AT5G49420_AGL84_Ma
ATGGTGAAAAAAGGTGGCACGAAGAGGAAGATTGCGATTGAGACGATACAGAAGAGAGATTCCCTTAGGGTTACCTGCACCAAACGCCGTGAAGGTCTCT
ATAGCAAAGCCTCTCAGCTTTGTCTTCTCTCAGACGCACAGATCGCTATCTTAGCGACTCCTCCTTCTTCTGAATCCAACGTATCCTTCTACTCTTTCGG
TCACTCCTCTGTTGATGCCGTTGTCTCTGCTTTTCTCTCCGGACAACGTCCTGTTCCGAAGGATAACAAAGAGACGAGGGAGGACGTTGGTATCTGTTTG
ACTCGCAATAATCTAGGGTTAGGTTTTTGGTGGAACGACGAGAGCCTTGCCAGATCGGAGAATCCTCAAGAGATTAGTGAAGCGATCGACTCTATGCGGA
CGCTGTTGAGGAATCTCAAGGAATTGCGTGCGGATGAAGCTTTAGCCTGTAATCAAGCTTTCGTTAATGATCGCGAGGACCTGAAGAACAACGACAAGTG
CGATTTTGTTTCAGACCACGAAACTCATGATCAAACCCTAATTCTTCAGTCCGCTTCTCCAATTTGTTGCATCCCAGAAAATCTCAACGAGATTACTCAA
GAGCCAAATCAAACCCTAAATATTCAGTCGAGTACTTCTGCAATTTGTTGCGTCCCTGATAATTCACCTGAAAATTTCAATGAGATCACTGAAGAACAAG
ATCAGATTCGCTCGATTTGTGAAACTTTTTGTGTTATGGATAACAACGCTGCTTTACCTGAAATGAACCTGGATTACGATCAAGACATTGGCTTCGACAC
GCCTTTTGAGAGCGCGCTAAATGATTGGTTTTCGGACAACACTACTCATCAGGAGATTAGTGCAAGTATTTTGAACGCTGTTGTTGATGATCAAGTCTCG
GTGGATCTAACTCCGTTTTCTTATTTTCAGAGATGTTTGGATGGAGATAATCTACGATTCTCTGATTGTTTCAAAGACTTTGCAAACACTATTTCAGCAC
TTTGA

>AT5G49490_AGL83
ATGAGATTCGTTCCTTATTTATACGAGATTGAGAGATTATGGCTTTCACTTGTCAATTATCTTTCTCCACGCAAAAACAAAAACCGTCGCTGTGGTGAAA
TAGATAAAATCAGAATGGTGAAAAAAGGAGGTACGAAGAGGAAGATTGCGATTGAGACGATACAGAAGAGCGATTACCTTAGGGTTACTTGCACCAAACG
TCGTGAAGGTCTCTTTAGCAAAGCTTCTCAGCTTTGTCTTCTCTCCGATGCACAGATCGCTATCTTAGCGACTCCTCCTACTTCTGAATCCAACATCTCC
TTCTACTCTTTCGGTCACTCCTCCGTTGATGCCGTTGTCTCTTCTTTCCTCTCCGGGCAACGTTGTGTTCCTCTTCAGGAGGATACCAAAGAGATGAGAG
AGGACGTTGCTATTTGCTTGTCTCGTACAAATCTAGGGTTAGGGTTTTGGTGGAACAACGAGAGCCTCAACAAATCGGAGAATCCTCAAGAGATTAGTGA
CGCTATCAACTCTATGTTAACGCTCTTGAGTAATCTCAAGGAATTGAGTGGGGAGGAAGCTTTAGTTAACGATCACAAGGACTTGAAGAAGAATGAGAGG
AGCGATGTTGTTTTACAACACGGAACTCAATATGAAACCCTAAATCCTAACTCCAACACTACTACAATTTGTTGCGTCCCTGATGAATTACCTGCCAATT
CCAACGAGATTGTTGGAATCTCACCAAATCCTTTGATTATGCTAGAAAAGAAGAAATCACAAATTGAAGAAAAGTTTGAGAAGGAATGGCAAGTTTCAGT
TACTCGAATTGAAAATGAAGCCACGAGTTCTTATGCAAAACGAAGAAGAAGTATATGA

>AT5G55690_AGL47_Mb
ATGGGTCGAAAGATGGTAAAGATGACGAGGATAACGAACGAGAAAACGAGGATAACGACTTACAAGAAGAGGAAAGCATGTTTGTATAAGAAAGCCAGTG
AGTTCTCAACACTCTGCGGTGTGGACACTTGTGTCATTGTGTACGGCCCGAGCAGAGCAGGGGACGAAATGGTCATGGAGCCCGAGTTATGGCCAAAGGA
TGGGAGCAAAGTCCGTGAAATCTTAACCAAGTACAGAGACACTGCGTCAAGCAGCTGCACCAAGACATACACCGTGCAAGAATGCTTGGAGAAAAACAAC
ACTAAGGTGGAGAAACCGACGATTGCGACAAAGTATCCTACATGGGACAAAAAGCTCGACCAGTGTTCTTTAAATGACCTCTATGCGGTTTTCATGGCAG
TAGAAAACAAGATCCAAGAGGCTACGAATAGGAATCAGACATTTCCTGACACTAGTTGTTGGTCTAATGACCAACTTGGTTTATGCGGTTACAATCGGCA
ATGTTTTGAGCAGTATCAGTTGTTTCCTCTGCCTACTATGGATTACAACGGGCTCTCTTTCTTCCCTTTTAATAACCAGATGACCTCAAATACTGCGGAA
GTGTCTTCCTTCTCGAATGTGACAGAGCCGATGATAGCGAACGGGCAAAGCTTGTTTTACGGGAGTTGTTCGGATGGTCCATATGGTCCGATGGTACAGA
GGACAGCTTATATGGAGCCAATACATTGGGGTTTAGGAAACAGTATGTTCAACAATGTGAAGCAGTTCCAAGATTATCCCTTCAGGTTTGCACAAGTTAA
TGATTTGGAGGATTCAAGTAAACTTTCTATGTGA

>AT5G58890_AGL82_Mb
ATGGTTCCGAAAGTGGTCGACCTACAAAGGATAGCGAACGATAAGACAAGGATAACAACTTACAAGAAGAGGAAAGCTAGTCTTTACAAGAAGGCACAAG
AGTTCTCAACTCTCTGCGGCGTCGAGACATGTCTCATCGTCTACGGTCCCACGAAGGCTACCGATGTGGTGATTTCCGAGCCAGAGATATGGCCGAAGGA
CGAGACCAAAGTCAGGGCCATCATACGCAAGTACAAAGACACAGTGTCGACCAGCTGCAGGAAAGAAACCAACGTGGAGACTTTCGTCAACGATGTAGGG
AAAGGAAACGAGGTGGTGACTAAAAAGAGAGTGAAGCGTGAGAATAAGTATTCTAGTTGGGAGGAGAAGCTAGACAAGTGTTCACGAGAGCAACTACATG
GGATTTTCTGTGCCGTGGATAGCAAGTTAAATGAAGCTGTAACGAGACAGGAGCGTAGTATGTTTAGGGTTAATCATCAAGCCATGGACACACCATTCCC
GCAGAATTTAATGGACCAACAATTCATGCCACAGTATTTTCATGAGCAGCCACAGTTTCAAGGCTTCCCTAATAATTTCAATAATATGGGTTTCTCGTTG
ATTTCACCTCATGATGGTCAGATTCAAATGGACCCAAATCTCATGGAGAAGTGGACCGACTTGGCTTTGACTCAAAGCTTGATGATGTCAAAGGGAAACG
ATGGTACTCAATTCATGCAGAGGCAAGAACAACCATACTATAATCGTGAACAGGTTGTATCGAGGTCTGCAGGTTTCAATGTTAACCCGTTTATGGGATA
TCAAGTCCCGTTTAATATTCCTAATTGGAGATTATCGGGAAATCAAGTTGAAAATTGGGAGCTTTCAGGGAAGAAAACGATATGA

>AT5G60440_AGL62_Ma
ATGGTGAAAAAAAGCAAAGGTCGTCAAAAAATAGAGATGGTCAAAATGAAAAATGAAAGTAACCTTCAAGTTACTTTTTCAAAAAGAAGATCTGGACTTT
TCAAAAAGGCTAGTGAGCTTTGCACACTTTGTGGTGCAGAAGTGGCCATAGTTGTGTTCTCACCTGGTCGAAAAGTCTTTTCTTTTGGTCATCCAAATGT
TGATTCTGTAATTGATCGATTCATAAACAATAACCCTCTACCTCCTCACCAACACAACAACATGCAACTTAGAGAAACTCGTCGAAATTCGATTGTTCAG
GATCTGAATAATCATCTTACTCAGGTGTTGAGTCAATTAGAAACAGAGAAAAAGAAGTACGACGAGTTAAAGAAAATAAGAGAAAAGACAAAAGCCCTTG
GGAATTGGTGGGAAGATCCCGTTGAGGAACTTGCGTTATCTCAACTCGAGGGGTTCAAAGGTAATCTTGAAAATTTGAAGAAAGTAGTTACAGTCGAAGC
TTCCAGATTTTTTCAGGCAAATGTTCCAAACTTCTATGTGGGAAGTTCTAGTAATAATGCTGCTTTTGGGATTGATGATGGTAGTCATATCAACCCTGAT
ATGGATCTCTTTAGCCAAAGAAGAATGATGGACATAAATGCCTTCAACTACAACCAGAACCAAATTCACCCTAATCATGCATTACCACCCTTTGGAAACA
ATGCTTATGGTATTAATGAAGGGTTTGTTCCAGAATACAATGTGAACTTCAGACCAGAGTATAACCCAAACCAAAACCAAATCCAAAACCAAAATCAAGT
TCAAATCCAAATCCAAAACCAGAGTTTTAAGAGAGAAAACATCTCTGAATATGAACATCATCATGGTTATCCTCCCCAGTCTAGATCTGATTACTATTAA

>AlMADS105_Al899891_PACid_16043931
ATGTACAAAAAGCAACTAAGAACCCGCCATAACAAAACTATGATGTCGAAGAAGAAAGAAAGCATCGGACGACAAAAAATTCCAATGGTGAAAATAAAGAAAGAGAGCCACCGGCAAGTCACATTCTCGAAACGCAGAGCCGGTCTCTTCAAGAAAGCTAGTGAGCTCTGCACGTTGTGTGGTGCAGAGATTGGGATCATCGTGTTTTCTCCTGCAAAAAAGCCTTTCTCATTCGGACATCCGAGTGTCGAATCTGTATTGGATCGTTACATGTCTCGAAACAATATGTCCTTAGTTCAGACGCAGCAACCGCAAGGAAGCCCTGCAGCGAGCTGCGAGCTGAATATGCAGTTAACGCATATTTTGAGCGAGGTAGAGGAAGAGAAGAAGAAAGGTCAAGCTATGGAAGAAATGAGAAAAGAGAGTGTGAGGCGGTCGATGATCAATTGGTGGGAAAAGCCAGTAGAGGAGATGAATTTGGTTCAGTTACAAGAAATGAAATATGCATTGGAGGAGTTGAGGAAGACGGTTGTGACAAATATGGCATCGTTTAATGAGGCGAAAGACGATGTGTTTGGTTTCTTGGACAACAAAGTGACGGCTCCTCCTTACATGAACATGTCTTCTGGTCTCTCAAGTATTTATTATGCCAACGGAAATGGTTGTTTCTGA

>AlMADS106_Al475240_PACid_16050631
ATGGGAGGCACAAAACGAAAGATAGAGATTAAGCCTATCGAAAACAAGAACATGAGATCAGTTGCTTTTACAAAACGCAGAAACGGTCTCTTCCGCAAAGCTTCAGAGCTCTGTCTCCTCTCTCCAGGAACTCAAATCGCAATCTTATTAACTCCTCTTTCTTCCAACTCTCATGCTTCTTTCTACTCTTTCGGTCATTCCTCTGTCGATCACGTTGTCTCCTCTCTCCTTCACAATCAGCCTCCTCTTCCGACAGACCAAGAGAACAGATCAGGGGTAGGGTTTTGGTGGGAAGACCAAGCCTTTGACAGATTGGAGAACGTTGACGAGTTGAAAGAGGCGATCGACGCGGTTTCGAGGATGTTGAACAATGTGAGGTTACGATTAGATGATGCCGTGAAGAGCAATCAAAGAGATGGAAGTTTAGTGAATTATCAGGAGGAGGAGGTTCTTCAGCTTCGCAACGAAGACACAAATCAAATTACCAAATTCGAAGGTGAAACTTCTGCTTCTGCAAGTTTGTTAAAGAACTTGGAGGATAATCTACACATCGATGATTGTTTTTACTG

>AlMADS11_scaffold_2_arabidopsis
ATGAAGAGGAAGATGAAGTTAGCGTTCATAGAAAATGGTAAATCGAGGAAAACAACATTCACCAAAAGGAAGAAAGGGATGATGAAGAAACTCGAGGAGCTAGTCACTCTATGTGGTGTTAAAGCATGTGCGGTCGTCTATAGCCCGTACAACTTGATCCCGGAGGCTTGGCCATCAAGAGAAGGCGTTGAAGAAGTGGTTTCAAAGTTTATGGAGTTGTCGATGATGGACCGGACCAAGAAGATGGTGGATCAAGAGACTTTTACACGTCAAAGGATCGCCAAAGCAAAAGAGCAGCTGGAGAAGCTACGTGATGAGAACCGTAATTCTCATATTCGAGATTTAATGTTCAGTTGTCTCAAAGGGGAGACGGATGTGTATCATCTTGATGGAAATGATCTTCAAGATTTGAGTTTATTGATTGATAAGTATCTCAATGGCCTTACTCACAGGATTGAGATCTTTACTGAGAACGGTGAGTCTTCTTCATCTTTACCTCTTCCTAATGTTGCAGATGCAGCTGCCCAAATCGGATTTGATGGTCGTATGATTCAATATCAAAATCAAAATCACCAAAAGCCTGTTCAATTCCAATATGAGGCTCTTTTTGATTTTTATGATCAGCTTCCAAAGAAAATCCATGATTTTAATATGGATATGAATATAAATTCGAATCAAAGTATGATTTTGGATTTGAATCAAAATCTTAGTGATGGAGAGGACGAGGGCATTCCTTGCATTGACAGCAACAACTACCAACCCGAAATCGATTGTCTCGCTACCATCACCACTGCCACCACTGATGTTTTGCCTTTAAGTTCGTTTTGA

>AlMADS12_scaffold_2_rice
ATGAGGGGGAAGGTTAAGTTATCGTTCATAGAAAATGATACAGTGAGGAAAACAACATTCACCAAAAGGAAGAAAGGAATCATGAAGAAACTCCACGAGCTAGCGACTCTATGTGATGTTGAAGCATGTGCGGTCATCAATAGCCCGTACAACTCGATCCCGGAGGCTTGGCCATCAAAGGAAGGCGTTGAAGAAGTGGTGTCGAATTTTATGGAGTTTTCGGTGATAGACCGGACCAAGAAGATGGTGGATCAAGAGACATTTATACGTCAAAGGATCGCCAAAGAAACAGAAAAACTGCAAAAGCTACGTGATGAGAACCGAAATTCTCAAATTCGAGATTTAATGTTCGGTTGTCTCAAAGGGGAGATAGATAATTATCATCTTCATGGAAGAGATCTTCTAGATTTGAGTTTCTTTATTGATAAGTATCTCAATGGTCTTATTCGTAGGGTTGAGATCCTTACGGAGAACGGTGAGTCTTCTTCTTCTTTACCTCCTCCTATTGGGGCAGCTCCTATTGGTGTGGATGCATCTGCTCCAATCGGATTTGATGGTTATATGATTCAATATCAAAATCAAGATCAACAAAAGCCGATTCCAAAGAAAATCCATGATTTTAATATGAAAATGAATATAGATTCAAATCAAAGTATGATTTTGGATTTGAATCAAAATCTTAATGTTGGAGAGAACGAGGGCATTCCTTGCTTGGACATCAACAACTACCAACCTGAAATCAATGGTCTCACTACCATCACCACTGTCCTCACTGATGTTTGTGCTCCTAACATCACCAATGATCTCTAG

>AlMADS13_scaffold_2_FGENESH
ATGAGGGGGAAGGTTAAGTTATCGTTCATAGAAAATGATACAGTGAGGAAAACAACATTCACCAAAAGGAAGAAAGGAATCATGAAGAAACTCCACGAGCTAGTGACTCTATGTGATGTTGAAGCATGTGCGGTCATCAATAGCCCGTACAACTCGATCCCGGAGGCTTGGCCATCAAAGGAAGGCGTTGAAGAAGTGGTGTCGAATTTTATGGAGTTTTCGGTGATAGACCGGACCAAGAAGATGGTGGATCAAGAGACATTTATACGTCAAAGGATCGCCAAAGAAACAGAAAAACTGCAAAAGCTACGTGATGAGAACCGAAATTCTCAAATTCGAGATTTAATGTTCGGTTGTCTCAAAGGGGAGATAGATGTTTATCATCTTCATGGAAGAGATCTTCTAGATTTGAGTTTCTTTATTGATAAGTATCTCAATGGTCTTATTCGTAGGGTTGAGATCCTTACGGAGAACGGTGAGTCTTCTTCTTCTTTACCTCCTCCTATTGGGGCAGCTCCTATTGGTGTGGATGCATCTGCTCCAATCGGATTTGATGGTCATATGATTCAATATCAAAATCAAGATCAGCAAAAGCCGGTTAAGTTCCAATATCAGGCTCTTTTTGATTTTTATGATCAGATTCCAAAGAAAATCCATGACTTTAATATGAAAATGAATATAGATTCGAATCAAAGTATGAATTTGGATTTGAATCAAAATGTTAATGTTGGAGAGAACGAGGGCATTCCTTGCATGGACATCAATAACTACCATCATCACTGCTCTCACTGA

>AlMADS14_scaffold_2_rice
ATGAGGGGGAAGGTTAAGTTATCGTTCATAGAAAATGATACAGTGAGGAAAACAACATTCACCAAAAGGAAGAAAGGAATAATGAAGAAACTCCACGAGCTAGCGACTCTATGTGATGTTGAAGCATGTGCGGTCATCAATAGCCCGTACAACTCGATCCCGGAGGCTTGGCCATCAAAGGAAGGCGTTGAAGAAGTGGTGTCGAATTTTATGGAGTTTTCGGTGATAGACCGGACCAAGAAGATGGTGGATCAAGAGACATTTATACGTCAAAGGATCGCCAAAGAAACAGAAAAACTGCAAAAGCTACGTGATGAGAACCGAAATTCTCAAATTCGAGATTTAATGTTCGGTTGTCTCAAAGGGGAGATAGATGTTTATCATCTTCATGGAAGAGATCTTCTAGATTTGAGTTTCTTTATTGATAAGTATCTCAATGGTCTTATTCGTAGGGTTGAGATCCTTACGGAGAACGGTGAGTCTTCTTCTTCTTTACCTCCTCCTATTGGGGCAGCTCCTATTGGTGTGGATGCATCTGCTCCAATCGGATTTGATGGTCATATGATTCAATATCAAAATCAAGATCAGCAAAAGCCGGTTAAGTTCCAATATCAGACTCTTTTTGATTTTTATGATCAGATTCCAAAGAAAATCCATGATTTTAATATGAAAATGAATATAGATTCAAATCAAAGTATGATTTTGGATTTGAATCAAAATCTTAATGTTGGAGAGAACGAGGGCATTCCTTGCTTGGACATCAACAACTACCAACCTGAAATCAATGGTCTCACTACCATCACCACTGTCCTCACTGATGTTTGTGCTCCTAACATCACCAATGATCTCTAG

>AlMADS15_scaffold_6_arabidopsis
ATGGCTAAAAAAAAGACAGCCTGGATCCGGGACTATAAGACCCGGAAATCCAGCCTAAAGAGGAGATTAACCGGTCTAATGAAGAAAGTGAACGAGCTGTCCATTCTGTGCGATATGCCAGCTTCACTGGTTGTTTTCAATCGAGAAGAAGATCAATTGGCAGCGTGGCCATCTTCCGAGGCGGCTAAGTCACTCATCGACAAATTTTATTCTTTAACGGACCATGAAAGGACCATGAAGGCCGTCGATCCGGAGTCATACGTCCAGACCAATATCGAAAAGATTGAGAAGAAACTAGCCGATACTCGGAAGGTTATCACGGAGCTTGAGATGGAACATCTCATGTTCGACCTCCAAAATGGTCGTGAACTTGCTAATCTCTCCCCAACCGAGGTTGATAAATTAATATCGTATTCGGGTAAGAAGCTTATGTGTTTGAGTAAACAGATGGGTTCTACGGTGGATCATGAGGCCCTGAGGGCTTCGAATGTTGCGTCTGGGTTAGGTGGAAATGGTTTTAACATGATGGGAACTGGAAGAAGTTTCTATTATTTGGATAAATGGGTCTTCGTTGATCCACAAGTCCAAAAACCTTGTGATGATGAGACTCATTTACCCACAATGGTCACTGGATTAGACCTAAACATGGAACCATCTGATGACGTTTATGAAGACTTGGGGACCTATAAAGGAGAGAGCAGCAAGGCCGCTGGTGCTGAAGACGATTCCGAATGA

>AlMADS17_scaffold_6_arabidopsis
ATGGGGATGAAGAAAGTAAAGCTATCTTTGATAGCTAATGAAAGATCAAGGAAAACCTCATTCATGAAGAGGAAGAACGGGGTATTTAAGAAACTCAACGAGTTGTCAACTCTATGTGGTGTCCAAGCTTGTGCTCTCATCTACAGTCCATACCAATCGGTCCCGGAGTCATGGCCATCAACGAAAGGCGCTAAAGAGGTGGCTTCGAAGTTTATGGAGATGCCGTCGACAGCCCGCAACAAAAAGATGATGAGTCAAGAAGCTTATTTGATGGAGAGGATTACTAAAGCAAAAGAGCAACTAAAGAACCTGGTTGTTGAGAACAAAGAGTCACAGGTTAGACGATTTATGTTTGATTGTCTTGAAGGCAAGATGTCGGATTATCGTTATGATGCAAAAGACCTTCAAGATTTGCTATGTTGTATAAATCGATATCTTGATCAGCTTAACAGAAGGATCGAGATCCTTAAAGAAACCGGTGAGTCTTCTTCCGTCTCTCCTTTTCCTACTACAATTGGGGTTGCAGATATTCTTGATGCTGCAAGTCCTAGTGTTTTTGCGGCCGATATGACTCCTTCTCATGTTGTTGCGGATGCATCTCCGGTAACTGCTCCCAGTGGATTTTTTGATCATATTCAATATCAAGATATGAATATGAATCAAAATCAGCATGAGCCGATTCAACACCATGTTCCTACTAACTTTTGTGAGTTTTTCCAAAATCAGAATATAAATAACGTTCAATACCAGGCTCCGTACAATTTGTTTGATCAGATTCAACAAGGAAGCTACAACATGAATTTGAATCAGGATTATTCAAATTATAACATGAATTTGAATTTGAATCTGACTTCAAATCAACAACAATCATTCATGAATCCGATGGTGGAACAACAAATGGGTTATGCTGGAGGGCGTGCAAGCATTCCTTTCATGGATGGGAACTACTATAACTACCACCAACTACCAGTCGTTGATCTTGCTTCCACCAGTTACATGCCTTCCATCACCACCACCACTACCGGTGTTTATGATCCTTACATCAACAACAATCTCTAA

>AlMADS18_scaffold_6_arabidopsis
ATGACGAGACAGAAAGTGAAAATGGCTTTCATAGAAAATGAAACAGCAAGAAAATCAACATTCAAGAAAAGAAAGAAAGGTGTTTTGAAGAAAGCTCACGAGTTGGGAACTCTTTGTGGCGTCCCGATCTGTGTTATCATCAACAGTGCGTACGAGCAGAACCCGGAGGTGTGGCCATCGAGAGAGGCGGCGAACAAGGTTGTGTCCCAATGGAAGACGATGTCGGTGATGGACAAGACCAAGAAGATGGTGAACCAGGAGACCTTTCTCCAGCAGAGGATCACCAAAGCAACCGAGTCTTGGAAGAAGTTGTGGAAAGAGAACAAAGAGTTGGAGATGAAGAACGTTATGTTTGATTGTCTTAGTGGCAAAACTTTGGTTTCTCGTATCGAAAAAAGTGAGCTTCGAGATTTTGTTTATGTCATTGAACAATATCTCAAAGATGTTATTCATAGGATCGAGATTCTGAAGAGGAACGAGGAATCATCTTCCGCTCTTGTTCCTGTTGCTGCCACTACAACATCTAGTGTCATGCCTGTGGTCGAGATGGGTTCTTCTTCGGTTGGATTTTACGATAAGATTCGAGATCAAATTCAAAGTACTTTGAATATGAAACAGACCACTAATGATTTGGATCTGAACAAGAAACAGTGGTGA

>AlMADS1_scaffold_3_rice
ATGGCTGTAAACAAAATAAAACTTGCATGGGTAGAGAATGATAAGTCAAGAGCAAAAAAACTGAAGAAAATACGTGTATGGTTAATGAAAAAGGTAAAAGAAGTAACGATATTGTGTGCTGTAAGGGCTTGTATGATCATGTTCAGCCCTAATAACGTTGAGCCAATGGTGTGGCCATCTGTTGAGAAGGCTTATGACCTTCTAGACGGTTTCTTTGCCTTACCGGAGATCGAGAAGAATAAGAAAGAGATGAGTCTTGAGACATACCTAAAAGAGAAGACAAAGAAGGTTCAGGAGCAATTCATGAAAACTCAAAAGAAGCACATGGATTATGTCACTGATCAATTGATGGAGGAACTGCATCGTGTTCGTAGAATTAATGATCTTAGCTTGAGTGAAATTAATGCATTGATATCTTTTTCAAGGGATAATATCATACTTCATAGAAAGGAGCTAGAATTTGTGCAACATTCTCCTCTTCGCGATCCACCGGTGCCTCCATTTGAGGTGCAATTCGAAGAGCTCACGGCCACCGCAAATGATGTTATTATACGAGGTGGTCAGGTTGATGAGAGAACTGGAAGAATTATGAAGAAACAAAAAGGTTTAGCATTGGTAATGCACTTAGGGGGAATCAAAGTCATTACTTAG

>AlMADS20_scaffold_4_arabidopsis
ATGGCAAGAAAGAAGTTAAATCTAACTTACATTTCCAATGATAGAATGAGGAAAAGATCATTCAACCAGAGGAGGGAAGGATTTATGAAGAAACTCAATGATCTCAAGATTTTATGCGATGTCAATGCATGTGCGGTCATCTACAATCCATTCAACTCAAATCCAGAGATGTGGCCGTCAAAATCAGAGGTGGATAACGTTATCAAGAAACTCAAGATGTTAACGGAGACCCAGAAGAAACTTAAATCGGTAAACCACGAAGAATTTCTCAATCTATACATCTCAAAAGTCGAAAAGCAAAGTAAGAAATTGATTGTGGATAATAAAGAGAATTGCTTAAAGGAGGTCATGTTCAAGTGTCTTAGTGGAAACATGGGAGATTTTGTTATGACTAATAATGATCGTCTTGACTTGTGTAAGTTTATTGATCAATATCTTAGAAATCTTTATCATCATAAAAATGAAACCCTCAATAATCCAAATTTTGAAATTGGAGAATCTTCTTCAATGGATATGGCACCAACCACTACTATTGCAAACATGGCACCAACCACTACTATTGCAAACATGGCAACAACTGTTGTGGATGAGGGCATGACACCACCTATTATTCCTGAATTCATAACCCCATCAAACCAAGGAGCAGAACATGTGAATTTTCTTGAAAGTAATTTCCTTCCTAATAACAATCAAGAAGTTTATATCCCAGCTATGGATCAGGATGACTTTTCCTATCCAAATCAAAATCATAATGAGAACCAGCAACAAAGATTCATTGACGAGATGATGAAGTATGATGAGAAAACAAGTTTTCCTTGGATTGTAGACAACAACTATTACAATCACAACCA

>AlMADS21_scaffold_7_FGENESH
ATGACAAGAAAAAAAGTAAAACTTGCATGGGTTAAGAACGCCAAGTCAAGAGCAACAAGTTTGCAAAAAATGAGGGTAGGATTACTTAAAAAGGTGAAAGAACTAACCATATTGTGTGATGTAAGGGCTCTTGCAATCATTTTCAGCCCAAATAAGGCTGAACCAATGGTTTGGCCATCTGTTGAGACAACTCATGGTCTCCTAGGCAAATTTTTTGCTTTACCAAAGTTGGTGCAGAAGAAAAAAGAGTCAAGTGTCGAATCTTACCTAAAGGAGAAGACAGAGAATATTCATGAACAATTGATGAAGAGTAATAAGAAGAAAAAGGATTATATCATTGATGAGCTGATGATGCAACTACAAAACAATCGTAGACTTGCTGATCTTAACTTAAGTGAGATCTATGACTTGTTATCTTTCTCAAGGGATACTATCCTACTTTGTAGGAAGAAATTAGATTTCATGCAGTTTCCTCCTCTTCGCGATCCACCAGTGTTTCCATTTGAAAGACAAATCAAAGAGTTTAAGACCAACACAAATGATATTTTTGTTGGTCAAGATAATGAGAGAGCTGGAAGGACAGATGAAGTAACAAGAAGAATCAACGTGGATATTTTCAAGGTGAGTAAAAGTTATTATTTATTTGATCATTGGGTTTTTCCACCCAAACCGTCTAAACCTGAAATACACCAACAAATGGGGAACGAAAATCCAAACCATAGAAGCTATTGTCTATACCAAAGAATCAATAGCAACAGAAATCCTCATTTGGAAATGGATTCAATTCGTTTCCAAATGATGACTTCCCATGGTTTGGTTGAGCCAGTCTCTCGACCATTACAACATCATAACATGATTACTAATCCAATGATGGCTATGAATCAACCAAGGCAATATCCTTTTGATTCCATGAGTCATGAGTTAGAAATAAACAAGAGGAAGACAACACTAACAACTCACAATTTTACAGGAGCAACAATACTACAATGA

>AlMADS23_scaffold_8_rice
ATGACGAGAAAGAAAGTGAAACTTGCTTACATTCCCAACGATTCTTCAAGAAAAGCAACTTTCAAAAAAAGAAAGAAGGGTTTGATGAAGAAAGTACACGAACTCTCGACTCTATGTGGCATCACTGCATGCGCGATCATCTACAGCCCGTACGATACCAGCCCTGAAGTATGGCCATCAAATTCCGGTGTACAAAGGGTGGTTTCAGAATTTAGGACACTCCCGGAGATGGATCAACACAAAAAGATGGTAGATCAAGAGAGTTTTCTCAAACAAAGGATCGCGAAAGCGACAGAGAATTTGAGGAGACAAAGAAAGGACAATAGGGAGCTCGAGATGAGTGAAGTCATGTTCCAATGTTTGATGGGAAACATGGAGATGTTTCATCTAAATATTGTGGATCTTAACGATTTGGGTTATATGATTGAACAATATCTTAAAGATGTTAATCGCAGGATCGAGATTTTACGAAATTCTGGTATGGAGATTGGTGAATCTTCTTCTGCTGCGGCGGCGGCCTCTGAAGGGAATAGATTAATGCCAGATTTGGTGGCTACAACAGCTCCCACCACTACAATTTATGAGGTGGGTTCTTCTTCATCTGCGGCTAACGCGAATTTCTTTAATCCTATTGAGCATCAACAATTTCGTCATCCGGCGGTTCAACATGTTGGACTTAATGAGCAACCTTGGAATCTAAATCTGAATTTAAATCAGAATCATAATCAGAACCAACAACAATGGTTTATGGAAATGATGAATCATCCTGAGGAAATGAGGTATCCAACAGAGCAAATGGGGTTTCAATTCATGGATGATAACCACCAAAACCACATCCACCACCAGCAACAAGAGCACCAACATCATACCCCTGGCGAATCCTTCAACCGCTCCTGA

>AlMADS24_scaffold_2_arabidopsis
ATGAAGAGGAAGATGAAGTTAGCGTTCATAGAAAATGGTAAATCGAGGAAAACAACATTCACCAAAAGGAAGAAAGGGATGATGAAGAAACTCGAGGAGCTAGTCACTCTATGTGGTGTTAAAGCATGTGCGGTCGTCTATAGCCCGTACAACTTGATCCCGGAGGCTTGGCCATCAAGAGAAGGCGTTGAAGAAGTGGTTTCAAAGTTTATGGAGTTGTCGATGATGGACCGGACCAAGAAGATGGTGGATCAAGAGACTTTTACACGTCAAAGGATCGCCAAAGCAAAAGAGCAGCTGCAGAAGCTACGTGATGAGAACCGTAATTCTCATATTCGAGATTTAATGTTCGGTTGTCTCAAAGGGGAGACGGATGTGTATCATCTTGATGGAAATGATCTTCAAGATTTGAGTTTATTGATTGATAAGTATCTCAATGGCCTTACTCACAGGATTGAGATCTTTACTGAGAACGGTGAGTCTTCTTCATCTTTACCTCTTCCTATTGTTGCGGATGCAGCTGCCCAAATCGGATTTGATGGTCGTATGATTCAATATCAAAATCAAAATCACCAAAAGCCGGTTCAATTCCAATATCAGGCTCTTTTTGATTTTTATGATCAGCTTCCAAAGAAAATCCATGATTTTAATATGGATATGAATATGGATTCGAATCAAAGTATGATTTTGGATTTGAATCAAAATCTTAGTGATGGAGAGGACGAGGGCATTCCTTGCATGGACAGCAACAACTACCAACCCGAAATCGATTGTCTCGCTACCATCACCACTGCCACCACTGATGTTTGTGCTCCTAACATCACCAATAATCTCTAG

>AlMADS25_scaffold_4_FGENESH
ATGACAAGAAAGAAAGTAAAACTTGCATGGATTGATAATGACAAGTCAAGAACAACAAGTTTGCAAAAAATGAGGGTAGGATTACTGAAAAAGGTAAAAGAGCTAACCATATTGTGTGCTGTAAAAGCTCTTGTAATCATTTTCATCCCTAATAAGGTTCATCCAACGGTGTGGCCATCTGTTGAAGCGACTCATGGTCTCCTATGCGAATTTTTTGCTTCACCGAGGTTCATGCAGATTAAAAAGGAGACAAATGTTGAATCCTACATAAAAGAGAAGACACAGAAGATTCAAGAACAATTGATGAAGAGTAATAAGAAGAACAAGGAGTATGTCATTAATGAGCTGATGATGCAACTACAAAACGGTTGTAGAATTGATGATCTTAACCTAAGTGAGATGTATGCCTTGTTATCTTTTTCAAGGGATACTATCTTACTTTGTAGGAAGAAACTAGATTTCATGCAGTTTCCTCCTCTTCGCGATCCACCAGTGTTTCCATTTGAAACACAAGTTGAAGAGTTTAAGACCATCACAAATGATATTTTTGTAGGAGGCGGTCAAGATAATGAGAGAGCTGGAAAGACAGATGAAGCAACAAGAAGAATCAACGTTGATATTTTCAAGGAGAGTAAAAGTTATTACTTATTTGATCAATGGGTTTTCCCTCCCAGCCCACCTAAACCTGCAATATATCAACAAATAGGGAACGAAAATCCAAACCCTGAAAGTTATTGTCTGTATCAAGAAAGCAATAGCAATGGCAACCCTCATTTGGTAATGGATCCACTTCGTCTCCAAATGATGACTTCCCATGGTTTCGTTGGGCCAGTCTCTCAACCTTTACAACATCATAACATGATCGATAATCCAGTGATGGCTATGAATCAACCAAAGCAAAATCCTTTTGATTTCATGAGTCATGAGCTGGAAATAAACGAGGAAGGAAGCAACATTAACAACTCGCAATTTTATAGGAGCAACAATACTACAACGACTAATGATGGTTTTCGCCAAGAACCATCTCTTAATGGAACAACTGCTTCTGAAAATAATGTTGATGCGACAGCATTCAATATCAACATGGGTTGGCCTGATTTTAACAATCATCATTTCTAA

>AlMADS26_scaffold_1_arabidopsis
ATGGGCAGAAGAAAAGTTACACACCAATTGATTTCTGACAACGCCACTCGCCGAGTTACATTCAGAAAACGCAAAGATGGTTTATTCAAAAAGATCAAAGAACTGACCATTCTATGTGGTTTACCAGCTTGTGCCATCATTTACAGCGAATACAAAGATGGCCCTGAGCTCTGGCCAAACGTTAACGAGGTTCGTTCTCTTCTTAACAGGTTAAGCGAGCTTCCAGTGGAGAAACAGACCAAATACATGATGGACCAGAAGGATCTCATGAACAAGATGATCCAAGACGCAAAGAAGAAGTTGGAGAAGGAGAAGATGCATACTCGTGCAATGAAACTTGGGTTAATGGCTGCGTCTAATGATCTAATCACCGATACTGATTGTTCGGAGGAACTGGCCAAAGCGGCCGATGTGGTTGATAAGAAGCACAAAGCCATCATAGAGAGAATCAAGGCTGTAAAAGCAGGAGCACCAATCCTTAAGAGAGAATTAAGATGGTTTGCTTTGGATTGA

>AlMADS27_scaffold_1_arabidopsis
ATGAGGTCGAAACTTAAGTTATCATTCATAGCTAACAACAACATAAGGAGAACCACATTCAAGAAGAGGAAGGGAGGGATAACGAAGAAACTCCATGAGCTGACAACTCTCTGCGACGTCAAAGCATGTGCGGTAATTTACAGTCCGTACGAGAATCCAACGGTGTGGCCGTCAACCGAAGGTGTTCAAGAGGCGGTTTCGGAGTTTATGGAGAGGCCGGTGACAGAACAATCCAAGCTGATGGTGAATCATGAGACCTTCTTGCAGGGCAGAATTACCAAAGAAACAAAGAAACTGGAGCGTCTACGTCGTGAAAACCGAGAATCTCAGCTTAAACAATTTATGTTTGATTGTCTTGAAGGCAAGATGAGTGAGCATCAATATGATGCAAGGGACTTTCAAGATTTAAGTTCTCATATTGATCACTATATCAATAAGCTTAAGTCCAGGCTCCAGTTACTTACAGAAAATGGTGAGTCTTCTTCTTCCTTTCCTCCTCCGCTTCATACTCAAGTTGCGGGTGCGGCTCCTCTTGCTATTGTGGGTGCAGAAGCACTTAGAAATCAGATCAAATCCAAACACCCTAATCTTCCTCACTCGTTTCTTGATGCCACAAAGATCCAATATGGCAAGGACATTGGTCATGCGGTTCTTGAGACATATTCCCGAACACTTGCGAATCTAGCTTTCCGGATTCTTTCAAGAATGGGAGAAATCTTGAAAGAAGATTCTTTAAGCAACCCTAACTCTCCTGCACCACCGAGTTGCTTCCCTAGCTCCCGTGACCCTTATAGAACACCCGAGAGGCCTTTGCTTTCGTCCCGTGTAAGGCATTCTTTAACCGATGACATGAACAAAGCCGATGGGACAGAGACTGGTTTAGATTTTTTGTTTGCAGATGCTAAGGCAAGGTCAGTGAATACAACTCCAAGTAGAAGCAGTAGACTGTGGTGTTTGAGTAAAGTGCCTTCTGATACTTCTTCTTGA

>AlMADS28_scaffold_1_arabidopsis
ATGAGGTCGAAACTTAAGTTATCATTCATAGCTAACAACAACATAAGGAGAACCACATTCAAGAAGAGGAAGGGAGGGATAACGAAGAAACTCCATGACCTGACAACTCTCTGCGACGTCAAAGCATGTGCGGTAATTTACAGTCCGTACGAGAATCCAACGGTGTGGCCGTCAACCGAAGGTGTTCAAGAGGCGGTTTCGGAGTTTATGGAGAGGCCGGTGACAGAACAATCCAAGCTGATGGTGAATCATGAGACCTTCTTGCATGGCAGAATTACCAAAGAAACAAAGAAACTGGAGCGTCTACGTCGTGAAAACCGAGAATCTCAGCTTAAACAATTTATGTTTGATTGTCTTGAAGGCAAGATGAGTGAGCATCAATATGATGCAAGGGACTTTCAAGATTTAAGTTCTCATATTGATCACTATATCAATAAGCTTAAGTCCAGGCTCCAGTTACTTACAGAAAATGGTGAGTCTTCTTCTTCCTTTCCTCCTCCGCTTCATACTTCAGTTGCGGGTGCGGCTCCTCTTGCTATTGTGGGTGCAGGTATTCCTATGAATCAGAATCAGTATGAGCCGGTTCAGCCCTATATCCCTACTGGTTTAAGTGATCATATTCAATATCAGAATATGAATTTGATGAATCAAAATCAACAAGAGCCGGTTCAATACCAACCTCTTGTTGAAATTAATAACCCGATTCAACATGGAGTCTATGATATGAATTTGAATCAGAATATGAGTTTGGATCCAAATCAATATCCGTTTCAACATGACCCATTCATGAATATGTTGATGGAATATCCTCATCAGCAAGTGGGTGGTTATGTTGGAGATCATACACACATCCCTTTCATGGACGGAAACTACAACTACCACCAACTACCAAATGTTGGTTTTACTACCACCGCTCACATGCCTTCCACCACCGTCACCACCACCACCGATGTTTCTGCTCCTTACATCAATAATCATCTTTAA

>AlMADS2_scaffold_3_FGENESH
ATGGCTGTAAACAAAATAAAACTTGCATGGGTAGAGAATGATAAGTCAAGAGCAAAAAAACTGAAGAAAATACGTGTATGGTTAATGAAAAAGGTAAAAGAAGTAACGATATTGTGTGCTGTAAGGGCTTGTATGATCATGTTCAGCCCTAATAACGTTGAGCCAATGGTGTGGCCATCTGTTGAGAAGGCTTATGACCTTCTAGACGGTTTCTTTGCCTTACCGGAGATCGAGAAGAATAAGAAAGAGATGAGTCTTGAGACATACCTAAAAGAGAAGACAAAGAAGGTTCAGGAGCAATTCATGAAAACTCAAAAGAAGCACATGGATTATGTCACTGATCAATTGATGGAGGAACTGCATCGTGTTCGTAGAATTAATGATCTTAGCTTGAGTGAAATTAATGCATTGATATCTTTTTCAAGGGATAATATCATACTTCATAGAAAGGAGCTAGAATTTGTGCAACATTCTCCTCTTCGCGATCCACCGGTGCCTCCATTTGAGGTGCAATTCGAAGAGCTCACGGCCACCGCAAATGATGTTATTATACGAGGTGGTCAGGTTGATGAGAGAACTGGAAGAATTATGAAGAAACAAAAAGTGGATAAATGGGTTTTTGCGTCTCCTGAACCGCCTAAACCTAGAACCTCCCAACCAATCGACATGGATTTGGTATCTTATAACAAAAGTCCAAACCATGTTTTATACGAAGGAAGCAGTAGAAAAGAAAACCCTAATTTAGATATAGAGCAAGTTAGGGCCCCAGTGATGACCTACCATGGTTTGGTTGGGTTAGTCTCTCATCAGTTACAACATCGCATCATCAATACTCCAACCATGGATACGAGTGAACCAAGACAACACCCTTTTGATTTCATGAGCCGCAAGTTAGGTGTAAAAGAGGAAGGAAGCACTGTTAACAATGGCGACTCACAATTTCATGGGGGAAGCAACACTAGAGCAGTCAACGATGGTATCCATCAAGAGCCACCTCCTAATGGAACAACCATTGGAGAAATTAATGGTGGGGAAGGTGATGCTGATGTGACGTCGTTTGATATGAATAAAGTTTGGCCGTCCATTAACAATAATCATTTCTAG

>AlMADS30_scaffold_2_rice
ATGAGGGGGAAGGTTAAGTTATCGTTCATAGAAAATGATACAGTGAGGAAAACAACATTCACCAAAAGGAAGAAAGGAATCATGAAGAAACTCCACGAGCTAGTGACTCTATGTGATGTTGAAGCATGTGCGGTCATCAATAGCCCGTACAACTCGATCCCGGAGGCTTGGCCATCAAAGGAAGGCGTTGAAGAAGTGGTGTCGAATTTTATGGAGTTTTCGGTGATAGACCGGACCAAGAAGATGGTGGATCAAGAGACATTTATACGTCAAAGGATCGCCAAAGAAACAGAAAAACTGCAAAAGCTACGTGATGAGAACCGAAATTCTCAAATTCGAGATTTAATGTTCGGTTGTCTCAAAGGGGAGATAGATGTTTATCATCTTCATGGAAGAGATCTTCTAGATTTGAGTTTCTTTATTGATAAGTATCTCAATGGTCTTATTCGTAGGGTTGAGATCCTTACGGAGAACGGTGAGTCTTCTTCTTCTTTACCTCCTCCTATTGGGGCAGCTCCTATTGGTGTGGATGCATCTGCTCCAATCGGATTTGATGGTTATATGATTCAATATCAAAATCAAGATCAGCAAAAGCCGGTTAAGTTCCAATATCAGACTCTTTTTGATTTTTATGATCAGATTCCAAAGAAAATCCATGATTTTAATATGAAAATGAATATAGATTCAAATCAAAGTATGATTTTGGATTTGAATCAAAATCTTAATGTTGGAGAGAACGAGGGCATTCCTTGCTTGGACATCAACAACTACCAACCTGAAATCAATGGTCTCACTACCATCACCACTGTCCTCACTGATGTTTGTGCTCCTAACATCACCAATGATCTCTAG

>AlMADS33_Al328110_PACid_16038269
ATGGTGAGAAGTACCAAAGGTCGTCAGAAAATAGAGATGAAAAAAATGAAAAACGAGAGCAACCTTCAGGTTACTTTCTCGAAAAGAAGCTTTGGTCTTTTCAAAAAAGCTAGTGAACTTTGTACATTATGTGGTGCAGAAATTTTAATGATTGTTTTCTCTCCTGGTGGAAAAGTGTTTTCTTTTGGCCATCCAAGTGTTCAAGATCTGATTCATCGTTTTGAGAATCCTAACTATAATTCTATCATTGTGCTGACAACCCAGGAAAAGGAGAAAAATAAGAGAATGGTTTTGGACATAATGAAAGAATCCAGAGAACAAAGAGGAAACTGGTATGAAAAAGATGTGAAAGATCTCGACATGAATGAAACCAACCATCTGATATCTGCTCTTCAAGATGTGAAAAAGAAACTGGTAAGTGAAATGTCTCAACAATATTCTCAAGTAAATGTTTCTCAGAATTACTTCGGCCAAAGTTCTGGCTTTATTGGTGGTCCTAATGTTGATGTTGGCATTGATCTTTTTGATCAAAGAAGAAATACATTCAACTATAATCCAAACATGGCGGTGTTTCCTAACCATACACCAATGTTTGGATACAACAATGATGGAGTTATCGTTCCGATATCCAACATGAACTATATGTCAAGTTACAACTTCAACCAGAGCTAG

>AlMADS36_Al937244_PACid_16053064
ATGAGTCCGAAGAAAACCAAAGGAAGAAAAAAAATTAACTTGAAAAAAAAAGTTGAGAAATACCAAGACCGAATGGTAACATACTCGAGACGCCAAAAAGGGACCAACACTAAGCTCAGCGAGCTTTCCCTTCTATGTGGCGCTGATGTCGGGTTTCTTGTAATTTCCTGCACCGGGAAACCGTACACATTCGGCAACCCTTCCTTTGAAGCTGTTGCGAAACGGTTTCTCAATGGTGAGGGATCCTCATTGTTACAACAAGATGCTCAGCATAAAATGAAGATGGAAGAACTCTACAAAGTCTACAACAGTCTTGTAGAGAAGATTGCTGCAGAGGAAAAGAAATTAATGATGGCGAAGGCGGAGGCATTACCGTTCGAGAGCAACGCATGGTGGAAAATTGATCCGGCAAAGGTAAAAGAAGAGAAAGTCGCAAAGCAGTTGCTTGAGAAGTATGAAGAGCTTTATGAGAAACTGCATAAGGAGATTGCTGCAAGGAACCATGGAGGAGGTGTACCGTAG

>AlMADS37_Al482404_PACid_16051202
ATGGGTCGGAGAAAGATCAAGATGGAGATGGTTCAGGACATGAACACACGACAGGTTACCTTTTCAAAACGGAGGACCGGTTTGTTCAAGAAGGCGAGCGAGTTAGCCACGCTCTGCAACGCTGAGTTGGGTATCGTTGTCTTTTCACCAGGAGGCAAGCCTTTCTCCTACGGGAAACCGAATCTTGATTCTGTTGCAGAGCGATTCATGAGAGAATATGATGATTCAGACAGTGGCGATGAAAAAGAAAGTGGTAACAACAGGCCTAAACTGAAGAGGATGAGTGAACATCTCGATTTGCTCAACCAAGAGATTGAAGCTGAGAAGAATCGAGGTGAGACTGATCAGGAGAAGCTTGAATCTGCTGGGGATGAGAGATTCAAGAATTCCATTGAGACACTTACCCTCGATGAACTCAATGAATACAAAGATAAGCTCCAGACAGTCCATGGTAGGATTGAATGTCAAGTCAATCACATGCAGGCTTCGTCTTGTCTCATGCTTCTCTCCAGAAAATAA

>AlMADS38_Al358254_PACid_16055241
ATGGTGAAGAAAAGCAAAGGTCGTCAAAAAATAGAGATGGTCAAAATGAAAAATGAAAGTAACCTCCAAGTTACTTTTTCAAAAAGAAGATCCGGACTTTTCAAGAAGGCTAGTGAGCTTTGCACACTTTGTGGTGCAGAAATCGCCATAGTTGTGTTTTCACCTGGTCGAAAAGTCTTTTCTTTTGGCCATCCTAATGTTGAATCTGTAATTGATCGATTTTTAAACAATAACCCTCCACTTTCTCACCAACACAACAACATGCAACTTAGTGAGACTCGTCGAAACTCTATTGTTCAGGAGCTGAATAATCATCTTACTCAGGTGTTGAGCCAATTAGAATCGGAGAAAAAGAAGTATGATGAGTTAAAGAAAATAAGAGAAAAAACAAGAGCCCTTGGGAATTGGTGGGAAGATCCCGTTGAAGAACTTACATTACCTCAACTCGATGGATTCAAAGGTAATCTTGAAAATTTGAAGAAAGTAGTTACAGTCGAAGCCTCCAAATATTTTCAAGCAACTGTTCCAAACTTCTATGTCGGAAGTTCTAGTAATGCTGCTTTTGGGATTGATGATGGTAGTCATATCAACCATGATTTGGACCTCTTTAGCCAAAGAAGAATGATGGACATAAATGCATTCAACTACAACCAGAACCAGATTCACCCTAATCCCGCATTACCGTTTGGAAACAATGCTTATGGTCATATTAATGAAGGATTTGTTCCGGACTACAATATGAACTACAGACCAGAGTATATCCAAAACCAATACCAAAACCAAAACCAAAACCTGAGTTTTAAGAGAGAAAACATCTCTGAATATGAGCACCATCATCATGGTTATCCTCCCCACTCTAGATCTGATTACTATTAA

>AlMADS3_scaffold_3_arabidopsis
ATGACGAGGAAGAAGTTAAACCTATCTTACATTGCCAATGATTCAATGAGAAAAGCAACATTCAATAAGAGAAAGAAAGGGCTTGTCAAAAAAATCCACGAGCTATCCGTTCTCTGTGGAATCGAAGCATGTGCAGTGATTTATAGTCCGTTCAACTCAAACCCAGAGGTTTGGCCATCAAATCCAGAAGTTAAAAACGTAGTGGCAAAATTTGAGATGCTGACAAAGTTGGAGCAAGAGAAGAAAATGGTGAGTCATGAAAGTTTTATCAGACAAAACATCTCAAAAACTATGGAGAATAACAAGAAAAAGATGAAGGACAATGCGGAGAGGACGATGAAAGAGGCTATGTTCCAACTTCTTAGTGGGAAAGGAGAGAAGCTTAAGTTGACTGATATAAATCGTGAAGATTTGTGTAAGTACATTGATCAATATCTTAAAGAACTTTATCATCACAAAAACAAATCCATAAATCAGTCATATATTGAATATGGAGAATCTTCTGAAGCTACTAGTATCATGGCGCCAACATCTATGAATGAAGCTGACCAGCAAAGTTATTATCCAGCGATAAATCCAGTTGGTGTTTATGATCAAAATCCAAATTTTAATCATCTTAGTCATAATCAATATCAACAACAGTTTGGATATGCGATTGTGGCTCAAGATAAATTTTACAATCCGGGTCAAAATCAGGAGCAGCATGAGGAATGGTTGGATGATCAAGGAAAAGAGTAA

>AlMADS42_Al338390_PACid_16043827
ATGGCTCCTCGTGATAAGAAACCTAACAAGTCCTGCGATGATGATGATTTGCAGAGGAAGAAGAAACAGAATTTTTTCAAACAGAGATTTCCTGGTTTTAAGAAGAAAGCAACAGAGCTTTCTGTTCTCTGCGGTAACTCTGTTGGTTTCATCTGTTACGGTCCCGACAACGATCTCCATGTTTGGCCTCAACCTCAAGATCATAACCCACAAACCCTAACACAAATCGTGGCCAAGTTCAATGCGTTGAGTGATCACAAGAGGAAGCATCACGCCTGCGATCTCTACGACTTCCCTAATCTCAAGGGTTTGTCCGGAGACCAGTTGAGGAACCATCTCGTTAACCTTGACTCTCACTTAGTTGGAGTCAAGCAACACAAGATAAATTCTTCTCTTCTTGATCCATTCACATTAGGGTTTTCCGGCCATGATTATTTCCTGGCGGATTCAATGGCGGTCACAGATAATTGGGAGGTCTGTGCCAACAATGGTGTTTGGGATCCTTCTTGGCTAGATTTTGATTTTTCGTCAACACTCTTTACTGATGATTGGACTGTTTCTGGCTACAATCCACTTTTGGCAGCTACTGATTCTTTTACTTACGAAACGCCGGTCACAGATAATTTAGGCTCTGTCTTCTAG

>AlMADS45_Al909820_PACid_16041516
ATGGCGAGAAAGAATCTTGGCCGTAGAAAAATAGAGATTGTGAAAATGACCAACGAATCAAACCTTCAAGTTACATTTTCAAAGAGAAGATCTGGTCTTTTTAAGAAAGCCAGTGAACTTTGCACGTTATGTGATGCAGAAATTGCGATTATCGTCTTTTCACCATCTGGAAAAGTATACTCTTTTGGTCATCCAAATGTTAATGTTTTACTTGATCAATTTTCAGAACGTGTTCTAAGACAAAACAACACAAACCTTGATGAAAGCCACACAAAGCTCCATATTCAGATGCTCAATGAGTCCTTAACTGAGGCGATGGCTGAAAAAGAAAAAGAACAAAGGAAAAAGGAGTGGCTAGTCCAAAATGAAAGAGAAATCAAGAACGTTGAGGAGTGGTGGACAAACTCTCTAAAAGAACTCAACCTAACTCAATTAACTTCCATGAAACATGCTCTTGAAGATTTGAAGAAGGAAGTTAATGAGAGAGCCTCTCTGTTTCATCAATCAAACTCAAACTTCTACGTAGGAAGTTCTAGCAATGCTGCTGCTCCAGAGGCTGTGAATGGTGGTAATATCTCCATAAACCAGGGTTTCTTTACTCAAAATGGAATGCCTACTCATGTTCAAACTCTGCCGTTTGGATTTAATGTTATGAATCGCACACCAACGGGGTACAACAATTGCCAAATCCAAAACCAGGAGTTCAAACAAGTTCATCCTTATTATGGGCCTCGTTACTATTAG

>AlMADS47_Al926600_PACid_16040033
ATGGAGGATGGAGAGGCAGAAGCTTCAACAATCACTTGCTTACCGACCACGAAACAAAACCCCCTTCAAAACCCTAACTTGCTGGTCAACCCAAAAAAAGAGACTAAACTAAAAACCCCTAAAACCACCAAAGGTCGACAGAAGATAGAGATCAAGAAGATCATTCTGGAAAACCGAAGGCAAGTGACGTTTTCCAAACGCCGATTCGGGCTTTTCAAAAAAGCGGCGGAGCTAAGCGTTCTCTGCGGCGCACAAATTGGTATCATAACGTTTTCACGAGTAGATAGGATCTACTCGTTTGGTAACGTGGACTCACTCATCGATAAATACTTGCGTAAGACTCCGGTGATGCTGAGGTCACATCCTGGAGGTAACGTGGCAAACGGAGAGGAAGATAACGACGGTTTGATGTGGTGGGAGAGGGCGGTGGAGAGTGTTCCGGAGGAGGATATGGAAGAGTACAAGAAGGCGTTGAGTGTGTTAAGGGAGAATTTATTGACGAGGATCTACCAGATGAGTGGTGATCGGACGGTCGAGAATCTTCCGGCATTTCCAAATGAGATGGCTATGGCTGACTGGAAATTGACTAATGAAAATCTGATGGCTAGGAACGATCGAGGTTACGCAGGTAACGGTGGTGATTTGGAGTTTGCGTTTATGTCTCAAAACGGTAGACAGTGA

>AlMADS4_scaffold_3_rice
ATGGGAAGGAAAAAAAACACACTTGCATGGGTAGAAAATGACAACTCAAGAGCAATAAGTTTGAAGAAAAAGAGGGAAGGGCTAGTGAAAAAGATAAAAGAACTATCTATATTGTGTGATATAAAGGTTTGTATGATCATGTTCAGCCCTTATGAGGTTGAACCTTTGGTGTGGCCATCTGTTGAGAAGGCTCGTGATGTCCTAGACGGTTTCTTTGCCTTACCGGAGATCGAGAAGAAGAAAAAAGAGACGAGCCTCGAATCATACTTGAAGGAGAAGACAAAGAAGGTTCATGAGCAAATGATGAAAACTCATAAGAAGAACATGAATTATGTCATTTCTCAGTTGATGGCGCAACTACATCATGGTCGTAAAATTCATGATCTTAACTTGAGTGAGATCTATGCACTGATATCTTTCTCAAAGGATAATATCATACGTTATAGGAAAGAGCTAGATTTCGTGCAATATCCTTCTCTTCGGGATCCACCAGTGCCACCGTTTGAGGTGCAATTCGAGGAGTTTATGACCACCACAAATGATGTTTTTGTTAGAAAGGGTCAGGAAAATGAGAGAGTCTGGAAAACTAATGAAGCAGGGAAAAGGATTAGCATTGGTACTGCAGTAAAGGGAAATCAAACCTATTACTTGCTAGATAAATGGGTTTTTCCATCTTCTGAACCGCCTAATCCTAGAACCCACCACCAAATCGAGATGGATGTAGTATCTGACAAGAAAAATCCAAATCATATTCCAAACCAAGGAGAGAGTATCAACAAAAACTCTAATTTAGATATGGTGCCGGTTGGAGCCTCAATGATAACCTTCAATGGTTTGATTGGGACTCGTGAGTTAGGAGTAAAAGAGGAAGGAAGCATTGTCAACAATGGCGACTTAAAATTTCACAGGAGGAGTAACACTACAACAATCAATGATCGTATCCGTAAAGAGCCACCACGTAATGGAACATCCGCTAGGGAAGATAATGATGGTGTGACGTCGTTTGATATGAATAAGGTTTGGCCAAGCATTAACAATAATCATTCCTAG

>AlMADS51_Al477978_PACid_16050003
ATGGAGAAAGTGCAAGACACAAACACAAAGCAAGTTACCTTCTCGAAGCGTAGGCTGGGTTTGTTCAAGAAAGCGAGTGAGCTTGCGACGCTGTGCAACGCCGAGGTTGGTATTGTTGTCTTTTCTCCAGGAAACAAACCTTATTCCTTCGGGAAACCGAATTTTGATTTGATTGCAGAACGGTTTAAGAATGAATTCGAAGAAGAAGAAGAAGCAGATAGCTGTGAAACATCAGGCTATAGTAGAGGCAAGAGAGCTAGACAAGAGAAGAAGATATGTAAACGCCTCAACTCGATCATCGAAGAAGCTGAAGCTGAGAAGAAACATGGAGAAGATCTTCACAAGTGGCTTGAATCTGCTCAACAAGATAGGTTTAATAAGCCCATTGAGGAGCTTACTCTTGAGGAGCTCAAAGAATTTGAAGCTAAGATTCAAGAAACAAGGTGTGGGATTCAAAGTAACATTAATCATATGCAGGCTTCGTCTTCTCTCATGTTTCTCTCTAAGGATAATTAG

>AlMADS58_Al357809_PACid_16064220
ATGGTAAAGATGGTGAAGATAATGAACGAGAAAACGAGGATAACAACTTACAAGAAGAGGAAAGCATGTTTGTATAAGAAAGCCAGTGAGTTCTCAACACTCTGCGGCGTGGACACTTGTCTCATTGTGTACGGCCCGAGCAGAGCAGGGGATGAGATGGTCGCGGAGCCAGAGCTATGGCCAAAGGATGAGAGGAAAGTCCGTGAAATCATAACCAAGTACAGGGACACTGTGTCAAGCAACTGCACCAAGACTTACACCGTGCAAGAATGCTTGGAGAAAAACAACACTAAAGAGGAGAAACCGAAGATTGCAATGGAGTATCCTACATGGGACAAAAAGCTTGACAAGTGTTCTTTAAATGATCTCTATTTGGTTTTCATGGCAGTAGAAAACAAGATCCAGGAGGCTACGAATAGGAATCAGACATTTCCTGACACTACTTGTTGGTCTAATGACCAACTTGGTTTATGCGGTTACAATCAACAATGTTTTGAGCAGTATCAGTTGTTTCCTCTGCCTACTATGGAGCACAACGGGTTCTCTTTTTTCCCTTTTAATAACCAGATGACCTCAAATACCGCGGAAGTGGCTTCCTTCTCGAATGTGACAGAGCCGATGATAGCAAACGGGCAAAACTTGTTTTACGGGAGTTGTTCGGATGGTCCATATGGTCCGGTGGTACAGAGGACAGCTTATATGGAGCCAATACAATGGGGTTTAGGAAACAGTGTGTTCAACAATGTGAAGCAGTTCCAAGATTATCCATTCAGGTTTGCACAAGTTAATGACTTGGAGGATTCAAGAAATATATCTGGCGTACTCGCTGGAGTTGATGGAATACTAAGGGTTGTTATCGGTGATGTGGGTGCTATCTCTGGAGTGTCGGCGGTGACTGGTGCTTGGTTTGATGGGGCGGTGGCAGGTGATTCTGTCGAGGTGGTGGGACTTATCGTAGGAGCGGATATTGGAGACTTCACGGGAATTGTAGTGGGAGGGGAAACAAGGGAAGTTGCAGGAGTAGAGACAGGTGTCGTGGCTGTAGTCGGAGAGGAAACAGGGGAAGTCGCCGGAGATAAAACAGGGGAATTCAAAGGAGACGCAATGGTACGAGATGTGACAGGGGAAGTCGCCGGAGATGAAACAGGGGATTTCAATGGAGAAGAAATTGTCCGAGATGAAACAGGGGACGTCGCCGGTGTAAAAGCAGGGGTCCGAGATGGGGAAGCCGCCGGAGTAAACACTAGGGATTTCGATGGAGACTCAACGGTGCGAGATGGGGAAATCGCCGGAGTAATAACAGGGGATATCAAAGGAGACGTAATGGTCCGAGATGTAACAGGAGAAGTCACCGGAGAAACAACAGGATATTTCGATGGAGTCACAAATGCCGGAGAGGAAACAGAGGATTTCTCCGGTGACTTCGTAGGCGAGGTTTGCTTCGTCGGAGGTGGTTCCTCTGGAGGGTTTTGGATCACCGGAGGATGTAAAGTAGGCGTCAGAGGAGACGTCGACGGAGAAATAACACGGTAA

>AlMADS60_Al932584_PACid_16050767
ATGGGACGACAGAAAATTCCGTTGGTTAAGATCAAGAAAGAGAGCCACCGTCAAGTTACGTTCTCTAAACGCCGAGCCAGTCTCTTTAAGAAAGCTAGTGAGCTTTGTACGTTAATGTGCGGTGCAGAGATTGCGATCATTGTGTTTAGTCCTGCCCAAAAACCTTTCTCTTTTAAGCATACAAGTGTCGAATCCGTATTGGACCGTCACTTATCCCAGAACAATCTGCCCTCAACTCAGACTCAACAACACCGGGGAAACGTTGCACCGAGTTGCGAGCTAAATTTGCGGTTGACGGAAATCTTAAACGAGTCAGAAGAAGAGAAGAAGAAGGGTCAAGCGATGGAAGATATGAGGAAGGTAAGTGCGAGGCGACCGATGATTAATTGGTGGGAAGCGCCTGTTGAGGAGATGAATATGGTTCAATTGCAAGAAATGAAATCCGCATTGGAGAGTTGA

>AlMADS62_Al903441_PACid_16047340
ATGACGAGAAAGAAAGTGAAAGTTGCTTACATTTCTAATGATTCATCGAGGAAAGCAACTTTCAAAAAAAGAAAGAAAGGATTGATGAAGAAAGTAAACGAACTCTCGACTTTATGTGGTATTAATGCTATCATCTACAGTCCGTACGATTCCAATCCTGGGGTGTGGCCATCAAATTCCGGTGTACAAAGGTTTGAGATTTTACAGAATTCTGGCATAGAGATCGGAGAATCTTCCAATAATGTTGGTGCGTTTTCGGGTACTTCTGAAAGGTTTGGTTCTATGGCAGTTGTGGCATCTACAACTGCGCCAACCCATACCACTATTGAGGCGGGTTCTTCTTCTTCATTTCCAGCTTTTTTAAATCCCATTCAACAACAACATCCACAATTTCGTCATCCATCATCTCCACAAGTTGGATTCTATGAGAAATCTCGGAGTTTGAATCTAAATCTAAATGATAATCATAATCAGAACCAACAAAAGTGGTTTATGGAAATGATGAACCATCCTGATCAATTGAATTATGCAGCTGAGCAAAAAGGTTTTCCATTTATGGATGATAATCACCACAACAACAACCACCATGATCCTCACCAACAACAACAAATCCCTGGAGATTCCTCCACTGTTTCGGCCGCCGTTAGTTCAAGCAGTACCATTTCTCTTACCAATCCAAATCTTACCAATAACATATGGTTTTGTTAG

>AlMADS64_Al336095_PACid_16052217
ATGAATCCCAAGAAAACCAAAGGAAAGCAAAAGATTACCATCAAGAAAATTGAAAAAGACGAAGACAGATTGGTCACATTGTCTAAGCGTCGAAATGGTATCTACACTAAGCTCAGCGAGCTTTCCATTCTCTGCGGCGCTGAAGTTGCGTTTCTCGGGTACTCTTGCTCCGGAAAGCCTTACACATTCGGCAGCCCATCCTTCCAAGCCGTGGCAGAGCGGTTTCTCAACGGCGAGTCCTCCTCGTCTTCTTCATCGTTGCAACGATCGGTCATGAATGCTCACCAGCAAGCGAAGATTCAAGAGCTTTGCAAAGTATACAACAGAATGGTGGAGAAGGCAAAGGCGGAAGAAGTCAAAGTAAAGAAGGCGGCTGCATTGGCTGAGAAGATGCCCTTGAATGAGGATGCGTGGTGGAAAGTGGATCCAAAGGAGGTGAAGGATCATGAAGAGGCGAAGAAGATACTGGAAAAGTGTGAAGGGCTCTATGAGAAACTGTGTGACGAAGCTGCTGCAAGGATCCAGAGGGGAGATGGAGAGCTGGAGAGGGATAAAGTCCTCCAAAGATTGTTCATTCACTTTAGCCGATTAGATTGGTTCGTCGGGGTTTGGTCCTGTGGAGTTAGTGCCTCACAGAAGCCGTCTAAACCAAAGCTCTAG

>AlMADS69_Al908140_PACid_16055633
ATGGTGAGAAAGAATCTTGGTCGTAGAAAGATAGAGATAGAGAAAATAAAAAATCAATCAAACCTTCAAGTTACATTTTCAAAGAGAAGATCTGGTCTTTTTAAAAAAGCCAGTGAACTTCGCACGTTATGTGATGCAGAAATTGCGATCATCGTGTTTTCCCCAGGTGGAAAAGTTTACTCGTTTAGACATCCAAATATGCTCAATGATTCCTTAACTGAGGTGATGGCCGAAAAAGAAAAAGAACAAAGGAAGAAGCGTTCGTTAGTCCAAAATGAAAGAGAAAACAAGAACGCTGAGAAGTGGTGGGAAAAATCTCCAAAAGAACTCAAATTAACTCAATTAACATGTATGAAACATGTTCTTGAAGATTTGAAGAAGAAAGTTGGTGAAATAACCTCTTACGTTTTTCAGACAAACCCAAACTATTATGTCGGAAGTTCTAGCAATGTTGCTTCTCTAGCGACTGTTAGTGGTGGTAATATCTCCACAAACCATAATTTCTTTGATCAAAACGGAATCCCTCTCCTTTTCAAACGATGCCGTTTGGATTAG

>AlMADS6_scaffold_3_arabidopsis
ATGACAGGAAAAAAAGTAAATCTTGCATGGATAGAGAGTGACTACTCCAGATCAATGACATTGAAAAGAAGGAGGGCAGGGTTAGTGAAAAAGGTGAATGAACTAAGCATATTGTGCGATGTAAGGGCTTGCACGATCATTTTTAGTCCTAATGAGGCTGAACCAGTGGTGTGGCCATCTGCTGAGAAAACTCATGGCCTCCTAGACGAGTTTTTTTCCTTTCCAAAGTTCAAGCAGAACAAAAAACAGACGAGTGTCGAGTCATACCTAAATGACAAGACGAAGAAGATTCATGAGGAACTGATGAAGATCGATAAGCAGAAAAAGGAGTATGTTACTAATGAGTTGATGATTCAACTACAAAGCGGTCGTAGAATTGGTGATCTTACCTTGAGTGAGATCTACACCTTGATATCTTTCTTAAAGGATAATATCATATGTTGTAGGAAGAAGCTAGATTCCATGCAGTTTACTCCTCTTCGTGATCCACCTCTATTTCCATTTGAAGTACAAGTCGAGGCAATTAAGACCACCACAAATGATATTTTTCATAATTTGGTTGAGTCAGTCTCTCAACCTTTCCAGCATCATAACATGAACTACAATCCAATAATGACTACGAATCAACAAAGGCCACACCTTTTTGATTTCATGAGCCGTAATCTAGAAGTAAGCAAGGAAGGAAGCAACATTCACAACTCACATTTACAGGAGAAAAAACACTATAGCGACCACGATGGTTTCTGTCAAGAGCCAGCTCCTAATGGAACAACCGCTGGAGAAGATAATGCTGATGTGACATCGTTTGATATCAATAGGATTTTGGCGGTATTTAAGAATGATCATATCTAA

>AlMADS71_Al929869_PACid_16054811
ATGGTGAGGAAAAGCAAAGGTCGACAAAAAATCGAGATCGTGAAAATAAAAAATGAAAATAACCTTCAGGTTACTTTTTCAAAGAGAAGATCTGGCCTTCTCAAAAAAGCTAGTGAACTTTGCACACTTTGTGGTGCAGAAGTCGCTATTATTGTATTCTCACCTGGTCAAAAGGTTTATTCTTTTGGTCATCCGAATGTTAATGTTGTAATGGATCGTTTTCTTAACTTTAACCCACCTCGTCCTCATCATCACAACAATATGCAACCTAATGAAACCCGCCGAAATGCAGCTGTTCAAGAGCTCAACAATCATCTCACTCTGCTGTCAAATCAATTGGAAGCAGAAAAAAAGATAACAGGAGACTTAAAACAGAAGAGAAAAGATAATAAAATGTTTGGGAATTGGTGGGAAGAACCAGTTGAAGAACTCAACATGACCCAACTCACTGAATTCCAATGTGGTTTGGAAAATTTGAGAAAAGCAGTGGCATATAAAGTCTCCAAGTACCATCAAGCAGATGTTGATCGTCGTAACTTTTATGCTGGAAGTTCTAGTAATTTTGCTTTTGGGATCTCAGGTGATACTAATATCAACAGTACTGAATTGGATCTGTTTAATGATCAAAGAATGGCGAGCATGAATTTGTCCAACTACAACCACAACATGATTGTTCCTAATCAAACATCACCATTTGGGAATAATGGTAACAATACTCAAGGGTTTGCTCCAGAATACAAAGCGGAAGACAGCCAGAACCAAAGCCAATGTGTTAAGCAAGAAAATGTGTCTGAATATGCTCATTACCCTCACTTTGGACGTGATTACTAA

>AlMADS72_Al475244_PACid_16054270
ATGGGAGGCAAAAAACGTAAGATAAAGATTAAAAGAATCGAAAACAAAGTCGCAAGAATGGTTGCTTTCACAAAACGCAGGGCCGGTCTCTTCCGCAAAGCTTCAGAGCTCTGTCTCCTCTCTCCCGGCACTCAAATCGCAATCTTAGCGACTCCTATGACTTCCAATTCTCATGCTTCTTTCTACTCTTTCGGTCATTCCTCTGTCGATAGCGTTGTCTCCTCTCTGCTTTACGACCAGCCTCCTCTTCCGGCAAACCAAGACAACAGGTCAGGGTTAGGGTTTTGGTGGGAAGACAAACGTTTTGATGTATCGGAGAACGTTGAGGAGTTAAAAGATGCGGTCGATGCGGTTTCGAGGATGTTGAACAATGTGAGGTTACGATTAAATGATGCCGTGAAGAACACTCAAAGAGATGGATGTTTAGAGATTCTTCCTCAGGAGGAGGAAGTTCATCAGATTCGCAATGAAGAGACAAAGACGAATCAATTTGTAGGCGAAACTTCTGGTTCTGCAAGTTTCTTAGAGAACGAGGAGGATATTCTTCACTTTGATGAT

>AlMADS75_Al950614_PACid_16059954
ATGCCTCCGAAGAAAGTGGACCTACAAAGGATAGCGAACGATAAGACAAGGATAACAACTTACAAGAAGAGGAAAGCTAGTCTTTACAAGAAGGCACAAGAGTTCTCAACTCTCTGCGGCGTCCAGACATGTCTCATCGTCTACGGTCCCACGAAGGCTACCGATGAGGTGGTTCCCGAGCCAGAGATATGGCCGAGGGACGAGACCAACGTCAGGGACATCATACGCAAGTACAAAGACACAGTGTCGACCAGCTGCAGAAAAGAAACCAACGTGGAGACTTTCGTTAACGATTTAGGTAAGACAAACGAGGTGGAGACTAAAAAGAGAGTGAAGCGTGAGAATAAGTATTGTAGTTGGGAGGAGAAGCTAGACAAGTGTTCACGAGAGCAACTACATGAGATTTTCTGTGCCGTGGATAAAAAGTTACATGAAGCTGTAATGAGACAGGATCTTAGTATGTATAGGGTTCATCATCAAGCCATGGACACACCAATCCCGCAGAATTTTATGGATCAACATTTCATGCCACAGTATTTTCATGAGCAGCCACAGTTTCAAGGCTTCCCCAATAACTTTAATAATATGGGTTTCTCGTTAATCTCGCCTCATGATGGTCAGATTCAAATGGACCCAAATCTCATGGAGAACTGGAGAGACTTAGCTTTAACACAAAGCTTGATGATGTCAAAGGGAAACGCTGGTACTCAATTGATGCAGATGCAAGCACAACCTTATTACAATCGTGAACCGATTGTACCGAGGTCTGCGGGTTTCAATGTTAATCCGTTAACGGGATATCAAGTCCCGTTTAATATTCCTTGGAGGTTATCGGGAAATCAAGTTGAAGATTGGGAGCTATCAGGGAAGAAACAGATTTGA

>AlMADS7_scaffold_1_arabidopsis
ATGAGGTCGAAACTTAAGTTATCATTCATAGCTAACAACAACATAAGGAGAACCACATTCAAGAAGAGGAAGGGAGGGATAACGAAGAAACTCCATGAGCTGACAACTCTCTGCGACGTCAAAGCATGTGCGGTAATTTACAGTCCGTACGAGAATCCAACGGTGTGGCCGTCAACCGAAGGTGTTCAAGAGGCGGTTTCGGAGTTTATGGAGAGGCCGGTGACAGAACAATCCAAGCTGATGGTGAATCATGAGACCTTCTTGCAGGGCAGAATTACCAAAGAAACAAAGAAACTGGAGCGTCTACGTCGTGAAAACCGAGAATCTCAGCTTAAACAATTTATGTTTGATTGTCTTGAAGGCAAGATGAGTGAGCATCAATATGATGCAAGGGACTTTCAAGATTTAAGTTCTCATATTGATCACTATATCAATAAGCTTAAGTCCAGGCTCCAGTTACTTACAGAAAATGGTGAGTCTTCTTCTTCCTTTCCTCCTCCGCTTCATACTTCAGTTGCGGGTGCGGCTCCTCTTGCTATTGTGGGTGCAGGTATTCCTATGAATCAGAATCAGTATGAGCTGGACATTGGTCATGCGGTTCTTGAGACATATTCCCGAACACTTGCGAATCTAGCTTTCCGGATTCTATCAAGAATGGGAGAAATCTTGAAAGAAGATTCTTTAAGCAACCCTAACTCTCCTGAACCACCGAGTTGCTTTTCTAGCTCCCGTGACCCTTATAGAACACCCGAGAGGCCTTTGCTTTTGTCCCGTGTAAGGCATTCTGTAGCCGATGACATGAACAAAGCCGATGGGACAGAGACTGGTTTAGATTTTTTGTTTGCAGATGCTAAGGAAAGTTCTGTGAATACAACTCCAAGTAGAAGCAGTAGATTGTGGTGTTTGAGTAAAGTGCCTTCTGATACTTCTTCTTGA

>AlMADS82_Al317287_PACid_16040480
ATGTCAACGAAGCAAGCAAAGGGAAGAAAAACAAAGGGGAAGCAAAAGATCGAGATGAAGAAGGTGGAAAACTATGGAGATAGGATGATTACGTTCTCGAAACGTAAAGCCGGAATTTTCAAGAAAATGAACGAGCTCGTAGCAATGTGTGACGTTGAAGTGGCTTTCTTGATTTTCTCTCAAGCCAAGAAGCCGTATACATTCGCACATCCGTCTATGCAGGAAGTGGCTGACCGGTTAAAGAACCCTTCGAGACAAGAACCATTAGCGAAAGATGATACGGGACCCCTCGTGGAAGCTTATAAGAAACGAAGGTTCCATGATCTCATAAAAAAAATGGAGGCGCTCGAGGAGGAGCTTACGATGGATCTAGAGAAGCTGAAACTGCTGAAGGAATCGAGAAATGAAAAGAAGTTAGACAAAATGTGGTGGAACTTTCCTTCGAAAGGCTTGAGCGTGGAGGAGCTGAAGCAAAGGCACCAAGCGATTGTCGAGTTACGTGATAACTTATGCGACAATATGGCTCTCTTACGATTGGGAAAAGACGGTGGTTCATCTTCTGTTCGTGTGGGACGTCGACTGTCTGGTGGTGTTCGTCTGTTCGATCGTGAAGCATGA

>AlMADS83_Al471935_PACid_16043238
ATGGAAGAAGAAAGAGAAACTTCAACGATGACTTGCTTGACGCCCAAGGATCCACTTCAAAGCCCTAACATGTTGGTTAGTCAACCAAAAAAGGAAACAACACAAACCCCTAAAACGACACGAGGAAGACAGAAGATAGAGATCAAGATAATCGAGGAAGAGACCAAGAGACAAGTAACGTTCTCGAAACGCCGTCGTGGGCTGTTCAAGAAATCTGCTGAATTGAGCGTTCTCACGGGCGCCAAAATCGCTGTCATAACGTTCTCTAAATGCGGTAGGATCTACAGATTTGGCCATGTAGACGCATTGATAGACAAGTATCTTCGTAAGAGTCCGGTGAAGTTGGAGGGATATTCCGGTGATAACGTGGCGGATGAGGAAAGTAGGAGACCGTGGTGGGAGCGTCCGGTGGAGAGTGTGCCAGAAGAGGAGCTTGAAGAGTACATGGCAGCATTGAGTATGTTGAGAGAAAATATAGGGAAAAAGATCGTTGCGATGGGTAACGATCGGACTGTTGAGATGGTTCCGGCATGGCCAATCAATGTGATGGGTTGGAAACCACCGATGGATATGCAAAACTTGGAAAATCTGACTGATGGGATTACTCGATGCCGTGTAGGTGATCAAAACGGTGATTGA

>AlMADS84_Al923086_PACid_16046847
ATGGGTCCTCGAAAAATAGAGATAAAACGTATTGAAAATAGCATCGAAAGGAATGCGACGTTTCTAAGACTCCGAGATGACATTTTTAAGAAGGCCGATGCACTCGCAAAGCTGTATCATGTGGAAGTTGCTGTCTTGGTGATCTCCCCCACAAATGTACCGTATACATACGGTAATCCATGCTTCAACGATGTGGTTGAGCATATTCAAAATCCTAGTGCTTCGTCCAAAATCGTTAGTCTCATGAAAGAATTGGAATGTATCAAAGAGCTTGAGGAGGTTTGGACGAAGAGGCAACAAAGAAACCATGAAAAGTCCAATATGAAGGGGATTGTTGATCTGAAAGTGGAGGACTTAGTTGCTTTCAAGGGGAAACTCGAAGCTTTTCAAGTAGGTTTAAAGAGAAAAATTGTAGAGATGGAGGATTTGTCTTCTCCATCGATGGTCTCAAAGAAAACAAAGAAGAGAAGACAAGGACCGAGTTTTATTCCGGACAGAGCAGGGAAATGTATGTGCTTCGGCCCATAA

>AlMADS88_Al314222_PACid_16057719
ATGGGTCGTAGCAAAATAGAGATAAAACGTATTGAAGATATCACCAAAAGGAAAGCGACGTTTTTAAGACGCCGAAAAAGTATTTTTAAGAAGGCCGATGCACTCGCAAAGCTGTGGAACGTGGAAGTTGCTGTCTTGGTCATCTCCCCCACAAATATACCGTACACATACGGTAATCCATGCTTCAACGATGTGGTTGAGCGTATCCAAAATCCTAGTGCTTCGTCCAAACTCGATAGTCTCATGAAAGAATTGGAACAAATCAAAGAGCTTGAGGAGGTTTTAAGGAAGAGGCAACAAAAAAACCGTGAAAAGTCCAATATGAAGGGGATTGTTGATTTGAAATTGGAGGACTTAGTTGCTTTCAAGGGGAAACTCGAGGCTCATCAAGCAGGTTTAAAGAGGAAACATGTAGAGATGGAGGATTTGTCTTCTCCATCGATGCTCTCAAAGAATACGAAGAAGAAGAAGACAAGGACCGAGTCTTCTTCTGGACAGAGCAGAGAAATGTATGAACTTCGGCCGAGAATTCCTCGGAACTATTTAGAATAA

>AlMADS89_Al925084_PACid_16044503
ATGGCTCCTCGTGATAAAAAACCAAACAAGTCCTCCTCGGAAGATGATGATTTGCAGAGGAAGAAGAAACAGAGCTTTTTCAAACAGAGATTTCCTGGTTTAAAGAAGAAAGCTACAGAGCTCTCTGTTCTTTGCGGTAACTCTGTTGGTTTCATCTGTTACGGTCCCGACAACGATCTCCATGTTTGGCCTCAGCCTCATGATCATAACCCACAAACCCTAACACAGATCGTGGCCAAGTTCAATGCGTTGAGTGATAACAAGAGGATGCATAACGCCTGCGATCTCTACGACTTCCCTAATCTCAAGGGTTTATCCGGTGACGAGTTGAGGAACCATCTCGTTAACCTTGACTCTCACTTAGTCGGGGTCAAGCAACACAAGATAAGTATATTACGAAACTTGAAGAAGCCTAAGTCGAAGGAAACGGAAGAGGATGATCATCTTAGGGTTTCAGACAACAACACCATCATCTCAAACCGCAAGGTGTTTTCGTCCGAAGATCAGAGATTAGGGTTTGGTGGGGTATTTGACGAGTTGGGTTACGTATTACGTGGCTCCCACGAAACTGTTTCCAACATTGTATCTTCTACTGCTTCGAAGGTTTCTAGGGATGTTGGTAGTGTTACGGATTCTTCTCTACTTAATCCTTTCACGTTAGGGTTTTCCAATGATTATTTCCCGGCGGTTCTTATGGCGGTCACAAATAATTTGGGGGTTTGTGCCAACAATGGTGGTGTGTGGGATCTTTCTTGGATAGATTCAAAGTTTTCTTCAACACTATTTACTGATGATTGGACGGTTTCTGGCTACAATCCACTTCTCGGAGCCACTGATTCTTTTACGGCGAGCACTTACCAAACGCCGGTCACTGATAATTTAGGGTCCGTCTTCTAG

>AlMADS8_scaffold_1_arabidopsis
ATGAGGTCGAAACTTAAGTTATCATTCATAGCTAACAACAACATAAGGAGAACCACATTCAAGAAGAGGAAGGGAGGGATAACGAAGAAACTCCATGAGCTGACAACTCTCTGCGACGTCAAAGCATGTGCGGTAATTTACAGTCCGTACGAGAATCCAACGGTGTGGCCGTCAACCGAAGGTGTTCAAGAGGCGGTTTCGGAGTTTATGGAGAGGCCGGTGACAGAACAATCCAAGCTGATGGTGAATCATGAGACCTTCTTGCAGGGCAGAATTACCAAAGAAACAAAGAAACTGGAGCGTCTACGTCGTGAAAACCGAGAATCTCAGCTTAAACAATTTATGTTTGATTGTCTTGAAGGCAAGATGAGTGAGCATCAATATGATGCAAGGGACTTTCAAGATTTAAGTTCTCATATTGATCACTATATCAATAAGCTTAAGTCCAGGCTCCAGTTACTTACAGAAAATGGTGAGTCTTCTTCTTCCTTTCCTCCTCCGCTTCATACTTCAGTTGCGGGTGCGGCTCCTCTTGCTATTGTGGGTGCAGGTATTCCTATGAATCAGAATCAGTATGAGCCGGTTCAGCCCTATATCCCTACTGGTTTAAGTGATCATATTCAATATCAGAATATGAATTTGATGAATCAAAATCAACAAGAGCCGGACATTGGTCATGCGGTTCTTGAGACATATTCCCGAACACTTGCGAATCTAGCTTTCCGGATTCTATCAAGAATGGGAGAAATCTTGAAAGAAGATTCTTTAAGCAACCCTAACTCTCCTGAACCAGCGAGTTGCTTTTCTAGCTCCCGTGACCCTTATAGAACACCCGAGAGGCCTTTGCTTTTGTCCCGTGTAAGGCATTCTGTAGCCGATGACATGAACAAAGCCGATGGGACAGAGACTGGTTTAGATTTTTTGTTTGCAGATGCTAAGGAAAGTTCTGTGAATACAACTCCAAGTAGAAGCAGTAGATTGTGGTGTTTGAGTAAAGTGCCTTCTGATACTTCTTCTTGA

>AlMADS93_Al936984_PACid_16062154
ATGGAAAAAACCCTAATAATGCCGTCGAAGGTATCTGACTGCACGATGAGGAAAAGAGGAACAAAGAGAAAGATTGAAATTCAGAAACGCTTCACTAAACAACAACGATCGGTGGCTTGCAGCAAACGCCGTCCTACACTCTTCTCCAAAGCCGCTGATCTTTGTCTTCTCTCCGGAGCCAACATCGCCGTCTTCGTAACCTCTCCGGACGAGAACTCCGACATTGTTTACTCCTTCTCCGGCTACTCTCCTGCCTCTGAAATTGTTGATTGTTACCTCAACGCCAAGTCTCCTCCCAATATTATTAACCCTCAATCCAAGTTAGGGTTTTGGTGGGAAGACCCTGATCTCTACCTTTATTGTGACGATCTCTCTGAGTTAAGTATCATTGAAGATCGTATGATGAGAACGAAGAAGCATCTGTTGGATTGTCTTGAGAAGAAAGAAAAATCACAATTTCTTTCGAAATCCGATCAAAACCCTAACACCGACGAGATATTCAATAATGGTCAAAACCCTAGCACCTCTTCTCCGTATTCCTCACACATTGTTTCTTTTGATCAGAACTCTTACTCCTCCCTTGACAAGTTATGTGGCGAGCCTTCGTCACAAGTTACTTGTTATGATCAAAACCCTATCTTCTCTGTTGGCGAGTCATTATGTGATCAATCTCGTTACTTGGTGAATGAAGATCCTGGATTTGTTAACTGCTTATGTGAAACAGGGGAGGAGAATAACGGAATGAGTGTAGCCCAAGAAACACAAACACAATCGATGCTCATTGAAGATCAGAGCTTTTGGGAAAACCTACTTAAAGATGAGGACAACGTGTTTGGTCTTCTTAACGACAACAACCTTGAGGTTCCTCTTCAAGATCGATCCTCAACCAACGAAGAAGACGAGTTTATGATCGATATCAGTGAATTCTTAAGCGAAGAAGAAGAATTCGAATGGCCCCTGTTTTAG

>AlMADS94_Al925805_PACid_16058884
ATGGAACATCGAGGAAAACAACATTCAATAAAAAGGAAGCCAAGGTTGATGAAGAAACTCACCGAACTGGTGACTTCCTATGATGTCAAAGCATGTGAGGTCATCCACAGTCCGTACAACTCAAACCCTGAGGCTTGGCCGTCAAGAGAAGGTGTTGAAGAAGTAGTGTCGGAGTTTATGGAGGTTTCCAGGAAAGATCGGAACAAAAAAATGATGGATCAAGAGGCTTTTTTGCGTCAGAGGATTGAAAGTGAACAAGCGCAGTTGCAAAAATTGCGTGATGAAAACCGAGATTTGAAGACTCGGGAAATTATGTGGGGTTGTCTCGAAGGAGATATTGATGTGCATCAACTTGGTGAAAAAGATCTTCAAGATTTGAGTTCTACTATTGATAACTATCTCAATTGCGTTACTAACAGGTTTGAGAACCTTAAGAAGAATGGTGAGTCTTCTTCTTCTTTACCTCCTCTTGTTGTTCCAGATCTTAATGTTGAAGAGGATGGGGACATTCCTTCCATTGATGGCAGCACCCACCAATCCGAAACTAATCGTCTCGCTGTAATAACTACCACCGTTGCTGATGCTTGTGCTCCTAACATCACCAATAATCCTAAGTCCTAA

>AlMADS95_Al926346_PACid_16054676
ATGAAGAAAGGTGGAACATCGAGGAAAAAATCATTCAATAAGAGGAAGCCAGGGTTGATGAAGAAACTCACCGAGCCGGTGACTCCCTACGAAGCCAAAGCATGTGCGGTAGTCTATAGTCCGTACAACTCAAACCCCGAGGCTTGTCCATCAAGAGAAGGTGTTGAAGAAGTATCGTCGGAGGAGTTTATGGAGGTTTCGAGGAATGACCATACCAAAAGTATGATGGATCAAGAGGCTTTTTTGCGTCAGAGAATCGAAAAAGAACAAATGGAATTGCAAAAATTGCGTGATGAGAATCGAGATTTGAAAGCTCGGCAAATTATGTGGGGTGTTCTCGAAGGAAATATTGATGTGCATCAACTCGGTGAAAAAGATCGTCAAGATTTGAGTTTTGTTATTGATAACTATCTCAATAGCATTACTAGCAGGATTGAGGACCTTAAAAAGAATGGTGAGTCTTCTTCTTCTTTATTCCTTCCATAG

>AlMADS97_Al907515_PACid_16043018
ATGGCTCCTCGTGAAAAAAAACCAAACAAGTCCTGTTCCGATGATGATGATTTGCAGAGGAAGAAAGAGACACTTTTCAAACAGAGATTTCCTTGTTTTAAGAAGAAAGCCACTAAGCTCTCTGTTCACTGCGGTAACTCTGTTGCTTTCATCTGCTACGGTCCGGACGACGATCTCCATGTCTGGCCTCAGCCTCAAGATCATAACCCACAAACCCTACCTGAGATTGTGGCCAAGTTCAATGCGTTGATTGATTACAAGAGGAAGCATCACGCCTGCGATCTCTACGAGTTCCCAAATCTCAAGGGTGTGTCCGGTGACGAGTTGAGAAACCATCTCGTTAACCTTGACTCACACTTAGTTGGAGTCAAGAAACAAAAGATAAGTATACTGAAACGCAGTATCCTTAAGAAGCCCAAGCCAAAAGAAACGGAAGAGAATGATCATCTTAGGGTTTCAGACAACAGCGCCATCATCTCAAACCGCAAAGTTGGGTTATGCCTTCCGTGGCTCCCACGAAAGTGTTCCAATTTGGAATCTTCTGCTACTTCCAAGGTTTCTAAGGATGTTGTTATTCCGGATTCTTCTCGCCTTGATCCTTTCACGTTAGGTTTTTCCGGCAGCGAATACTTCCCCGCGGATCCAATGGAGATCACAGATAATTGGGGGGTCTGCGCCAACAGTGGTGTTTGGGATCCTTCTTGGCTAGATTTTGATTGTTCCTCAACACTATTTACTGATGATTGGACTGTTTCTGGCTACACTCCACTTTTGCGAGCCACTGATTCTTTTACCGCGAGCATTTACAAACGCCGGTCAAAGGATAGTTTAGGGTCCGTCTTTTAG

>AlMADS98_Al923091_PACid_16063062
ATGGGTCGTAGAAAAATAGAGATAAAACGTATTGAAAATAGCATTGAAAGGAAAGCAACGTTTTTAAGACTCCGAGATGACATTTTTAAGAAGGCCGATGCACTCGAAAAGTTGTGTCATGTGGAAGTTGTTGTCTTGGTCATCTCCCCCACAAATGTACCGTACACATACGGTAATCCATGCTTCAGCGATGTGGTTGAGCATATCCAAAATCCTAGTGCTTCGTCCAAACTCGTTAGTCTCATGAAAGAATTGGAACGTATCAAAGAGCTTGAGGAGGTTTTGACGAAGAGGCAACAGAGAAACCGTGAAAAGTCCAAGAGGATTGTTGATCTGAAATTGGAGGAGTTAGTTGCTTTCAAGAGGAACCTTGAGGCTTTTCATGCGGGTTTAAAGAGGAAGCATGTAGAGATGGAGGATTTATCTTCTCCATCGATGTTCTCAAAGAATACGAAGAAGAAGAAGACAAGGACCGAGTTTCTTCCGGACAGAGCAGAGAAATGTATGACTTTCGGCCCCACAATTCCTCAGAACTATTTAGAATAA

>AlMADS9_scaffold_1_arabidopsis
ATGAAGTCGAAACTTAAGTTATCATTCATAGCTGATAACAACTTTAGGAGAGCCACATTCAGGAAGAGAAAGGGAGGGATAATGAAAAAACTCCATGACCTGACAACTCTCTGCGACGTCAAAGCATGTGCGATAATCTACAGTCCGTACGAGAATCCAGCGGTGTGGCCGTCAACCGAAGGTGTTCAAGAGGTGGTTTCGAAGTTTATGGAGATGTCGGTGACAGAACAATCCAAGCTAATGATGAATCATGAGACCTACTTGCAGGACAGAATTACCAAAGAAAAAAAGAAACTAGAGAGCCTACGTCTTGAAAACCGAGAATCTCAGCTTACACAATTTATGTTTGATTGTGTTAAAGGCAAGATGAGTGAGTATCAGTATGATGCAAGGGATCTTCATGACTTAAGTTCTCATATTGATCAATATATCAATCAGCTTAATGCCAGGATCGAGCTCTTTACTGAAAATGGTGAGTCTTCTTCTTCCTTTCCTCCTCCGCTTGCTGTTTCGGATCTTCCTGTTGTTACAGATCAAGCTGCGAGTTAA

>BdMADS31_Bd4_rice
ATGCCGCGCCGTCGTCCGACCACCAGCCTTGGCCGGCAGAAGATCGAGATCCGCCGGATCGACAGCGATGAGGCCCGCCAGGTCTGCTTCTCGAAGCGGCGCGCGGGCCTCTTCAAGAAGGCGAGCGAGCTGTCGATCCTGTGCGGCGCCCAGGTGGCCGCCATCGTCTTCTCCCCAGCCGGCAAGGCCTTCTCCTTCGGCACCCCCTCCGTCGACGCCGTCCTCGACCGCTTCCTCGGCGGCGCCGCCCGCCCCGGCGGCACCGGCGGCGGCCGGGCCGCCGGCAGCGAGTCGCCGGTGCTGGCGGAGCTGATCCGGCAGCACGCGGAGCTCCGCGCGCAGGTGGAGGTGGAGAAGGCGCGCGCAGAGGCCCTGCGCAAGGAGCAGAAGGCGACCGGGGCCGCGCCCGGCGCCCCCAAATGGCTGGACTGCGAGTTGAGCGAGATGAGCGAGCCGGAGTTGGTCGCCTTCGCGGCCGCGCTCGTCGAGGTGCAGGCTGCTGTCCAGGGCTGCGCCGATCAGATGCTCCGCGAGGCCCTGCTCGCTAATGCCAACGCCAGGGCTGCTGCTACTCTTGCTCCTGCTGCTGCCATTACTAGTGCTGCTGCCCGCATGATGATGGTGCCGCAGCCCGGCGGCTTCGGCTTCGCGGCTGCTAGCAGCAGTGCGGAAGCTGTTAATGGCGGGTTGATGGAGATGCAGGCCCAACAGCAGCAGCAGCAGCAGGCCATGGAGATGCAGGCCCAGCAGAATCAGCAGGCCATGGAGATGATGATCAAGGGGTTCAGCCCGCAGCAAGGCGCCGGGTTCCTCGGGCCTCCGCCGCCCTACTGA

>BdMADS32_Bradi4g39420_1_PACid_16499859
ATGTCGCGCCGTCGTCCGACTACCCGCCTTGGCCGGCAGAAGATCAAGATCCGCAGGATCGACAGCGATCAGGCCCGGCAAGTCTGCTTCTCGAAGCGGCGCGCGGGCCTCTTCAAGAAAGCCGGCGAGCTGTCGGTCCTGTGCGGCGTCCAGGTGGCCGCCGTCGTCTTCTCCCCCGCCGGCAAGGCCTACTCCTTCGGCACCCCCTCTGTCGACGCCGTCCTCGACCGCTTCCTCGGCCGCGGCCGCCCCGCCGCCGGCACCGGCGGCCGCCGGGCCGCCGCCGGCAAGTCGGCGGTGATTGAGGAACTGTTCCGGCAGTACGCCGAGCTCCTTGTGCAGGTGGATGTGGAGAAAAAGCGCGCGGAGGCCCTGCGCAAGGAGCTGAAGGCGGCCGCGGCCGCGCCCGGCGCCCCCAAGTGGCTGGACTGCGAGTGCGAGCTTAGCGAGCTGAGCGAGGCGGAGTTGGTCGACTTCGCTGCGGCCCTCGTCGAGGTGCAGGCTGCTGTGCAGGGCTGCGCCGACGAGAGGCTCCGCCATGCCCTACTCGCCAACGCCAACACCTGGGCGGCCAACGTTAACGCCGCCAGGGCTACTGATGCCATTACTAGTGCTGCTGCCCGCATGATGATGATGCCGCCACAGCCGCAGCAACAACTCGGCGGCTTCGGATTCATGGAGATTCAGGCCCAGCAGCTGCAGGCCATGGAGATGATGATTCAGGGGTTCGGCCCGCAGCAAGGCGCCAGGTTCCTCGGGCCGCCACCGCCCTACTGA

>BdMADS38_Bd2_arabidopsis
ATGGCGCCCACTCGCCGCCGGCCAAGCATGGGCCGGCAGAAGATAGCGATCAAGCGGATCGACAGCGAAGAGGCCCGCCAAGTCTGCTTCAGTAAGCGCCGGGCTGGGCTTTTTAAGAAGGCCAGCGAACTTTCGGTACTGTGCGGAGCCCAAGTTGCCGCCGTCGTCTTCTCCCCGGCCGGTAAGGCGTTCTCCTTCGGCCACCCTTCCGTCGACGTCGTCGTCGACCGCCTCCTCGCCACCCTCGCCGCCAACAACACTCCCGGAGCCGCCGCCGCCGCCGCTTCTTCTCTGGGGGCAGAGGAGCAGCAGACGCTGCTGGAGCTGAACAGGGAGTACGGGGAGCTGAGGGCCATGATGGAGAAGGAGAAGCTCCGCAAGGAACGCGCGGAGGCGGAGACGAAGAGGCTTCTGGCGGAGGGGAGTTCCCCGGCCGCCGCGTGGCTCGACGCCGACCTCGGCGACCTCTCGGAGGCCGAGCTCCTCTCCTTCCAGGCGTCGCTAATGGAGGTGCAGCGCCAGGTCCAGATCCGCGCCGACGGCGTGCTCCGGGAGGCACTCAACGCCGACCGCAACGCCGCCGCCGCCCGCATCATGGCGCCTCCTGCTCCGCCTCTCGCCATGCCCGGAGGCTTCGCCAACAGCGTCTACGAGGTCGGCGGCTCTTCTTCCAATGGCGGCGGCTTCGTCAACAACAACAATGGCGTTGGAGGAGCCGTGGAGGAGATGATGATGAACAACATGCTGCAGCAGCAGATGAACATGATGGATCTCATGGCGCCGCCGCCGGGATTAATGGGCCACCAACTTCCTCAGGCTACGCCCGGAATGGGCTTCCAGGAGACCATGGATCTCCCGCCGCCGGAGTTCGGCCCCGACGGAGGCTTCTTCGGCCCACCGCCCTACTGA

>BdMADS40_Bradi1g27900_1_PACid_16474866
ATGGCGAGCCGGGGGCGGCAGCGCATCGAGATCCGCCCAATCGCCGACACCAGCCGCCGCCAGGTGACCTTCTCCAAGCGCCGGTCGGGGCTCTTCAAGAAGGCGAGCGAGCTCTGCGCGCTTTGCGGCGCGGACCTCGCCCTCGTCGTCTTCTCCCCCGCCGGCCGCGCCTTCGCCTTCGGGAACCCCTCCGCCGACCACGTCCTCCGCCGCCACGTCCCCCTCGACTCCGACGACGGAGGCGGCGCGCAGCCTCTCCCGGTCCTGGACGAACGGGCCGAGCGCGAGGCGGCGGTGGCGGCGCGGACAGAGCTGGAGGAGGCCAAGGCGCGGGTGGGCGCGGAGCAGGCACGATTGGGCGCCGTCGAGGAGAAGGTGCGGCTGGCCATGGCGGGGCGGCCGTTCTATTGGGAGGCCGACGTGGTGGCGCTAGGGGAGGCGGAGCTGCGGGAGTTCGCCAGGGCGCTCCTCCGGCTCAGGGACGACGTCCGCCGCCGCCAGAACGCGCTGCTCTCTGATAATGATAATCGTTAG

>BdMADS41_Bradi2g26320_1_PACid_16484043
ATGCCGCCGCGTCGCAGGCCGAACCTGGGCTGGCAAAAGATCGAGACGAAGCGAATCGAAAACCAGCAGGCCCGCCAGGTGACTTTCTCGAAGCGCCGTTTTGGGCTTTTTAAAAAGGCGAGCTCGCTCTCCGTCCTCTGCGGCGTGGAGCTCGCTGCCGTCATCTTCTCGCCCGGCGGCAAGGCTTTCTCCTTCGGCAGCCCTTCCGTTGATGCCGTCATCAACCGCCTCATCGCCACCTTCTTCGCCAACAACAACAATGCCAACACTGCTCCTGCTGCTGCCGGCGGCGGAGGAGCTGGTTCGTCTTCTTCGGCTCCGGCGGCCACCGGCGGTGGACGAGGTTCGTCTTCAGCTCCAGCGGCGGAGGCGCTGGTGGAGCTGAACAAGGTGTATGAAGAGCTAAGGGCGATGATGGAGGAGGAGAAGCGCCGCAAGGAGCGCGCGGAGGAGGAGATGAAGAGGGAGCGCTCCAGGTGGCAGTACTGGAGGCCACGCAGATTCGCTAACAGCGTCTATGAGGTCGGCGGTTCTTCTGGCGGCAACAACAATGGCGGATTCGCTAACAACATATATGAGGTCAGCGGTTCTTCCGGCGGCAACAACAATGGTGGATTCGCTAACAGTGTCTACGAGGTCGGCGGTTCTTCCGTCGGCAACAACAATGGCGGAGCGGCGGCGATGGAGGAGATGATGCAGCAGTTGTATCTCATGGGCCAGATTCGTCCTCTGCCGCCTCCGGGAATGGGCCAGATTCCTCCACCACCTCCGGTGGGGATGGGCCAGATTCCACCGTTCCTGGAGACCATGGACCTTCCGCCACCGCCGGGAATGGGCCAGCTTTCTCCGTTCCCGGGGACCATGTACCTTCCGCTGCCGGAATTAGGCCCGGATGGCGGCTTCTTCCTCCCTGGCGATGGCTTCTTCGGCCCACCACCCTACTGA

>BdMADS42_Bradi3g18670_1_PACid_16490475
ATGGTGAAGGGCAAGACAACAAAGGGTAGGCAGAAGATTGAAATCAAGGCCATCCACAGTGAGAAGGCACGCCATGTATGCTTCTCAAAGCGTCGCCAGGGCCTATTTGGTAAGGCCAATGAGCTTTCCACCCTATGTGGCGCAGGTGTCGCCATTGTTGTTTTCTCACCTGGTGGTAAAATCTTCTCTTTCGGTAATCCCTCTGTGGACTCTATCATTCATCGCTTCCTCCCCAAGAGCATCAATGATGCACATGCAATGGTTGGTGGAAGCAATCAGATCCATGTAGATCCAAATAATTTGCGTGCATTGAGTCAGGAATACTCAAATCTGCAAATGGTGATGGAAGCAGAGCAGAAGAGAAAAAAGAGGATACAAGAGGAAATGGAGGAAATGGAGAGGGAGAGTGAGGGACGTGTGATGCGATGGCTAAACACTGATGTTACTGCGCTCCGTCTAGAAGAGTTGGAAGAGTTCCATGGAGAGCTTACTGCGCTGGAATGCATGGTCAATGGAAGGTTGTACTGGTTGCTGCAACAAGCCAAGAAAATGAAGAAAACACTGCCGCAATTCCATGGCAAGGAAACGTCAACTGCACAATTCATGTCCCCGTTCAAGAATGTCATGCCAATGTCAAGCACTCCTTTCAGTTCTACCAATGGTCAGTTCATCATTTCACGGCTTTGA

>BdMADS43_Bradi3g04880_1_PACid_16488814
ATGAAGCCGGCGGCGAAGGCGGCCACCATGAAGCGGACGCAGGGGCGGCAGAAGATCCAGATGGAGCTGATCCGGGACCCGAACGCGCTGCAGGTGTGCTTCTCCAAGCGCCGCAAGGGGCTTGTCAAGAAGGTGTTCGAGCTCTGCGTGCTCTGCGACGCCCAGGTGGCCCTCGTCGTCTTCTCCCCCGCCGGCAAGCCTTACTCCTTCGCCCACCCTTCCTTCCCCGCCGTCGTCGACCGCTTCCTCAACCCACAATCCGCCCCAGCCCCCGCCGCCGCCGCCGCCGCCAGCGGCACGGATCAGCTGGCGAGGCTGAGCGAGCTGCAGCGGGAGGCGGAGCGGCTGGCGGACGCCGTGCACGAGGCCAAGGAGGTTAGAGGTAAAGAGCTCGAGGCCATGGTGCGCGCCGCGGGGGTCTGGGTCGATGGAGACCTGAGCCGGTGCGGGGCGCCGCAGCTCGAGGCGGCCCTCGCCGCGCTCCTCGGCGTCCAGGCCGAGGCCGCCCAGCGCGCGCACGAGATCCTCGCCCAGGAAGCCATGGTGCAGCAACAGCAGCAGCAGCAGTGCCTCGCCGCGGACGGCATTGGTAGCAGCCATGGCGGAAACCTCTTCGACTACCTCGGCTCGTACGCCGCGGCGGATCACGGCCATGGCGGAGACCTCTTCGACTACCTCGGCTCCGGCGGCCCGTACTACGCGCCTGACGCCATGGGGAGCAGCCATGGCAATGCCCATGAGGCGGCGGCCATGGACAATGGGACCGATCTCATGTGCAACGATGCGGGCAGCTTCTTCCACTACCTCGGCTCGAGCTCCGGCTCGTTCATGGCAGACGGCGGCGGCGGTGGCGGTAACCATGGTGAGGTCGGCGCCGTGGACACCAACATAAGGCTGATGGGCGGCGGTGGCATGAACCACGGGCTTGTACCGATGATGCCGCTGCCGCCGCCGCAACCGCCTGCTCTGCCTTTCAACCATGGCGGCTTCGACTACTATAACCTTGGCTACAACAACCAAGGCGATCTTGGCCATGGCCGTGGGGGCGCCTTCTATGAAATGGACGGGGTCTACGGGACGACGTGCAGCTTTTTATGA

>BdMADS46_Bradi2g43290_1_PACid_16485693
ATGGTTCGGCCGCGTGGCAAGTCGAGCACGGGGCGGCACCGGATCGAGATGAGCCCCATAGCGAACAGGAGCAGCCGGCAGGTGACCTTCTCGAAGCGCCGCTCCGGGTTCTTCAAGAAGGGCTCGGAGCTCGCCATCCTCTGCGGCGCCCGCGTCGTGCTCGTCGTCTTCTCCGAGGTCGGCAACGTCTTCGCCCTCGGCAGCCCCTCCGCGGACGCCGTCCTCGACGGCGGCACCGGCCCTGACGAGGGCGAGCGTGAGGCGTTGGAAGGGATGTGCCGCGCGAGGGAGGAGGCCGCGGAGCGGGTGGCGGCGGAGACGGCGGGGATGGACTCGATCGGGGACAAGGTTGCGCAGGCCCAGGTCGGGAGGAGGTCCTGGTGGGAGGCTGACGTGGAGATGCTCGGGGAGGCGGAGCTGCCGGAGTTCGCCAGGGCGCTCAAGCGATTCAGGGACGATGTGCGCCGCCACGCGGATAAGCTGCTCTCTGCCCCGCCGGCTGCCGCCGCCGTCGCGGCACCGGCACCGTGTACCACGGCGACGGCAGCCGTGTCGCCGGGCACGCACGGGGATCCGTCTGCTTCTGATTCTTGGGCTTACTAG

>BdMADS50_Bd3_FGENESH
ATGGTGAAGGGCAAGACAACAAAGGGTAGGCAGAAGATTGAAATCAAGGCCATCCACAGTGAGAAGCCACGCCATGTATGCTCAAAGCGTCGCCAGGGCCTATTTGGTAAGGCCAATGAGCTTTCCACCCTATGTGGCGCAGGTATCGCCATTGTTGTTTTCTCACCTGGGGGTAAAATCTTCTCTTTCGGTAATCCCTCTGTGGACTCTATCATTCATCGCTTCCTCCCCAAGAGCATCAATGATGCACATGCAATGGAAACCACTCCATCAATCCTCACCATCCAGGGAATCCATTCAGGAAATCAATTTGAAGTTTCCTCTCATAATCGCAGTTGCCAAAAGAGGTGCCCCGAATGCCGACCGTCGACATGCCACGCCCGATCTCCCTCCTCGGCCACTATAAAAGGATTTCACGCGCGTCACTTTGAGCCTTTGCCTCTCCTCTCCCATTCTCATGTAGAAAGTTTAGTCTCAAAACCTCTGTACAGCCGGCTACGTCGACGTCTTCTTCCGCCAATCACCACCACCATTGTTGCCGGTGAGATCACCCCGAACCTCCGTTCTTCGATTCCTTTCACCGGTAGACTCATGTGA

>BdMADS51_Bradi1g20090_1_PACid_16473909
ATGGCACCGCGTCGCATGCCGAGCATGTGCCGGCGGAAGATCGCCATCAAGCGCATCGAAAGCGAGGAGGACCGCCAGGTCTGCTTCTCCAAGCGCCAGATTGGGCTGTTCAAGAAGGTCACCGAGCTTTCTGTGCTCTGCGGCATGCAGGTGGCTGTCGTCGTCTTCTCGCCTGCCGGTAATGCTTTATCGCTCGGCCACCCTTCCGTCGACTCCGTCGTCGACCGCCTCCTCGCCACCTTCACCGCCAACACCAAAGCTGCTCCCGGAGGTTCTGGAGGTTCGTCTACTGCTCCAGCTGGTTTTGGTGTTGGTTCTGTTCCTCTCTCTGTGGCGGCGGCAATGGAGGCAATGGCGGCGACTGTGAGGATGGAGCTGGGGACTAAGGGGGAGAAGACGCTGCTGGAACTGAACAAGGTTTACGGGGAGCTGAGGGCCATGATGGAGAAGGAGAAGCTTCGCAAGGAGCGTGCGGAGGAGGAGATAAAGAAGCAGCTAGCGGAGGGAAGGTCCCCTGCTGCCGCATGGCTCGATGCTGATCTGGCTACCCTCTCAGAGAGCGACCTCGTGGAGTTCCAGGCGGCACTGATGGAGATGAAGGACGTCGTCCAGCTCCACCCCGATGAAGTGCTTCGCGAGGCCCGCACCGCCGCCACCACTCGCATCATGATGCAGCTGGATCTGATGGGCCAGCTTCCTCCGCCGCCACCGGGAATGGGCCACCTTCCTCCACCTCCGCTAGGAATGGGCCAGCTTCCACCGCCGCCAAGAATGGGGTTCCCAGAGACCATGGACCTTCCTCCGCCAGACTTCGGCCCCGGCGGCGGCTTCTTCAGCCCACCGCCCTGCTGA

>BdMADS52_Bd2_arabidopsis
GCGAGTGAACTCTCGGTTCTCTGCGGCGCGGAGCTGGCAGCCATCATCTTCTCGCCCGGCGGCAAGGCTTTCTCCTTTGGCAGCCCTTCGTCGACATCATCGTCAACTGCCTCCTCGCCACCTTCTTCGCCAACAACAACAACGCCACTCCTGCTGCTGCTGGCGGCGGAGCAAGTTCGTCTTCTTCGGCTCCGACGGGCGACGGCAGTGGCGGTGGAGGCGCTGGTGGAGCTGAACAGGGCATATGGGGAGCTGAGGGCGATGATGGAGCAGGAGAAGCTCCGCAAGAGCACGTGGAGGAGGAGATGA

>BdMADS53_Bradi1g15480_1_PACid_16473368
ATGACTCGCAAGAAGACGAAGATCGAGCTGATCAGCAATGCGTCGACCCGGCGTTCGACGCAGAAGAAGCGCGGCAACGGGCTGACGAAGAAGCTGAGCGAGCTCCTGACGCTGTGCGGCGTGGAGGGTTGCCTGATCGTTTTCCCGGAGGGCGACAAGTCCCCGCCGCAGGCGTGGCCGTCGGAGGATGCGGCGAGGAGCGTGATCGAGCGGCTGAGGGCGATGCCGGAGCTGGACCAGTTCCGCAAGATGATGGACGCCGAGGGCTTCGTCCGGGAGCTCATCGGCAAGCTCCAGGACCAGCTGCGTAAGGCCGAGCGGGACAACCGCGAGCGCGAGACCAAGCTGCTCCTCCACGAGGTCATCGCGGGCCGCCGGCCCGGGCCCGGAGGCCTGGCGGGCCTCACCATCGAGCAGCTCGTCAGCGTGGGCTGGATGTCGGAGAACCTCATCAACAAGATCAGGGACCGTCTGGCCTGCCAGTACGAGCAGCGCGGCAGCTTCCAGCAGCTGCCTTACGCAGGCGCGGCAGACTTGGATCAGGCGCCGCTCCAGCAGCAGCAGCAGCAGCAGGGATGGGTCATGGAGGTGGTCAAGGCCGGGTGGGACCTCGACGCGCCCCCGGCTTACAGTACTGGCAGCGCCAGCGGATCTGGCGGGAGCTATGGTAGTACTGTCGGTGCCGGCGCCGGCGGTGAGGTGATGATGCCGCAGCAGTTCCCCGGTTTCGATGCAGGGTTCCAGCAGTGGGCTGATCCGGGTACTGGTAATTTCCCACCCATCCCAACACGGCAACACAGCCACGGAGGAGCTGACTCAGGAGAGCACAAGAAGCCGGCCGGCCGGCCGGCTATCAATATAAGCCAAGATCACAAGAAATTGGAGATCAAAGGTGATCAATTGATCGATATGGCGGGGAAGTGGGGGCAGGACAACCCGTTCGAGGAGGTCGAGATCGAGGTCAACCCTTTCTCGCACCCACGTCCAACTCCACTCCCTCCTGAACCAGCTGTTAACTTCTACAATGACATTGGTGCACCTGCAAATATGCCTCTTGATACAAAAAAGGACCTGAAGAAAAAGGAGAAAGAACTTTTGGCTAAAGAAGCTGAGCTGAACAAGAGAGAACAGGAAATAAAAAGAAGGGAAGATGCTCTTGCAAGAGCCGGAGTTCTGATAGAGCCTAAAAATTGGCCTCCCTTCTTCCCTGTCATACATGTGGACATTTCCAACGATATACCAGTGCACTTGCAGCGACTACAGTATGTTGCATTTGCATCGCTCCTAGGTTTGATCATATGCCTCTTCTGGAACTTCATATGTGTTACTGCTGTTTGGATTTCAGGGGATGATGCAGGCCCTAAGATCTGGTTTCTGGCCATCATATATTTCATTACTGGAGTCCCTGGTGCCTACTTTTTATGGTACCGACCTCTTTATCGTGCCATGAGAGGAATTTTTCAAGCACTCAGCGTAATAGGGTACAGTGCTACGGTTGGGGTATTCTACTTCCTGGGTTTCACCTTGTTCGTCCTGGAATCTTTGCTGAGCGTATGGGTCATGCAGAAAGTATACAGGTATTTTCGAGGAAGTGGAAAGGAGGCGGAGATGAGGCCTGATGCTGCATCGCGCCGTCCACAGTTTTGA

>BdMADS54_Bd1_arabidopsis
ATGGCACGCAGGAAGGTGAACCTCCGCCGGATCCAGGACCCCGCAGCTCGCCGCACCACCTTCCGGAAGCGCCGCGACGGTCTGATGAAGAAGGCTAGCGAGCTGGCCACGCTCTGTAACTTGAAGGCATGCGTGATTGTGTATGGCGAGGGCGAGGCGCAGCCGCATGTGTGGCCATCCGTCTCCGAGGCGGTGCCCATCCTGCGGCGCTACAAGGACACGCCGGATCTGGAGCGGTACAAGAAGACGATGAGCCAGGAGGGCTTCCTCCGCCAGCGCGTGGACAAGCTCCGGGAGATGACCGAGAAGTTGCAGCGTGAGAACCACGAGCGCCAGACCATGTGCCTTTTGCACAAGGCCATGCTCGGTAAGCTCCCGACCTCAATGGACCTCACCATCGAGGAGGTCACCAGTGTCGGCTGGATGGCGCAGAATTATCTCAAGAGCATCGGCTACCGTATTGCTGAACTCAGGGGGCAGGCCAGTCTGCAGGCTCCTCCGGCTACCTCCATCCCCAGCTGCAACGACATGATGACCAAGGGGATGGGGGAGCCCTCTCTGGAGGAGTATCTGCAAATGCCGCAGCACGAGATGTGGATTGACAATATGAGGGTCCAAGGGGAAGACCTCAGCGCCGGTCTATACAGTGACAATGGTGCTGGCCCTAGCACCACCCATCTGAGCGATGAAGATCTGATCTCATGGGCACAGGGCTTTGATTTTGATGCTTCCAGTTCTTTTTTCACTCCCATGTGA

>BdMADS55_Bd1_rice
ATGGCACGCAAGAAGGTGAGCCTCCGCCGGATCCCTGACGCCGGAGCTCGCCGCACCACCTTCCGGAAGCGCCGCGACGGTCTGATGAAGAAGGCGAGCGAGCTGGCGACGCTCTGTAACTTGAAGGCATGCGTGATTGTGTATGGCGAGGGCGAGGCGCAGCCGCATGTGTGGCCGTGCGTCGCCGAGGCGGTGCCAATCCTGCACCGCTTCAAGGTCATGCCGGACGTGGAGCAGTACAAGAAGACAGTGAACCAGGAGGGATTCCTCCGCCAGCGCGTGGACAAGCTCCGAGAGCAGAACCAGAAGATGCAGCGCGAGAACCACGAGCGCCACACCATGTGCCTTTTGCACAAGGCCATGCTCGGTCAGCTCCCGGGCTTAATGGGCCTCACCATCGAGGAGGTCACCAGTGTCGGCTGGATGGCAAAGAATTATCGCAAGAGCATTGGCGACCGTATTGCGGAACTCAGCAGGCAGGCTGGTCTGCAGGCTCCTCCAGCTACCTACATCCCCAGCAACTACATGATGACCATGGGGGATCCCTCTCGGGAGGAGTATCTGCAAATGCCGCAGCAGGAGATGTGGATTGACAATATGAGGATCGAAGGGGAAGACCTCAACGTCCTTCCATACAGTGACAATGGTGCTGGTCCTAGCACCACCGATCTGGGCGGAGATCTGATCTCATGGGCAGAGGGCTTTGATCTTGATGCTTCCAGTTCGTCCTTCACTCCCATGTGA

>BdMADS56_Bd1_rice
ATGCCAAGGGGTGTGCCTAGGAGGGAAAGGCGGTTTGGTGTGCAGTATATCAGGGATAACAGAGAGCGTGATATCACCTTCTACAAGCGCCGTGGCGGTCTCTTCAAGAGCGCTGCTGACCTCTCCGTCCTCACAGGCGCGAGGGTTGCTGTCATTCTGGAGACTCCAGAAAATGGAAAAATGCACTCATTTGGAACTCCGTTGGCTGAGCGTATTGTTGATGCTTTTTTGTCAGGAGTTCCACCAATTGGACCGCTGACCGACCAGGCAACGAGTGCCAGGATCGCATTCCTGCAGAGCGAGTTGGCTCGTTTGGACATGGAGAACACGGTGGAGGAGAAAAAAACAAAACTCTCCACCCAGGTTATCAAGGAGATCCAAGATGAGAACCCGGGCATGGTGGCAAACCTTCTCTTCTCCAGGCAAGAAGATCTCTGTCTTGCAGATCTGATCAGGTTGTTCAATGAATTCTCTCGCGTCCAGCAAAACATTGCTCGCCGTGTACCTCCATTGCATCGTGTTCCTGGACAGAATGGAGCAAGCATGTCAACAATTCATCCACCGCCACGAGTTCCATCATGGGGTCCTTTGCCACCGCAGTCATCATCACCCGATATACTTCGGCAGCAACCATTGTGTCCTGCAGCTGCGATACCATTGGCGCCACAACATATGATGGCACCAAATTTTCCTGTGCAGGTACCAGAAATATTGCAGCCCACGCTGCCCGCTATGTCGCAACAGATTCCTAATCTGTTACAAGATCTACCTTCAGCATTCCAGTCTCGTCTTCAGAACTACACAAGTCGTATCAACACAGTGGAGCCACCCCAGAACAACGCAGTTCCTAACTCCACCTTCGAGCACAGTGAGTTGGCTTCACCATTGTTGGTCTACACTGGTGGTAATAACTTTGATATCGATGACCCGTTTGGAAATGAACACTGGCGTTTTACTCTCTCTGATCAGCCGCAAGTCAGTAGTTTTCTAGAGATGGCTGGTACTGATGTAGGCCAAGCTGAGATGGGAAATGGTGGATGGGTCAATGAGCCACCAGAACCTTCTTCCGGCAGGGGAGATGTTAATTAA

>BdMADS57_Bd2_rice
ATGGCTCGCAAGAAGGTGGCCCTCCGGCGGATCCCCAATGACACGGCCCGGCGCACCACCTTTAGAAACCGCCACAATGGCCTGGTTAAGAAGGCGAGCGAGCTGGCCACGCTCTGCAATGTCAAGGCTTGTGTGATTGTGTATGGTGAGGGAGAAGTGCAACCTGAGGTATGGCCATCCGTTGCTGAGGTGGTACCCATCCTGCATCGATATAAGGCCATGCCTGATATTGCACAATGCAAGAAGACTATGACCCAGGAGGGCTTGCTCCGCCAGCGCATGGACAAGCTCAGAGAGCAGATCCAGAAGGCGAGGCACGAGAATCACAAGCGCCACACCGCGTCCCTAGTGCACAATGCCATGCTTGGTCGCCTCCCGGGACTCGAGGGCCTCGCTGTCGAGGAGGTCACCAATGTTGGTTGGATGGTGCAAATGAACCTCAAAAGCCTTGGTGAGCGCATTGCGAATCTCCAAGCACTGGCAGCGCTCGGGGCCCGCGCTCAGCCGGCTCCCTCTTTGACGTATGAGCAGCAGGTGCCGCACCAGGAGACCTGGATTGACATGGTTCGGGCCCCCCTGTTCCATAGTAGGTTTACTAATGGCAATGATGCCAGAAGCAGCACACCCAACAACAATATGGCCAATACCAGCGCAAGTGGAGGGTTCTCATGGAAATGGCATGCTGATCCAAGTGCTTCTAGTTCGTCTTTCCAACCCATGTAA

>BdMADS58_Bd2_rice
ATGGGTCGCAAGAAGGTGAGCCTCCAGCGGATCCCCAATGACGCGGCCCGGCGCGCCACCTTCAGAAACCGCCACGATGTCCTAGTGAAGAAGGCGAGTGAGCTATCCACTCTCTGCAACATCAAGGCTTGTGTGATTGTGTATGGCGAGGGAGAGGCGCAGCCCGAGGTGTGGTCATTTGTCGATGAGGTGGTACCCATTCTGCATCGATATAAGGCCATGCCTGAGATTGGACAGTGCAAGAAAACTGTGACCCAGGAGGACTTCCTCCGCCAGCGCATCGACAAGCTCAAAAGGCAGGTCCACAAGGCGGTCCAAGAGAACCGTGAACTTGACACGGCATGCCTAGTGCACAAGGCCATGCTTGGCCACCTCCCGAGACTCGAGGGCCTCACCGTCGAGGAGGCCGCCAATGTTGGTTGGATGGTGCAAATGAAAATCAAAAGCCTTGGGGACCGTATTGCGAATCTCCAAGCGCATGCGTGGCTCCAGCTCTATGCTCAGCCAGCTCCCTCTGTGATGTATGCGCAACAGGCCATCAGGAGACTTGGCTCAACAAGCATGGCCCACAACAACATGGCTAGCACCAATGCCAGTGGAGGGTTCTCACGGCAGTGTCATGCTGGTACTGGCAATTCTAGTTCGTCTTTCCATCACATGTAA

>BdMADS59_Bradi1g57870_1_PACid_16478244
ATGCTAAGGGGGCGTGTACCTAGGAGGGAAAGACGGTTGGGTGTGCAGTATATAGGGGATAATAGAGCGCGCGATATCACTTTCTACAAGCGGCGTAGCGGTCTATTCAAGAGCGCTACTGACTTGCACTCCCTCACAAACGCGAGGGTTGCTGTCATCCTGGAGACAGACAACGGAAGAATGCACTCATTTGGAACTCCGTTTGCTGATCCAATTGTTGATGCTTTCTTGTCACGAGATCCACCAATAGAGCCGTTGACCGACCAGGCAACGACTGACAGGATCACACTGCTGCAGAGTGAGGTGGCTCGTTTGGACATGGAGAACACGATGGAGGTCAGTAAAGCAAAACTCACCACCAAGCGTGTCAAGGAGATCCAAGATGAGAACCCGGGCATGGGTGTAAACCTTCTCTTGGCCAGGAAAGAAGATCTCAATCTCGAAGATCTGACCAAGTTGTTCAATGAACTCTCATGCGTCGAGCAAAACATTGCTCGTCGTGTGCCCCCACTGCATCGTGTTCATGAACAGAATGGGCCAAGCATGTCAACATACCATCCACAAGTTCCATCATGGGGTCTCATGGCGACCCTTCCTTCGTCACTGCATTCATCCTCATCTGATCTATTGATGGATCATGTGTTGGCACCAAATTTTCCTGTGCAGGTACCAGAAACATTGCAGCCCGTGCCACCTGCTATGTCGCCACCGATTCTTAATCAGGTACAAGAGCTACCTTCACCATTACAATCTCATCTTCAGATCCAAGCAAGTCCTGACAACGTAGTGGAGCCACCTCAGAACAACATAAATCCTGACTCCACCTTCGAACCCATTGAGGAGGCTTCACCATTGTTGGACTACACTGGTGGTGATAACTTTGGTATTGATGACCCGTTTGGCTATGAACACTGGTCTTATGCTCTTTCCGATCTGCCGTACTACACTAGTTTTCTAGAGACATTTGGTACTGATGTAGGCCAAGCTGAGATGGGGAATGGTGGATGGGTCAATGCGCCGCCAGAATCTTCTTCTGATAGGGGAGATGCTAGTAATTCTTCTGATAGGAAAACTTCGTGA

>BdMADS60_Bd2_rice
ATGGGGCGCGGCAAGACCTCGATGAGGCTCATCAGCGACAGGCGGAAGCGGTCCGCGGCCTTCGCGACCCGGAAGAAGGGGCTGCTGAAGATGGCGTCGGAGCTCTCCACGCTCTGCAGCGTGCCCGTCGCGGTCGTCCTCGGCGCCCCCGCCCCCGCCGCCGGAGGACCCAACGGCGCCGCGCCTCCTCCGGAGGTGTGGGAGACGGAGGAGGGCGTCCTCGAGAGGTACCGCGCGCTCCCCGCCGAGAAGCGCGCGGAGCACACGCATCTGAGGTACCTGGAGGGGAACCTGGGCAAGGAGGAAGCCAAGCTCGCCAGGGTGCTCCACAAGGGCCCCGCCGCGCTCGCGCCGCCCGACGCGGAGCTCAACGGGATGAGCCTCGACGAGCTGCGCGCGGTTCTCGAGTCCGTCGACGCCGCGCTGTTGGCCACCGCCGAGAGGAAGAAGGCGCTCGGCTTGCCGGAACATGACGACGACGACGCCGTTGATCCGTGCATCGGTGGAAGCTTCGTGGGTTTGGATGGCGGTTACTACGAGATGGAGGAGCCCGTCGACGGCCGCCTCGACCGTCAGGCCATATGGGACGCCAATGCCATGAACATGATGCAGCCTGGCCCTGGGTACTACGGCTTTCCCAACATGAACGTCGCGCAGCCTGCGTGCGACGCCCGCGGCTTCCTGCTGGACATGGCGCCTGGCATTAATGGCGGCAACTACCACGGGCAGCTAGCACAGGGTTCCTTCTACTCTCAGCAGCAGCAACAACAGAATGCCATCTCCCATCCAGCGTACGGTGGCTTCCAATACACTGGCGGCAACACGGGCTACGCGGCGCCCATGGGCAGCTCATCACAGATGCAGATGCCGAGCAACGCCAACGATGATCTGACCATGTGGCGCACCGCGGAGCCGGCCTGCAACGCCATCGTGCCAGCAGGTTGGTGCCCAGATCTGTTCACCGACAACAACTTGTACACGACGGCGCCCGGCTACCTCGGCATGGGCAACGGTGGTGGCGACGCCATGAACTACGTGAGCTGCAACGACACGCTGTACTGCTCGTCCAACGACTTCCAGTGCTCCGGCTCCGGTACCACCAGCCAGAACTCTTCAAACATCGAGGACCTGCCCTACCTCAGAGATGGTGCGCGACGATGA

>BdMADS61_Bd4_rice
ATGGGTCGCAAGAAGATCCCCAATGACGCGACCCGGCGCGCCACCTTCAAAAACCGCCACGATGTCCTACTGAAGAAGGCGAGTGAGCTAGCCATTCTCTGCAACATCAAGTCTTGTGTGATTGTGTATGGCAAGGGGGAGGCACAACCAGAGGTGAGGTCATCTGTCGATGAGGTGGTACCCATTCTGCATCGATATAAGGCCATGCCTGAGATTGGACGGTGCAAGAAAACTGTGACCCAAGAGGACTTCCTCCGCCAGCGCATGGACAAGCTCAAAAAACAGGTCCACAAGGCGGTCCAAGAGAACCGTGAGCGTGGCACGGCATTCCTAGTGCACAAGGCCATGCTTGGCCACCTCCCCAGACTCGAGGGCCTCACCGTCGAGGAGGTCACCAATGTTGGTTGGATGGTGCAAATGAAACTCAAAAGCCTTGGGGACCGCATTGCTCGAAGCGCAGGCGGGACTCTAGCTACATGCTCAGCCAGCTCCCTCTGTGACGTATGCGCAACAGGCACCACAGCATGA

>BdMADS62_Bradi1g57410_1_PACid_16478195
ATGCCAAGGGAAAGGCGGTCGGGTGTCGTGTACATCGAGAATGATGATGAGCGCAGCGTCACCTTCTCCAAGAGACGTCTAGGTCTATTCAAGGGTGCTAGCGACCTCGCTGCTGTCACAGGCGCGAGGGTTGCTATCGTCCTTGAGACAGACAGCACAAAAATGCACTCATTTGGAACCCCATCAGCTGACCCCATCATTCATGCCTTCCTGTCAGGAGTTCCACCACCAGAGCCGTTGACTGATGAGGTGATGAGTACCAGGATTTCATGGCTGCAGAGCGAGGTGTCTCGTTTGGATAGAGAGAACACCTCGGAGCAAAAGAGAAAAAAACTCGTTGTTCAGCGTATCAAGGAGATCCAACAAGAGAATCCAGGCATGGTGGCCAATCATCTCTTCTCCAAGGACGAAGATCTCAATCTTGAAGATCTGACCAATCTCTTCAATGAACTCTTGCTTGTTCAGCAAGGTACTGGAGGTCGTCTACCCCCACTTGATCATGGTCATCAACAAATGATTGGTGGTTCAAGCGTGTCATTGAACCTAGTACCACCAAGTGTTCCATTATGGGGTAGCACTGAGACTCCTCCTTCGCTTCTGCATCCATTAGGGTCAGACATACTTCCACATGGTGCACTTCCTCCGGCTCCGTCACCATCAGTACCACAAAGCATGTTGGCACCACCTTTTCCTGTGCAGGTACCACAAATGTTGCAGCCCGCGCCACTGGTTTCAACACCACCAACTGATCCTTATCAACTGCCTGAGTTACCTCCATCGCTGGAGTTACCTCTTCAGAACTATACTAGTCCTTACAGCACAATGGATCCAGCTCAGAACAACACAGGCCTGAACTCAACCTTTCAGCATAATGTGGAGGAATCAGCACAGTTGGTCTACTCTGGTGGTAATGCCATTGTTGGGCAAGATCCGTTTGGCTATGACCAATGGGCATATCCTCTTTCTGATCAGCCGTACTACGAGAGATTCCTAGAGATGGATGGTAACCTGGGCTTTCATGGTACTGATGTTGGCCAAGCTCACATGGGAAATGATGGACTGATTGATGAGTTGGCACAATCTCCTTCTAGTGGGGAAGATGATGATGTTGGCAGATCATAA

>BdMADS63_Bradi1g57420_1_PACid_16478196
ATGCCGAGGAAGGAAAGGCGGTCGGGTGTCGTGTACATCGAGAATGATGAACAGCGCAGCGTCACCTTCTCCAAGAGACGTCTAGGTCTATTCAAGGGTGCTAGTGACCTAGCTGCTGTCACAGGCGTGAGGGTTGCTATCGTCCTTGAGACAGACAGCAGAAAAATGCACTCATTTGGAACCCCATCAGCTGACCCCATTATTCATGCCTTCCTGTCAGGAGTTCCACCTCCAGAGCCATTGACTGATGAGGCGAAGAAAACCAGGATTTCATGGCTGCAGAGGGAGGTGTCTCGTTTGGATAGAGAGAACAACGTGGAGGAAAAGAGAAAAAAACAGTCTGCTCAGTGTATCAAGGAGATCCAACAAGAGAATCCAGTCATGGTGGCAAATCATCTCTTCTCCAAGGACGAAGATCTCAATCTTGAAGATCTGACCAAGCTCTTCAATGAACTCTTGCATGTTCAGCAAGGTACTGGAGGTCGTCTACCTCCACTTGATCATGGTCATGAACAAATGACTGGTGATTCAAGCGTGTCACTGAACCTAGTACCACCAAGTAGTGCTCCGCCATGGGGTAGCGCTGAGACTCCTCCTTCGCTGCTGCATCCATTGGGGTCTCACCTACTTCCACATCAATCATTGACTCCGGTTCTGCCACCATCAGTACCACAAAACAAGGTTGCACCACCTTTTTCTGTGCAGGTACCACGAATGTTGCAGCCCACACCACTGGCTTCAACGCCACCAACTCCTTATCAACTACATGAGTTACCTCCATCGCTGGAGTTACCTCTTCAGAACTATACAAGTCCTTACAACGTTAACACAATGGATCCAGTTCAGAACAACACAGGTCCTAACTCAACCTTTCAGGTCTACTCCGGTGGTAATGACTTTGTTGGCGATGATCCGTTTGGATATGATCAATGGGCATATGTTCTTTCTGATCAGCCGCGCGAGAGATTCCTAGACACGGATAGTTACTTGGGTTATCAATCTACTGATTTAGGCCAAGTTCACATGGGGAATGATGGATTGATTGATGGCCTGGCGCAATCTTCTTCTAGCGGGGAAGATGGTGATGTTGGCACAGCATAA

>BdMADS64_Bradi1g58100_1_PACid_16478271
ATGAGTCGGCCTAGGAGAGAGAGACGGTTGGGTGTGCGGTACATTGACAATGATAGGGAGCGCGACATCAGCTTCTACAAGCGGCATTCCAGTATGTTCAAGGGTGCCGCTGACTTCTCCGTCCTCACAGGCACACGGGTTGCTGTCGTCCTAGAAACAAACGGTGGAAAAATGCATTCATTTGGAACCCCATCGGCTGATCCTATTGTTGATGCTTTCCTGTCAGAAAATCCACCAATAGGGCCATTGACCGACGATGTGACAAGTGCCAGCATTGCATGGCTGCAGAACGAGGTGGCTCGTTTGGACATGGAGAACACACCGGAGGAGAATAAAACAAAACTCTCCATCGAGGATACCAAGAAGATCCAACGTGAGAACCCAGGAATGGTGGCAAACTTTATTTTCTCCAAGCAAGAAGATCTCAGCCTCGAAGATCTGATCCAGCTCTTCCATGAATACTCACGGGTCCAGGAAGTCATTGAACGTCATACATCCTATGGAAAAGTTATCGGGCAGTCCCTAAGCCTTAGGATTGGTGGTCCGATATAA

>BdMADS65_Bradi1g15480_1_PACid_16473368
ATGACTCGCAAGAAGACGAAGATCGAGCTGATCAGCAATGCGTCGACCCGGCGTTCGACGCAGAAGAAGCGCGGCAACGGGCTGACGAAGAAGCTGAGCGAGCTCCTGACGCTGTGCGGCGTGGAGGGTTGCCTGATCGTTTTCCCGGAGGGCGACAAGTCCCCGCCGCAGGCGTGGCCGTCGGAGGATGCGGCGAGGAGCGTGATCGAGCGGCTGAGGGCGATGCCGGAGCTGGACCAGTTCCGCAAGATGATGGACGCCGAGGGCTTCGTCCGGGAGCTCATCGGCAAGCTCCAGGACCAGCTGCGTAAGGCCGAGCGGGACAACCGCGAGCGCGAGACCAAGCTGCTCCTCCACGAGGTCATCGCGGGCCGCCGGCCCGGGCCCGGAGGCCTGGCGGGCCTCACCATCGAGCAGCTCGTCAGCGTGGGCTGGATGTCGGAGAACCTCATCAACAAGATCAGGGACCGTCTGGCCTGCCAGTACGAGCAGCGCGGCAGCTTCCAGCAGCTGCCTTACGCAGGCGCGGCAGACTTGGATCAGGCGCCGCTCCAGCAGCAGCAGCAGCAGCAGGGATGGGTCATGGAGGTGGTCAAGGCCGGGTGGGACCTCGACGCGCCCCCGGCTTACAGTACTGGCAGCGCCAGCGGATCTGGCGGGAGCTATGGTAGTACTGTCGGTGCCGGCGCCGGCGGTGAGGTGATGATGCCGCAGCAGTTCCCCGGTTTCGATGCAGGGTTCCAGCAGTGGGCTGATCCGGGTACTGGTAATTTCCCACCCATCCCAACACGGCAACACAGCCACGGAGGAGCTGACTCAGGAGAGCACAAGAAGCCGGCCGGCCGGCCGGCTATCAATATAAGCCAAGATCACAAGAAATTGGAGATCAAAGGTGATCAATTGATCGATATGGCGGGGAAGTGGGGGCAGGACAACCCGTTCGAGGAGGTCGAGATCGAGGTCAACCCTTTCTCGCACCCACGTCCAACTCCACTCCCTCCTGAACCAGCTGTTAACTTCTACAATGACATTGGTGCACCTGCAAATATGCCTCTTGATACAAAAAAGGACCTGAAGAAAAAGGAGAAAGAACTTTTGGCTAAAGAAGCTGAGCTGAACAAGAGAGAACAGGAAATAAAAAGAAGGGAAGATGCTCTTGCAAGAGCCGGAGTTCTGATAGAGCCTAAAAATTGGCCTCCCTTCTTCCCTGTCATACATGTGGACATTTCCAACGATATACCAGTGCACTTGCAGCGACTACAGTATGTTGCATTTGCATCGCTCCTAGGTTTGATCATATGCCTCTTCTGGAACTTCATATGTGTTACTGCTGTTTGGATTTCAGGGGATGATGCAGGCCCTAAGATCTGGTTTCTGGCCATCATATATTTCATTACTGGAGTCCCTGGTGCCTACTTTTTATGGTACCGACCTCTTTATCGTGCCATGAGAGGAATTTTTCAAGCACTCAGCGTAATAGGGTACAGTGCTACGGTTGGGGTATTCTACTTCCTGGGTTTCACCTTGTTCGTCCTGGAATCTTTGCTGAGCGTATGGGTCATGCAGAAAGTATACAGGTATTTTCGAGGAAGTGGAAAGGAGGCGGAGATGAGGCCTGATGCTGCATCGCGCCGTCCACAGTTTTGA

>BdMADS66_Bd1_rice
ATGGGACGCGGCAAGACCCCGATGGGTCTCATCGGCGACAGGCGGAAGCGGGCCGCGGCCTTGGCGAGCCGGAAGAGGGGGCTGATGAAGATGGCGTCGGAGCTCTCCACGCTCTGCAACGTGCCCGTCGCGGTCGTCGTCCTCGGCGGCGGCCCCGTAGTCGACGGCGCGCCGCCCCATCATCGTCCTCCTCTTCCCGAGGTGTGGGAGTCGGAGCAGGGCGTCGTCGAGAGGTACCGCGCGCTCCCCGCCGAGAAGCGCGCGGAGCACACGCATCTGAGGTACCTCGAGGGCAACCTGGGCAAGGAGAAGGCCAAGCTCGCCAGGGTGCTCCTCAGGGGCCCCGCCGCGCTCGCGCAGCCCGACGCCGAGCTCAACGGGATGAGCCTCCACGAGCTCCGCGCGCTGCTGGAGTCCCTCGACGCCGCGCTGCTGGCCACCGCCGAGAGGAAGAAGGAGATCGGCTTGCCTGAACATGACGATTACTATGGCGCCGTTGATGTTGCCGGCGGCGCCCCGTGCACAGGAGGAGGAGTCTACTACGAGATGGAGGAGCCCGATCATCAGGCGGCCACACGGGAGGATGCCAATGCCATGAACGTGATGCGGCCTGGGTACTACTGCGGCGTCCCCAACATGAACGTGAGGCAGCCTGCGTACGACGCCCGCGGCTTCATGCTGGACATGGCGCCGGTCATCGCCCATCCGGCGTACGGCGGCTTCCAATACACTGACGGCTACGACGCGGGCAGGAGCAGCTCACAGATGCAGATACCGAGCAATTTCAACGATAATCTGGCCATGTGGCACACCGCGGAGCAATGCAACGCCGTCGTGCCAGCGGACTGGTACACGGATCTGTTCGCCGACGACAACAGCTTGTACACAGCGCCTGGCTGCCTCGGCATGGGCGGCGGTGGCGACGCCATGAACTACGTGGACTGCAACGACATGCAGTACTGCTCGTCCAACGACTTACAGTGGTCCGGAACCAGCACCGGCCAGAACTCTTGGAACATCGACGGCCTGCACTACCTCAGAGCGTGTCTAGAGTAG

>BdMADS67_Bd3_FGENESH
ATGCCGAGGAGAAGGTGGTCGGGTGTTGTGTACATTGAGAATGACATAGAGCGCAATGTCACCTTCTTCAGGCGACGCTTTGGTCTGTTCAAGGGTCTTGCTGACCTCTCTGCTATCACAGGTGCAAGGGCTGCTGTCATCCTGGCGGCAGCCGATGGGAAAATGCACTCATTCGGAACCCCATCAGCTAACGCTATTGTTGATGCCTTCCTGTTAGGAGGTCCACCAGTAAAGTCGTTTGCTGATGAGGCGACGAATACCAGGATTGCATGGCTGCAGAGCGAGATGGATCATTTGGACAGAGAAAATCACATGGAGGAAAAGAGAAAAAAAATCTCCATCCAGCGTATTAAGGAGATCCAAGATGAGAACCTAGGCATGGTGGCAAACCATCTCTTCTCCAAGAAAGAAGATCTCAATCTCGAAGATCTCAACAAGATCTTCAATGGACTCTTGTGTGTTCAGCAAGATATGGCACAAAAAATGTTGCAGCACACTGAATTGGCTTCATCATCACTAACTCCTGGTCAAGAGCATGAGTCACCTTCATTGTTGCAGTTGCCTCTTCGTAACTCTGCAAGTCCTTACAACACAATGGAGCCACCTCAAAACAATTCCAGCCCTTTCTCAACCTTTGAGCATAACATCCAGGACCCGCCATTGTTGGTTAACTGTTGA

>BdMADS68_Bd1_rice
ATGCCTCGCAAGCAGAGGAGCACCGAGCGGATCCCCAACGACGTGGCCCGGCGCGCCGCCTTCCGGAAACGCGTCAACAGGCTAACCAAGAAGGCCGGCGAGCTGTCCACGCTCTGCAACACCAAGGTCTGCGTGTTGGTGTACGCCGAGGGCGAGGCACGGCCAGAGGTATGTCCTTCCTTGGCTGAGGCGGTGCCCCTCCTGCAGCGGTTCACGGACACGCTGGAGATTGAACAGTTCAAGAAGCGTGTGACCCACGAGGACTTCCTCCGGCAGCGCATGGACAAGCTGACGCTGCAGATCCAGAAGAACTTACCCGAGAACAGTGAGCGCGACACGGCGATCCTTCTGCACCAGGCCATGGCCGGACGCCTGGAGGGCGGCCTTGAGGGCCTCCCGCCCGAGAAGTACGCCAGCGTCCGCTGGATGGTGCAGACGCGGCTCAGGAGCATCGGGGAATGCATTGCAAAACTCCAAGGGCAAATGGCCGGCCTACATCTCCGGTCTCTGCCTGTTCCTGTTCCTGCACCTCTGCCGTATCAGCAGGAATTCGCATCGCAGAAGGAGATCGGCTCTGTCAACGAGGTGATCAGATCTGACGGCGGGGACGTTGGCACCCTTGTCTTCACTGCTGGCGATGGTGCTGGCGCCAACACCAGCGCCGGTGGAGGGTTCTCGTGGCAATGGTGCGCTGATCTTGGAGGTCCTAGTTCATCTATGCCTCCCATGTAA

>BdMADS69_Bd1_rice
ATGCCTCATGGGAGGGTGAAGCTCCAATGGATCGTGAACAACGCCAAACGTAGGGCAACGATGAAGAAGCGCCTCCCTGGTCTGGTTAAGAAGATCAGTGAGCTTGCCATCCTCTGTGATATCCCTGCCTGCCTTGTTGTGTACCGCCCGGATGAGGAGCAGCCGGCGGTGTGGCCGTCGACAAGGGAGACGACCAACGTTGTACAGAAGTACTATGACTTGCCTGAGTCTAAGAAGCTAAAGAAGATGTTGGATGTCGAAGGTTTCCAGCAGCAACAAGTTGACAAGGAGAAAGCAGAGCTATTCAATGCCCATCGCGACAACTGCGACCAAGAGATCAATCTCATCATGAAGCAATTCATCGCCCATCGCCGCCATAGCTTCGAGGACCTAACCACAGAGGTCCTCATTCACCTCAAGTTGAAGGTGAAGGAAAGCCTCAAGGCCATTGATACTCGCCTCCAGAAGATCCATTTGGGGGGCATTTGA

>BdMADS70_Bd2_rice
ATGACTCGCAAGAAGGTGACCCTCAAGCGGATCCCCAACGACGCGGCTCGGCGCGCCACGTTCAGAAACCGCCTCAAGGACCTGGTTAAGAAGGCGAGCGAGCTTGCCACGCTCTACAATGGCAAGGCTTGTGTAATTGTGTATGGCGAGGGAGAAATGAAACATGAGATGTGGCCATCCGTTGCTGAGGCGGAGGGCTTCCTCCGGCAGCGCAATGACAAGCTCAGAGAGCAGATCTACAAGGCAAGGCGTGAGAACCATGAGCTCCACACTGCTTCCCTAGTGCACAAGGCCATGCTCGGCCGCCTCCCGGGACTCAAGGGCCTCACCTTCGAGGAGGTCACCAACGTTGGCTAG

>BdMADS71_Bd2_FGENESH
ATGGCGATCCGAGAAACCATAAGATTCTCGAAAATATCACGCGGCAGCGAGCTCTCCGTCCTCTGCGGCGTGGAGCTCGCTGCCGTCGTCTTCTCGCCAGGCGGCAAGGCTTTCTCCTTCTGCACCCCTTCCGTCGACGCCGTCGTCAACCGCCTCCTCGTCAACAACAACAACAACGCCGCTGCTCCTGCTGCCGGCGGAGGAGGAGGTTGGTCTTCTTCGGCTCCGGCGGTGGCGACTGAAGGTTCTTCTTCTTCGGGTCTGGCACCAGCGGCCATGGCGGCGGAGAAGCTGGTGGAACTAACCGAGGCGTACGCGGAGCTGAGGGCCATGATGGAGCGGGAGAAGCTCCGCAAGGAGCGTGCGGAGGAGGAGATGGAGAGGGAACGCGAGGCGGCCGGGTGCCCCACCGCCGCCTGGCTCGACGCCGACCTGGCGGAACTATCTGAGGCCGAGCTTGTGGAGTTCCAGGCGGCACTATTGGAGGTGAAGAACGCTGTCGACCTCCATGCTGACGACGTGCTCCGCGAGACCCTCACCGCCGCCGCAGCTGCTCCTGCTCGTTCACCTCTCGCCATGCCCATGCCCAGGCCTCGCGGATTCGCTAACAGCGTCTACGAGGTCGGTGGTTATTCTTCAGGCAACAACAATGGCGGGGGATTCGCTAACAGCGTCTACGAGGTAGCCGGTTCTTCTTCAGGAAACAACAATGGCGGAGGGGCCACCATGGGGGAGATGATGCAGATGGACAACATGCTGCAGCAGCTGAATCTCATAGACCAGATTCATCCGCTGCCGCCGAGAATGGGCCAGATTCCTCCGCCGGGACTGGGGTTCCCGGAGACCATGGACCTTCCGCCGCTGCCGGGAATGGGGTTCCTAGACACCATGGACCTTCCGTCGCCGGACTTCGGCCCAGACGGCGGCTTCATCGGCCCACCACCTTTCTGA

>BdMADS72_Bd2_rice
ATGGCTCGTGGTAAGGTGAAGCTCCAATACATCGAGAACAACGCCAGGAGGAAGACAACCCTGAAAAGGCGCCTCAAGTGTCTAATCTCGAAGGTAAATGAGCTCAGCATCCTCTGCCACGTTGTGGCCCTCCTCGTGGTGTACCGCAACGCTGACGTGCAGCAGCCAGAGGTGGTGTGGCCGTCGATGGAGCAGGCCGTCGCGGTCGCTGAGGAGTACATGGCCGTGAACACCGAGAAGCTGAAGAAAGATCTCGACGGGCTGGGCCTTACCCAGGAGCTAGTGGCCAAGGAGAGAGCCAAGGTTCAGAACTTGCAGCAGACTATCCAGACGAAGCAAATCATCCACAACCTCTTCATCCGCCGGCAGACCTTGAACGCTCAGGGCCTCACGCTGACACCAGAAGTTGACCACGAGCTCAGGAGCCTGAATCTACAGGTAACCACCGACATCCAGTGTCAGTTGCAGAGCACCCTCAGGGCTGTGAACGACCAACTCAAGGAGAAACGCTCCGGGAGCACCTCGGCGCCTCCTGCTGCTGAGCTTGAAGCTCCTGTGGCGCCGGATGATGTTCCAGCTGTGGCGCCGATGGAGATGGATCCGTCCCATGCCGCTGATGCTCCCATGGCTGCTGGCCTGGGAGGCTTCTTCATTGACGAGGAAGACGACTTCACCTTTGACGAGGAAGACGACTTCGACATTGACGGCGACGGCAGCGACCTTCTAACCCCGGAGCAACTTCGTGATATCCTCGCGAGGATCGGGATATAG

>BdMADS73_Bd1_FGENESH
GAAATTTTTTGTTTTCCATGCAATGAACCCATCAGTATCAGGGTGAAGATCCAATGGATCGCGAACAATACCAAGCGTAGGGCGACTCTGAGGAAGCGCCTCCCTGGTCTGGTTAAGAAGACCGGTAAGCTTGCCATCCTCTGTGATATCCCTGCATGCCTTGTGGTGTACCACCCGGATGAGGAGGAGCCGGTGGGTTTACACCAGCAACAAGTTAACAAGGAGAAAGCAAAGCTATCCAACGCCCTACGCGAGAACCGTGATCGGGAGATTAGTCTCATACTGAAGCAATTCTTCACCCAACGCCGCCATAGCTTCGAGGACCTGGCCATAGAGGTCCTCATTGACCTCAAGTTGAAGGTGAAAGAACGCCTCATGGCCGTCAATACTCTCCTCCATGACATCCATTTGGGGAGCACTTCATTGCAAGTTGTTCTGAATATGGTGTGA

>BdMADS74_Bd2_rice
ATGGCTCGCAAGAAGGCGACCCCCCGGCGGATCCCCAATGACGCGGCACGGAGCACCACCTTCAGAAACCTCCACAATGACCTGGTGAAGAAGGCGAGTGAGCTGTCCACGTTCTGCAATGTCAACACTTGTGTGATTGTGTATGGTGAGGGAGAGGCGCAGCCCAAGGTATGGCCATCCGTCGATGAGGCGGTACCCATCCTGCATCGATATAAGGCCATGACCGAGGAGGGTTTCCTCCGCCAGCGCATGGACAAGCTCAGAGAGCAGGTCCACAAGGCGAGGCACGAGAACCGTGAGCTTCACACAGCGTGCCTAGTGCACAAGGCCATGCTTGGCCGCCTCCCGGGACTCAAGGGCCTTACCGTCGAGGAGGTCGCCAACGTTGGTTGGATGGTGCAGATGAAGCTCAAAAGCATTGGTGACCGCATTGCGAATCTCCAAGCACAGGCGGCGCTCCAGCTCCAAGCTCAGCCGGCTCCCCCTCTGACGTATGCAGGTGCCGTAGCAGGAGACCTGGCTCGACATGGTGAAGCCCCCCTGGTCCAAGGTGGATTTATTGGTGGCAATGATGCCAGCTCCAGCACGGCTGACAACATGGCCAGCACCAGCGCCAGTGCAGGGTTCTCATGGCAATGGCCTGATGATACTGGCGATTCTAGTTCGTCTTTCCATCCCAAGTAA

>BdMADS75_Bd2_rice
ATGGCTCGTGGTGTGGTGAGGATGGAATATATCGAGAATGAGAGCAAGAGGAAGACAACCATGAAAAGGCGCCTCAAGAGCCTAGTCAAGAAGGTAAGCGAGATATCCATCCTCTGCGACGTTATGGCCCTCCTCGTGGTGTACCGCCCCGGCGAGCAGCAGCCGGCGGCGGTGTGGCCGCCGACAGCGGCAGAGGCCATCGCCGTCGCTGGGGAGTACAAGTCGCTGAATTCAGAGAAGCTGAAGAAGCCTCTGGACAGGGTGGGCTTCGCCCGTCAGCAAGTGGAGAAGGAGAGGACGAGGCTCCTCAACTTCCATCGGGCTAGCGAGACAAGGAGCATCATCTTCGGCCTCTTCTTCCGCTACATCGACGGCTTAAATCTCCAGGGCCTGACTGAGACACCAGAGCTTGAGGGCCAGCTCGGGAACCTGACAGCACATGGTGCCGTCGACGTCCAGTGTCAGTTGCAGAGCACCCTCAGGGCTGTGAGCGACCGCCTCCGGTGGAAACGCTCCGGGAGCACGTCAGCGCCGCCGCCGCAGCAGCAAGGTATGCTCCCTCCTGCTGAGCTTGAAGCTCCTGTGGCTCCTCAACCTCAGCAAGTGGGAATGGTTGATAATTTCATCGTGGCGCCACCCGCTGGGCCGGATGCTGTTCCAGTGGTGCCTCTTCCTCCTGCTGCTGCTCCAATGGCGCCGATGGAGATGGATCCGCCCCATAATGGTGCTGATGATGCTTCCATGGGCATGATCCTTGACGTGCTCAAAGACTACGACGGTGCCGGCAACGGCAGCGTCCTTCCAAACCCGGAGGAAGTTCATGATGCCTTGGTGAGGACCGGGATACTCGCCGCCCCACCGCCGCCCAATGGCGACTCAGCCTCCAATCCCTAG

>BdMADS76_Bd2_rice
ATGGCTACTCGTGGGGCTCTGAAGCTCAAATGGATCGTGAAAGATCTCCAGAGGAAGAGAACCCTCAAGAAGCGCCTTGCTAGTCTTATTAAAATGGTGTTCGAGCTAACCGTCCTCTGCGACGTGAAGGCCTTCCTCGTTTCGCACGTCCCCGGCGAGGAGCAGCCGGTGGTGTGGCCGTCGCCGGAGGAGGCTCCTGCTCTCGTGGAGAAGTACAAGGAGCTGTCGGCGTTGGGCAAGGTGAAGGAGATCGACATCCTGACCATCTGGACGAAGCAAGTTGAGAAGCACAAGGTGAAGGTGTTTAACGGTAGCCGGGCTAACGGCGAGCGTGAACTCAAGGCCATTCTGAGACGCAAGCTGAACGACTTGTTCGTCGGCCGGCCAAGGAGCGCCGAGGACCTAACGCCGGGAGTTCGGAGCGAGCTCGGCCGGTTGATGGAGGGGATCCTCAAGGATGTGGGCAAACGCATAGAGGAGAAGCGTTCCGCAGCTCCTCCTGCGATTGCTGATGTCCCTGAGGAGGTGGTGCAAGCTCCTCCAGCTGCTGCTCCCCTGACAATGGTTGCTCCTCCACTGATGTTGGAGCCACCTCCTACAGCTGTTCCTGTGGTGGAACCGCAACAGCCACATGATCTTGAAGCTCCTCCACCCATGACCTTGGATGGCCAGCCCCGCCATGGAAGCTTCCTCTTCGAAATGTTCGATGCGATGGACGTTGCCGGCGACGGTGGCGGTCTTCCTACTCCAGAGGAACTTCGTGAAGTTTTCGCCAGGGCCGGGTTACTTGCCCCGCAGCCGCCACCCTCCGATGCCTAG

>CpMADS100_evm_model_supercontig_439_7_PACid_16420099
ATGGCGAGAAAGAGTAAGGGACGGCAAAAGGTTGAAATGGCGAAGATGAATAATGAAAGCAATCTCCAAGTCACTTTCTCCAAACGTCGAGCCGGACTTTTCAAGAAGGCGAGTGAATTGAGCACTCTATGTGGGGCTGAGATTGATACTATTGTCTTCTCACCCGGTCAGAAGGTCTTCTCTTTTGGCCATCCTTGTGTCCAAACTGTGTTGGAACGTTTTGTTAGTGGTAATCCACCACAAGCTGCATCTGGAACCATGAAACTCATTGAGGCTCATCGGAACACTAGTGTCCGTGAGCTAAAGATGCAGCTCACTCAGGTTCTTAACCAACTCGAAATCGAGAAGAAGTGA

>CpMADS101_supercontig2593_FGENESH
ATGGATAGGAAAGGCAAGGGCCGTCAAAAGATTGAGATGGTGAAGATGAGTAACGAAACCAACCTCCAAGTAACTTTCTCAAAACAAAGAGCTAGTCTTTTTAAGAAAACTAGTGAATTGTCCACTCTTTGTGACGTTGATATTGCGATGATTGTTTTTTCCCCAGGTAAGAAGGCTTTTTCTTTTGGTCATCCTTGTGTTGAAAAAGTGATTGAATATTTCATTTGTGGTAATCCTCCACAAGATACTTCAGGAGCCATGACGCTCATTGAGGCTCACCGCAACTCAAGGATACATGAGCTCAATATGATACTCACATAG

>CpMADS103_contig28241_arabidopsis
ATGGTTGAGATGGTGAAGATCAAGAAGGCGACGAATCTCCAAGTTACCTTTGCCAAACGCTGGGCTGGCATTTTCAAGAAGGCGAGTGAAATTAGCACGCTTTGTGGCGCTGAAGTTGCAGTGATTATTTTTTCACCTGCTAAGAAAGTGTTTTTTTTTGTCAATCCTTCTGTGGAAAAGTTGATCAATCGATTCAGTGGCCTAATAGAACAACCTCTCTCAGCTAACAGATGCATGATGGATGCTCATCGAAATGCTTGTCTCCAAGGGCTCAACTCACAGCTAAACAAGCAATTTCAAGCTGCTCTTGAGGAATTATACGAGAATGTTATAAAAGTCGCCAAAGAAAAAGATGCTGAAGAGGACAATATTAATCCTAATTCTGATGATCAGCTTTTTCTTGGAAGCTCTTCCAATGGGACTAGACTTCCATTTGAATCTATCCCCTTAAATGCTACCGTTGGTCCCAGAAAAATGGTTAATCCGAACATGAATAGGGTTAATTCCAACATGGTTAATCCAAACGTGATTAGGCCCAGCATGATTAATCCTAACATGGTTAATCCTGCAGCTTATATGAAGATGCTTCGTGACATGCTCAACAACAATAATCCAAACATTCCCTTGTCCAATTCCATGATTCCCAATAATCCAATCATGGTCTCTAATGTCATGCCTATCAGTAGTAACCCTACAAACATGATGCTACCGGCGGCAAATCTGATGATCAACAATGATCAAAACTTGGTTCCAGCCGATCATATGATGATGAACAATGACCAGAACATGATGGTGGGGGGATCGGATGCGATCAACGATTAA

>CpMADS104_contig35176_arabidopsis
ATGGTTGAGATGGTGAAGATCAAGAAGGCGACGAATCTCCAAGTTACCTTTGCCAAACGCTGGGCTGGCATTTTCAAGAAGGCGAGTGAAATTAGCACGCTTTGTGGCGCTGAAGTTGCAGTGATTATTTTTTCACCTGCTAAGAAAGTGTTTTTTTTTGTCAATCCTTCTGTGGAAAAGTTGATCAATCGATTCAGTGGCCTAATAGAACAACCTCTCTCAGCTAACAGATGCATGATGGATGCTCATCGAAATGCTTGTCTCCAAGGGCTCAACTCACAGCTAAACAAGCAATTTCAAGCTGCTCTTGAGGAATTATACGAGAATGTTATAAAAGTCGCCAAAGAAAAAGATGCTGAAGAGGACAATATTAATCCTAATTCTGATGATCAGCTTTTTCTTGGAAGCTCTTCCAATGGGACTGGACTTCCATTTGAATCTATCCCCTTAAATGCTACCGTTGGTCCCAGAAAAATGGTTAATCTGAACATGAATAGGGTTAATTCCAACATGGTTAATCCAAACGTGATTAGGCCCAGCATGATTAATCCTAACATGGTTAATCCTGCAGCTTATATGAAGATGCTTCGTGACATGCTCAACAACAATATTCCAAACATTCCCTTGTCCAATTCCATGATTCCCAATAATCCAATCATGGTCTCTAATGTCATGCTTATCAACAGTAACCCTACAAACATGATGCTACCGGCGGCAAATCTGATGATTAATAATGATCAAAACATGGTTCCAGCCGATCATATGATGATGAACAACGACCAGAACATGATGGTGGGGGGATCAGATGCGATCAAGGATTAA

>CpMADS105_supercontig347_arabidopsis
ATGGAGCCTCCTAGGAAGTTAAAGGGCCGCCAAATGATTGAGATGGTGAAGATCAAGAAGGCGACGAATCTCCAAGTTACCTTTGCCAAACACCGGGCTTGCATTTTCAAGAAGGCGAGTGAAATTAGCACGCTTTGTGGCGCCGAAATTGCAGTGATGAAGGAGAATGCAAGTAAAGCCTGGTGGATGGGTTCCATAGATGACATGAACCTTTCACAGCTTCAGCAATTTCAAGCTCCTCTTGAGGAATTATACGAGAATGTTATAAAAGTCGCCAAAGAAAATGATGCTGAAGATGACAATATTAATCCTAATTCTGATGATCAGCTTTTTCTTGGAAGCTCTTCCAATGGAACTGGACTTCCATTTGAATCTATCCCCTTAGATGCTATCGTTGGTCCCAGAAACATGGTTAATCCGAACATGAATATGGTTAATTCCAACATGATTAATCCAAATGTGATTAGTCCCAGCATGATTAATCCTAACATGGTTAATCCTGCAGCTTATATGAAGATGCTTCGTGACATGCTCAACAACAATAATCTAAACATTCCCTTGTCCAATTCCATGATTCCCAATAATCTAAACATGGTCTCTAATGTCATGCCTATCAACAGTAACCCTACAAACATGATGCTACCGGCGGCAAATCTGATGATCAACAATGATCAAAACATGGTTCCAGCCGATCATATGATGATGAACAATGACCAGAACATGATTGTGGGGGGATCGGATGCGATCAACGATTAA

>CpMADS107_evm_model_supercontig_505_6_PACid_16421747
ATGGCGAGAAAGAGTAAGGGACGACAAAAGGTTGAGATGGTGAAGATGAATAATGAAAGCAATCTCCAAGTCACTTTCTCCAAACGCCGAGCCGGACTTTTCAAGAAGCCAAGTGAATTGAGCACTCTATGTGGGGCTGAGATTGCTATTATCGTCTTCTCACTCGGTCGAAAGGTCTTTTTTTTTTGTCATCCTTGTGTCGAGACTGTGTTGGAACGTTTTGTTAGTGGTAATCCACCACAAGCTACTTCTGGAACCATGAAACTCATTGAGGCTCATCGGATCGCTAGCGTCCGTAAGCTCAACATGCAGCTCACTCAGGTTCTGAACCAACTCGAAATCAAGAAGAAGCGAGGCGAGGAGCTTAACCATATGAAAAAGACAAATGAGAATCAATGTTGGTGGATGGCTCCCAAGGAATATGAGCTTAACACACTTCAACAATTGAAGGCCTCTCTCGATGAGATGAAGAAGAATGTGGCTAAGCATGCTGAGAAGATTGTGATTCGTACCCCAAATAATCATCATCCTCATCCTCATCCTCATCCTCATCATCATCATCCTAACCATACTTTTTTCTGGGAAGTTCTTCCTGTGGAACAGGTCTTCCTTTTGATACAAATCCTGCTGGATTCAGTTCTAACATTGTTCCATTAA

>CpMADS108_evm_model_supercontig_347_11_PACid_16418094
ATGGCGAGAAAGAGTAAGGGACGACAAAAGGTTGAGATGGTGAAGATGAATAATGAAAGCAATCTCCAAGTCACTTTCTCCAAACGCCGAGCCGGACTTTTCAAGAAGGCAAGTGAATTGAGCACTCTATGTGGGGCTGAGATTGCTATTATCGTCTTCTCACCCGATCGAAAGGTCTTTTCTTTTGGTCATCCTTGTGTCGAGACTGTGTTCGAACGTTTTGTTAGTGGTAATCCACCACAAGCTACTTCTGGAACCCTGAAACTCATTGAGGCTCATCGGAACGCTAGCATCCGTAAGCTCAACATGCAGCTCACTCAGGTTCTGAACCAACTCGAAATCGAGAAGAAGCGAGGCGAGGAGCTTAACCATATGAAAAAGACAAATGAGAATCAATGTTGGTGGATGACTCCCAAGGAAGATATGAGCTTAACACACTTCAACAATTGA

>CpMADS109_evm_TU_contig_34259_1_PACid_16430428
ATGGAGCCTCCTAAGAAGTTAAAGGGCCACCAAATGATTGAGATGGTGAAGATCAAGAAGGCGACGAACCTCCAAGTTACCTTTGCCAAACGCCGGGCTGGCATTTTCAAGAAGGCGAGTGAAATTAGCACGCTTTATGGGGCCGAAATTGCAGTGATTATTTTCTCACCTGCTAAGAAAGTGTTCTTTTTTGTCAGTCCTTCTGTGGAAAAGTTGATCAATCGATTCAGTGGCCTAATAGAACAACATCATTCAGCTAACAGATATGACATGAACCTTTCACAGCTTCAGCAATTTCAAGCTGCTCTTGAGGAATTATACGAGAATGTTATAAAAGTCGCCAAAGAAAATGATGCTGAAGAGAACAATATTAATCCTAATTCTGATGATCAGCTTTTTCTTGGAAGCTCTTCCAATGGAACTGGACTTCCATTTGAATCTATCCCCTTAAATGCTATCGGTTGTCCCAGAAACATGGTTAATCCGAACATGAATAGGGTTAATTCAAACAAGGTTAATCCAAACGTGATTAGTCCCAGCATGATTAATCCTAACATGGTTAATCCTGCAGCTTATATGAAGATGCTTCGTGACATGCTCAACAACAATAATCCAAACATTCCCTTGTCCAATTCCATGATTCCCAATAATCCAAACATGGTCTCTAATGTCATGCCTATCAGCAGTAACCCTACAAACATGATGCTACTGGCGGCAAATCTGATGATCAACAATGATCAAAACTTGGTTCTAGCCGATCATATGATGATGAACAATGACCAGAACATGATGGTGGGGGGATCGGATGCGATCAACGATTAA

>CpMADS110_evm_TU_contig_38329_1_PACid_16431174
ATGGAGCCTCCTAAGAAGTTAAAGGGCCACCAAATGATTGAGATGGTGAAGATCAAGAAGGCGACGAACCTCCAAGTTACCTTTGCCAAACGCCGGGCTGGCATTTTCAAGAAGGCGAGTGAAATTAGCACGCTTTATGGGGCCGAAATTGCAGTGATTATTTTCTCACCTGCTAAGAAAGTGTTCTTTTTTGTCAGTCTTTCTGTGGAAAAGTTGATCAATCGATTCAGTGGCCTAATAGAACAACATCATTCAGCTAACAGATNN

>CpMADS111_supercontig347_arabidopsis
ATGGAGCCTCCTAAGAAGTTAAAGGGCCCCCAAATGATTGAGATGGTGAAGATCAAGAAGGCGACGAACCTCCAAGTTACCTTTGCCAAATGCCGGGCTGGCATTTTCAAGAAGGCGAGTGAAATTAGTACGCTTTGTGGCGCCGAAATTGCAGTGATTATTTTTTCACCTGCTAAGAAAGTGTTCTTTTTTGTCAGTCCTTCTGTGGAAAAGTTGATCAATCGATTCAGTGGCCCAATAGAACAACATCATTCAGCTAACAGATATGACATGAACCTTTCACAGCTTCAGCAATTTCAAGCTGCTCTTGAGGAATTATACGAGAATGTTATAAAAGTCGCCAAAGAAAATGATGCTGAAGAGAACAATATTAATCCTAATTCTGATGATCAACTTTTTCTTGGAAGCTTTTCCAATGGAACTGGACTTCCATTTGAATCTATCCCCTTAAATGCTATCGGTTGTCCCATAAACATGGTTAATCCGAACAAGAATAGGGTTAATTCAAACAAGGTTAATCCAAACGTGATTAGTCCCAGCATGATTAATCCTAACATGGTTAATCCTGCAGCTTATATGAAGATACTTCGTGACATGCTCAACAACAATAATCCAAACATTCCCTTGTCCAATTCCATGATTCCCAATAATCCAAACATGGTCTCTAATGTCATGCCTATCAGCAGTAACCCTACAAACATGATGCTACCGGCGGCAAATCTGATGATCAACAATGATCAAAACTTGGTTCCAGCCGATCATATGATGATGAACAATGACCAGAACATGATGGTGGGGGCATCGGATGCGATCAACGATTAA

>CpMADS112_supercontig695_rice
ATGGATAAGAAGAGCAAGGGTCGTCAAAAGATTGAGATGATAAAGATGAGTAACGAAATCAAACTCCAAGAAATTTTCACAAAACGAAGAGCTGGTCTTTCTAAGAAAGCTAGTGAATGGTCCACTCTTTGTGGCGTCGACATTGCAATTATTATTTTTTCCCCTAGTAAAAAGGCTTTTTCTTTTGCTCATCCTTGTGTTGAAAAAGTGATTGAAGATTTCATTTATGGTAATCCTCCACGAGATACTTCAGGAGCCATGACACTCATTGAGGTTCACTGCAACTCCAGGATACATGAGCTCAATATGATCCTCACACAGGTCATGAATCAACTGGAAATCGAGAAAAATCGCAATGCAGAGCTTAAGGAAATACAAAAAATATGTGAGAGTAAGTGTTGGTGGATGGGTCAAAAACAGGAAATGCTTTTCTCAGAACTTGAGCATTTAAAGACATCTCTTGAGGAATTGGAGAAGAAAGTTACTAAAGAAGCTGAGATGATTATAATTTAG

>CpMADS113_evm_TU_contig_31285_2_PACid_16429966
ATGGAGCCTCCTAGGAAGTTAAAGGGCCGCCAAATGGTTGAGATGGTGAAGATCAAGAAGGCGACGAATCTCCAAGTTACCTTTGCCAAACGCCGGGCTAGCATTTTCAAGAAGGCGAGTGAAATTAGCACGCTTTGTGGTGCTGAAATTGCAGTGATTATTTTTTCACCTGCTAAGAAAGTGTTTTTTTTTGTCAGTCCTTCTGTGGAAAAGTTGATCAATCGATTCAGTGGCCTAATAGAACAACCTCTTTCAGCTAACAGATGCATGATGGATGCTCATCGAAATGCTTGTCTCCAAGGGCTCAACTCACAGCTAAACAAGCAATTTCAACCTGCTCTTGAGGAATTATACGAGAATGTTATAAAAGTCGCCAAAGAAAAAGATGCTGAAGAGGACAATATTAATCCTAATTCTGATGATCAGCTTTTTCTTGGAAGCTCTTCCAATGGAACTGGACTTCCATTTGAATCTATCCCCTTAAATGCTATCGTTGGTCCCAGAAACATGGTTAATCCGAACATGAATAGGGTTAATTCCAACATGGTTAATCCAAACGTGATTAGGCCCAGCATGATTAATCCTAACATGGTTAATCCTGCAGCTTATATGAAGATGCTTCGTGACATGCTCAACAACAATAATCCAAACATTCCCTTGTCCAATTCCATGACTCCCAATAATCCAATCATGGTCTCTAATGTCATGCTTATCAACAGTAACCCTACAAACATGATGCTACCGGCGGCAAATATGATGATCAACAATGATCAAAACATGGTTCCAGCCGATCATATGATGATGAACAATGACTAG

>CpMADS114_evm_model_supercontig_348_9_PACid_16418116
ATGGATAGGAAGAGCAAGGGTCATCAAAAGATTGAGATGATAAAGATGAGTAACGAAATCAACCTCCAAGTAACTTTTTCAAAACGAAGAGCTGGTCTTTTTAAGAAAGCTAGTGAAAGGTCCACTCTTTGTGGCGTCGACATTGCAATTATTATTTTTTTCCCCAGAAAAAAGGATTTTTCTTTTGGTCATCCTTGTGTTGAAAAAGTGATTGAAGATTTCATTTGTGGTAATCCTCCACGAGATACTTCAGGAGCCATGACACTCATTGAGGTTCACCGCAACTCAAGGATACATGAGCTCAATATGATTCTCACACGGGTCATGAATCAACTAGAAATCGAGAAAAATCGCAATGCAGAGCTTAAGGAAATACAAAAAATATGTGAGAGTAAGTGTTGGTGGATGGGTCCAAAACAGGAAATGCGTTTCTCACAACTTGAGCATTTAAAGACATCTCTTGAGGAATTGAAGAAGAAAGTTACTAAAGAAGCTGAGATGATTATAATTTAG

>CpMADS115_evm_model_supercontig_625_3_PACid_16424083
ATGGCAGATGAGAGGACATCGAGTAAAAGAAAAGGTCGTCAAAAGATCGAGTTAAAAAAGATGGAGAATGAAGCCAGTCTCAAAGTTACCTTCTCAAAACGTCGAAGTAGCCTTTTCAAGAAGGCGAGTGAACTTTGCACTCTTTGTAGACCAGATGTTGGCCTTATTGTTTTCTCCCCTGGAAATAGGGCCTTCTGCTATGGCAATCCTAATATCGATATTGTGATTGATCGTTTTCTTAGTATTGATGTTCGTTCAGCTCGAGATCCTGACAACGACAATGATACTCAACAAACAATCAATAGGATCACTAAGGCTCAAGACAAGGAGGAGGCAGCAAGGAAGCGAGGTAAAGAGCTCAAACAAAGAAGAAAAGGCTTGATGAAAGAGCTTTGGTATACGCGTTCAATGGACAAATTCAACCTGGAAGAGCTTGAAGTTTTGGATGCTGGTATGAAGGCCTTGTGGAATGATGTTGCCGAACTCGCAAAGAAGCTAAAGAAGGAACAAGGTAACTCGAGTTCTGCTGAGGGTTCTCCAAGGGATGATGGGATGTTTTACTCAGATCCAGCAATGAAGGCCTTGACTACTCTCCCCATGCCTAGTTTGCCCAGCAACCCAACTCATGAATATGCCCCCAGCAGTACTAATTCAACTCCTCCCCTGAGTAGCTTCTGTAACATAGACTCTGGCAATCCCAACATAATGATGATGGATAACCCGTCGAATGATTTAGGCATGGCGTTAGATCCTGTTGATGACTTGGAGGGCATGCCTGGAGATCTCTTCAACAATTTAGTCATGATTGAGTCAGATGATCCAATTGCAGCACTTAATGCAGGAGATAATCCATACACAATGTCTGATGCCTTCGGGAACCAAACTGCAACAATGGATATTAATCTGTCAAATGATCCAAATATCAGGCCTAATGAGTTTCTTAATTTGAGTACTATGCCTCATGCACCAAATGATCCAATTAGCACAACATCTGATGCTCTAAATATGATACGTATCGTGCCAGATGATTCAAATCTAGACTCAGTATTTGATGGCTTCACTCTAGAGATGCTATTTGCGGATCCACTGGATGATGAGAACTTCATTGTGGACAATCCAAATGAGGCGGCTAACGGTGATAATCCGGAAACAATGTCGCCTCCTCTTGCAGGGAATGTTCCAGGAAGCGACCAAGGATTTTAA

>CpMADS116_evm_TU_contig_30005_1_PACid_16429766
ATGGAGCCTCCTTGGAAGTTAAAGGGCCGCCAAATGATTGAGATGGTGAAGATCAAGAAGGCGACGAATCTCCAAGTTACCTTTGCCAAACGACCGGCTAGCATTTTCAAGAAGGCGAGTGAAATTAGCACACTTTGTGGCGCTGAATTTGCAGTGATTATTTTTTCACCTGCCAAGAAAGTGTTCTTTTTTGTCAGTCCTTCTATGGAAAAGTTGATCAATCGATTCAGTGGCCTAATAGAACAACCTCCTTCAGCTAACAGATGTATGATGGATGCTCATCGAAATGCTTATCTCCAAGGGCTCAACTCACAGCTAAATAAGGTGATGAAGGAGAATGCAAGTAAAGCCTGGTGGATGGGTTCCATAGATGACATGAACCTTTCACAGCTTCAGCAATTTCAAGCTGCTCTTGAGGAATTATACGAGAATGTTATAAAAGTTGCCAAAGAAAAAGATGCTGAAGAGGACAATATTAATCCTAATTCTGATGATCAGCTTTTTCTTGGAAGCTCTTCCAATAGAACTGGACTTCCATTTGAATCTATCCCCTTAAATGCTATCGTTGGTCCCAAAAACATGGTTAATCCGAACATGAATAGGATGCTTCGTGACATGCTCAACAACAATAATCCAAACATTCCCTTGTCCAATTCCATGATTCCCAATAATCCAAACATGGTCTCTAATGTCATGCCTATCAACAGTAACCCTACAAACATGATGCTATCGGCGGCAAATCTGATGATCAACAATTATCAAAACATGGTTCCAGTCGATCATATGATGATGAACAATGACCAGAACATGATGGTGGGGGGATCGGATGCGATTAACGATTAA

>CpMADS117_evm_model_supercontig_348_3_PACid_16418110
ATGGCGAGAAAGAGTAAGGGACGACAAAAGGTTGAGATAGTAAAGATGAATAATGAAACCAATCTCCAAGTCACTTTCTCCAAACGCCGAGCCGGACTTTTCAAGAAGGCGAGTGAACTGAGCACTCTATGTGGGGCTGAGATTGCTATTATCATCTTCTCACCCAGTCGAAAGGTCTTTTCTTTTGGTCATCCTTGTGTCGAGACTGTGTTGGAACGTTTTGTTAGTGGTAATCCACCACAAGCTACTTCTGGAACCATGAAACTCATTGAGGCTCATTGGAACGCTAGTGTCTGTAAGCTCAACACTCAGGCCTCTCTCGATGAGCTGAAGAAGAATGTGGCTAAGAGTGCTGAGAAGATTCACCCGAGCACCATCAGAAGTCGATCCACAGAAGCTAAAAGATCTTTCAATCCAAAACCAATAATCTCTCCTGTTTTCAGTCTGAACATATTTCTAAACTAG

>CpMADS118_contig35230_FGENESH
ATGGATAGGAAGGGCAAGGGACGTCAAAAGATTGAGATGGTGAAGATGAGTAACGAAACCAACGTCCAAGTAACTTTCTCAAAACAAAGAGTTAGTCTTTTTAAGAAAGCTAGTGAATTGTCCACTCTTTGTGACGTTGATATTGCAACGATTGTTTTTTCCCCTGCTTTTTCTTTTGGTCATCCTTGTGTTGAAAAAGTGATTGAAGATTTCATTTGTGGTAATCCTCCACGAGATACTTCAGGAGCCATGACGCTCATTGAGGCTCACCGCAACTCAAGGATACATGAGCTCAATATGATCCTCACACAGGTTTGA

>CpMADS119_evm_TU_contig_35157_1_PACid_16430595
ATGGTGAAGATGAATAATGAAAGCAATCTCCAAGTCACTTTCTCCAAAAGTCGAGTCGGACTTTTCAAGAAGGTGAGTGAATTGAGCACTCTATGTGGGGCTGAGATTGCTATTATTGTCTTCTCACCAGATCAGAAGGTCTTCTCTTTTGGCCATCCTTGTGTCCAGACTGTGTTGGAATGTTTTGTTAGTGGTAATCCACCACAAGCTGCTTCTGGAACCATGAAACTCATTGAGGCTCATCGGAACACTAATGTCCGTGAGCTAAACATGCAGCTCACTCAG

>CpMADS120_evm_model_supercontig_109_51_PACid_16405568
ATGGCGAGGAAAAGTAGGGGAAGACAAAAAGTTGAGATGGTGAAGATGAACAATGAAAGCAACCTCCAAGTCACTTTCTTCAAGTGTCAAGCCGAACTTTTCAAGAAG

>CpMADS121_evm_model_supercontig_758_4_PACid_16425972
ATGGTGAGAAAGAGTAAGGGACGGCAAAAGGTTGAAATGGCGAAGATGAATAATGAAAGCAATCTCCAAGTCACTTTCTCCAAACGTCGAGCCGGACTTTTCAAGAAGGCGAGTGAATTGAGCACTCTATGTGGGGCTGAGATTGCTATTATCATCTTCTCACCCGGTCAGAAGGTCTTCTCTTTTGGCCATCCTTGTGTCCAAACTGTGCTGGAACGTTTTGTTAGTGGTAATCCACCACAAGCTGCATCTGGAACCATGAAACTCATTGAGGCTCATCGGAACACTAGTGTCCGTGAGCTAAACATGCAGCTCACTCAGGTTCTTAACCAACTCGAAATCGAGAAGAAGCGAGGCGAAGAGCTTAACCATATGAAAAATGCAAATGAGAATCAATATTGGTGGATGGCTCGCAAGAACGATATGAGCTTGACACAACTTCAACAACTGAAGGCCTCTCTCGATGAACTGAAGAAGAATGTGGCTAAGCATGCTGAGAAGATTTTGATTCGTACCCAAAATAATCATCATCCTCATCATCATCTTCCTCATCCTCATCCTCATCTTCCTCATCCTCATCCTCATCATCATCATCCTAACCATCCTTTTTTTCTAGGAAGTTCTTCCGATGGAGCAAGTCTTCCTTTTGAGACAAAGCCTGCTGGATTCAGTTCTAGTATTGTTCCATTCAACAATCCGAATATGATGCCTCCAAAGTATCATGGATTTGGCCAAGGATTCTTCTAA

>CpMADS122_evm_TU_contig_38604_1_PACid_16431215
ATGGCGAGAAAGAGTAAGGGACGACAAAAGGTTGAGATGGTGAAGATGAATAATGAAACCAATCTCCAAATCATTTTCTCCAAATACCGAGCCGGACTTTTCAAGAAGGCGAGTGAATTGAGCACTCTACGTGGGGCTGAGATTGCTATTATCGTCTTCTCACCCGGTCGAAAGGTCTTTTCTTTTGGTCATCCTTGTGTCGAGACTGTGTTGGAACGTTTTGTTAGTGGTAATCCACCACAAGCTACTTCTGGAACCATGAAACTCATTGAGGCTCATTTGAACGCTAGTGTCTGTAAGCTCAACACTCAGGTTCTGAACCAACTCGAAATCGAGATGAAGCGAGGCGAGGAGCTTAATCATATGAAAAAGACAAATGAGAATCAATGTTGGTGGATGGCTCCCAAGGAAGATATGAGCTTAACACACTTCAACAATTGA

>CpMADS124_evm_model_supercontig_43_109_PACid_16419917
ATGATGAGAAGACGGAAACTCGCAATGGAAAAGCGGGAAACGAAGGAGCAAAGAGCTGTCACCTTCTCCAAACGGCGGCGAGGTCTGTTCAACAAAGCTGCAGAACTCTGTGTCCTCTGCGATTTTCAGGTCGCCGTCTTAGTTTCTTCTCCCAATCCTGCCAAACTCAACAAGTTCTACACCTTCGGTTATTCCTCCGTCAATGCTGTCCTCGACGCTTTCCTCAATAGCCGTGCTCCTCCTCCCATGGCGGACGAAACGAGAGCATCGGTTCTCTCTCTCTGTCAAAACATTCAAGTTTTAGAGCGGGAAGTGAAAGAAAGTCGGCGACCCAGAGAGAAGAAACAGAAAAAGATTGAAGCGTTTTGGTTCGATGTTGAAGATTTTGATAGGTATCGGGCAATTTCAGAGTTAGATCTCATTATATACAAGCTAGAAAAGCTGAGAGAGAATGTGATGGTCAGGGTTTCGGTTCCTGATTTTTCAACACCGATTCAAAATTCTGTTTCTCCTATTTCTGTCGCCACCGGAACTAACCCCAACGAGTTCAATAGCTATTTCCAGAATCATCATCTTTTGACTTGTAATTTTAATTTGGGGAAAAGAGCTTCAATCTCTGATTCTACTCTTGTTGCTACAACGAGCAACGATAATCAGTTCGATTGTTATAACATCAATGGCGATCGTGATGATCATCTGACTGATAATCTCCAATTTGTTGGTTCTGCTACCAACAACAACGGGTACGATCATCATTATGGATACAATAACCCCAGAGGTGATGATAATCTTTGCTCGTTGGATGATCAAATAGTTGGAAGTTCAAGGAATGATCTGTATGAAGCTCCACATTTGTTTTCCAATGACATGAATATGACGAATCCAACAAACAAGAACTTTCCAATTTTTCCGGCAGACATTAATGGAGATGGAGGTAATAATGTGTTTGACCACTCAGGATTACTGTTTTTCAACGATAATTGA

>CpMADS125_evm_model_supercontig_439_3_PACid_16420095
ATGGAGCCTCCTTGGAAGTTAAAGGGACGCCAAATGATTGAGATGGTGAAGATCAAGAAGGCGACGAATCTCCAAGTTACCTTTGCCAAACGACCGGCTAGCATTTTCAAGAAGGCGAGTGAAATTAGCACACTTTGTGGCGCTGAATTTGCAGTGATTATTTTTTCACCTGCCAAGAAAGTGTTCTTTTTTGTCAATCCTTCTATGGAAAAGTTGATCAATCGATTCAGTGGCCTAATAGAACAACCTCCTTCAGCTAATAGATGTATGATGGATGCTCATCGAAATGCTTATCTCCAAGGGCTCAACTCACAGCTAAATAAGCTTAATGCCCAACTGGATGCTAAAAAGAAGCGAAGTGTGGAGCTTAAGAAGGTGATGAAGGAGAATGCAAGTAAAGCCTGGTGGATGGGTTCCATAGATGACATGAACCTTTCACAGCTTCAGCAATTTCAAGCTGCTCTTGAGGAATTATACGAGAATGTTATAAAAGTTGCTAAAGAAAAAGATGCTGAAGAGGACAATATTAATCCTAATTCTGATGATCAGCTTTTTCTTGGAAGCTCTTCCAATAGAACTGGACTTCCATTTGAATCTATCCCCTTAAATGCTATCGTTGGTCCCAGAAACATGGTTAATCCGAACATGAATAGGGTTAATTCCAACATGGTTAATCCAAACGTGATTAGCCCCAGCATGATTAATCCTAACATGTTAATCCTGCAGCTTATATGA

>CpMADS126_evm_TU_contig_37107_1_PACid_16430987
ATGGATAGGAAGAGCAAGGGTCGTCAAAAGATTGAGATGATAAAGATGAGTAACGAAATCAACCTCCAAATAACTTTCTCAAAACGAAGAGCTAGTCTTTCTAAGAAAGCTAGTGAATGGTCCACTCTTCGTGGCGTCGACATTGCAATTATTATTTTTTCCCCCAGTAAAAAGGCTTTTTCTTTTGGTCATCCTTGTGTTAAAAAAGTGATTGAAGATTTCATTTGTGTTAATCCTCCACGAGATACTTCAAGAGCCATGACACTCATTGAGGTTCACCGCAACTCAAGGATACATGAGCTCAATATGATCCTCACACAGGTCATGAATCAACTGGAAATCGAGAAAAATCGCAATGCAGAGCTTAAGGAAATACAAAAAATATGTGAGAGTAAGTGTTGGTGGATGGGTCCAAAACAGGAAATGCGTTTCTCACAACTTGAGCATTTAAAGACATCTCTTGAGGAATTGAAGAAGAAAGTTACTCAAGAAGCTGAGATGATTATAATTCAGAACAAATTAAACATGATGCCTCTTGTATTAAACGATCCAAACACGATACCTAAT

>CpMADS127_contig34044_arabidopsis
ATGGCAGATGAGGGGACATCAAGTAAAAGTAAAGGTCATCAAAAGATCGAGTTAAAAAAGATGGAGAATGAAGCCAGTCTCCAAGTTACTTTCTCAAAACATCGAAGTAGCCTTTTCAAGAAGGCGAGTGAACTTTCCACTCTTTGTAGACCAGATGTTGGCCTTATTGTTTTCTCCCCTGGAAATAGGGCCTTCTGCTATGGCAATCCTAATATCGATATTGTGATTGATCGTTTTCTTAGTATTGATGTTCGCCCAGCTCGAGATCCTGACAACGACAATGATACTCAACAAACAATCAGTAGGATCAATGAGGCTCAAGACAAGGAGGAGGCAGCAAGGAAGCGAGGTAAAGAGCTCAAACAAAGAAGAAAAGGATTGATGAAAGAGCTTTGGTATACGCATTCAATGGACAAATTCAGCTTGGAAGAGCTTGAAGTTTTGGATGCTGGTATGAAGGCCTTGTGGAATGATGTTGCCGAACTTGCAAAGAAGCTAAAGAAGGAACAAGGTAACTTGAGTTCAGCTGAGGGTTCTCAAAAGGATGACGGGATGTTTTACTCAGATCCAGCAATGAAGGCCTTGATTACTCTCCCCATGCCTAGTATGCCCAGCAACCCAACTCATGAATATGCCCCCAGCAGTATTAATTCAACTCCTCCCCTGAGTAGCTTCTGTAACCTAGACTCTGGCAATCCCAACATAATGATGATGGATAACCCGTTGAATGATTCAAGCATGGCGTTAGATCCTGTTGATGACTTGAAGGCCATGCCTAGGGATCTCTTCAATAATTTAGTCATGATTGAGTCAGATGATCCAATTGCAGCACTTAATGCAGGAGATAATCCAGACATAATGTCTGATGCCTTCGGGAACCAAATTGCAACAATGGATATTAATTTGTCAAATGATCCAAATATCGGGCCTAATGAGTTTTTTAATCCGAGTACTATGCCTCATACACCAAATGATCCAATTAGCACAACATCCGATGCTTTAAATATGATACGTATTGTGCCAGATGATTCAAATCTAGACTCAGTATTTGATGGCTTCACTCTAGAGATGCTGTTTGCGGATCCATTGGATGATGAGAACTTCATTGTGGACAATCCAAATGAGGCGGCTAACGGTGATAATCCGAAAACAATGCAGCCTCCTCTTGCAGGGAATGTTCTAGGAAGCGGCCAAGGATTTTAA

>CpMADS128_evm_TU_contig_38552_1_PACid_16431207
ATGGATAGGAAGAGCAAGGGTCGTCAAAAGATTGAGATGATAAAGATGAGTAACGAAATCAACTTCCAAATAACTTTCTCAAAACGAAGAGCTAGTCTTTCTAAGAAAGCTAGTGAATGGTCCACTCTTCGTGGCCTCGACATTGCAATTATTATTTTTTCCCCCAGTAAAAAGGCTTTTTCTTTTGGTCATCCTTGTGTTGAAAAAGTGATTGAAGATTTCATTTGTGGTAATCCTCCACGAGATACTTCAAGAGCCATGACACTCATTGAGGTTCACCGCAACTCAAGGATACATGAGCTCAATATGATCCTCACACAAGTTTGA

>CpMADS129_evm_model_supercontig_51_120_PACid_16421785
ATGAAGGGAAAGAAGGTGAAGCTCGCTCTCATTTCTAATGAGTCAACCAGAAAAATAACATTTCAGAAAAGGAAGAATGGATTAATGAAAAAGGCAAGTGAATTAGCAACATTATGTGGTATTAACATGTGTATGATTATTTACAGTCCTTACAACACTCAACTTGAAGTTTGGCCATCTCCTTCAGGAGTCCAAAGTATTCTCAATGATTTCAACGCAATGTCAAAGATAGATCAGAGTAAAAAGATGTTGAATCAAGAGGCATTCATTAGGCACTCTATGAAAAAAACAAAGGATCAACTCAACAAACAACGTAAGGACAATTGTGATAAGGAGATTATACAATTCATGTTCGACAGCTTGAATGGTAAGCCTTTGTCAAACCTAACAGCAAAAGATCTTAAAGATCTCGGTTGCAAGATTAAACATTTCTCAAAGGATATCGATAAAATGATTGATAGACTTACTATAGCTGATCAAAAATTTGAGAATGCACAAATAAAGACATCAGATATCAATCTAAATGATGGAGACAACCTTCAAAATTCATCAAAGAATGATCCATGGCTCATAGATTTTGGACTTGGAAAGATGATTATGCCTATGGAAGACAATGACAATGAGAACATCGAGAACAATAACAACAACAATGATAATGGAGCTGCTTGA

>CpMADS130_evm_TU_contig_31965_1_PACid_16430049
ATGGCAGATGAGGGGACATCAAGTAAAAACAAAGGTCGTCAAAAGATCGAGTCAAAAAAGATGGAGAATGAAGCCAGTCTCCAAGTTACCTTCTCAAAACATCGAAGTAGCCTTTTTAAGAAGGCGAGTGAACTTTGCACTCTTTGTAGACCAGATGTTGGCCTTATTGTTTTCTCCCCTAGAAATAGGGCCTTCTGCTATGGCAATCCTAATATCGATATTGTGATTGATCGTTTTCTTAGTATTGATGTTCGTCCAACTCGAGATCCTGACAACGACAATGATACTCAACAAACAATCAGTAGGATCACTGAGGTGTTAGCAACTTATTTGTTATCTTTTTTTTATAATATCCATTTATGA

>CpMADS131_evm_model_supercontig_54_67_PACid_16422421
ATGGTGAAGATGAATAATCAAAGCAATCTCCAAGTCACTTTCTCTAAATGTCGAGTCAGACTTTTCAAGAAGGCGAGTGAATTGAGCACCTTATGTGGGGCTGATATTGCTATTATCGTTTTCTCACTCGGTCGAAAGGTTTTCTCTTTTGGCTATCCTTCTATCGAGACCTTGGTGGAATGTTTCATTAGTTGTAATCCACCACAGGTTGTTTCAGGAACTGAGAAACTCATTGAGGCTCATCGAACGCTAACGCGAAGCAAGGATCTTAACCAGACGAAAAATGCCAATGAGAACGAATGTTGGTGGATGGGTCCTAAGGAAGATCTAAGTTTGGCACAACTTCAACAATTGAAGGCCTCTCTTTATGAGCTAAAAAAGATTGTGGCTCAGCATGCTGAGAAGATTGTGATTCATACCTTAATATTCGTCTTCCTCATTCTCATCCTCATCATCATCATCAACCTAATTATCCTTTTTTTTCTCGGAAGTTCTTCTAGTCGAGCAAGTCTTCCGTATGAGATAAGGCCAGCTAGATTCAGGTCTAGCGTTGTTCCATTCAACAATCCAAACATGATGCCTCCAGGGTATCATGGATTCTTCTAA

>CpMADS132_evm_model_supercontig_103_82_PACid_16404971
ATGGCGACAAAGCGCAAAATCCCAATGGAAAAGCGGAAAACGAAGGAGCAGAGAGCCGTTACCTTCACTAAACGGCGACATGGTCTCTTCAACAAGGCCGCCGAGCTCTCTGTCCTCTGTGATTTTCAGGTCGCCGTCTTGGTTTCTTCCCCAAATTCTCCGAAGCGAACCAAGTTCTACACCTTCGGCTGGTCCTCCGTCGATACCGTCATCGACGCGTTCCTCCATTTTCGTGCTCCTCCTCCAATCGAGAATCACAAAAAGGCTTCTGTTCTCTCCCTCTGTGAAAACATTCGAATGTTAGAACGGGGAAGGAAAGAGATTCAATCACTGGCGAGAAAGAAGACGAAAAAAGAGAACCTAGGTTTTTGGTGGGACGTTGAAGATTTCGATCGGAATCAGACATTTGAAGAGTTGGATCTGACTATTTCTAGATTAGAAAATTTGAGAGAGAATGTGATGAACAAACTGTCTGGCTCTGATTCTCTCTCTCTCTCTTCCGACGATTTTTCACTGACGACGCAGATTTCAGGCTCTAGATCTGCTACTCCTCCTCCCATCAACACCGCCATTAACGAGTATTCTGCATCTCTACAACTTTTAACTTACAGTTCTACTGATAAAATCAGCAAACCGGAGGGAATTTCAGATCTAGCGGCTCCATATTCTGATCCAGCGAACATCAATGGTGATAACAGTCTGCCTCAACAGTTTGTTACTTCTTCTGCCAACAATGAGGATTATCATCAAGAGTATCATAACATCAACTGTGCGGATAATCTCCCGGCTCTGCAACTTTTAGATTCCGCTTCCAACAGAACCGCCATTAACGAGTATTATGCATGTCTACAACTTTTAACTACTGATATAATCAGGAAACCGGAGGAAATTTCAGAACTACCGGCTCCATATTCTTATCCCGTGAACATCAATGGTGATAACAGTCTACCTCAACAGCTTGTTCCTTCTTCAGCCAACAATGAGGATTATCATCAAGAGAATTATAACACCAACTGTGCGGATAATCTCCCGGCTCTACAACTTCTAGATTCCGCTGCCAACAGAACCGCCATTAACGGTTATCAAGATGATCAAGTAGTTCAACAGTTTGATTACAGGTTGACATATGATGGAATCGATGCCGCCATTAACAATGATCATTATCAAGATAATCAAATGGTTGAAGACTTTGAATATGGATTGTTATACAATGGGATCAAAGATCTAACGAACGTCAGTTCCGAGACTCCACCAACATCGTTGTTCTCCAACTGTACGATTGAGTATCCGATGAATAACTGCAATTTTCCCGCCAACATCGATGGAGCTGGAACTAACAATGCCAACTCTGGATTACTACTTGCTGATAATAACTGGTTATTATGTTCCACCATCGATGACTATGGATTCTTTTGA

>CpMADS133_evm_TU_contig_36543_1_PACid_16430862
 ATGAAGGGAAAAAAGGTGAAGCTCGCTCTCATTTCTAATGAGTCAACCAGAAAAATAACATTCCAAAAAAGGAAGAAGGGATTAATGAAAAAGGCCAGTGAATTAGCGACTTTATGTGGTATTAACATGTGCATGATTATTTACAGTCCTTACAACACTCAACCTGAAGTTTGGCCATCTCCTTCCGGCGTTCAAAGTGTTCTCAATGATTTCAACGCAATGTCAAAGATAGATCAAAGCAAAAAGATGTTGAATCAAGAGGTATTCGTTAGGCAATATATGAAAAAAACAAATGATCAACTCAACAAACAACGTAAGGACAATCGTGATAAGGAGATTACACAACTCATGTTCGACAGCTTGAATGNN

>CpMADS134_evm_TU_contig_37047_1_PACid_16430974
ATGGAGCCTCCTTGGAAGGTAAAGGGCCGCCAAATGATTGAGATGGTGAAGATGAAGAAGGCGACGAATCTCCAAGTTACCTTTGCCAAACGGCCGGCTAGCATTTTCAAGAAGGCGAGTGAAATTAGCACGCTTTGTGGCGCTAAATTTGCAGTGATTATTTTTTCACCTGCCAAAAAAGTGTTCTTTTTTGTCAGTCCTTCTATGGAAAAGTTGATCAATCGATTCAGTGGCCTAATAGAACAACCTCCTTCAGCTAACAGATGTATGATGGATGCTCATCGAAATGCTTATCTCCAAGGGCTCAACTCACAGCTAAATAAGCTTAATGCCCAACTGGATGCTAAAAAGAAGCAAAGTGTGGAGCTTAAGAAGGTGATGAAGGAGAATGCAAGTAAAGCCTGGTGGATGGGTTCCATAGATGACATGAACCTTTCACAGCTTCAGCAATTTCAAGCTCCTCTTGAGGAATTATACGAGAATGTTATAAAAGTTGCCAAAGAAAAAGATGTTGAAGAGGACAATATTAATCCTAATTCTGATGATCAGCTTTTTCTTGGAACCTCTTCCAATAGAACTAGACTTCCATTTGAATCTATCCCCTTAAATGCTATCGTTGGTCCCAGAAACATGGTTAATCCGAACATGAATAGGATGCTTCGTGACATGCTCAACAACAATAATCCAAACATTCCCTTGTCCAATTCCATGATTCCCAATAATCCAAACATGGTCTCTAATGTCATGCCTATCAACAGTAACCCTACAAACATGATGCTATCGGCGGCAAATATAATGATCAACAATGATCAAAACATGGTTCCAGTCGATCATATGATGATGAACAATGACCAGAACATGATGGTGGGGGGATCGGATGCGATTAACGATTAA

>CpMADS135_supercontig48_FGENESH
ATGACTAGAAAGAAGGTTAAGCTTGCCTATATCACTAATGATTCTGCTAGGAAAGCCACTTTTAAGAAAAGGAAGAAAGGGCTGATGAAGAAAGTGAGTGAACTTAGCACTCTTTGCGATGTGAAAGCATGTGCAATCATTTTCAGCCCTTATGACTCACAACCAGAGGTTTGGCCTTCTCTTATTGGAGCCCAACGTGTGATTTCCGACTTTAAAAGGATGCCTGAGATGGAACAGAGCAAGAAGATGGTGAATCAAGAGAGCTTCTTACGCCAACAGATCACCAAGGCAACCGACCAACTGAAGAAACAACGCAAGGACAATCGGGAGAAGGAGATCACACATATTCTTAATAGCTGTAGTCACCGTCGTCGTAGTAGTAGTCATGGTAGTCGTCACATTGCATTTGCCCCAGTCTCAGGGGCAATAGATGGAGGAGCGATGAAGGGTTATGAGGAGATATCCGCTCAGGTCAATGAAGATTCTTTTGGTACATAA

>CpMADS136_evm_model_supercontig_347_14_PACid_16418097
ATGGCAAATGAGGGGACATCAAGTAAAAGTAAAGGTCATCAAAAGATCGAGTTAAAAAAGATGGAGAATGAAGCCAGTCTCCAAGTTACTTTCTCAAAACATCGAAGTAGCCTTTTCAAGAAGGCGAGTGAACTTTGCACTCTTTGTAGACCAGATGTTTGCCTTATTGTTTTCTCCCCTGGAAATAGGGCCTTCTGCTATGGCAATCCTAATATCGATATTGTGATTGATCGTTTTCTTAGTATTGATGTTCGTCCAGCTCAAGAAAAGGAGGAGGCAGCAAGGAAGCGAGGTAAAGAGCTCAAACAAAGAAGAAAAGGATTGAAGAAAGAGCTTTGGTATACGCATTCAATGGACAAATTCAGCTTGGAAGAGCTTGAAGTTTTCGATGCTGGTATGAAGGCCTTGTGGAATGATGTTTCCGAACTTGCAAAGAAGCTAAAGAAGGAACAAGGTAACTCGAGTTCAGCTGAGGGTTCTCCAAGGGATGACGGGATGTTTTACTCAGATCCAGCAATGAAGGCCTTGATTACTCTCCCCATGCCTAGTATGCCCAGCAACCCAACTCATGAATATGCCCCCAGCAGTACTAATTCAACTCCTCCCCTGAGTAGATTCTGTAACCTAGACTCTGGCAATCCAACCATAATGATGATGAATAACTCGTTGAATGATTCATGCATGGCGTTAGATCCTGTTGATGACTTGAAGGCCATGCCTAGGGATCTCTTCAATAATTTAGTCATGATTGAGTCAGATGATCCAATTGCAGCACTTAATGCAGGAGATAATCCAGACATAATGTCTGATGCCTTCGGGAACCAAATTGCAACAATGGATATTAATCTATCAAATGATCCAAATATCGGGCCTAATGAGTTTTTTAATCCGAGTACTATGCCTCATACACCAAATGATCCAATTAGTTCAACATCCAATGCTCTAAATATGATACGTATTGTGCCAGATGATTCAAATCTACACTCAGTATTTGATGGCTTCACTCTAGAGATGCTGTTTGCGGATCCATTGGATGATGAGAACTTCATTGTGGACAATCCAAATGAGGCGGCTAACGGTGATAATCCGAAAACAATGCCGCCTCCTCTTGCAGGGAATGTTCTAAGAAGCGGCCAAGGATTTTAA

>CpMADS137_evm_TU_contig_37906_1_PACid_16431099
ATGGCAGATGAGGGGACATCAAGTAAAAACAAAGGTCGTCAAAAGATCGAGTCAAAAAAGATGGAGAATGAAGCCAGTCTCCAAGTTACCTTCTCAAAACATCGAAGTAGCCTTTTTAAGAAGGCGAGTGAACTTTGCACTCTTTGTAGACCAGATGTTGGCCTTATTGTTTTCTCCCCTGGAAATAGGGCCTTCTGCTATGGCAATCCTAATATCGATATTGTGATTGATCGTTTTCTTAGTATTGATGTTCGCCCAGCTCGAGATCCTCACAACGACAATGATACTCAACAAACAATCAGTAGGATCACTGAGACAAGGAGGAGGCAGCAAGGAAGCGAGGTAAAGAGCTCAAACAAAGAGAAAAGCTTGATGAAAGAGCTTTGGTATACGCGTTTAATGGACAAATTCAACCTGGAAGAGCTTGAAGTTTTGGATGTTGGTATGAAAGCCTTGTGGAATGATGTTGCCGAACTTGCAAAGAAGCTAAAGAAGGAACAAGGTAACTCGCGTTCAACTGAGGGTTCTCCAAGGGATGACAGGATGTTTTACTCAGATCCAGCAATGAAGGCCTTGACTACTCTCCCCATGCCTAGTATGCCCAGCAACCCAACTCATGAATATGCCCCCAGCAGTACTAATTCAACTCCTCCACTGAGTAGCTTCTGTAACCTAGACTCTGGCAATCCCAACATAATGATGATGGATAACCCGTTGAAAGATTCAAGCATGGCGTTAGATCCTGCTGATGACTTAAAGGCCATGCCTAGGGATCTCTTCAATAATTTAGTCATGATTGAGTCAGATGATCCAATTGCAGCACTTAATGCAGGAGATAATCCAGACATAATGTCTGATGCCTTCGGGAACCAAATTGCAACAATGGATATTAATCTATCAAATGATCCAAATATCGGGCCTAATGAGATTTTTAATCCGAGTACTATGCCTCATGCACCAAATGATCCAATTAGCACAACATCCAATGCTCTAAATATGATACGTATTGTGCCAGATGATTCAAATCTAGACTCAGTTGTTTGCGGATCCATTGGATGA

>CpMADS138_evm_TU_contig_40189_1_PACid_16431449
ATGAAGGGAAGGAAGATGAAGCTCGCTCTCATTTCTAATGAGTCAACTAGAAAAACAACATTCCAAAAACGAAAGAAGGGATTAATGAAAAAGGCCAGTGAATTAGCGACTTTATGTGGTATTAACATGTGCATGATTATTTACAGTTCTTATAACACTCAACCTGAAGTTTGGCCATCTCCGTCCGGCGTTCAAAGTGTTCTCAATGATTTCAACGCAATGTCAAAGATAGATCAGAGTAAAAAGATGTTGAATCAAGAGCTCATGGGTTTTGGACTTGGAAAGATGATTATGCCTATGGAAGACAATGACAATGAGAACATCGAGAACAACAACAACAACAATGATAATAGTGCTACCTGA

>CpMADS139_supercontig2423_FGENESH
ATGGCAGATGAGGAGACATCAAGTAAAAACAAAGGTCGTCAAAAGATCGAGTCAAAAAAGATGGAGAATGAAGCCAGTCTCCAAGTTACCTTCTCAAAACATCGAAGTAGCCTTTTTAAGAAGGCGAGTGAACTTTGCACTCTTTGTAGACCAGATGTTGGTCTTATTGTTTTCTCCCCTAGAAATAGGGCCTTATGCTATGGCAATCCTAATATCGATATTGTGATTGATCATTTTCTTAATATTGATGTTCGTCCAGCTCGAGATCCTGACAACGACAATGATACTCAACAAACAATCAAAGAGCTTGAAGTTTTGGATGCTGGTATGAAGGCCTTGTGGAATGATGTTGCCGAACTCGCAAAGAAGCTAAAGAAGGAACAAGATCAAGCAATGAAGGCCTTTACTACTCTCCCCATGCCTAGTATGGCTAGCAACCCAACTCATGAATATGCCCCCAGCAGTACTAATTCAACTCCTCCCCTGAGCAGCTTCTGTAACCTAGACTCTGGCAATCCCAACATAATGATGATGGATGACCCGTTGAATGATTCAAGCATGGTGTTAGATCCTGTTGATGACTTGAAGGCCATGCCTAGGGATCTCTTCAATAATTTAGTCATGATTGAGTCAGATGATCCAATTGCAGCACTTAATGCAGGAGATAATCCAGACATAATGTCTAATGCCTTCAGGAACCAAATTGCAACAATGGATATTAATCTATCAAATGATCCAAATATCGGGCCTAATGAGTTTTTTAATCCGAGTACTATGCCTCATGCACCAAATGATCCAATTAGCACAACATCTGATGCTCTAAATATGATACGTATTGTGCCAGATGATTCAAATCTAGACTCAGTATTTGATGGCTTCACTCTAGAGATGCTATTTGCGGATCCATTGGATGATGAGAACTTCATTGTGGACAATCCAAATGAGGTGGCTAACGGTGATAATCCGAAAACAATGCCGCCTCCTCTTGCAGGGAATGTTCTAGGAAGCGGCTAA

>CpMADS140_evm_model_supercontig_1153_1_PACid_16406245
ATGAAGGGAAGGAAGGTGAAGCTTGCTCTCATTTCTGATGAGTCAACTAGGAAAACAACATTCATGAAAAGGAAGAAGGGATTAATGAAAAAAGCCAGTGAATTGGCCACTTTATGTGGTATTAGCTTGTGTATGATGATTTTTAGTCCTTATAAAACTCAACCTGAAGTTTGGCCCTCTCCTTCAGGAGTCCAAAGCGTACTCAATAATTTTAAAGCAATGTCAAATGGAGATCAGAGAAAAAAGATGTTGAATCAAGAGACATACCTTAGGAAATCTATTGAAAAAGTTAATGATCAACTCAACAAACTATGTAAGGCCAATCGTGATAAGGAGATTACACAATTCATGTGCGAAAGCTTGAAAGGTAATCCTTTGACAAACTTAACAGCAAAAGATTTAAAAGATCTTGATTCTAAGGTTAAATATTTCTCAAAGGATATTGATGAAATGATTGATAGACTTGTTACTATTAATCAAAATTTTGAGAATGCACAAACAAAGACATCAGAAATCGACCTAAATGATGGAAACAACATTCAAAATTCGTTGAAGAATCACTCATGGCTCATGGAATTAGGATTTGGAAAGATGATTATGCCTATTGAAGAGAATAACAAAGGAAACATTGACAACAATAATAACAATGATGATAATGGAGCTATCTAA

>CpMADS141_evm_TU_contig_37718_1_PACid_16431066
ATGGCAGATGAGGGGACATCAAGTAAAAGTAAAGGTCATCAAAAGATCGAGTTAAAAAAGATGGAGAATGAAGCCAGTCTCCAAGTTACCTTCTCAAAACATCGAAGTAGCCTTTTCAAGAAGGCGAGTGAACTTTGCACTCTTTGTAGACCAGATGTTGGCCTTATTGTTTTCTCCCCTGGAAATAGGGCCTTCTGCTATGGCAATCCTAATATCGATATTGTGATTGATCGTTTTCTTAGTATTGATGTTCGTCCAGCTAAGATACTGACAACAACAATGATACTCAACAAACAATCAGTAGGATCAATGAGCTTGGAAGAGCTTGAAGTTTTGGATGCTGGTACGAAGGCCTTGTGGAATGATGTTGCCGAACTTGCAAAGAAGCTAAAGAAGGAACAAGACTCTGGCAATCCAACCATAATGATGATGAATAACCCGTTGAATGATTCAAGCATGGCGTTAGATCCTGTTGATGACTTGAAGGCCATGCCTAGGGATCTCTTCAATAATTTAGTCATGATTGACACAACATCCGATGCTCTAAATATGATACGTATTGTGCGAGATGATTCAAATCTAGACTCAGTATTTGATGGCTTCACTCTAGAGATGCTGTTTACGGATCCATTGGATGATGAGAACTTCATTGTGGACAATCCAAATGAGGCGGCTAACAGTGATTATTCGAAAACAATGCCGCCTCCTCTTGCAGGGAATGTTCTAGGAAGCGGCCAAGGATTTTAA

>CpMADS142_contig30005_arabidopsis
ATGGCAGATGAGGGGACATCAAGTAAAAGTAAAGGTCATCAAAAGATCGAGTTAATAAAGATGGAGAATGAAGCCAGTCTCCAAGTTACCTTCTCAAAACATCGAAGTAGCCTTTTCAAGAAGGCGAGTGAACTTTGCACTCTTTGTAGACCAGATGTTGGCCTTATTGTTTTCTCCCCTAGAAATAGGGCCTTCTGCTATGGCAATCCTAATATCGATATTGTGATTGATCATTTTCTTAGTATTGATGTTCGTCCAGCTAAGATACTGACAATGACAATGATACTCAACAAACAATCAGTAGGATCAATGAGCATGGCGTTAGATCCTGTTGATGACTTGAAGGCCATGCCTAGGGATCTCTTCAATAATTTAGTCATGATTGAGTCAGATGATCCAATTGCAGCACTTAATGCAGGAGATAATCCAGACATAATGTCTGATGCCTTTGGGAACCAAATTGCAACAATGGATATTAATCTATCAAATGATCCAAATATCAGGCCTAATGAGTTTTTTAATCCAAGTACTATACCTCATGCACCAAATGATCCAATTAGCACAACATCCGATGCTCTAAATATGATGCGTATTGTGCCAGATGATTCAAATCTAGACTCAGTATTTGATAGCTTCACTCTAGAGATGCTGTTTGCGGATCCATTGGATGATGAGAACTTCATTGTGGACAATCCAAATGAGGCGGCTAACAGTGATAATCCGAAAAAAATGTCGCCTCCTCTTGCAAGGAATGTTCTAGGAAGCGGCCAAGGATTTTAA

>CpMADS143_contig35554_FGENESH
ATGGCAGATGAGGGGAGATCAAATAAAAACAAAGGTCGTCAAAAGATCGAGTCAAAAAAGATGGAGAATGAAGCCAGTCTCCAAGTTACCTTCTCAAAACATCGAAGTAGCCTTTTTAAGAAGGCGAGTGAACTTTGCACTCTTTGTAGACCAGATGTTGGCCTTATTGTTTTCTCCCCTGGAAATAGGGCCTTATGCTATGGCAATCCTAATATCAATATTGTGATTGATTGTTTTCTTAGTATTGATGTTCGTCCAGCTCGAGATCCTGACAACGACAATGATACTCAACAAACAATCAGTAGGATCACTGAGGTGCTCAAGACAAGGAGGAGGCAACATGGAAGTGAGGCCTTGTGGAATGATGTTGCCGAACTCGCAAAGAAGCTAAAGAAGGAACAAGGTAGCTCGAGTTCAGCCGAGGGTTCTCCAAGAGATGACAAGATGTTTTACTCAGATCCAGCAATGAAGGCCTTGACTACTCTCCCCATGCCTAGTATGCCCAGCAACCCAACTCATGAATATGCCCCCAGCAGTACTAATTCAACTCCTCCCCTGAGTAGCTTCTGTAACCTAGACTCTGGCAATCCCAACATAATGATGATGTATGACCCGTTGAATGATTCAAGCATGGCGTTAGATCCTGTTGATGACTTGAAGGCCATGCCTAGGGATCTCTTCAATAATTTAGTCATGATTGAGTCAAATGATCCAATTGCAGCACTTAATGCAGGAGATAATCCAGACATAATGTCTGATGCCTTCGGGAACCAAATTGCAACAATGGATATTAATCTGTCAAATGATCCAAATATCGGGCCTAATGAGTTTTTTAATCCGAGTACTATGCCTCATGCACCAAATGATTCAATTAGCACAACATCCGATGCTCTAAATATGATACGTATTGTGCCAGATGATTCAAATCTAGACTCAGTATTTGATGGCTTCACTCTAGAGATGCTGTTTGCGGATCCATTGGATGATGAGAACTTCATTGTGGACAATCCAAATGAGGCAGCTAACGGTGATAATCCAAAAAAAATGTCGCCTCCTCTTACAGGGAATGTTCTAGGAAACGTCCAAGAATTTTAA

>CpMADS144_evm_TU_contig_31904_1_PACid_16430044
 ATGGATAGGAAGAGCAAGGGTCGTCAAAAGATTGAGATGATAAAGATGAGTAACGAAATCAACCTCCAAATAACTTTCTCAAAACGAAGAGCTAGTTTTTCTAAGAAAGCTAGTGAATGGTCCACTCTTCGTGGCATCAACATTGCAATTATTATTTTTCCCCCCAGTAAAAAGGCTTTTTCTTTTAGTCATCCTTGTGTTGAAAAAGTGATTGAAGATTTCATTTGTGGTAATCCTCCACGAGATACTTCAAGAGCCATGACACTCATTGAGGTTCACCGCAACTCAAGGATACATGAGCTCAATATGATCCTCACACAAGTCATGAATCAACTGGAAATCGAGAAAAATCGCAATGCAGAGCTTAAGGAAATACAAAAAATATGTGAGAGTAAGTGTTGGTGGATGGGTCCAAAACAAGAAATGCGTTTCTCACAACTTGAGCATTTAAAGACATCTCTTGAGGAATTGAAGAAGAAAGTTACTAAAGAAGCTAAGATGATTATAATTCATAACAAATTAAACATGATGCCTCATGTATTAAACGATCCAAACACGATACCTAATGTGTTCAACAATAATCCCAATATATATATTCAAGGAAATGGATAA

>CpMADS145_FGENESH
ATGGATAGGAAGAGCAAGGGTCGTCAAAAGATTGAGATGATAAAGATGAGTAACGAAATCAACCTCCAAATAACTTTCTCAAAACGAAGAGCTAGTTTTTCTAAGAAAGCTAGTGAATGGTCCACTCTTCGTGGCATCAACATTGCAATTATTATTTTTCCCCCCAGTAAAAAGGCTTTTTCTTTTAGTCATCCTTGTGTTGAAAAAGTGATTGAAGATTTCATTTGTGGTAATCCTCCACGAGATACTTCAAGAGCCATGACACTCATTGAGGTCATGAATCAACTGGAAATCGAGAAAAATCGCAATGCAGAGCTTAAGGAAATACAAAAAATATGTGAGAGTAAGTGTTGGTGGATGGGTCCAAAACAGGAAATGCGTTTCTCACAACTTGAGCATTTAAAGACATCTCTTGAGGAATTGAAGAAGAAAGTTACTAAAGAAGCTGAGATGATTATAATTCAGAACAAATTAAACATGATGCCTCATGTATTAAACGATCCAAACACGATACCTAATGTGTTCAACAATAATCCCAATATATATATTCAAGGAAATGGATAA

>CpMADS146_evm_model_supercontig_51_124_PACid_16421789
ATGAAGGGAAGGAAGGTGAAGCTTGATCTCATTTCTGATGAGTCATCCAGAAAGATAACATTCCAGAAAAGGAAGAAGGGATTAATGAAAAAAGCCAGTGAATTAGCGACGTTATGTGGGATTAACCTATGTGTAATGATCTACAGTCCTTACAACACTCAACCTGAAATTTGGCCTTCTCCTTTAGGAGTCCAAAGTGTAATCAATGATTTCAGCGCAATGTCAAAGAGAGATCAGAACAAGAAGATGTTGAACCAAGGGACATACCTTAGGCAGTCTATCAAAAAAGCCAATGATCAACTCAATAAACTACGTAAGGACAATCGTGATAAGGAAATTACACAATTCATGAGCGAAAGCTTGAATGGTAAGCCTTTGACAAACTTAACAGCAAAAGATTTAAAAGATCTTGATTGTAAGATTAAATATTTCTCAAATGATATCGATAAAATGATTGATAAACATATTACAACTGATCAAAAATTTGAGAATGGACAAACAAAGACATCAGGTATTGACTTAAATGATGGAGACAACCTTCAGAATTCCTTGAAGAATCATTCATGGCTCATGGAATTAGGATTTGAGAGGATGATTATGCCTATGGGGGACAAGCACAACAAGGACATCGACAACAATAATAACAACAATGATAATGGAGCTACCTGA

>CpMADS147_supercontig654_FGENESH
TTAGCATTGGCAGATGAGGGGACATCAAGTAAAAACAAAGGTCGTCAAAAGATCGAGTCAAAAAAGATGGAGAATGAAGCCATTCTCCAAGTTACCTTCTCAAAACATCGAAGTAGCCTTTTTAAGAAGGCGAGTGAACTTTGCACTCTTTGTAGACCAGATGTTGGCCTTATTGTTTTCTCCCATGGAAATAGGGCCTTCTGCTATGGCAATCCTAATATCGATATTGTGATTAATCGTTTTCTTAGTATTGATGTTCGTCCAGCTCGAGATCCTAACAACGACAATGATACTCAACAAATAATCAGTAGGATCACTGAGGTGCTCAAGACAAGGAGGAGGCAGCAAGGAAGTGAGGCCTTGTGGAATGATGTTGCCGAACTTGCAAAGAAGCTAAAGAAGGAACAAGGTAACTCGAGTTCAGTCGAGGGTTCTCCAAGGGATGACGGGATGTTTTTTGTCATGCGTTGTGACACTATCAACTGCTACTTATATAACATATCGTAA

>CpMADS148_evm_TU_contig_36643_1_PACid_16430884
ATGGAAGATGAGGGGACATCAAGTAAAAGCAAAGGTCGTCAAAAGATCGAGTCAAAAAAGATGGAGAATGAAGCCAGTCTCCAAGTTACCTTATCAAAACATCGAAGTAGCCTTTTTAAGAAGGTGAGTGAACTTTGCACTCTTTGTAGACCAGATGTTGGCCTTATTGTTTTCTCCCCTGGAAATAGGGCCTTCTGCTATGGCAATCCTAATATCGATATTGTGATTGATCGTTTTCTTAGTATTGATGTTCGTCCAGCTCGAGATCCTGACAACGAAAATGATACTCAACAAATAATCAGTAGGATCACTAAGGCTCAAGACAAGGAGGAGGCAGCAAGGAAGCGAGATAAAGAGCTCAAACAAAGAAGAAAAGGCTTGATGAAAGAGCTTTGGTATACGCGTTCAATGGACAAATTAAACCTGGAAGAGCTTGAAGTTTTGGATGCTGGTATGAAGGCCTTGTGGAATGATGTTGCCGAACTTGCAAAGAAGCTAAAGAAGGATCTAGGTAACTCGAGTTCAGCTGAGGGTTCTCCAAGGGATGACGGGATGTTTTACTCAGATCCAGCAATGAAGGCCTTGACTACTCTCCCCATGCCTAGTATGCCCAGCAACCCAACTCATGAATATGCCCCCAGCAGTACTAATTCAACTCCTCCCCTAAGTAGCTTCTGTAACCTAGACTCTGGCAATCCCAACATAATGATGATGGATAACCCGTTGAATGATTCAAGCATGGCGTTAGATCCTGTTGATGACTTGAAGGCCATGCCTAGGGATCTCTTCAATAATTTAGTCATGATTGAGTCAGATGATCCAATTGCAGCACTTAATGCAGGAGATAATCCAGACATAATGTCTGATGCCTTCGGGAACCAAATTGCAACAATGGATATTAATCTGTCAAATGATCCAAATATCGGGCCTAATGAGTTTTTTAATCCGAGTAATATGCCTCATGCACCAAATGATCCAATTAGCACAACATCCGATGCTCTAAATATGATACGTATTGTGCCAGATGATTCAAATCTAGACTCAGTATTTGATGGCTTCACTCTAGAGATGCTGTTTGCGGATCCATTGGATGATGAGAACTTCATTGTGGACAATCCAAATGAGGCGGTTAACGGTGATAATCCGAAAACAATGCCGCCTCCTCTTGCAGGGAATGTTCTAGGAAGCGGCCAAGGATTTTAA

>CpMADS149_contig39415_FGENESH
ATGAAGGGAAGGAAGATGAAGCTCGCTCTCATTTCTAATGAGTCAACCAGAAAAATAACATTCCAAAAACGAAAGAAGGGATTAATGAAAAAGGCCAGTGAATTAGTGACTTTATGTGGTATTAACATGTGCATGATTATTTACAGTTCTTATAACACTCAACCTGAAGTTTGGCCATCTCCCTTCGGCGTTCAAAGTGTTCTCAATATTTTCAACGCAATGTCAAAGATAGATCAGAGTAAAAAAATGTTGAATCAAGAGGTATTTGTTAAGCAATCTATGAAAAAAACAAAGGATCAACTCAACAAACTGCATAAGGACAATCGTGATAAGGAGATTATACAATTCATGTTCGACAGCTTGAATGGTATCAATTTAAATGATGGAGATAACCTTCAGAATTCGTCCAAGAATCATCTATGGCTCATGGATTTTGGACTTGGAAAGATGATTATGCCTATGGAAGACAATGACAACAAGAACATCGAGAACAATAACAACAACAATGATAATGGAGCTACCTGA

>CpMADS150_evm_model_supercontig_117_18_PACid_16406372
ATGACTAGAAAGAAGGTGAAACTCGCTTTTATCACCAATGATTCCGCTAGGAAAGCAACCTTCAAGAAAAGGAAGAAGGGATTGATAAAAAAGGTAAGTGAGTTGAGTACTTTATGTGGTGTTAACGCTTGTTTGATTCTTTATAGTCCTTATGACGGCCAACCTGACATTTGGCCTTCTCCTATGGGAGTCCACCAAGTGATTGCTGATTTCAAAGGGATGTCTGAGATGGATCAGAGTAAAAAGATGGTAAACCAGGAGAGTTTTCTAAAGCAAAGAATCAACAAAGCTAGTGAACAACTCAGAAAACAACGTCGGGACAATCATGATAAAGAGATTACTCAAATTTTATTTGAAAGCCTAATAGGGAAATCATTGTCAAATTTAAACATGGGAGCTTTAAACGATCTCGCATGGATGATCCACAATTTCTCAAATGATGTCCAGAAAAATATTGATAAACTTATGAATAGTGGTCAAAATTCTCAAGAAACACCAAGTCTAGATATCAAGTTAAATGCCATGGATGATATTAAGAATTCAATGAAGGAGAAATCCTGGTTTGTGGAATTAGGGCATGGAAAAATGATTTCATCCATAGAGGATAACAACAACGATGAGAAAGACACAACCACCTCAATTAAAGATTCCCTTAAGTTGTCATTGATTTGA

>CpMADS151_evm_model_supercontig_173_32_PACid_16410986
ATGAGTGCAACTACTTGCAGTTCAGTGAAAAAAAGAAAAATTCCAATGCAAAAACGTGAAACAAAAGAGCAGAGAGCTGTTACATTCAGTAAAAGACGAACGGGTCTGTTTAACAAAGCAGCAGAATTGTGTGTTCTCTGCAATGCTCAGGTTGTAATTTTGGTTTCTGCTCCTTTGGCCAAAGAAAAGTTTTATACTTTTGCACACCCTAACATCAATCTTCTTCTCGACACATTCCTCAATAACCATGTCTCTCATCCCATCAACAATTACAATAATCTTTCTACTTCTTCCTCTTATCAAAATATGGAGCAATTAACTCCTAACAATAATGTGTCCAAGACCAAGAAGAGAAAGAGAGAGTCGGAAGAGTTTTGGTGGGAAAATGAAGACTTTGATGTTTACCAAACACCTGAAGAGGTGACATCAATCATCGAGAAGTTAGAAAAGGTGAGAGAAAATGTGGCGCTCAAACTTCAAAAATTATCAACTTCTAATAATCAAGATGTTAGTAGTAGTCATCATCAAAACTATCATCTTCGGTGCTTTGCTGAAGATATGATGAACATTAATAATGAGTACAGTAAAGAGAGTGGTGATCAAAGTCAGTTTATGACATCCGTTGTGTTTCAGAATTTATCAACTTCTACTTATCATGGTAGTTGCATTGATCAAAATATAGTGGACATTGATGGATTCAAGAACAATGTTGATTTTATGCAAATGTTGCCTCTAAAATCTACTATGCTTACACACAATACCAACAATGGCAGCCAAGATATTCAGAATTATCACAATGATATGGGTACTACATTTGAAGCCCCATTATTCTTCCCTAATGGCGTCGAAAATTATCAAGATATTAGTAGTGGTGATCATCAAAACTATCATCTTGGGTGCTTTGCTGAAAATATAATGAATATTAATCATGAGTACAATAATGAAAGTGGCGATCAGAGTCAGTTTATGCCATCTGTTGTGTTTCAAAATTTATCAACTTCTACTTATCAAGATGGTTGCATTGATCAAAATATGGTGAACGTTGATGGAAACAAGAACAATGTTGCTTTTATGCAGATGTTGCCTCTAAACTCTACTATGTTTACAGACAATACCAACAATGGCACCCAAGATATTGAGAACTATCACTATGATATGGGTACTACATTTGAACCCCCATTATTTTTCTCTAATGGCATCGAGAGATGTGCTACGTCTCTTTGTATTGGTGATCAAAATTTTAGTTGGATGAATGATAAGATCACTACTTCATACAGTCAAAATGAACAATTTTCACCGTCCTTCTCCTCCAATGACTTGGATCACCATATCAATACTTCTTTTGAATGGGAGTTCAGAGATGAGAATCCTTCATTTCTTCAAGATAATGCTACTGGATTAGTTCCACTATTTTCTCATAGTGATAAAGGCATAGACAAGCAGAATTTGTCTGAATCAAATTTTAAAGATAATAGTTTTTCAGTTACTGGAGGAACAACTTACAATGACTTGTTTCTTGGTGACGACTATGTTAATTCTTCAACAATGGAGGATAACACTGAATTTTTTTCATTGTTGGAATCTTTCTTTTCTAGTTGA

>CpMADS152_evm_model_supercontig_173_35_PACid_16410989
ATGAGTGCAACTACTTGCAGTTCAGTGAAAAAAAGAAAAATTCCAATGCAAAAACGTGAAACAAAAGAGCAGAGAGCTGTTACATTCAGTAAAAGACGAACGGGTCTGTTTAACAAAGCAGCAGAATTGTGTGTTCTCTGCAATACTCAGGTTGTAATTTTGGTTTCTGCTCCTTTGGCCAAAGAAAAGTTTTATACTTTTGCACACCCTAACATCAATCTTCTTCTCGACACATTCCTCAATAACCATGTCTCTCATCCCATCAACAATTACAATAATCTTTCTACTTCTTCGTCTCATCAAACTATGGAGCAATTAACTCCTAACAATAATGTGTCCAAGACCAAGAAGAGAAAGAGAGAGTCTGAAGAGTTTTGGTGGGAAAATGAAGACTTTGATGTTTACCAAACACCTGAAGAGGTGACATCAATCATCGAGAAGTTAGAAAAGGTGAGAGAAAATGTGGCGCTCAAACTTCAAAAATTATCAACTTCTAACAATCGAGATGTTAGTAGTAGTCATCATCAAAACTATCATCTTGAGTGCTTTGCTGAAAATATGATGAACATTAATCATGAGTACAACAATGAGAGTGGTGATCAAAGTCAGTTTATGTCATCAGTTGTGTTTCAAAATTTATCAACTTCTACTTATCATGGTAGTTGTATTGATCAAAATATAGTAGACATTGATGGATACAAGAACTATGTTGATTTTATGCAAATGTTGCCTCTAAAATCTACTATGCTTACACACAATACCAACAATGGCAGCCAAGATATTGAGAATTATCACAATGATATGGGTACTACATTTGAAGCCCCATTATTCTTCTCTAATGGCGTCGAAAATTATCAAGATATTAGTAGTGGTGATCATCAAAACTATCATCTTGGGTGCTTTGCTGAAAATATAATGAATATTAATCATGAGTACAATAATGAAAGTGGCGATCAGAGTCAGTTTATGCCATCTGTTGTGTTTCAAAATTTATCAACTTCTACTTATCAAGATGGTTGCATTGATCAAAATATGGTGAACGTTGATGGAAACAAGAACAATGTTGCTTTTATGCAGATGTTGCCTCTAAACTCTACTATGTTTACACACAATACCAACAATGACACCCAAGATATTGAGAACTATCACTATGATATGGGTACTACATTTGAACCCCCATTATTCTTCTCTAATGGTGTCGAAAATTATCAAGATATTAGTAATGATCATCAAAACTATCATCTTGGTTGCTTTGCTGAAAATATAATGAATATTGATCATGAGTACAATGATGAGAGTGGTGATCAAAGTCAGTTTATGTCATCTGTTGTGTTTCAAAATTTATCAACTTCTGCTTATCATGGTGGTTCCATTGATCAAAATATAGTGAACATTGATGGAAACAAGAACAATGTTGATTTTATGCAAATGTTGCCTCTAAAATCTACTATGCTTACACACAATACCAACAATGGCAGTCAAGATATTGAGAATTATCACAATGATATGGGTACTACATTTGAAGCCCCATTATTCTTCTCTAATGGCATCGAGAGATGTGCTACGTCTTTTTGTATTGGTGATCAAAATTTTAGTTGGATGAATGATAAGATCACTACTTCATATAGTCAAAATGAACAATTTTCACCGTCCATCTCCTCCAATGACTTGGATCACCATATTAATACTTCTTTTGAATGGGAGTTCAGAGATGAGAATCCTTCATTTCTTCAAGATAATGCTACTGGATTAGTTCCACTATTTTCTCATAGTGATAAAAGCATAGACAAGCAGAATTTGTCTGAATCAAATTTTAAAGATAATAATTTTTCAGTTACTGGAGCAACAACTGACAATGACTTGTTTCTTGGTGACGACTATATTAATTCTTCAACAATGGAGGATAACACTGAATTTTTTTCATTGTTGGAATATTTCTTTTCTAGTTGA

>CpMADS153_evm_model_supercontig_173_23_PACid_16410976
ATGAGTGCAACTACTTGCAGTTCAGTGAAAAAAAGAAAAATTCCAATGCAAAAACGTGAAACAAAAGAGCAGAGAGCTGTTACATTCAGTAAAAGACGAACGGGTCTGTTTAACAAAGCAGCAGAATTGTGTGTTCTCTGCAATACTCAGGTTGTAATTTTGGTTTCTGCTCCTTTGGCCAAAGAAAAGTTTTATACTTTTGCACACCCTAACATCAATCTTCTTCTCGACACATTCCTCAATAACCATGTCTCTCATCCCATCAACAATTACAATAATCTTTCTACTTCTTCGTCTCATCAAACTATGGAGCAATTAACTCCTAACAATAATGTGTCCAAGACCAAGAAGAGAAAGAGAGAGTCTGAAGAGTTTTGGTGGGAAAATGAAGACTTTGATGTTTACCAAACACCTGAAGAGGTGACATCAATCATCGAGAAGTTAGAAAAGGTGAGAGAAAATGTGGCGCTCAAACTTCAAAAATTATCAACTTCTAATAATCAAGATATTAACAGTAGCGATCATCAAAACTATCATCTTGGGTGCTTTGCTGAAGATATAATGAACATTAATAATGAGTACAGTAAAGAGAGTGGTGATCAAAGTCAGTTTATGACATCCGTTGTGTTTCAGAATTTATCAACTTCTACTTATCATGGTAGTTGCATTGATCAAAATATAGTGGACATTGATGGATTCAAGAACAATGTTGATTTTATGCAAATGTTGCCTCTAAAATCTACTATGCTTACACACAATACCAACAATGGCAGCCAAGATATTGAGAATTATCACAATGATATGGGTACTACATTTGAAGCCCCATTATTCTTCTCTAATGGCGTCGAAAATTATCAAGATATTAGTAGTGGTGATCATCAAAACTATCATCTTGGGTGCTTTGCTGAAAATATAATGAATATTAATCATGAGTACAATAATGAAAGTGGCGATCAGAGTCAGTTTATGCCATCTGTTGTGTTTCAAAATTTATCAACTTCTACTTATCAAGATGGTTGCATTGATCAAAATATGGTGAACGTTGATGGAAACAAGAACAATGTTGCTTTTATGCAGATGTTGCCTCTAAACTCTACTATGTTTACACACAATACCAACAATGACACCCAAGATATTGAGAACTATCACTATGATATGGGTACTACATTTGAACCCCCATTATTCTTCTCTAATGGTGTCGAAAATTATCAAGATATTAGTAATGATCATCAAAACTATCATCTTGGTTGCTTTGCTGAAAATATAATGAATATTGATCATGAGTACAATGATGAGAGTGGTGATCAAAGTCAGTTTATGTCATCTGTTGTGTTTCAAAATTTATCAACTTCTACTTATCATGGTAGTTGCATTGATCAAAATATAGTGGACATTGATGGATTCAAGAACAATGTTGATTTTATGCAAATGTTGCCTCTAAAATCTACTATGCTTACACACAATACCAACAATGGCAGCCAAGATATTCAGAATTATCACAATGATATGGGTACTACATTTGAAGCCCCATTATTCTTCTCTAATGGCGTCGAAAATTATCAAGATATTAGTAGTGGTGATCATCAAAACTATCATCTTGGGTGCTTTGCCGAAAATATAATGAATATTAATCATGAGTACAATAATGAAAGTGGCGATCAGAGTCAGTTTATGCCATCTGTTGTGTTTCAAAATTTATCAACTTCTACTTATCAAGATGGTTGCATTGATCAAAATATGGTGAACGTTGATGGAAACAAGAACAATGTTGCTTTTATGCAGATGTTGCCTCTAAACTCTACTATGTTTACAGACAATACCAACAATGGCACCCAAGATATTGAGAACTATCACTATGATATGGGTACTACATTTGAACCCCCATTATTTTTCTCTAATGGCATCGAGAGATGTGCTACGTCTCTTTGTATTGGTGATCAAAATTTTAGTTGGATGAATGATAAGATCACTACTTCATACAGTCAAAATGAACAATTTTCACCGTCCTTCTCCTCCAATGACTTGGATCACCATATCAATACTTCTTTTGAATGGGAGTTCAGAGATGAGAATCCTTCATTTCTTCAAGATAATGCTACTGGATTAGTTCCACTATTTTCTCATAGTGATAAAAGCATAGACAAGCAGAATTTGTCTGAATCAAATTTTAAAGATAATAATTTTTCAGTTACTGGAGCAACAACTGACAATGACTTGTTTCTTGGTGACGACTATGTTAATTCTTCAACAATGGAGGATAACACTGAATTTTTTTCATTGTTGGAATATTTCTTTTCTAGTTGA

>CpMADS154_evm_model_supercontig_173_25_PACid_16410978
ATGAGTGCAACTACTTGCAGTTCAGTGAAAAAAAGAAAAATTCCAATGCAAAAACGTGAAACAAAAGAGCAGAGAGCTGTTACATTCAGTAAAAGACGAACGGGTCTGTTTAACAAAGCAGCAGAATTGTGTGTTCTCTGCAATACTCAGGTTGTAATTTTGGTTTCTGCTCCTTTGGCCAAAGAAAAGTTTTATACTTTTGCACACCCTAACATCAATCTTCTTCTCGACACATTCCTCAATAACCATGTCTCTCATCCCATCAACAATTACAATAATCTTTCTACTTCTTCGTCTCATCAAACTATGGAGCAATTAACTCCTAACAATAATGTGTCCAAGACCAAGAAGAGAAAGAGAGAGTCTGAAGAGTTTTGGTGGGAAAATGAAGACTTTGATGTTTACCAAACACCTGAAGAGGTGACATCAATCATCGAGAAGTTAGAAAAGGTGAGAGAAAATGTGGCGCTCAAACTTCAAAAATTATCAACTTCTAATAATCAAGATATTAACAGTAGCGATCATCAAAACTATCATCTTGGGTGCTTTGCTGAAAATATGATGAACATTAATAATGAGTACAGTAAAGAGAGTGGTGATCAAAGTCAGTTTATGACATCCGTTGTGTTTCAGAATTTATCAACTTCTACTTATCATGGTAGTTGCATTGATCAAAATATAGTAGACATTGATGGATTCAAGAACAATGTTGATTTTATGCAAATGTTGCCTCTAAAATCTACTATGCTTACACACAATACCAACAATGGCAGCCAAGATATTCAGAATTATCACAATGATATGGGTACTACATTTGAAGCCCCATTATTCTTCTCTAATGGCGTCGAAAATTATCAAGATATTAGTAGTGGTGATCATCAAAACTATCATCTTGGGTGCTTTGCTGAAAATATAATGAATATTAATCATGAGTACAATAATGAAAGTGGCGATCAGAGTCAGTTTATGCCATCTGTTGTGTTTCAAAATTTATCAACTTCTACTTATCAAGATGGTTGCATTGATCAAAATATGGTGAACGTTGATGGAAACAAGAACAATGTTGCTTTTATGCAGATGTTGCCTCAAAACTCTACTATGTTTACACACAATACCAACAATGACACCCAAGATATTGAGAACTATCACTATGATATGGGTACTACATTTGAACCCCCATTATTCTTCTCTAATGGTGTCGAAAATTATCAAGATATTAGTAATGATCATCAAAACTATCATCTTGGTTGCTTTGTTGAAAATATAATGAATATTGATCATGAGTACAATGATGAGAGTGGTGATCAAAGTCAGTTTATGTCATCTGTTGTGTTTCAAAATTTATCAACTTCTGCTTATCATGGTGGTTCCATTGATCAAAATATAGTGAACATTGATGGAAACAAGAACAATGTTGATTTTATGCAAATGTTGCCTCTAAAATCTACTATGCTTACACACAATACCAACAATGGCAGTCAAGATATTGAGAATTATCACAATGATATGGGTACTACATTTGAAGCCCCATTATTCTTCTCTAATGGCATCGAGAGATGTGCTACGTCTTTTTGTATTGGTGATCAAAATTTTAGTTGGATGAATGATAAGATCACTACTTCATATAGTCAAAATGAACAATTTTCACCGTCCATCTCCTCCAATGACTTGGATCACCATATTAATACTTCTTTTGAATGGGAGTTCAGAGATGAGAATCCTTCATTTCTTCAAGATAATGCTACTGGATTAGTTCCACTATTTTCTCATAGTGATAAAAGCATAGACAAGCAGAATTTGTCTGAATCAAATTTTAAAGATAATAATTTTTCAGTTACTGGAGCAACAACTGACAATGACTTGTTTCTTGGTGACGACTATGTTAATTCTTCAACAATGGAGGATAACACTGAATTTTTTTCATTGTTGGAATATTTCTTTTCTAGTTGA

>CpMADS155_evm_model_supercontig_505_1_PACid_16421742
ATGGAGAATGAAGCCAGTCTCCAAGTTACCTTCTCAAAACATCGAAGTAGCCTTTTTAAGAAGGCGAGTGAACTTTGCACTCTTTGTAGACCAGATGTTGGCCTTATTGTTTTCTCCCCTGGAAAGAGGGCCATCGGCTATGGCAATCCTAATATCGATATTGTGATTGATCGTTTTCTTAGTATTGATGTTCGTCCAGCTCGAGATCCTGACAACGACAATGATACTCAAGAAACAATCAGTAATATCACTAAGGCTCAAGACAAGGAGGCAGCAAGGAAGCGAGGTAAAGAGCTCAAACAAAGAAGAAAAGGCTTGATGAAAGAGCTTTGGCATACGCGTTCAATGGACAAATTCAACCTAGAAGAGCTTGAAGTTTTGGATGCTGGTATGAAGGCCTTGTGGAATGATGTTGCCGAACTTGCAAAGAAGCTAAAGAAGGAACAAGGTAACTCGAGTTCAGCTGAGGGTTCTCTAAGGGATGACAGGATGTTTTACTCAGATCCAGCAATGAAGGCCTTGAATACTCTCCCCATGCCTAGTATGCCCAGCAACCCAACTCATGAATATACCCCCAGCAGTACTAATTCAACTCCTCCCCTGAGTAGCTTCTGTAACCTAGACTCTGGCAATCCCAAAATAATGATGATGGATAACCCGTTGAATGATTCAAGCATGGCGTTAGATCCTGTTGATGACTTAAAGGCCATGCCTAGGGATCTCTTCAATAATTTAGTCATGATTGAGTCAGATGATCCAATTGCAGCACTTAATGCAGGAGATAATCCAGACATAATGTCTGATGCCTTCGGGAACCAAATTGCAACAATGGATATTAATCTATCAAATGATCCAAATATCGGGCCTAATGAGATTTTTAATCCGAGTACTATGCCTCATGCACCAAATGATCCAATTAGCACAACATCCAATGCTCTAAATATGATACGTATTGTGCCAGATGATTCAAATCTAGACTCAATATTTGATGGCTTCACTCTAGAGATGCTGTTTGCGGATCCATTGGATGATGAGAACTTCATTGTGGACAATCCAAATGAGGTGGCTAACGGTGATAATTCGAAAACAATGCCGCCTCCTCTTGCAGGGAATGTTCTAGGAAGCGGTCAAGGATTTTAA

>CpMADS156_evm_model_supercontig_347_14_PACid_16418097
ATGGCAAATGAGGGGACATCAAGTAAAAGTAAAGGTCATCAAAAGATCGAGTTAAAAAAGATGGAGAATGAAGCCAGTCTCCAAGTTACTTTCTCAAAACATCGAAGTAGCCTTTTCAAGAAGGCGAGTGAACTTTGCACTCTTTGTAGACCAGATGTTTGCCTTATTGTTTTCTCCCCTGGAAATAGGGCCTTCTGCTATGGCAATCCTAATATCGATATTGTGATTGATCGTTTTCTTAGTATTGATGTTCGTCCAGCTCAAGAAAAGGAGGAGGCAGCAAGGAAGCGAGGTAAAGAGCTCAAACAAAGAAGAAAAGGATTGAAGAAAGAGCTTTGGTATACGCATTCAATGGACAAATTCAGCTTGGAAGAGCTTGAAGTTTTCGATGCTGGTATGAAGGCCTTGTGGAATGATGTTTCCGAACTTGCAAAGAAGCTAAAGAAGGAACAAGGTAACTCGAGTTCAGCTGAGGGTTCTCCAAGGGATGACGGGATGTTTTACTCAGATCCAGCAATGAAGGCCTTGATTACTCTCCCCATGCCTAGTATGCCCAGCAACCCAACTCATGAATATGCCCCCAGCAGTACTAATTCAACTCCTCCCCTGAGTAGATTCTGTAACCTAGACTCTGGCAATCCAACCATAATGATGATGAATAACTCGTTGAATGATTCATGCATGGCGTTAGATCCTGTTGATGACTTGAAGGCCATGCCTAGGGATCTCTTCAATAATTTAGTCATGATTGAGTCAGATGATCCAATTGCAGCACTTAATGCAGGAGATAATCCAGACATAATGTCTGATGCCTTCGGGAACCAAATTGCAACAATGGATATTAATCTATCAAATGATCCAAATATCGGGCCTAATGAGTTTTTTAATCCGAGTACTATGCCTCATACACCAAATGATCCAATTAGTTCAACATCCAATGCTCTAAATATGATACGTATTGTGCCAGATGATTCAAATCTACACTCAGTATTTGATGGCTTCACTCTAGAGATGCTGTTTGCGGATCCATTGGATGATGAGAACTTCATTGTGGACAATCCAAATGAGGCGGCTAACGGTGATAATCCGAAAACAATGCCGCCTCCTCTTGCAGGGAATGTTCTAAGAAGCGGCCAAGGATTTTAA

>CpMADS157_evm_model_supercontig_1046_4_PACid_16405123
ATGGGTAGAAGTAGGAAGATTCCGATGGAGAGACGAGGAACGCAAGAGCAAAGAGCTGTTAGCTTCACAAAGAGGCGCAATGGTCTCTTCAACAAAGCCGCAGAGCTTTGCATGCTCTGTGGCGCACAGATTGCCCTCTTGGTGTCCTCGCCTATATCTAAGAAGGAATCTTTCTACTCTTTTGGTCACTCCTCCGTCGACGCCGTCATCTACGCATTCCTCAACGGTACGACTCCTAATCCAGTCCAAGACGACGTTAAGAACTCTGCGGTCTCGGTCTATCAGGCAACGAAAGCACTGGAGTCACAGCCAGAAATTTGGGACACCGATAACAGGAAAAGGAAGAGGGATGTCAAACAATTCTGGCCGGATCTTGAAGATCTTGCCGATGATTGCCGGTCAATTGAGGATATACGTTTCGCTATTGATCGGCTACAAGAATTGAAAGATAAGGTACAGGTCAGGTTGGATAAGAACAGGAATAATCAAGAGGAGATTTCAAAGCATCATGTTCGATCAGAATATGCTCAGGACGATGACGGTGTCGATAATCCAACTTTGGACCTCCTTCAATTTTTTAGTAGCCGTCCTACAATTGATTTTAATTCTGAGCTTGAGGAGCGGGAAGGAAGAAATGATGATAGGATAACTGCTGGGATAAACATTTTTTCTGAATCTGATGAGACTGAGGATGAGACTGCGGGTGAGGGTGAGGGTGAGGGTGAGGGTGAGGGTGAGGACGAACGTGAACAATCCGTCTCACACTCTTCCGCCACATCTTTTCACAAGAGAAAACAGAATCCAACCGAGGAAAGCGAGAGATACACACTTTTTAGAGATGAAGTTGCTGCAGGAGGAGAGAATAGTTTACTTGTCCAGAGAATTACAGAAGTTTTTGGAGAATTACAGAAGGTTAAAGGGCTTACCCAGAGTGAGATCAACCAAGCATCTATTAGATTGACCAGCAATCCATCATATCTGCTGTTGTTTTTCAGCATTCCATCAGAATATAGACTTGGATGGGTTAGGAGCTTCTTGAGTGAAAATATTATGTGCGTTGATTAG

>CpMADS158_evm_model_supercontig_265_1_PACid_16415430
ATGACTAGAAAAAAGGTTAAGCTCGCTTATATCACTAACAACTCTGCAAGAAAAGCCACATTCAAGAAAAGGAAGAAGGGGCTGATGAAGAAAGTGAGTGAACTTAGCACTCTTTGCGATGTCAAAGCCTGTACAATCATTTACAGCCCTTATGACTCGCAACCAGATGTTTGGCCTTCCCCTCTTGGAGCCCAACATGTGCTTGCTGATTTTAAGAGGATGCCCGAGATTGAGCAGAGCAAGAAGATGGTGAATAAGGAGAGCTTCCTACGCCAGAGGATCACTAAAGCAATCGACCAACTGAAAAAGAGGCGCAACAATAATCGCGAAAAGGAGATAATGGATATCATGTTCCAAAGTCTTACTGGGAAGTCCCTCCACCAACTCAACCTTATTGATCTCAACGATTTGGGTTGGCTCATCGAACAACACCTCAAAGAAATCCAAAAAAGCATGGAAACACTCAGCAAGTCACCTTTGCCTCAGGAGGTGACAGACAAAGGAGTGATGAAGGGTCCTGGTGAGACTTTCACTCAAATCAAGGAGGATTCTATGGTGCAGACGCTACAGCAGCCGCAAATGCAGTTCGTTGATGGGATGAATCCTCAAGCACAACAACAGCATTATGTCGGGTTGAACGAGGAACAGGAGACAATTAAAGCTAATATAGAGGGCCTTGTGAAGATCGAAGAAGATACTAGGCAATTCTTTGGTTACTTTAAAACTTTGTTGTGA

>CpMADS159_evm_model_supercontig_1750_2_PACid_16411065
ATGAGTAGAAAGAAGGTTAAGCTTGCTTATATCACTAACAACTCTGCAAGAAAAGCCACATTCAAGAAGAGGAAGAAGGGGCTGATGAAGAAAGTGAGTGAACTTAGCACTCTTTGCGATGTCAAAGCCTGTACAATCATTTACAGCCCTTATGACTCGCAACCAGATGTTTGGCCTTCCCCTCTTGGAGCCAAACATGTGCTTGCTGACTTTAAGAGGATGCCCGAGATGGAGCAGAGCAAGAAGATGGTGAATCAGGAGAGCTTCCTACGCCAGAGGATCACTAAAGCAATCAACCAACTGAAGAAGCAGCGCAACAGTAATCACGAAAAGGAGATAATGGATATCATGTTCCAAAGTCTTACTGGGAAGTCCCTCCACCAACTTAACCTTATTGATCTCAACGATTTGGGTTGGCTCATCGAACAACACCTCAAAGAAATCCAAAAGAGCATGGAAATACTCAGCAAGTCACCTCAGCCTCAGGAGGCGACAGACAAAGGAGTGATGAAGGGTCCTGGTGAGACTTTCACTCAAATCAAGGAGGATTCTACGGTGCAGATGCTGCAGTAG

>CpMADS160_contig28448_FGENESH
ATGACTAGAAAGAAGGTTAAGCTTGCTTATATCACTAACAACTCTGCAAGAAAAGCCACATTCAAGAAAAGGAAGAAGGGGCTGATGAAGAAAGTGAGTGAACTTAGCACTCTTTGCGATGTCAAAGCCTGTACAATCATTTACAGCCCTTATGACTCGCAACCAGATGTTTGGCCTTCCCCTCTCGGAGCCCAACATATAACGGATATCATGTTCCAAAGTCTTACTGGGAAGTCCCTCCACCAACTCAACCTTATTGATCTCAACGATTTGGGTTGGCTCATCGAACAACACCTCAAAGAAATCCAAAAGAGCATGGAAACACTCAGCAAGTCACCTCAGCCTCAGGAGGCGACAGACAAAGGAGTGATGAAGGGTCCTGATGAGACTTTCACTCAAATCAAGGAGGATTCTACGGTGCAGATGCTGCAGCAGTCACAAATACAATTTGTTGATGGGATGAATCCTCAAGCACAGCAACAGCGTTATGTCGGGTTGAATGAGGAACAGACAGAGATGATGGTGCCATTCACAGATAAGAACAACCAAAATAATGGATTGGTATGGTCCAGTGTATTTAATTACCCTTAG

>CpMADS161_evm_model_supercontig_347_14_PACid_16418097
ATGGCAAATGAGGGGACATCAAGTAAAAGTAAAGGTCATCAAAAGATCGAGTTAAAAAAGATGGAGAATGAAGCCAGTCTCCAAGTTACTTTCTCAAAACATCGAAGTAGCCTTTTCAAGAAGGCGAGTGAACTTTGCACTCTTTGTAGACCAGATGTTTGCCTTATTGTTTTCTCCCCTGGAAATAGGGCCTTCTGCTATGGCAATCCTAATATCGATATTGTGATTGATCGTTTTCTTAGTATTGATGTTCGTCCAGCTCAAGAAAAGGAGGAGGCAGCAAGGAAGCGAGGTAAAGAGCTCAAACAAAGAAGAAAAGGATTGAAGAAAGAGCTTTGGTATACGCATTCAATGGACAAATTCAGCTTGGAAGAGCTTGAAGTTTTCGATGCTGGTATGAAGGCCTTGTGGAATGATGTTTCCGAACTTGCAAAGAAGCTAAAGAAGGAACAAGGTAACTCGAGTTCAGCTGAGGGTTCTCCAAGGGATGACGGGATGTTTTACTCAGATCCAGCAATGAAGGCCTTGATTACTCTCCCCATGCCTAGTATGCCCAGCAACCCAACTCATGAATATGCCCCCAGCAGTACTAATTCAACTCCTCCCCTGAGTAGATTCTGTAACCTAGACTCTGGCAATCCAACCATAATGATGATGAATAACTCGTTGAATGATTCATGCATGGCGTTAGATCCTGTTGATGACTTGAAGGCCATGCCTAGGGATCTCTTCAATAATTTAGTCATGATTGAGTCAGATGATCCAATTGCAGCACTTAATGCAGGAGATAATCCAGACATAATGTCTGATGCCTTCGGGAACCAAATTGCAACAATGGATATTAATCTATCAAATGATCCAAATATCGGGCCTAATGAGTTTTTTAATCCGAGTACTATGCCTCATACACCAAATGATCCAATTAGTTCAACATCCAATGCTCTAAATATGATACGTATTGTGCCAGATGATTCAAATCTACACTCAGTATTTGATGGCTTCACTCTAGAGATGCTGTTTGCGGATCCATTGGATGATGAGAACTTCATTGTGGACAATCCAAATGAGGCGGCTAACGGTGATAATCCGAAAACAATGCCGCCTCCTCTTGCAGGGAATGTTCTAAGAAGCGGCCAAGGATTTTAA

>CpMADS162_contig25049_FGENESH
ATGACTAGAAAAAAGATTAAGCTCTCTTATATCACTAACAACTCTGTAAGAAAAGCCACATTCAAGAAAAGGAAGAAGGGGCTGATGAAGAAAGTGAGTGAACTTAGCACTCTTTGCGATGTCAAAGCCTGTACAATCATTTACAGCCCTTATGACTCGCAACCAGATGTTTGGCCTTCCCCTCTCGGAGCCCAACATATAACGGATATCATGTTCCAAAGTCTTACTGGGAAGTCCCTCCACCAACTCAACCTTATTGATCTCAACGATTTGGGTTGGCTCATCGAACAACACCTCAAAGAAATCCAAAAGAGCATGGAAACACTCAGCAAGTCACCTCAGCCTCAGGAGGCGACAGACAAAGGAGTGATGAAGGGTCCTGGTGAGACTTTCACTCAAATCAAGGAGGATTCTACGGTGCAGAAGCTGCAGCAGTCACAAATACAGTTTGTTGATGGGATGAATCCTCAAGCACAGCAACAGCGTTATGTCGGGTTGAATGAGGAACAGACAGAGATGATGGTGCCATTCACAGTCAAAACATGCAATATTTTAAATAACTCAAATATATTGGAGAATCCCTTACGATCATAA

>CpMADS163_evm_TU_contig_40499_2_PACid_16431492
ATGACTAGAAAGAAGGTTAAGCTTGCTTATATCACTAACAACTCTGCAAGAAAAGCCACATTCAAGAAAAGGAAGAAGGGGCTGATGAAGAAAGTGAGTGAACTTAGCACTCTTTGCGATGTCAAAGCCTGTACAATCATTTACAGCCCTTATAACTCGCAACCAGATATTTGGCCATCCCTTCTCGAAGCCCAACATGTGCTTGCTGACTTTAAGAGGATGCCTGAGATGGCGCAGAACAAGAAGATGGTGAATCAGGAGAGCTTCCTATGCCAGAGGATCACTAAAGCAATCGACCACTGA

>CpMADS164_evm_model_supercontig_348_6_PACid_16418113
ATGGCAGATGAGGGGACATCAAGTAAAAGCAAAAGTCGTCAAAAGATCGAGTCAAAAAAGATGGAGAATGAAGCCAGTCTCCAAGTTACCTTCTCAAAACATCGAAGTAGCCTTTTTAAGAAGGCGAGTGAACTTTGCACTCTTTGTAGACCAGATGTTGGCCTTATTGTTTTCTCCCCTGGAAATAGGGCCTTCTGCTATGGCAATCCTAATATCGATATTGTGATTGATCGGTTTCTTAGTATTGATGTTCGCCCAGCTCGAGATCCTGACAACGACAATGATACTCAACAAACAATCAGTAGGATCACTGAGGCTCTAGACAAGGAGGAGGCAGCAAGGAAGCGAGGTAAAGAGCTCAAACAAAGAAGAAAAGGCTTGATGAAAGAGCTTTGGTATACGCGTTCAATGGACAAATTCAACCTGAAAGAGCTTGAAGTTTTAGATGCTGGTATGAAGGCCTTGTGGAATGATGTTGCCGAACTTGCAAAGAAGCTAAAGAAGGAACAAGGTAACTCGAGTTCAGCTGAGGGTTCTCCAAGGGATGATGGGTTGTTTTACTCAGATCCAGCAATGAAGGGCTTGACTACTCTCCCCATGCCTAGTATGCCCAGCAACCCAACTCATGAATATGCCCCCAGCAGTACTAATTCAACTCCTCCCCTGAGTAGCTTCTGTAACCTAGACTCTGGCAATCCCAACATAATGATGATGGATAACCTGTTGAATGATTCAAGCATGGCATTAGATCCTGTTGATGACTTGAAGGCCATGCTTAGGGATCTCTTCAATAATTTAGTCATGATTGAGTCAGATGATCCAATTGCAACACTTAATGCAAGAGATAATCCAGACATAATGTCTGATGCCCTCAGGAACCAAATTGCAACAATGGATATTAATCTGTCAAATGATCCAAATATCGGGCCTAATGTGTTTTTTAATCCGAGTACTATGCCTCATGCACCAAATGATCCAATTAGCACAACATCCGATGCTCTAAATATGATACGTATTGTGCCAGATGATTTAAATCTAGACTCAGTATTTGATGGCTTCTCTAGAGATGTTGTTTGCGGATCCATTGGATGA

>CpMADS165_contig46312_FGENESH
ATGGCAGATGAGGGGACATCAAGTAAAAACAAAGGTCGTCAAAAGATCGAGTCAAAAAAGATGGAGAATGAAGCCAGTCTCCAAGTTACCTTCTCAAAACATCGAAATGTTGGCCTTATTGTTTTCTCCCCTGGAAATAGGGCCTTCTGCTATGGCAATCCTAATATCGATATTGTGATTGATTGTTTTCCTAGTATTGATGTTCATCCAGCTCGAGATCTTGACAACGACAATGATACTCAACAAACAATCAGTAGGATCACTGAGGCTCAAGACAAGGAGGAGACAGCAAGGAAGCGAGGTAAAGAGCTCAAACAAAGAAGAAAAGGCTTGAGGAAAGAGCTTTGGTATACGCGTTCAATGGACAAATTCAACCTGGAAGAGCTTGAAGTTTTGGATGCTGGTATGAAGGCCTTGTGGAATGATGTTGCCGAACTCGCAAAGAAGCTAAAGAAGGAACAAGGTAACTCGAGTTCAGCCGAGGGTTCTCCAAGGGATGGCGGGATGTTTTACTCAGATCCAGCAATAAAGGCCTTGACTACTCTCCCATGCCTA

>CpMADS166_evm_model_supercontig_758_3_PACid_16425971
ATGGCAGATGAGGGGACATCAAGTAAAAGCAAAAGTCGTCAAAAGATCGAGTCAAAAAAGATGGAGAATGAAGCCAGTCTCCAAGTTACCTTCTCAAAACATCGAAGTAGCCTTTTTAAGAAGGCGAGTGAACTTTGCACTCTTTGTAGACCAGATGTTGGCCTTATTATTTTCTCCCCTGGAAATAGGGCCTTCTGCTATGGCAATCCTAATATCGATATTGTGATTGATCGTTTTCTTAGTATTGATGTTCGTCCAGCTCGAGATCCTCACAACGACAATGATACTCAACAAACAATCAGTAGGATCATTGAGGCTCAAGACAAGGAGGAGGCAGCAAGGAAGCGAGGTAAAGAGCTCAAACAAAGAAGAAAAGGCTTGATGAAAGAGCTTTGGTATATGCATTCAATGGACAAATTCAACCTGGAAGAGCTTGAAGTTTTGGATGCTGGTATGAAGGCCTTGTGGAATGATGTTGTCGAACTTACAAAGAAGCTAAAGAAGGAACAAGGTAACTCGAGTTCAGCTGAGGGTTCTCCAAGGGATGATGAGATGTTTTACTCAGATCCAGCAATGAAGGGCTTGACTACTTTCCCCATGCCTAGTATGCCCAGCAACCCAACTCATGAATATGCCCCCAGCAGTACTAATTCAACTCCTCCCCTGAGTAGCTTCTGTAACCTAGACTCTGGAAATCCCAACATAATGATGATGGATAACCCGTTGAATGATTCAAGCATGGCGTTAGATCCTGTTGATGACTTGAAGGCCATGCCTAGGGATCTCTTCAATAATTTAGTCATGATTGAGTCAGATGATCCAATTGCATCACTTAATGCAGGAGATAATCCAGACATAATATGTGATGCCTTCGGGAACCAAATTGCAACAATGGATATTAATCTGTCAAATGATCCAAATATTGGGCTTAATGAGTTTTTTAATCCGAGTACTATACCTCATGCACCAAATGATCCAATTAGCACAACATCTGATGCTCTAAATATGATACGTATTGTGCCAAATGATTCAAATCTAGACTCAGTATTTGATGGCTTCACTCTAGAGATGTTATTTGCGGATCCATTGGATGATGAGAACTTCATTGTGGACAATCCAAATGAGGCGGCTAACGGTGATAATCCAAAAAAAATGCCGCCTCCTCTTGCAGGGAATGTTCTAGGAAGCGGCCAAGGATTTTAA

>CpMADS167_evm_TU_contig_31285_1_PACid_16429965
ATGGCAGATGAGGGGACATCAAGTAAAAGCAAAAGTCGTCAAAAGATCGAGTCAAAAAAGATGGAGAATGAAGCCAGTCTCCAAGTTACCTTCTCAAAACATCGAAGTAGCCTTTTTAAGAAGGCGAGTGAACTTTGCACTCTTTGTAGACCAGATGTTGGCCTTATTATTTTCTCCCCTGGAAATAGGGCCTTCTGCTATGGCAATCCTAATATCGATATTGTGATTGATCGTTTTCTTAGTATTGATGTTCGTCCAGCTCGAGATCCTCACAACGACAATGATACTCAACAAATAATCAGTAGGATCATTGAGGCTCAAGACAAGGAGGAGGCAGCAAGGAAGCGAGGTAAAGAGCTCAAACAAAGAAGAAAAGGCTTGATGAAAGAGCTTTGGTATATGCATTCAATGGACAAATTCAACCTGGAAGAGCTTGAAGTTTTGGATGCTGGTATGAAGGCCTTGTGGAATGATGTTGTCGAACTTACAAAGAAGCTAAAGAAGGAACAAGGTAACTCGAGTTCAGCTGAGGGTTCTCCAAGGGATGATGAGATGTTTTACTCAGATCCAGCAATGAAGGGCTTGACTACTTTCCCCATGCCTAGTATGCCCAGCAACCCAACTCATGAATATGCCCCCAGCAGTACTAATTCAACTCCTCCCCTGAGTAGCTTCTGTAACCTAGACTCTGGCAATCCCAACATAATGATGATGGATAACCCGTTGAATGATTCAAGCATGGCGTTAGATCCTGTTGATGACTTGAAGGCCATGCCTAGGGATCTCTTCAATAATTTAGTCATGATTGAGTCAGATGATCCAATTGCATCACTTAATGCAGGAGATAATCCAGACATAATATGTGATGCCTTCGGGAACCAAATTGCAACAATGGATATTAATCTGTCAAATGATCCAAATATTGGGCTTAATGAGCTTTTTAATCCGAGTACTATGCCTCATGCACCAAATGATCCAATTAGCACAACATCTGATGCTCTAAATATGATACGTATTGTGCCAAATGATTCAAATCTAGACTCAGTATTTGATGGCTTCACTCTAGAGATGCTATTTGCGGATCCATTGGATGATGAGAACTTCATTGTGGACAATCCAAATGGAGGCGGCTAA

>CpMADS168_evm_TU_contig_38802_1_PACid_16431249
ATGGCAGATGAGGGGACATCAAGTAAAAGCAAAAGTCGTCAAAAGATCGAGTCAAAAAAGATGGAGAATGAAGCCAGTCTCCAAGTTACCTTCTCAAAACATCGAAGTAGCCTTTTTAAGAAGGCGAGTGAACTTTGCACTCTTTGTAGACCAGATGTTGGCCTTATTATTTTCTCCCCTGGAAATAGGGCCTTCTGCTATGGCAATCCTAATATCGATATTGTGATTGATCGTTTTCTTAGTATTGATGTTCGTCCAGCTCGAGATCCTCACAACGACAATGATACTCAACAAACAATCAGTAGGATCATTGAG

>CpMADS169_supercontig439_FGENESH
ATGGCAGATGAGGGGACATCAAGTAAAAGTAAAGGTCATCAAAATATCGAGTTAATAAAGATGGAGAATGAAGCCAGTCTCCAAGTTACCTTCTCAAAACATCGAAGTAGCCTTTTCAAGAAGGCGAGTGAACTTTGCATTCTTTGTAGACCAGATGTTGGCCTTATTGTTTTCTCCCCTAGAAATAGGGCCTTCTGCTATGGCAATCCTAATATCGATATTGTGATTGATCGTTTTCTTAGTATTGATGTTTGTCCAGCTAAGATCCTAACAACGACAATGATACTCAACAAACAATCAGTAGGATCAATGAGGTGCTCAAGACAAGGAGGAGGCAGCAAGGAAGCGAGCTTGGAAGAGCTTGAAGTTTTGGATGTTGGTACGAAGGCCTTGTGGAATGATGTTGCCGAACTTGCAAAGAAGCTAAAGAAGGAACAAGGTAACTCGAGTTCAGCTGAGGGTTCTCCAAGGGATGACGGGATGTTTTACTTAGATCCAGCAATGAAGGCCTTGATTTCTCTCCCCATGCATAGTATGCCCAGCAACCCAACTCATGAATATACCCCAAGCAGTACTAATTCAACTCCTCCCCTGAGTAGCTTCTGTAACCTAGACTCTGGCAATCCAACCATAATGATGATGAATAACCCGTTGAATGATTCAAGCATGGCGTTAGATCCTGTTGATGACTTGAAGGCCATGCCTAGGGATCTCTTCAATAATTTAGTCATGATTGAGTCAGATGATCCAATTGCAGCACTTAATGCAGGAGATAATCCAGACATAATGTCTTATGCCTTCGGGAACCAAATTGCAACAATGGATATTAATCTATCAAATGATCCAAATATCAGGCCTAATGAGTTTTTTAATCCGAGTACTATACCTCATGCACCAAATGATCCAATTAGCACAACATCCGATACTCTAAATATGATGCGTATTGTGCCAGATGATTCAAATCTAGACTCAGTATTTGATAGCTTCACTCTAGAGATGCTGTTTGCGGATCCATTGGATGATGAGAACTTCATTGTGGACAATCCAAATGAGGCGGCTAACAGTGATATTTCGAAAACAATGTCGCCTCCTCTTGCAGGGAATGTTCTAGGAAGCGGCCAAGGATTTTAA

>CpMADS170_evm_model_supercontig_439_1_PACid_16420093
ATGGCGAGAAAGAGTAAGGGACGACAAAAGGTTGAGATGGTGAAGATGAATAATGAAACCAATCTCCAAGTCACTTTCTCCAAACACCGAGCCGGACTTTTCAAGAAGGTGAGTGAATTGAGCACTCTATGTGGGGCTGAGATTGCTATTATCATCTTCTCACCCGGTCGAAAGATCTTTTCTTTTGGTCATCCTTGTGTCGAGACTGTGTTGGAACGTGTTGTTAGTGGTAATCCACCACAAGCTACTTCTGGAACCATGAAACTCATTGAGGCTCATTGGAACGCTAGTGTCTGTTCTGAACCAACTCAAAATCGAGATGAAGTGAGGCGAGGAGCTTAA

>CpMADS171_contig33572_arabidopsis
ATGGCAGATGAGGGGACATCAACTAAAAGCAAAGGTCGTCAAAAGATCGAGTCAAAAAAGATGGAAAATGAAGCCAGTCTCCAAGTTACCTTCTCAAAACATCGAAGTAGCCTTTTTAAGAAGGTGAGTGAACTTTGCACTCTTTGTAGACCAGATGTTGGCCTTACTGTTTTCTCCCCTGGAAATAGGGCCTTCGGCTATGGCAATCCTAATATCGATATTGTGATTGATCGTTTTCTTAGTATTGATGTTCGTCCAGCTCGAGATCCTGACAACGACAATGATACTCAACAAATAATCAGTAGGATCACTGAGGCTCAAGACAAGGAGCAGGCAGCAAGGAAGCGAGGTAAAGAGCTCAAACAAAGAAGAAAAGGCTTGATGAAAGAGCTTTGGCATACGCGTTCAATGGACAAATTCAACCTGGAAGAGCTTGAAGTTTTAGATGCTGGTATGAAGGCCTTGTGGAATGATGTTGCCGAACTTGCAAAGAAGCTAAAGAAGGAACAAGGTAACTCGAGTTCAGCTGAGGGTTCTCCAAGGGATGACAGGATGTTTTACTCAGATCCAGCAATGAAGGCCTTGAATACTCTCCCCATGCCTAGTATGCCCAGCAACCCAACTCATGAATATACCCCCAGCAGTACTAATTCAACTCCTCCCCTGAGTAGCTTCTGTAACCTAGACTCTGGCAATCCCAAAATAATGATGATGGATAACCCGTTGAATGATTCAAGCATGGCGTTAGATCCTGTTGATGACTTAAAGGCCATGCCTAGGGATCTCTTCAATAATTTAGTCATGATTGAGTCAGATGATCCAATTGCAGCACTTAATGCAGGAGATAATCCAGACATAATGTCTGATGCCTTCGGGAACCAAATTGCAACAATGGATATTAATCTGTCAAATGATCCAAATATCGGGCCTAATGAGTTTTTTAATCCGAGTACTATGCCTCATGCACCAAATGATCCAATTAGCACAACATCCAATCCTCTAAATATGATACGTATTGTGCCAGATGATTCAAATCTAAACTCAGTATTTGATGGCTTCACTCTAGAGATGCTGTTTGCGGATCCATTGGATGATGAGAACTTCATTGTGGACAATCCAAATGAGGTGGCTAACGGTGATAATCCGAAAACAATGCCGCCTCCTCTTGCAGGGAATGTTCTAGGAAGCGGCCAAGGAATTTAA

>CpMADS172_contig43437_FGENESH
ATGGCAGATGAGGGGACATCAAGTAAAAGTAAAGGTCATCAAAAGATCGAGTTAATAAAGATGGAGAATGAAGCCAGTCTCCAAGTTACCTTCTCAAAACATCGAAGTAGCCTTTTCAAGAAGGCGAGTGAACTTTGCACTCTTTGTAGACCAGATGTTGGCCTTATTGTTTTCTTCCCTAGAAATAGGGCCTTCTGCTATGGCAATCCTAATATCGATATTGTGATTGATCATTTTCTTAGTATTGATGTTCGTCCAGCTAAGATACTGACAATGACAATGATACTCAACAAACAATCAGTAGGATCAATGAGCCTAATTGCTTATCTAATACTGCAAATACATGAATATGTGTATATGATAACAGGCTCAAGACAAGGAGGAGGCAGCAAGGAAGCAAGCTTGGAAGAGCTTGAAGTTTTGGATGCTGGTATGAAGGCCTTGTGGAATGATGTTGCCGAACTTGCAAAGAAGCTAAAGAAGGAACAAGGTAACTCGAGTTCAGCTGAGGGTTCTCCAAGGGATGACGGGATGTTTTACTTAGATCCAGCAATGAAGGCCTTGATTTCTCTCCCCATGCATAGTATGCCCAGCAACCCAACTCATGAATATACCCCAAGCAGTACTAATTCAACTCCTCCCCTGAGTAGCTTCTGTAACCTAGACTCTGGCAACGCAACCATAATGATGATGAATAACCCGTTGAATGATTCAAGCATGGCGTTAGATCCTGTTGATGACTTGAAGGCCATGCCTAGGGATCTCTTCAATAATTTAGTCATGATTGAGTCAGATGATCCAATTGCAGCACTTAATGCAGGAGATAATCCAGACATAATGTCTGATGCCTTCGGGAACCAAATTGCAACAATGGATATTAATCTGTCAAATGATCCAAATATCGGGCCTAATGAGTTTTTTAATCCGAGTACTATACCTCATGCACCAAATGATCCAATTAGCACAACATCCGATGCTCTAAATATGATACGTATTGTGCCAGATGATTCAAATCTAGACTCAGTATTTGATGGCTTCACTCTAGAGATGCTGTTTACGGATCCATTGGATGATGAGAACTTCATTGTGGACAATCCAAATGAGGCGGCTAAC

>CpMADS173_evm_TU_contig_38760_1_PACid_16431242
ATGACTAGAAAGAAGGTTAAGCTTGCTTATATCACTAACAACTCTGCAAGAAAAGCCACATTCAAGAAAAGGAAGAAGGGGCTAATGAAGAAAGTGAGTGAATTTAGCACTCTTTGCGATGTCAAAGCCTTTACAATCATTTATAGCCCTTATGACTTGCAACCAAATGTTTGGCCTTCCCCTCTCGGAGCCCAACATGTGCTTGCTGACTTTAAGAGGATGCCCAAGATGGAGCAGAGCAAGAAGATGGTGAATCAGGAGAGCTTCTTACGCCAGAGGATCACTAAAGCAATCGACCAACTGAAGAAGCAGTGCAACGATAATCGCAAAAAAGAGATAACGGATATCATGTTCCAAAGTCTTACTGGGAAGTCCCTCCACGAACTCATCCTTATTGATCTTAACAATTTGGGTTGGCTCATCGAACAACACCTCAAAGAAATCCTAGAGAGCATGGAAACACTCAGCAAGTCACCTCAGCCTCAGGAGGCGACAGACAAAGGAGTGATGAAGGGTCCTGGTGAGACTTTCACTCAAATCAAGGAGGATTCTACGGTGCAGACGCTGCAGCAGTCACAAATGCAGTTCATTGATGGGATGAATCTTCAAGCACAGCAACAGCGTTATGTTGGGTTGAACGGGGAACAGGCAGAGATGATGGTGCCATTCACAGATCAGAACTACCAGAATAATGGATTGGTATGGTCCAGTGTGTTTAATTACCCCTAG

>CpMADS174_evm_TU_contig_38760_1_PACid_16431242
ATGACTAGAAAGAAGGTTAAGCTTGCTTATATCACTAACAACTCTGCAAGAAAAGCCACATTCAAGAAAAGGAAGAAGGGGCTAATGAAGAAAGTGAGTGAATTTAGCACTCTTTGCGATGTCAAAGCCTTTACAATCATTTATAGCCCTTATGACTTGCAACCAAATGTTTGGCCTTCCCCTCTCGGAGCCCAACATGTGCTTGCTGACTTTAAGAGGATGCCCAAGATGGAGCAGAGCAAGAAGATGGTGAATCAGGAGAGCTTCTTACGCCAGAGGATCACTAAAGCAATCGACCAACTGAAGAAGCAGTGCAACGATAATCGCAAAAAAGAGATAACGGATATCATGTTCCAAAGTCTTACTGGGAAGTCCCTCCACGAACTCATCCTTATTGATCTTAACAATTTGGGTTGGCTCATCGAACAACACCTCAAAGAAATCCTAGAGAGCATGGAAACACTCAGCAAGTCACCTCAGCCTCAGGAGGCGACAGACAAAGGAGTGATGAAGGGTCCTGGTGAGACTTTCACTCAAATCAAGGAGGATTCTACGGTGCAGACGCTGCAGCAGTCACAAATGCAGTTCATTGATGGGATGAATCTTCAAGCACAGCAACAGCGTTATGTTGGGTTGAACGGGGAACAGGCAGAGATGATGGTGCCATTCACAGATCAGAACTACCAGAATAATGGATTGGTATGGTCCAGTGTGTTTAATTACCCCTAG

>CpMADS175_evm_model_supercontig_117_19_PACid_16406373
ATGGCTAGAAAGAAGGTGAAACTCGCTTACATCGCCAATGATTCCTCTAGGAAAGCAACCTACAAGAAAAGGAAGAAGGGATTGATGAAAAAGGTAAGCGAGTTAAGTACTTTATGTGGTGTTAACGCGTGTTTGATTCTTTACAGTCCTTATGATGCTGAAGCTGAAGTTTGGCCTTCTTCTATGGGAGTCCACCAAGTGGTCACTGATTTCAAAGGGATGTCTGAGATAGATCGGAGTAAAAAGATGGTGAACCAGGAGAGTTTTCTTAAGCAAAGAATCAACAAAGGTAGAGAACAACTTAGAAAACAACGCCAAGGCAATCATGATACCGAGATGACTCGAATTTTATTTGAAAGTCTAGCAGGGAAGCCATTAACAAATTTAAGCATGAGAGGTTTAAACGGTCTCGGGCGAATGACCCAAAATTTCTCAAAAAATGTCCAGAGAAAGATTGATAGGCTTACGAAGAATGGTAAGAATTCTCAGGAAACACCAAAAATAGATATCCAGTTAAATAACATGGATGACATTAAGACTTTAATGAAGGGGAAATCCTGGTTCGTGGAATTAGAGCATGCGAAAATGATTCCATCCATGGAGGATAAGAACAATGACAAGAAAGATGAAACTACCTCAACTAAAAGCTTCCCCTAA

>CpMADS176_evm_model_supercontig_117_23_PACid_16406378
ATGGTCAGGAAGAAGATAAAAATTGCTTTCATAGTTAATGATAAAGCCAGAAAGGTGACCTTCAACAAAAGAATGAAGGGACTATTGAAGAAGTTAAGTGAATTGACCATTTTATGTGGAGTTAATGCAGGCGTAATCATCTATAATCCTTACAGCATGAAACTTGAGGTTTGGCCTTCTGCAATGGGAGTTCAACAAGTCCTGACGGATTTCAACAATATATCCGAGATCAATCGCAACAAAAAGATGGTGAACCAAGGGGTATTTCTCGAAGAAGGGATTAAGAAAATGAATGATCAAGTTGAGAAGCAACATAAGAAAAATCGTGAAAACGAAATTATGCAACTGTTATTTAAACACCTAACAGGGAAGTCCGCAAACAATACAAACAAAAGAGATTTGAAAGAGCTTGGATTTCTGATCCAAAGACTTCTTAAAAATATTCAAGAAGTTAAAGATAAACTTATAAAAGCTTCTCGAGATGTACAAGGAGCAGGAGAGGATGTCTAG

>CpMADS177_evm_model_supercontig_654_3_PACid_16424525
ATGGCAGATGAGGGGACATCAAGTAAAAACAAAGGTCGTCAAAAGATCGAGTCAAAAAAGATGGAGAATGAAGCCAGTCTCCAAGTTACCTTATCAAAACATCAAAGTAGCCTTTTTAAGAAGGCGAGTGAACTTTGCACTCTTTGTAGACCAGATGTTGGCCTTATTGTTTTCTCCCCTGGAAATAGGGCCTTCTGCTATGGCAATCCTAATATCGATATTGTGATTGATTGTTTTCTTAGTATTGATGTTCGGCCAGCTCGAGATCCTGACAACGAAAATGATACTCAACAAATAATCAGTAGGATCACTGAGGCTCAAGACAAGGAGGAGGCAGCAAGGAAGCGAGGTAAAGAGCTCAAACGAAGAAGAAAAGGCTTGATGAAAGAGCTTTGGTATACGCGTTCAATGGACAAATTCAACCTGGAAGAGCTTGAAGTTTTGGATGTTGGTATGAAGGCCTTGTGGAATGGTGTTGCCGAACTCGCAAAGAAGCTAAAGAAGGAACAAGGTAACTCGTGTTCAACCGAGGGTTCTCCAAGGGATGACGGGATGTTTTACTCAGATCCAGCAATGAAGGCCTTGACTACTCTCTCCATGCCTAGTATGCCCAGCAACCCAACTCATGAATATGCCCCCAGCAGTACTAATTCAGCTCCTCCCCTGAGTAGCTTCTGTAACCTAGACTCTGGCAATCCCAACATAATGATGATGGATAACCCGTTGAATGATTCAAGCATGGCGTTAGATCCTGTTGATGACTTGATGGCCATGGCTAGGGATCTCTTCAATAATTTAGTCATGATTGAGTCAGATGATCCAATTGCAGCACTTAATGCAAGAGATAATCTAGACATAATGTCTGATGCCTTCGGGAACCAAATTGCAACAATGGATATTAATCTGTCAAATGATCCAAATATCAGGCCTAATGAGTTTTTTAATCCGAGTACTATGCCTCATGCACCAAATGATCCAATTAGCACAACATCCGATGCTCTAAATATGATACGTATTGTGCCAGATGATTCAAATCTAGACTCAGTATTTGATGGCTTCACTCTAGAGATGCTGTTTGCGGATCCATTGGATGATGAGAACTTCATTGTGGACAATCCAAATGAGGTGGCTAACGGTGATAATCCGAAAAAAATGCCGCCTCCTCTTGCAGGGAATGTTCTAGGAAGCGGCCAAGGATTTTAA

>CpMADS178_evm_TU_contig_32899_1_PACid_16430171
ATGAAGAAGGGGCTAATGAAGAAAGTGAGTGAACTTAGCACTCTTTGCGATGTCAAAGCTTGTGTTATTATTTACAGCCCTTATGACTCACAACTAGATGTTTGGCCTTCCCCTCTCAAATCCGAACACGTGTTTGATGACTTTAAGAGGATGCCTGAGATGGAGCAAAACAAGAAGATGGTGAATCAAGAGAGCTTACTGTGCTAG

>CpMADS179_evm_model_supercontig_2684_2_PACid_16415458
ATGGAGAATGAAGCCAGTCTCCAGGTTACCTTCTCAAAACATCGAAGTAGCCTTTTTAAGAAGGCGAGTGAACTTTGCACTCTTTGTAGACCAGATGTTGGCCTTATTGTTTTCTCCCCTGGAAATAGAGCCTTCTGCTATGGCAATCCTAATATTGATATTGTGATTGATTGTTTTCTTAGTATTGATGTCCGTCCAACTCGAGATCCTGACAACGACAATGATACTCAACAAACAATCAGTAGGATCACTGAGGCTCAAGACAAGGAGGAGGCAGCAAGGAAGCGAGGTAAAGAGCTCAAACAAAGAAGAAAAGGCTTGATGAAAGAGCTTTGGTATACGCGTTCAATGGACAAATTTAACCTAGAAGAGCTTGAAGTTTTGGATGTTGGTATGAAGGCCTTGTGGAATGATGTTGCCGAACTCGCAAAGAAGCTAAAGAAGGAACAAGGTAACTCGAGTTCAGCCGAGGGTTCTCTAAGGGATGACGGGATGTTTTACTCAGATCCAGCAATGAAGACCTTGACTACTCTCCCCATGCCTAGTATGCCCAGCAACCCAACTCATGAATATACCCCCAGCAGTACTAATTCAACTCCTCCCCTGAGTAGCTTCTGTAACCTAGACTCTGGCAATCCCAACATAATGATGATGGATAACCCGTTGAATGATTCAAGCATGGCGTTAGATCCTGTTGATGACTTGATGGCCATGCCTAGGGATCTCTTCAATAATTTAGTTATGATTGAGTCAGATGATCCAATTGCAGCACTTAATGCAGGAGATAATCCAGACATAATGTCTGATGCCTTCGGGAACCAAATTGCAACAATGGATATTAATCTGTCAAATGATCCAAATATCGGGCCTAATGAGTTTTTTAATCCGAGTACTATGCCTCATGCACCAAATGATCCCATTAGTACAACATCCAATCCTCTAAATATGATATGTATTGTGCCAGATGATTCAAATCTAAACTCAATATTTGATGGCTTCACTCTAGAGATGCTGTTTGCGGATCCATTGGATGATGAGAACTTCATTGTGGACAATCCAAATGAGGTGGCTAACGGTGATAATCCGAAAACAATGCCGCCTCCTCTTGCAGGGAATGTTCTAGGAAGCGGCCAAGGAATTTAA

>CpMADS180_supercontig347_FGENESH
ATGGTAGATGAGGGGACATCAAATAAAAGCAAAAGTCGTCAAAAGATCGACCTTTTTAAGAAGGCGAGTGAACTTTGCACTCTTTGTAGACCAGATGTTGGCCTTATTGTTTTCTCCCCTGGAAATAGGGCCTTCTGTTATGGCTATCCTAATATCGATATTGTGATTGATCGTTTTCTTAGTATTGATGTTCGTCCAGCTCGAGATCCTGACAACGACAATGATACTCAAGAAACAATCAGTAATATCACTGAGGTGCTTAAGACAAGGAGGAGGCAACAAGGAAGCGAGATGAAAGAGCTTGAAGTTTTGGATGCTGGTATGAAGGCCTTGTGGAATGATGTTGCCGAACTTGCAAAGAAGCTAAAGAAGGAACAAGGTAACTCGAGTTCAGCTGAGGGTTCTCCAAGGGATGACGGGATGTTTTACTCAGATCCAGCAATGAAGGCCTTGACTACTCTCCCCATGCCTAGTATGCCCAGCAACCCAACTCATGAATATGCCCCCAGCAGTACTAATTCAACTCCTCCCCTGAATAGCTTCTGTAACTTAGACTCTGGCAATCCCAACATAATGATGATGGATAACCCGTTGAATGATTCAAGCATGGCGTTAGATCCTGTTGATGACTTGAAGGCCATGCCTAGGGATCTCTTCAATAATTTAGTCATGATTGAGTCAGATGATCCAATTGCATCACTTAATGCAGGAGATAATCCAGACATAATGTCTGATGCCTTCGGGAACCAAATTGCAACAATGGATATTAATCTGTCAAATGATCCAAATATCGGGCCTAATGAGTTTTTTAATCCGATTACTATGCCTCATGCACCAAATGATCCAATTAGCACAACATCCGATGCTCTAAATATGATATGTATTGTGCCAGATGATTCAAATCTAGACTCAGTATTTGATGGCTTCACTCTAGAGATGCTGTTTGCGGATCCATTGGATGATGAGAACTTCATTGTGGACAATCCAAATGAGGCAGCTAACGATGATAATCCAAAAAAAATGCCGCCTCCTCTTGCAGGGAATGTTCTAGGAAGCGGCCAAGGATTTTAA

>CpMADS181_evm_TU_contig_26058_2_PACid_16429418
ATGACTAGAAAGAAGGTTAAGCTCGCTTATATCACTAACGACTCTGCAAGAAAAGCCATGTTCGAAAAAAGAAAGAAGGGATTGATAAAAAAGGTGAGTGAACTCAGCACTCTCTGCGATGTCAAAGCCTGTGCAATCATTTACAGCCCCTATGACTCAAAACAAGAGGTTTGGCCTTCCTCTTTCGGAGCCCAATGCGTACTTTCTAATTTTAAGAGGTTGCCCGAGATGGAGCAAAGCAAGAAGATGGTGAATCAAGAGAGCTTCTTGTGCCAAAAGATCGCCAAGGCAACTGATCAACTGAAGAAACAGTGCAAGGATAATCGCGAGAAAGAGATCACGTATATCATGTTCCAAAGTCTTATTCGGAAGCCCCTCCACCAGCTCAACCTCATTGATCTCAACAATTTGGGTTGGCTTATTGAATAA

>CpMADS182_evm_model_supercontig_185_2_PACid_16411680
ATGACTAGAAAGAAGGTTAGGCTTGCTTATATCACTAATAACTCTGCAAGAAAAGCTACATTCAAGAAAAGAAAGAAGGGGCTGATGAAGAAAGTGAGTGAACTTAGCATTCTTTGTGATGTCAAAGCCTGTGCAATTATGTACAACCCTTATGACTCACAACTAGATGTTAGGCCTTCCCCTCTTGGAGCCCAACACGTGCTTGTTGACTTTAAGAGGATGCTTGAGATGTAG

>CpMADS183_evm_model_supercontig_348_7_PACid_16418114
ATGGAGAATGAAGCCAGTCTCCAAGTTACCTTCTCAAAACATCGAAGTAGCCTTTTTAAGAAGGCGAGTGAACTTTGCACTCTTTGTAGACCAGATGTTGGCCATATTATTTTCTCCCCTGGAGATAGGGCCTTCTGCTATGGCAATCCTAATATCGATATTGTGATTGATCGTTTTCTTAGTATTGATGTTCGTCCAGCTCGAGATCCTCACAACGACAATGATACTCAACAAACAATCAGTAGGATCACTGAGGCTCTAGACAAGGAGGAGGCAGTAAGGAAGCGAGGTAAAGAGCTCAAACAAAGAAGAAAAGGCTTGATGAAAGAGCTTTGGTATACGCGTTCAATGGACAAATTCAACCTGGAAGAGCTTGAAGTTTTGGATGCTGGTATGAAGGCCTTGTGGAATGATGTTGCCGAACTTGCAAAGAAGCTAAAGAAGGAACAAGGTAACTCGAGTTCAGCTGAGGGTTCTCCAAGGGATGACGGGATGTTTTACTCAGATCCAGCAATAATGGGCTTGACTACTCTCCCCATGCCTAGTATGCCCAGCAACCCAACTCATGAATATGCCCCCAGCAGTATTAATTCAACTCCTCCCCTGAGTAGCTTCTGTAACCTAGACTCTGGCAATCCCAACATAATGATGATGGATAACCCGTTGAATGATTCAAGCATGGCATTAGATCCTGTTGATGACTTGAAGGCCATGCCTAGGGATCTCTTCAATAATTTAGTCATGATTGAGTCAGATGATCCAATTGCATCACTTAATGCAGGAGATAATCCATACATAATATTTTATGCCTTCGGGAACCAAATTGCAACAATGGATATTAATCTGTCAAATGATCCAAATATCGGGCCTAATGAGTTTTTTAATCCGAGTACTATGCCGCATGCACCAAATGATCCAATTAGCACAACATCCGATGCTCTAAATATGATACGTATTGTGCCAAATGATTCAAATCTAGACTCAGTATTTGATGGCTTCACTCTAGAGATGCTATTTGCGGATCCATTGGATGATGAGAACTTCATTGTGGACAATCCAAATGAGGCGGCTAACGGTGATAATCCGAAAAAAATGCCGCCTCCTCTTGCAGGGAATGTTCTAGGAAGCGGCCAAGGATTTTAA

>CpMADS184_evm_model_supercontig_347_5_PACid_16418101
ATGGAGAATGAAGCCAGTCTCCAAGTTACCTTCTCAAAACATCGAAGTAGCCTTTTTAAGAAGACGAGTGAACTTTGCACTCTTTGTAGACCAGATGTTGGCCTTATTGTTTTCTCCCCTGGAAATAGGGCCTTCTGCTATGGCAATCCTAATATCGATATTGTGATTGATCGTTTTCTTAGTATTGATGTTCGTCCAGCTCGAGATCCTGACAACGAAAATGATACTCAACAAATAATCAGTAGGATCACTGAGGTGCTTAAGACAAGGAGGAGGCAGCAAGGAAGTGAGCTGAAAGAGCTTGAAGTTTTGGATGCTTGTATGAGGGCCTTGTGGAATGATGTTGCCGAACTTGCAAAGAAGCTAAAGAAGGAACAAGGTAACTCGAGTTCAGCTGAGGGTTCTCCAAGGGATGACGGGATGTTTTACTCAGATCCAGCAATGAAGGCCTTGACTACTCTCCCCATGCCTAGTATGCCCAGCAACCCAACTCATGAATATGCCCCCAGCTGTACTAATTCAACTCCTCCCCTGAATAGCTTCTGTAACCTAGACTCTGGCAATCCCAACATAATGATGATGGATAACCCGTTGAATGATTCAAGCATGGCGTTAGATCCTGTTGATGACTTGAAGGCCATGCCTAGGGATCTCTTCAATAATTTAGTCATGATTGAGTCAGATGATCCAATTGCATCACTTAATGCAGGAGATAATCCAGACATAATGTCTGATGCCTTCGGGAACCAAATTGCAACAATGGATATTAATCTGTCAAATGATCCAATATCGGGCCTAATGAATGATTCAAATCTAGACTCAGTATTTGATGGCTTCACTCTAGAGATGCTATTTGCAGATCCATTGGATGATGAGAACTTCATTGTGGACAATCCAAATGAGGCGGCTAACGGTGATAATCCGAAAACAATGCCGCCTCCTCTTGCAGGGAATGTTCTAGGAAGCGGCCAAGGATTTTAA

>CpMADS185_evm_model_supercontig_30_166_PACid_16416962
ATGAGTAGAAAGAAGGTTAAGCTTACTTATATCACTAACAACTCTGCAATAAAAGCCACATTCAAGAAAAGGAAGAAAGGGCTGATGAAGAAAGTGAGTGAACTTAGCACTCTTTGTGATGTCAAAGCCTGTACAATCATTTACAGCCCTTATGACTCACAACTAGATGTTTGGCCTTCCCCTCTCGGAGCCCAACATGTGCTTGCTGACTTTAAGAGGATGCCCGAGATGGAGCAGAGCAAGAAGAAGGTGAATCAGGAGAGCTTCCTGTGCTAG

>CpMADS186_evm_TU_contig_24748_2_PACid_16429367
ATGGAAGATGAGGGGACATCAAGTAAAAGCAAAGGTCGTCAAAAGATCGAGTCAAAAAAGATGGAGAATGAAGCCAGTCTCCAAGTTACCTTATCAAAACATCGAAGTAGCCTTTTTAAGAAGGTGAGTGAACTTTGCACTCTTTGTAGACCAGATGTTGGCCTTATTGTTTTCTCCCCTGGAAATAGGGCCTTCTGCTATGGCAATCGTAATATCGATATTGTGATTGATCGTTTTCTTAGTATTGATGTTCGTCCAACTCGAGATCCTGACAACGAAAATGATACTCAACAAATAATCAGTAGGATCACTGAGGCTCAAGACAAGGAGGAGGCAGCAAGGAAGCGAGGTAAAGAGCTCAAACAAAGAAGAAAAGGCTTGATGAAAGAGCTTTGGTATACGCGTTCAATGGACAAATTCAACCTGGAAGAGCTTGAAGTTTTGGATGCTTGTATGAAAGCCTTGTGGAATGATGTTGCCGAACTTGCAAAGAAGGAACAAGGTAACTCGAGTTCAGCTGAGGGTTCTCCAAGGGATGACGGGATGTTTTACTCAGATCCAGCAATGAAGGCCTTGACTACTCTCCCCATGCCTAGTATGCCCAGCAACCCAACTCATGAATATGCCCCCAGCAGTACTAATTCAACTCCTCCCCTGAGTAGCTTCTGTAACCTAGACTCTGGCAAGCCCAACATAATGATGATGGATAACCCGTTGAATGATTCAAGCATGGCGTTAGATCCTGTTGATGACTTGAAGGCCATGCCTAGGGATCTCTTCAATAATTTAGTCATGATTGAGTCAGATGATCCAATTGCAGCACTTAATGTAGGAGATAATCCAGACATAATGTCTAATGCCTTCAGGAACCAAATTGCAACAATGGATATTAATCTGTCAAATGATCCAAATATCGGACCTAATGAGTTTTTTAATCCGAGTACTATGTCTCATGCACCAAATGATCCAATTAGCACAACATCCGATGCTCTAAATATGATACGTATTGTGCCAGATGATTCAAATCTAGACTCAGTATTTGATGGCTTCACTCTAGAGATGCTGTTTGCGGATCCATTGGATGATGAGAACTTCATTGTGGACAATCTAAATGAGGCGGTTAACGGTGATAATCCGAAAACAATGCCGCCTCCTCTTGCAGGGAATGTTCTAGGAAGCGGCCAAGGATTTTAA

>CpMADS187_evm_TU_contig_36643_1_PACid_16430884
ATGGAAGATGAGGGGACATCAAGTAAAAGCAAAGGTCGTCAAAAGATCGAGTCAAAAAAGATGGAGAATGAAGCCAGTCTCCAAGTTACCTTATCAAAACATCGAAGTAGCCTTTTTAAGAAGGTGAGTGAACTTTGCACTCTTTGTAGACCAGATGTTGGCCTTATTGTTTTCTCCCCTGGAAATAGGGCCTTCTGCTATGGCAATCCTAATATCGATATTGTGATTGATCGTTTTCTTAGTATTGATGTTCGTCCAGCTCGAGATCCTGACAACGAAAATGATACTCAACAAATAATCAGTAGGATCACTAAGGCTCAAGACAAGGAGGAGGCAGCAAGGAAGCGAGATAAAGAGCTCAAACAAAGAAGAAAAGGCTTGATGAAAGAGCTTTGGTATACGCGTTCAATGGACAAATTAAACCTGGAAGAGCTTGAAGTTTTGGATGCTGGTATGAAGGCCTTGTGGAATGATGTTGCCGAACTTGCAAAGAAGCTAAAGAAGGATCTAGGTAACTCGAGTTCAGCTGAGGGTTCTCCAAGGGATGACGGGATGTTTTACTCAGATCCAGCAATGAAGGCCTTGACTACTCTCCCCATGCCTAGTATGCCCAGCAACCCAACTCATGAATATGCCCCCAGCAGTACTAATTCAACTCCTCCCCTAAGTAGCTTCTGTAACCTAGACTCTGGCAATCCCAACATAATGATGATGGATAACCCGTTGAATGATTCAAGCATGGCGTTAGATCCTGTTGATGACTTGAAGGCCATGCCTAGGGATCTCTTCAATAATTTAGTCATGATTGAGTCAGATGATCCAATTGCAGCACTTAATGCAGGAGATAATCCAGACATAATGTCTGATGCCTTCGGGAACCAAATTGCAACAATGGATATTAATCTGTCAAATGATCCAAATATCGGGCCTAATGAGTTTTTTAATCCGAGTAATATGCCTCATGCACCAAATGATCCAATTAGCACAACATCCGATGCTCTAAATATGATACGTATTGTGCCAGATGATTCAAATCTAGACTCAGTATTTGATGGCTTCACTCTAGAGATGCTGTTTGCGGATCCATTGGATGATGAGAACTTCATTGTGGACAATCCAAATGAGGCGGTTAACGGTGATAATCCGAAAACAATGCCGCCTCCTCTTGCAGGGAATGTTCTAGGAAGCGGCCAAGGATTTTAA

>CpMADS188_evm_model_supercontig_0_43_PACid_16403948
ATGGGTAGAGGAAAATTACACATGGAGCTTATTACAAAAGTGTACTCTCGTTCTCAAACCTACCAGAAAAGAAAAAAAGGATTGAAGAAGAAAGCACTAGAATTCTCCACTCTGTGCGGCGTGGACACGTGCATGATCCTCTATGGCCCTAATCACAAAGGCCAAACCCGTAAGGCTGAGGTCTGGCCTGACTCGCCTTCCGAAGTTTTCCGAATCATTGGCAAGTACAAGGCCAAGGCTTTCGATTCTCATGCAGTAAGATCCTTTGACTTGTTCGATTTCTTCTCGAGACGTAACAAGAAGATTCAAGATGATATTTTGAAGCTGCGCAAAACCAACATCACAGCCAAGTTTCCCACTTGGAATAATTCTCTCAACAATCTTTCTCTTGATCAAATCAAAGCACTTCTGATTAAGTTTGATGCTGTTCTTGAAGTTGTGAAGATGAAGGTTATGATGATCAAGGAAGATAAGCGTTTGATAGATGAGTCCAGCATTATTCCATGCATAAATCCTATAAATAATTTTAGAAAAGATTCCTCTCTCCAGAAGGAGATGAAACCTGAAGCTGTTAGCACCTATTTGAAGCCATATGGAGCCATGCAAATAATGCCTCAGTTTTCCCCCGCTGATCAGACAACTCTTTATAATCAGATAGCAGTTCAACAAGTCGATCATCATGTAAACTCTCTTGATCATTATAATCAGATGATTATGATGATGATGGTGATGAATGGTAGTGATCAATTTACTCAATTCAGCTGCAATACTAACAACAACAACAATAACAATAATAATAATGATAAGATAAATAATTCATTTTATAGTTTGTCAAGTAGTAAGGTGATGAAGGATGTTATGTTCAGCAATCAAATGGTGAGGCCGAGGATGTGCCTGTATGAGCCATTGATGCAGCCGGTGCCGCCTTTCGGACACTGCAATATGATGTTACCAAGGCCAAGCAATTCCTCCCAAGTGCTGATGGGCTCACAGTTTTCTGAATTCTACTGTGGAATCAATGAAGATGATCAGTCCAAGATTGTATAA

>CpMADS189_supercontig185_rice
ATGGCTAGAAAGAAGGTTAAACTCGCTTATATCACAAACGACTCTGCAAGAAAAGCCATGTTCAAAAAAAGGAAGAAGGGATTGATGAAAAAAGTGAGTGAACTAAGCACTCTCTGTGATGTCAAAGCCTGTGCAATCATTTACAACCCCTATGATTCAAAACAAGAGGTTGCCCAAGATGGAGCAAAGAAGAAGATGGTGAATCAAGAGACCTTCTTGTGCCAAAAGATCGCCAAGGAAATAGATCAACTAAAAAAACAGTGCAAGGACAATCACGAGAAAGAGATCACGCATATCATGTTCCAAAGTCTTATCGGGAAGCCCCTCCACCAACTCAACCTTGTTAATCTCAACAATTTTGGTTGGTTTATTGAACAATGCCTCAAAGAAATCCAAAAGAGTATTGGAACACTTTGGAAGTCACCTTAG

>CpMADS190_evm_TU_contig_37906_1_PACid_16431099
ATGGCAGATGAGGGGACATCAAGTAAAAACAAAGGTCGTCAAAAGATCGAGTCAAAAAAGATGGAGAATGAAGCCAGTCTCCAAGTTACCTTCTCAAAACATCGAAGTAGCCTTTTTAAGAAGGCGAGTGAACTTTGCACTCTTTGTAGACCAGATGTTGGCCTTATTGTTTTCTCCCCTGGAAATAGGGCCTTCTGCTATGGCAATCCTAATATCGATATTGTGATTGATCGTTTTCTTAGTATTGATGTTCGCCCAGCTCGAGATCCTCACAACGACAATGATACTCAACAAACAATCAGTAGGATCACTGAGACAAGGAGGAGGCAGCAAGGAAGCGAGGTAAAGAGCTCAAACAAAGAGAAAAGCTTGATGAAAGAGCTTTGGTATACGCGTTTAATGGACAAATTCAACCTGGAAGAGCTTGAAGTTTTGGATGTTGGTATGAAAGCCTTGTGGAATGATGTTGCCGAACTTGCAAAGAAGCTAAAGAAGGAACAAGGTAACTCGCGTTCAACTGAGGGTTCTCCAAGGGATGACAGGATGTTTTACTCAGATCCAGCAATGAAGGCCTTGACTACTCTCCCCATGCCTAGTATGCCCAGCAACCCAACTCATGAATATGCCCCCAGCAGTACTAATTCAACTCCTCCACTGAGTAGCTTCTGTAACCTAGACTCTGGCAATCCCAACATAATGATGATGGATAACCCGTTGAAAGATTCAAGCATGGCGTTAGATCCTGCTGATGACTTAAAGGCCATGCCTAGGGATCTCTTCAATAATTTAGTCATGATTGAGTCAGATGATCCAATTGCAGCACTTAATGCAGGAGATAATCCAGACATAATGTCTGATGCCTTCGGGAACCAAATTGCAACAATGGATATTAATCTATCAAATGATCCAAATATCGGGCCTAATGAGATTTTTAATCCGAGTACTATGCCTCATGCACCAAATGATCCAATTAGCACAACATCCAATGCTCTAAATATGATACGTATTGTGCCAGATGATTCAAATCTAGACTCAGTTGTTTGCGGATCCATTGGATGA

>CpMADS191_evm_TU_contig_36253_1_PACid_16430801
ATGGCAGATGAGGGGACATCAAGTAAAAACAAAGGTCGTCAAAAGATCGAGTCGAAAAAGATGGAGAATGAAGCCAGTCTCCAAGTTACCTTCTCAAAACATCGAAGTAGCCTTTTTAAGAAGGCGAGTGAACCTTGCACTCTTTATAGACAAGATGTTGGCCTTATTGTTTTCTCCCCTGGAAATAGGGCCTTCTGCTATGGCAATCCTAATATCGATATTGTGATTGATCGGTTTCTTAGTATTGATGTTCGTCCAATTAAGATCCTGACAACGACAATGATACTCAACAAACAATCAGCTCAAGACAAGGAGGAGGCAGCAAGGAAGCGAGGTAAAGAGCTCAAACAAAGAAGAAAAGGATTGATGAAAGAGCTTTGGTATACGCATTCAATGGACAAATTCAGCTTGGAAGAGCTTGAAGTTTTGGATGCTGNN

>CpMADS192_evm_model_supercontig_173_29_PACid_16410982
ATGAGTGCAACTACTTGCAGTTCAGTGAAAAAAAGAAAAATTCCAACGCAAAAACGTGAAACAAAAAAGCAGAGAGTTGTTACATTCAGTAAAAGAGGAACGGGTCTGTTTAACAAAGCAGCAGAATTGTGTGTTCTCTGCAATGCTCAGGTTGTAATTTTGGTTTCTGCTCCTTTGGCCAAAGAAAAGTTTTATACTTTTGCACACCCTAACATCAATCTTCTTCTCGACACATTCCTCAATAACCATGTCTCTCATCCCATCAACAATTACAATAATCTTTCTACTTCTTCGTCTCATCAAAATATGGAGCAATTAACTCCTAACAATAATGTGTCCAAGACCAAGAAGAGAAAGAGAGAGTCTGAAGAGTTTTGGGGGGAAAATGAAGACTTTGATGTTTACCAAACACCTGAAGAGGTGACATCAATCATCGAGAAGTTAGAAAATGTGAGAGAAAATGTGGCGCTCAAACTTCAAAAATTATCAACTTCTAATAATCAAGATATTAACAGTAGCGATCATCAAAACTATCATCTTGGGTGCTTTGCTGAAGATATAATGAACATTAATAATGAGTACAGTAAAGAGAGTGGTGATCAAAGTCAGTTTATGACATCCGTTGTGTTTCAGAATTTATCAACTTCTACTTATCATGGTAGTTGCATTGATCAAAATATAGTGGACATTGATGGATTCAAGAACAATGTTGATTTTATGCAAATGTTGCCTCTAAAATCTACTATGCTTACACACAATACCAACAATGACAGCCAAGATATTGAGAATTATCACAATGATATGGGTACTACATTTGAAGCCCCATTATTCTTCTCTAATGGCGTCGAAAATTATCAAGATATTGGTAGTGGTGATCATCAAAACTATCATCTTGGGTGCTTTGCTGAAAATATAATGAATATTAGTCATGAGTACAATAATGAAAGTGGCGATCAGAGTCAGTTTATGTCATCTGTTGTGTTTCAAAATTTATCAACTTCTACTTATCAAGATGGTTGCATTGATCAAAATATGGTGAACGTTGATGGAAACAAGAACAATGTTGCTTTTATGCAGATGTTGCCTCTAAACTCTATTATGTTTACACACAATACCAACAATGGCACCCAAGATATTGAGAACTATCACTGTGATATGGGTACTACATTTGAACCCCCATTATTTTTCTCTAATGGCATCGAGAGATGTGCTACGTCTTTTTGTATTGGTGATCAAAATTTTAGTTGGATGAATGATAAGATCACTACTTCATACAGTCAAAATGAACAATTTTCACCATCCTTCTCCTCCGATGACTTGGATCACCATATCAATACTTCTTTTGAGTGGGAATTCAGATATGAGAATCCTTCATTTCTTCAAGATAATGCTACTGGATTAGTTCCACTATTTTCTCATAGTGATAAAGGCATAGACAAGCAGAATTTGTCTGAATCAAATTTTAAAGATAATAGTTTTTCAGTTACTGGAGCAACAACTGACAATGACTTGCTTCTTGGTGACGACTATGTTAATTCTTCAACAATGGAGGATAACACTGAATTTTTTTCATTGTTGGAATCTTTCTTTTCTAGTTGA

>CpMADS193_evm_model_supercontig_265_5_PACid_16415434
ATGACTAGAAAAAAGGTTAAGCTTGCTTATATCACTAACAACTCTGCAAGAAAAGCAACATTCAAGAAAATGAAGAAGGGGCTGATGAAGAAAGTGAGTGAACTTAGCACTCTTTGCGATTTCAAAGCCTGTACAATAATTTACAGCCCTTATGACTCGCAACCAGATGTTTGGCCTTCCCCTCTTGGAGCCCATCATGTGCTTGCTGACTTTAAGAGGATGCCTGAGATGGAGCAGAGCAAGAATATGGGTTGGCTCATCGAACAACACCTCAAAGAAATCCAAAAGAGCATGGAAACACTCAGCAAGTCACCTTTGCCTCAGGAGGTGACAGACAAAGGAGTGATGAAGGGTCCTGGTGAGACTTTCACTCAAATCAAGGAGGATTCTATGGTGCAGACGCTACAGCAGCCGCAAATGCAGTTCGTTGATGGGATGAATCCTCAAGCACAACAACAGCATTATGTCGGGTTGAACGAGGAACAGACACGACAAAACACCATGATTGGAAATAAGGTTGAGCTTGCTTATATCACTAATGACTCTATAAGAAAAGCTATTAAAAAAAAGAAGAAGGAGTTGATGAAAAAAGTGAGTGAACTCAGCACTCTGTGCGATGTCAATGCCTGTGCAATCATTTACAGCCCCTATGACTCAAAACTAGAGGTTTGGCCTTCCCCTCTCGGAGCCCAACACGTGCTTGCTGACTCTAAGAGGATGCCCAAGATAGAGCAAAGCAAGAAGATGGTGAATCAAGAGTGCGTCTTACACCAAAGGATCACCAAGGCAACCGATCAACTGAAGAAATAG

>CpMADS194_supercontig185_FGENESH
ATGACTAGAAAGAAGGTTAAGCTTGCTTATATCACTAACAACTCTGCAAGAAAAGACACATTCAAGAAAAGGAAGAAGGGGCTGATGAAGAAACCTGTACAATCATTTACAAGCCCTTATGACTCGCAACCAGATGTTTGGCCTTCCCCTCTCGGAGCCCATCATGTGTTTGCTGACTTTAAGACGATGCCCGAGATAGAGCAGAGCAAGAAAATGGTGAATCAGGAGAGCTTCCTACGCCAGAGGATCACTAGAGCAATCGACCAAATGAAGAAGCAGCGTAGCGATAATCGCGAAAAGGAGATAACGGATATCATGTTCCAAAAAATCCAAAAGAGCATGGAAACACTACGCAAGTCACCTCAGCCTCAGGAGGCGACAGACAAAGGAGTGATGAAGGGTCCTGGTGAGACTTTCACTCAAATCAAGGAGGATTCTACGGTGCAGATGCTGCAGCAGTGGCAAATGCAGTTCGTTAATGGGATGAATTCTCAAGCACAGCAACAGCTTTATGTCGGGTTGAACGGGGAACAGGCAGAGATGATGGTGCCATTCACATATCAGAACTACCAGAATAATGGATTGATATGGTCCAATGTGTTTAATGACCCTTAG

>CpMADS195_evm_model_supercontig_139_40_PACid_16408539
ATGACTAGAAAAAGGGTTAAGCTTGCCTACATCACTAATGACTCTGTCAGAAAAACCACATTCAAGAGAAGGAAGAAGGCGCTAATGAAGAAAGTGAGCGAACTCAGCACTTTATGCGATGTCAAAGCTTGTGTAATCATTTACAACCCTTATGACTCGCAACCAGAAGTTTGGCCTTCCCCTATTGGAGTCCAACACGTGCTGGTTGACTTCAAAATGATGTCCGAGATGGAGCAGAGAAATAAAATGATGAATCAAGAGAGCTTTCTATGCCAGAGTATCACAAAGACAACAGGCCAACTGAAGAAGCAGCGTAAAGACAACCGCAAGAAGGAGATTACGCAGGTCATGTTTCAAAGTCTTATGGGAAAACCCTTCCACCAACTCAACCTTATTGATCTCAATGATCTAGGTTGGCTCATTGAACTGCACCTGAAGGAAATCCAAATGACGATGGAAACACTCAGTATGTCGCCTCAGCCTCAGGGAGCCACAGATGGAGGAATGATGAACGGTTATAGGGAGATATCCACTCAAATCAATGAGGATTCTTTGCCACATAACCTGCAGCAGCCACAAGCGTGGTTCATTGATGACATGAACCCTCAAGCACAGCAACAGCTACAAGCGTTGTTTATTGACGATATGAACCCCCAAGCAAGTCAACAACGGTTCGCTGATGACATGAATCCCCAAGCACAGCACCAGCTGCAAGTGTGGTCAGTTGACGACATGAATCCCCAAGCACAGCAACAGCCGCAGGCGTGGTTAGTTGACGACATGAACCCCCAAACACAGCAGCAGTCACAGGCGTGGTTCGCTGACGACATGAACCCTCAAGCACAACAACAGCCGCAAGCGTGGTTCGCTGACGACATGAATCCCCAAGCACAGCAGCAGCCGCAGGCGTGGTTAGCTGACGACATGAATCCCCAAGCACAGCAGCAGCCGCAGGCGTGGTTAGCTGACGACATGAATCCCCAAGCACTGCAGCAGCTGCAGGCGTGGTTAGCTGGCGACATGAATCCCCAAGCACAGCAGCAGCCGCAGGCGTGGTTAGCTGACGACATGAATCCCCAAACACAGCAGCAGCCGCAGGCGTGGTTAGCTGATGACATGAATCCCCAAGCACAGCAGCAGCCGTATGCGTGGTTCGTTGACGACATGAACCCCCAAGCACAACAGCAACTGCAAGCATTGTACATTGACGGCACGAACCTCCAAGCACCGCAGCAGCCACAAGCGTGGTTCATTGACGACATGACCCCCCAAACACAGCAGGAGCTGCAGGCATTGTTCATCGACGACACGAACCCCCAAGCACAACAACAACTGCAGGCATGTTTCGCTGACGACATGAACCCCCAAGCACAGCAGCAACCTCATTTAGGGTTTGGTAACAGGGACTAG

>CpMADS196_evm_model_supercontig_185_9_PACid_16411687
ATGACTAGAAAGAAGGTTAAGCTTGCTTATATCACTAACAACTCTACAAGAAAACCCACATTCAAGAAAAGGAAGAAGGGGCTGATGAAGAAAGTGAGTGAACTTAGCACTCTTTGCAATGTCAAAGCCTGTACAATCATTTACAACCCTTATGACTCGCAACCAGATATTTGGCCTTCCCCTCTCGGAGCCCAACATGTGCTTGCTGACTTTAAGAGGATGCCCGAGATGGAGCACAGTAAGAAGATGGTGAATCAGGAGAGCTTCCTGTGA

>CpMADS197_supercontig15_FGENESH
ATGGCTAAGAAAAAGACTAAAATTGCCCTCATAAGTGACAAAACAACGAGAACAGTGACCTTTAAAAAGAGGAAGAAGGGGTTGTTGAAGAAGGTAAGTGAACTAACCACTTTGTGTAGAGTTAATGTATGGTTTATCCTTTATAGTCCTTACAATGCTGAACTTGAGGTTTGGCCTTCTCCAAAAGGAGTTAACCAAATCTTAATGGAGTTCAATGGAATGTAA

>CpMADS198_supercontig1136_rice
ATGACTAGAAAGAAGGTTAAGCTTGCTTATATTACTAACAACTCTGCAAGAAAAGCCACATTCAAGAAAAGGAAGAAGGGGATGATGAAGAAAATGAGTGAACTTAGCACTCTTTGCAATGTCAAACCCTCCCTTATGACTCGCAATCATCATGTGTTTTCTGACTTTAAGAGGATGCTCGAGATGGAGCAGAGCAAGAAGATGGTGAATCAGGAGAGCTTCCTGCGCTAG

>CpMADS199_evm_model_supercontig_2758_2_PACid_16415792
ATGGAGAATGAAGCCAGTCTCCAAGTTATCTTCTCAAAACATCGAAGTAGCCTTTTTAAGAAGGCGAGTGAACTTTGCACTCTTTGTAGACCAGATGTTGGCCTTATTGTTTTCTCCCCTGGAAATAGGGCCTTCTGCTATGGCAATCCTAATATCGATATTGTGATTGATCGTTTTCTTAGTATTGATGTCCATCCAACTCGAGATCCTGACAACGACAATGATACTCAACAAACAATCAGTAGGATCACTGAGGCTCAAGACAAGGAGGAGGCAGCAAGGAAGCGAGGTAAAGAGCTCAAACAAAGAAGAAAAGGCTTGATGAAAGAGCTTTGGTATACGCGTTCAATGGACAAATTTAACCTAGAAGAGCTTGAAGTTTTGGATGTTGGTATGAAGGCCTTGTGGAATGATGTTGCCGAACTCGCAAAGAAGCTAAAGAAGGAACAAGGTAACTCGAGTTCAGCCGAGGGTTCTCCAAGGGATGACGGGATGTTTTACTCAGATCCAGCAATGAAGACCTTGACTACTCTCCCCATGCCTAGTATGCCCAGCAACCCAACTCATGAATATGCCCCCAGCAGTACTAATTCAACTCCTCCCCTGAGTAGCTTCTGTAACCTAGACTCTGGCAATCCCAACATAATGATGATGGATAACCCGTTGAATGATTCAAGCATGGCGTTAGATCCTGTTGATGACTTGATGGCCATGCCTAGGGATCTCTTCAATAATTTAGTTATGATTGAGTCAGATGATCCAATTGCAGCACTTAATGCAGGAGATAATCCAGACATAATGTCTGATGCCTTCGGGAACCAAATTGCAACAATGGATATTAATCTGTCAAATGATCCAAATATCGGGCCTAATGAGTTTTTTAATCCGAGTACTATGCCTCATGCACCAAATGATCCCATTAGTACAACATCCAATCCTCTAAATATGATACGTATTGTGCCAGATGATTCAAATCTAAACTCAGTATTTGATGGCTTCACTCTAGAGATGCTGTTTGCGGATCCATTGGATGATGAGAACTTCATTGTGGACAATCCAAATGAGGCGGCTAACGGTGATAATCCGAAAACAATGCCGCCTCCTCTTGCAGGGAATGTTCTAGGAAGCGGCCAAGGAATTTAA

>CpMADS200_evm_model_supercontig_358_1_PACid_16418269
ATGACTAGAAAGAAGGTTAAGCTCGCTTATATCACTAACGACTCTGCAAGAAAAGCCATGTTCGAAAAAAGAAAGAAGGGAGTGATAAAAAAGGTGAGTGAACTCAGCACTCTCTGCGATGTCAAAGCCTGTGCAATCATTTACAGCCCCTATGACTCAAAACAAGAGGGTTGGCCTTCCTCTTACGGAGCCCAATGCGTACTTTCTAATTTTAAGAGGATGCCCGAGATGGAGCAAAGCAAGAAGATGGTGAATCAAGAGAGCTTCTTGTGCCAAAAGATCGCCAAGGCAACTGATCAACTGAAGAAACAGTGCAAGGATAATCGCGAGAAAGAGATCACGTATATCATGTTCCAAAGTCTTATCGGGAAGCCCCTCCACCAGCTCAACCTCATTGGTCTCAACAATTTGGGTTGGCTTATTGAATAA

>CpMADS201_evm_TU_contig_40499_2_PACid_16431492
ATGACTAGAAAGAAGGTTAAGCTTGCTTATATCACTAACAACTCTGCAAGAAAAGCCACATTCAAGAAAAGGAAGAAGGGGCTGATGAAGAAAGTGAGTGAACTTAGCACTCTTTGCGATGTCAAAGCCTGTACAATCATTTACAGCCCTTATAACTCGCAACCAGATATTTGGCCATCCCTTCTCGAAGCCCAACATGTGCTTGCTGACTTTAAGAGGATGCCTGAGATGGCGCAGAACAAGAAGATGGTGAATCAGGAGAGCTTCCTATGCCAGAGGATCACTAAAGCAATCGACCACTGA

>CpMADS202_evm_model_supercontig_185_11_PACid_16411676
ATGATTAGAAAGAAGGTTAGGCTTGCTTATATCACTAATAACTCAGCAAGAAAAGCTATATTCAAGAAAAGAAAGAAGGGGCTGATGAAGAAAGTGAGTGAACTTAGCATTCTTTGTGATGTCAAAGCCTGTGCAATTATTTACAACCCTTATGACTCACAACTAGATGTTAGGCCTTCCCCTCTCGGAGCCCAACACGTGCTTGTTGACTTTAAAAGGAGGCCTGAGATGGAGCAAAATAAGAAGATGTCCCTTCACCAACTCAACCTTATTGATCTCAACGATTTGGGTTGGCTCATCGAACAACACCTCAAAGGAATCCAGAAGAGGATGGAAACACTCAGCAAGTCACCTCAGCCTCAAGAGGGGACAGATGGAGGAGTGATGATGGGTTTTGGTGAGACTTTCACTCAAATCAAGGAGGATTCTATGGTGCAGAAGCTGCAACAGCTGCAGATGCAGTTCATTGATGGGATGAATCCTCAAGCACAACAACAGTCTTATATAGGATCATAG

>CpMADS203_evm_model_supercontig_654_7_PACid_16424529
ATGGCAGATGAGGGGACATCAAGTAAAAGCAAAAGTCGTCAAAAGATCGAGTCAAAAAAGATGGAGAATGAAGCCAGTCTCCAAGTTACCTTCTCAAAACATCGAAGTAGCCTTTTTAAGAAGGCGAGTGAACTTTGCACTCTTTGTAGACCAGATGTTGGCCATATTATTTTCTCCCCTGGAGATAGGGCCTTCTGCCATGGCAATCCTAATATCGATATTGTGATTGATCGTTTTCTTAGTATTGATGTTCGTCCAGCTCGAGATCCTCACAACGACAATGATACTCAACAAACAATCAGTAGGATCACTGAGGCTCAAGACAAGGAGGAGGCAGCAAGGAAGCGAGGTAAAGAGCTCAAACAAAGAAGAAAAGGATTGATGAAAGAGCTTTGGTATACGCGTTCAATGGACAAATTCAACCTGGAAGAGCTTGAAGTTTTGGATGCTGGTATGAAGGCCTTGTGGAATGATGTTGTCGAACTTGCAAAGAAGCTAAAGAAGGAACAAGGTAACTCGAGTTCAGCTGAGGGTTCTCCAAGGGATGACGGGATGTTTTACTCAGATCCAGCAATAAAGGGCTTGACTACTTTCCCCATGCCTAGTATGCCCAGCAACCCAACTCATGAATATGCCCCCAGCAGTATTAATTCAACTCCTCCCCTGAGTAGCTTCTGTAACCTAGACTCTGGCAATCCCAACATAATGATGATGGATAACCCGTTGAATGATTCAAGCATGGCGTTAGATCCTGTTGATGACTTGAAGGCCATGCCTAGGGATCTCTTCAATAATTTAGTCATGATTGAGTCAGATGATCCAATTGCATCACTTAATGCAGGAGATAATCCAGACATAATATTTGATGCCTTCGGGAACCAAATTGTAACAATGGATATTAATCTGTCAAATGATCCAAATATTGGGCTTAATGAGTTTTTTAATCCGAGTACTATGCCTCATGCACCGAATGATCCAATTAGCACAGCATCTGATGCTCTAAATATGATACGTATTGTGCCAGATGATTCAAATCTAGACTCAGTATTTGATGGCTTCACTCTAGTGATGCTATTTGCGGATCCATTGGATGATGAGAACTTCATTGTGGACAATCCAAATGAGGCGGCTAACAGTGATAATCCGAAAAAAATGCCGCCTCCTTTTGCAGGGAATGTTCTAGGAAACGGCCAAGGATTTTAA

>CpMADS204_evm_model_supercontig_1237_1_PACid_16407163
ATGACTAAAAAGAAGGTTAAGCTTGTTTATATCACTAACAACTCTGCAAGAAAAGCCACATTCAAGAAAAGGAAGAAGGGGCTGATGAAGAAAGTGAGTGAACTTAGCACTCTTTGCGATGTCAAAGCCTGTACAATCATTTACAGCTATTATGACTCGCAACCAGATGTTTTGCCTTCCCCTCTCGAAGCCCAACATGTGCTTGCTGACTTTAAGAGGATGCCCGAGATGGAGCAGAGCAAGAAAATGGTGAATCAGGAGAGCTTCCTGCACCAGAGGATCACTAAAGCAATCAACTAA

>CpMADS205_evm_TU_contig_28448_1_PACid_16429594
ATGACTAGAAAGAAGGTTAAGCTCGCTTATATCACTAACGACTCTGCAAGAAAAGCCATGTTAGAAAAAAGAAAGAAGGGATTGATAAAAAAGGTGAGTGAACTCAGCACTCTCTGCGATGTCAAAGCCTGTGCAATCATTTACAGCCCCTATGACTCAAAACAAGAGAGGTTGCCCGAGATGGAGCAAAGCAAGAAGATGGTGAATCAAGAGATCTTCTTGTGCCAAAAGATCGCCAAGGCAACTGATCAACTGAAGAAACAGTGCAAGGATAATCGCGAGAAAGAGATCACGTATATCATGTTCCAAAGTCTTATTCGGAAGCCCCTCCACCAGCTCAACCTCATTGATCTCAACAATTTGGGTTGGCTCATTGAACAATACCTCAAAGAAATCCAAAAGAGTATTAAAACACTCTGGAAGTCACCTCAACCTTAG

>CpMADS206_evm_TU_contig_28448_1_PACid_16429594
ATGACTAGAAAGAAGGTTAAGCTCGCTTATATCACTAACGACTCTGCAAGAAAAGCCATGTTAGAAAAAAGAAAGAAGGGATTGATAAAAAAGGTGAGTGAACTCAGCACTCTCTGCGATGTCAAAGCCTGTGCAATCATTTACAGCCCCTATGACTCAAAACAAGAGAGGTTGCCCGAGATGGAGCAAAGCAAGAAGATGGTGAATCAAGAGATCTTCTTGTGCCAAAAGATCGCCAAGGCAACTGATCAACTGAAGAAACAGTGCAAGGATAATCGCGAGAAAGAGATCACGTATATCATGTTCCAAAGTCTTATTCGGAAGCCCCTCCACCAGCTCAACCTCATTGATCTCAACAATTTGGGTTGGCTCATTGAACAATACCTCAAAGAAATCCAAAAGAGTATTAAAACACTCTGGAAGTCACCTCAACCTTAG

>CpMADS207_evm_TU_contig_35009_1_PACid_16430562
ATGACTAGAAAGAAGGTTAAGCTTGCTTATATCACTAACAACTCTGCAAGAAAAGCCACATTCAAGAAAAGAAAGAAGGAGCTGATGAAGAAAATGAGTGAACTTAGCACTCTTTGCGATGTCAAAGCCTGTGCAATTATTTACAACCCTTATGACTCGTAA

>CpMADS208_evm_TU_contig_25253_2_PACid_16429393
ATGGCTAGAAAGAAGGTTAAACTCGCTTATATCACTAACGACTCTGCAAGAAAAGCCATGTTCAAAAAAAGGAAGAAGGGATTGATGAAAAAAGTGAGTGAACTAAGCACTATCTGCGATGTCAAAGCCTGTGCAATCATTTACAACCCCTACGATTCAAAACAAGAGGTTTTGCCTTCCCTTTTCGGAGCCCAATGCGTACTTGCTGATTTTAAGAGGTTGCCCAAGATGGAGCAAAGCAAGAAGATGGTGAATCAAGAGACCTTCTTGTGCCAAAAGATCTCCAAGGCAATAGATCAACTAAAGAAACAGTGCAAGGACAATCACGAGAAAGAGATCACGCATATCATGTTCCAAAGTCTTATCGGGAAGCCCCTCCACCAACTCAACCTTCCTCAAGAGGCCACAGACGCAGGAGTGATGAAGGGTCCCAAGGAGACATTCACTAAGATCACAGAGGATCACCCGGTGCAGATGTTGCAGCAGCTACAGACGTGGTTCATTGATGGGATGAACCCGCAAGCACATCAGCAACCACCTAGAGCAGATGGGGAATAG

>CpMADS209_supercontig2248_rice
ATGACTAGAAAGAAGGTCAAGCTTGCTTATATCACTAACAACTCTGCAAGAAAAGCCACATTCAAGAAAAAGAAGAAGGGGATGATGAAGAAAGTGAGTGAACTTAGCACTCTTTGTGATGTCAAAGCCTACCTTATGACTCGCAATCATCATGTGCTTGTTGACTTTAAGAGGATGCCCGAGATGGAGCAGAGCAAGAAGATGGTGAATCAGGAGAGCTTCCTGCACCAGAGGATCACTAAAGCAATCGACCAACTGAAGAAGCAGCGCAACGATAATCGCGAAAAGGAGATAACAAATATCATGTTCCAAAGTCTTGCTGGGAAGTCCCTCCACCAACTCAACCTTATTGATCTCAACGATTTGGGATGGCTCATCGAACAACACCTCAAAGAAATCTAA

>CpMADS210_supercontig1643_FGENESH
ATGGCTAAGAAGAAGATCAAAATTTCCCACATAAGTAACAAAATAGTGAGAAAAGTGACCTTCAACAGGAGGAAGAAGGGATTGTTTAAGAAGGTAAGTGAACTAAGCCCTTTGTGTGGAGTTAGTACAAGAGTTGTCCTTTATAGTCCTTATAGCACTGAACCTAAGGTTTGGCCTTCTCCAACGGGAGTCAACCAAATCTTGATGGAGTTCAATGGGATGTCCCAGAACATGCGCAATAAAAAAATATGGAGCCATGAAACATTCCTCAAAGAGAGGCTCAAGAAAATCAACAATCAACTCAAGAAACTACATAAGGAAAAACATGACAATGACGTTATGCTAAAATTATTTAAATGTCAGGCAGGAAAAGAAAAATCATTGCTAGAAGTTTCAAAAATCACAATTATTGTTTGGACTAAAAGTGTTGCCACATGGCAACTCTTCATTGTGTAG

>CpMADS211_evm_model_supercontig_2684_2_PACid_16415458
ATGGAGAATGAAGCCAGTCTCCAGGTTACCTTCTCAAAACATCGAAGTAGCCTTTTTAAGAAGGCGAGTGAACTTTGCACTCTTTGTAGACCAGATGTTGGCCTTATTGTTTTCTCCCCTGGAAATAGAGCCTTCTGCTATGGCAATCCTAATATTGATATTGTGATTGATTGTTTTCTTAGTATTGATGTCCGTCCAACTCGAGATCCTGACAACGACAATGATACTCAACAAACAATCAGTAGGATCACTGAGGCTCAAGACAAGGAGGAGGCAGCAAGGAAGCGAGGTAAAGAGCTCAAACAAAGAAGAAAAGGCTTGATGAAAGAGCTTTGGTATACGCGTTCAATGGACAAATTTAACCTAGAAGAGCTTGAAGTTTTGGATGTTGGTATGAAGGCCTTGTGGAATGATGTTGCCGAACTCGCAAAGAAGCTAAAGAAGGAACAAGGTAACTCGAGTTCAGCCGAGGGTTCTCTAAGGGATGACGGGATGTTTTACTCAGATCCAGCAATGAAGACCTTGACTACTCTCCCCATGCCTAGTATGCCCAGCAACCCAACTCATGAATATACCCCCAGCAGTACTAATTCAACTCCTCCCCTGAGTAGCTTCTGTAACCTAGACTCTGGCAATCCCAACATAATGATGATGGATAACCCGTTGAATGATTCAAGCATGGCGTTAGATCCTGTTGATGACTTGATGGCCATGCCTAGGGATCTCTTCAATAATTTAGTTATGATTGAGTCAGATGATCCAATTGCAGCACTTAATGCAGGAGATAATCCAGACATAATGTCTGATGCCTTCGGGAACCAAATTGCAACAATGGATATTAATCTGTCAAATGATCCAAATATCGGGCCTAATGAGTTTTTTAATCCGAGTACTATGCCTCATGCACCAAATGATCCCATTAGTACAACATCCAATCCTCTAAATATGATATGTATTGTGCCAGATGATTCAAATCTAAACTCAATATTTGATGGCTTCACTCTAGAGATGCTGTTTGCGGATCCATTGGATGATGAGAACTTCATTGTGGACAATCCAAATGAGGTGGCTAACGGTGATAATCCGAAAACAATGCCGCCTCCTCTTGCAGGGAATGTTCTAGGAAGCGGCCAAGGAATTTAA

>CpMADS212_evm_TU_contig_26058_2_PACid_16429418
ATGACTAGAAAGAAGGTTAAGCTCGCTTATATCACTAACGACTCTGCAAGAAAAGCCATGTTCGAAAAAAGAAAGAAGGGATTGATAAAAAAGGTGAGTGAACTCAGCACTCTCTGCGATGTCAAAGCCTGTGCAATCATTTACAGCCCCTATGACTCAAAACAAGAGGTTTGGCCTTCCTCTTTCGGAGCCCAATGCGTACTTTCTAATTTTAAGAGGTTGCCCGAGATGGAGCAAAGCAAGAAGATGGTGAATCAAGAGAGCTTCTTGTGCCAAAAGATCGCCAAGGCAACTGATCAACTGAAGAAACAGTGCAAGGATAATCGCGAGAAAGAGATCACGTATATCATGTTCCAAAGTCTTATTCGGAAGCCCCTCCACCAGCTCAACCTCATTGATCTCAACAATTTGGGTTGGCTTATTGAATAA

>CpMADS213_evm_TU_contig_33457_2_PACid_16430276
ATGACTAGAAAGAAGGTTAGGCTTGCTTATATCACTAATAACTCTGCAAGAAAAGCTACATTCAAGAAAATAAAGAAGGGGCTGATGAAGAAAGTGAGTGAACTTAGCATTCTTTGTGATGTCAAAGCCTGTGCAATTATTTACAACCCTTATGACTCACAACTAGATGTTAGGCCTTCCCCTCTTGGAGCCCAACACGTGCTTGTTGACTTTAAGAGGATGCCTGAGATGGAGCAGAGTAAGAAGATGGTGAATCAAGAGAGCTTCCTGCGCCAGATCACTAAGTCCTTTCACCAACTCAACCTTATTGATCTCAACGATTTGGGTTGGCTCATCGAACAACACCTCAAAGAAATCCAGAAGAGGATGGAAACACTCAGCAAGTCGCCTCAGCCTCAGGAGGGGACAGATGGAGGAGTGATGAAGGGTTTTGGTGAGACTTTCACTCAAATCAAGGAGGATTCTATGGTGCAGAAGCTGCAACAGCTGCAGATGCAGTTCATTGATGGGATGAATCCTCAAGCACAACAGCCTTATATAGGGTCTAACAGGGAACAAGCAGAGATAATGGTGCCATTCACAGATTAG

>CpMADS214_contig29396_FGENESH
ATGACTAGAAAGAAGGTTAAGCTTGCTTATATCACTAACAACTCTGCAAGAAAAGCCACATTCAAGAAAAGGAAGAAGGGGCTGATGAAGAAAGTTGATCAGAGCAAAACACCAAACTGCAACGTGAGCCGGAGGAGCCGCCGTATCGGAGTGCCACACCGTGGGAAAACAGATAAGGTGACAGCCTCACTAGATATCCTGGAAGATGGTGGACGGACTGGGTTCATAGGGAACCCTACCGTGAATGTAGTCTCATACCGGATGGGCCCTTATGACTCGCAACCAGATGTTTGGCCTTCCCCTCTCGGAGCCCAAAATGTGCTTGCTGACTTTAATAGGATGCCCGAGATGGAGCAGAGCAAGAAGATGGTGAATCAGGAGAGCTTCCTACGCCAAAGGATCACTAAAGCAATTGACCAACTGAAGAAGAAGCGCAATGATACTCGGGAAAATGAGATAACGGATATCATCTTCCAAAGTCCTACTAGGAAGTCCCTCTACCAACTCAACCTTATTAATCTCAACGATTTGGGTTGGCTCATCGAACAACACCTCAAAGAAATCCAAAAGAACATGGAAACACTCAGCAAGTCACCTCAGCCTCAGGAGAAAATAGACAAAGGAGTGATGAAGGGTCCTGATGAGACTTTCATCAAATCGAAGAGGATTCTACGGTGCAGACACTACCAGAATAATGGATTGGTATGGTCCAGTGTGTTTAATTACTCTTAG

>CpMADS215_supercontig118_FGENESH
ATGACTAGAAAGAAGGTTAAGCTTGCTTATATCACTAACGACTCTGCCAGAAAAGCTACATTCAAGAAAAAAAAGAAGGGGCTGATGAAGAAAATGAGTGAACTCAGTACTTTCTGCAATGTCAAAGCATATGCAATCATTTACGACCATTATGACTCGCAACCAGAGCCTCAAAGAGCCACAGACAGAGGAGTGATGAAGGTTCCCAAGCAGACATTCGCTCAGATCAAGGAGGATTCTCCAGTACAAAAGCTGCAGCAGCCCCAAGCCGCTAAAACTAACAACAAGAAATCTCCTCCCGCAGCAGAGGCACGCCACACACATGAGGAACTCTGGATCCCACGAATCCGGACTCGACCACCAACAACCGCGGCAGCATGCGCCTCCACCGCATACAAAGACCTTCAGCCTCACCTCTTACGCCCAGATCCCACAAATCCCGCGTATAAAGACATTGCGCACAGTGCGCAGTGCCCGCGCGGGTGA

>CpMADS216_evm_TU_contig_37906_1_PACid_16431099
ATGGCAGATGAGGGGACATCAAGTAAAAACAAAGGTCGTCAAAAGATCGAGTCAAAAAAGATGGAGAATGAAGCCAGTCTCCAAGTTACCTTCTCAAAACATCGAAGTAGCCTTTTTAAGAAGGCGAGTGAACTTTGCACTCTTTGTAGACCAGATGTTGGCCTTATTGTTTTCTCCCCTGGAAATAGGGCCTTCTGCTATGGCAATCCTAATATCGATATTGTGATTGATCGTTTTCTTAGTATTGATGTTCGCCCAGCTCGAGATCCTCACAACGACAATGATACTCAACAAACAATCAGTAGGATCACTGAGACAAGGAGGAGGCAGCAAGGAAGCGAGGTAAAGAGCTCAAACAAAGAGAAAAGCTTGATGAAAGAGCTTTGGTATACGCGTTTAATGGACAAATTCAACCTGGAAGAGCTTGAAGTTTTGGATGTTGGTATGAAAGCCTTGTGGAATGATGTTGCCGAACTTGCAAAGAAGCTAAAGAAGGAACAAGGTAACTCGCGTTCAACTGAGGGTTCTCCAAGGGATGACAGGATGTTTTACTCAGATCCAGCAATGAAGGCCTTGACTACTCTCCCCATGCCTAGTATGCCCAGCAACCCAACTCATGAATATGCCCCCAGCAGTACTAATTCAACTCCTCCACTGAGTAGCTTCTGTAACCTAGACTCTGGCAATCCCAACATAATGATGATGGATAACCCGTTGAAAGATTCAAGCATGGCGTTAGATCCTGCTGATGACTTAAAGGCCATGCCTAGGGATCTCTTCAATAATTTAGTCATGATTGAGTCAGATGATCCAATTGCAGCACTTAATGCAGGAGATAATCCAGACATAATGTCTGATGCCTTCGGGAACCAAATTGCAACAATGGATATTAATCTATCAAATGATCCAAATATCGGGCCTAATGAGATTTTTAATCCGAGTACTATGCCTCATGCACCAAATGATCCAATTAGCACAACATCCAATGCTCTAAATATGATACGTATTGTGCCAGATGATTCAAATCTAGACTCAGTTGTTTGCGGATCCATTGGATGA

>CpMADS217_evm_TU_contig_24608_1_PACid_16429360
ATGACTAAAAAGAACGTTAAGCTAACTTATATCACTAACGACTCTGCAAGAAAAGCCATGTTCAAAAAAAGAAAGAAGGGATTGATGAAAAAAGTGAGTGAACTCAGCACTCTCTGCGATGTCAAAGCCTGTGCAATAATTTACAACCCCTATGACTCAAAACAAGAGAGGTTGCCCGAGATGGAGCAAAGCAAGAAAATGGTGAATCAAGAGAGCTTCTTGTGCCAAAAGATCGCCAAGGCAACTGATCAACTGAAGAAACAGTGCAAGGACAATCGCGAGAAAGAGATCACGTATATCATATTCCAAAGTCTTATCGGGAAGCCCCTCCACCAACTCAACCTTATTAATCTCAACAATTTGGGTTGGCTCATTGAACAATACTTCAAAGAAATCCAAAAGAGTATTGGAACACTCTGGAAGTCACCTCAGCCTCAGGAGGCCACAGACGCAGGAGTGATGAAGGGTCCTAAGGAGACATTCACTAAGATCACGGAGGATCATCCGGGTGCAGATGTTGCAGCAGCTACAGATGTGGTTCATTGA

>CpMADS218_evm_model_supercontig_34_41_PACid_16417986
ATGGTAAGAAAAAGCGTAAAAATCGCTTACATCGTTAATGACAAAGCAAGAAAAGTGGCATATAAGAAAAGGTGTAAGGGCTTAATAAAGAAGGTTAATGAACTCAGCATATTGTGCGACGTTGAAGCTTGTGCTATCATCTATGGTGAATATAGCTCTCAACCTGAGGTTTGGCCTTCTTCGTCAAAAGCACAAGATGTGATTACAAGGTTCCAGATGATGCCTGAATCGGAGCAAAAGAAAAAGATTTTAAATCAAGAGAGTTATCTCATAGAAAGGCTGCACAAGATCACAGAAAAACTTGATAAACAAGTCAAACGCAATCGTGAAGAAGAGTTAACTCAGATAATGCTTAAAAGTCTTTCAATCAGGTGCATAAAAGATCTCGAACTAAAAGATCTAGATGATCTTGGATGGATTATTAATCGAAACATGAAGGAAATTGAGTGGAGAAAGAATAAACTAAAGAGTGTGGATAATAATTCTAAACTTGCACAAGAAACACCAAAATCTTCAGCAGAAGCAACACCTCCGGTGCAAGTCACTGCACTCGCAGCAAATCCTAGTATTCATGAGAAGAATTAA

>CpMADS219_contig31147_FGENESH
ATGACTAGAAAGAAGGTTAAGCTCGCTTATATCACTAACGACTCTGCAAGAAAAGCCATGTTCAAAAAAAGAAAGAAGGGATTGATGAAAAAAGTGAGTGAACTCAGCACTCTCTACGATGTCAAAGCTTGTGCAATCATGTACAGCCCCTATTACTCAAAACAAGAGATTTGGCCTTCCCCTTTCGGAGCCCAATGCGTACTTTTTGACTTTAAGAGGTTGCCCAAGATGGAGCAAAGCAAGAAGATGTCGTTCGGGCATCTTTATGGCACTACGATGCGTGCTGGTGCGCATTTGCGCACAGGGTCTTTGTGTGGGAATGCCACTACACCCCAAGCACTTGCACACTGTAGCAAGCCTTGGGCGTCGTGTTGA

>CpMADS220_evm_model_supercontig_900_5_PACid_16428444
ATGGCGAGAGAAAGTAGGGGACGACAAAAGGTTGAGATGGTGAAGATGAACAACGAAAGCAATCTCCAAGTCACTTTCTCCAAGCATCGAGCCAAACTTTTCAAGAAGGTGAGTGAATTATGCACTATATCTGGGGCTGATATTCCTATAATCGTCTTCTCACTGAGTCGAAAAGTTTTGGCCATCCTAGTGTTGAGGCTCATCGAAACACTAGTGTTC

>CpMADS221_supercontig30_rice
ATGAAGAAAGTGCGCAAACTTAGCACTCTTTGCGATGTCAAAGCCTGTGCAATTATTTACAGCCTTTATGACTTGCAACCAGATCTTTGGTTTTCCTCTCTCGGAGCCCAACACGTGCTTGTTGCCTTTAAGAGGATTCCCGAGATGGAGCAGACATTATTGGCCAATATTGTGTCGAAGGATGGGGTATCTGTTGACCCAGCAAAGGTAGAGGCAGTAGAAATTAACGACTTTGCAAGAAAAACCATGTTTAAGAAAAGGAAGAAGGGGCTGATGAAGAAAGTGAGTCAACTTAGCACACTCTGCAATGTCAAAACATGTGCAATCATTTACAACCCATATGACTAA

>CpMADS222_evm_model_supercontig_34_40_PACid_16417985
ATGAAGCTTGGTTATATCACTGCTAATTCTGCTAGAAAAGCCACATTCAAGAAGAGGAAGAAGGGTTTGATAGAAAAGGTTAGTGAACTACGCACCCTTTGTGATGTTAAAGCTTGTGCTATAATTTACAGCCCATATCAATCACAACCTGAGATTTGGCCCTCACCTTCAAGAGCTCAAGAAGTATTAACTGATTTTAAGAGGATGCCCGAGATGAAGCAAAACAAGAAAAAGATGACACAAGAAGGCTTCATTCTTGAAAGGATCACTAAAGCCATGGAGCAACTAGAAAACAACATAAGAATAATCATTAGCAAGAGATTAAACAGGTGA

>CpMADS223_supercontig185_FGENESH
ATGATTGGAAATAAGGTTGAGCTTGCTTATGTCACTAATGACTCTGCAAGAAAAGCTACATTAAAAAAAAAGAAGAAGGGGTTGATGAAAAAAGTGAGTGAACTGAGCACTCTGTGTGATGTCAAAGCCTATGCAATCATGTACAGCCCCTATGACTCAAAACTAGAGGTTTGTCCTTCCCCTCTCGAAGCCCAACACGTGCTTGCTGATTTTAAGAGGATACCCGAGATAGAGCAAGGGAAGAAAATGGAGGCCACAGGCACAGGAGTGATGGAGGGTTGTAGGGAGACATTCACTAAGATCAAGGAAGATCATCCTGTGCAGAAGTTGCAGCAACTACAGACATGGTTCGTCGATGGGATGAACCTGCAAGCACAGCAGCAACCTCATTGA

>CpMADS224_evm_TU_contig_35762_1_PACid_16430709
ATGATTGGAAATAAGGTTGAGCTTGCTTATGTCACTAATGACTCTGCAAGAAAAGCTACATTAAAAAAAAAGAAGGGGTTGATGAAAAAAGTGAGTGAACTCAGCACTCTGTGCGATGTCAAAGCCTATGCAATCATGTACAACCCCTATGACTCAAAACTAGAGGTTTGTCCTTCCCCTCTCGGAGCCCAACACGTGCTTGCTGACTTTAAGAGGATACCCGAGATAGAGCAAGGGAAGAAAATGGTGAATCAAGAGAGCGTCTTACTCCAAAGGATCACCAAGGCAACCGATCAACTGAAGAAATAG

>CpMADS225_supercontig117_FGENESH
ATGGCCACGAAGAAGATAAAAATCACTTTCATAGTTAATGATAAAGCGAGAAAGATGACCTTCAACAAAAGGATGAAGGGATTACTGAAAAAGGTAGGTGAATTGACCACTTTATATGGATTTAGTGTAGGTGTAATCATCTATAATCATTACAGTGTGAAACTTAAGGTTTTGCCTTCTGTAAAATGGATGCACCAAGTCTTGGTGGATTTTAACAATATATCCAATATCGATCGCAACAAAATGATGGTGAGTCAGAAGATATTTCTCAAAGAACAGGATAAGAAAATGAATGATCGAGTTGAGATACAACGTAAGAAAAGCTGTGAAGACGAAATTATGCTAATATCATTTGAACACTTAGCTGGGAAGTCCATAAACAATACAAACAAAAGAGATTTAAAAGACCTTGGATGTATGATCTAA

>CpMADS226_evm_TU_contig_40164_1_PACid_16431446
ATGACTAGAAAGAAGGTTAAGTTTGCCTATATAAATAGTGACTCTATAAGAAAAGCCACATTCAAGAAAAGGAAGAAGGGGCTGATGAAGAAAGTGAGTGAACTCAACACTCTTTATGATGTCAAAGCTTGTGCAATCATTTACAACCTTTATGACTCTCAACTAGAGATTTGGCCTTCCTATTTTGGAGCCCAACATGTGCTTATTGACTTTAGGAGGATGCCCGAGATGGAGCAGAGTAAGAAGATAGTGAATCAAGATAGCTTCCTACGCTAG

>CpMADS227_evm_TU_contig_39804_1_PACid_16431386
ATGACTAGAAAAAAAGTGAAGCTCGCGTTGATAGAAAATGATAACGCTAGAAGAGCTAGCCTAAAAAAAAGGCGGGTTGGAGTGGTGAAAAAGGTGGGTGAGCTTTGTACACTATGTAATGTGAGTGCTTGTATTGTGATCTATAGCCCTGAAGAGAAAGAGCCAAGAGTCTGGCCGTCGGTGGAGATGGCAGTGCAAATGCTAAATAGATTCCGTAGAATGCCAGAGATGGATCGAAACAAAAGGACGATGAACCAAGAATCGTACTTGAGAGAAAGATCGAGAAAAACTGAAGAACAACTAAAGAAGAACCAGAGGAAAAATCAAGAGAAAGAGATGGTTAATCTAATTTGTAAGGTTCATGAAGGAAACAACTTTGATGAACTAAACCTGGGTGAACTCTATGGTTTAGCATGGTTAATTGAGGAGAAGGTGAAGAGTGTCAACAAAAGGCTTGCATTTCTTAATCATATGACTATCCCAGTTGGGTTAGATCCTCTTTATCCAACTCCTCATGCTCAAGTCATATATGATCAAACCCATGAAGTTGGAGGAAATGAAGGGAACAACCAGGTGAGGGATATTATTGATAATCAAGATCAAGGTGCTTTCACGGTAGAACCATGGTTGTTTGATATTATGAACAATAATAATAACATTGATGGAGGTTTTGGTAGTATTGGAGATAATCCAACAACCAACGACATAAAGACATTACCGCACCAAATTACATATGGTAGAAATTCCAATAATATAGGCAATTCTGTTAGCAATAATGATCATCAAATGGGACTGCAAGCTCCTCTTAAAAATTTCAAGCTCCCACAATCATCATCTGGTCTGGTTGATATTATGGAGATGCCTCTTTATGAGAATTCCAAAGGCCATGACGCTACATCTGTTGGAGACATAAGTCATTCATCCCATATTCATACTACTGATTATCCCATTGGAATTGCATTTGAGCTATTGCAACCTCCTGATGGTGGACAAGAAGTTTTTAGTATTAGTAATGAAACGACAATGTTAGACTATGGGCATTTGTTTGGAAATGNN

>CpMADS228_evm_model_supercontig_265_6_PACid_16415435
ATGACTAAAAAGAACGTTAAGCTCGCTTATATCACTAACGACTCTGCAAGAAAAGCCATGTTCAAACAAAGAAATAAGGGATTGATGAAAAAAGTGAGTGAACTCAGCACTCTCTGCGATGTCAAAGCCTGTGCAATAATTTACAGCCCCTATGACTCAAAACAAGAGGTTTGGCCTTCCCCTTTCGGGGCCCAATGCGTACTTTCTGATTTTAAGAGGTTGCCCGAGATGGAGCAAAGCAAGAAAATGGTGAATCAAGAGAGTTTCTTGTGCCAAAAGATCGCTAAGGCAACTGATCAACTGAAGAAACAGTGCAAGGACAATCGCGAGAAAGAGATCACGTATATCATATTCCAAAGTCTTATCGGGAAGCCCCTCCACCAACTCAACCTTATTAATCTCAAAAATTTGGGTTGGCTCATTGAACAATACTTCAAAGAAATCCAAAAGAGTATTGGAACACTCTGGAAGTCACCTCAGCCTCAGGAGGCCACAGACGCAGGAGTGATGAAGGGTCCTAAGGAGACATTCACTAAGATCACGGAGGATCATCCGGTGCAGATGTTGCAGCAGCTATAG

>CpMADS229_evm_model_supercontig_358_1_PACid_16418269
ATGACTAGAAAGAAGGTTAAGCTCGCTTATATCACTAACGACTCTGCAAGAAAAGCCATGTTCGAAAAAAGAAAGAAGGGAGTGATAAAAAAGGTGAGTGAACTCAGCACTCTCTGCGATGTCAAAGCCTGTGCAATCATTTACAGCCCCTATGACTCAAAACAAGAGGGTTGGCCTTCCTCTTACGGAGCCCAATGCGTACTTTCTAATTTTAAGAGGATGCCCGAGATGGAGCAAAGCAAGAAGATGGTGAATCAAGAGAGCTTCTTGTGCCAAAAGATCGCCAAGGCAACTGATCAACTGAAGAAACAGTGCAAGGATAATCGCGAGAAAGAGATCACGTATATCATGTTCCAAAGTCTTATCGGGAAGCCCCTCCACCAGCTCAACCTCATTGGTCTCAACAATTTGGGTTGGCTTATTGAATAA

>CpMADS230_evm_model_supercontig_117_24_PACid_16406379
ATGGCCAAGAAGAAGATCAAAATCGCCCTCATAGGAAACAAAACAACAAGAAAGGTGATTTTTAACCAGAGGAAGAAGGGGTTGCTGAAGAAAGTAAGTGAACTAACCACTTTGTGTGGAGTTAATGCAGGAATTGTTCTCTATAGTCCTTACAGTGCCGAACCTGATGTTTGGCCTTCTCCAACGAGAGTCAACCAAATCTTGACGGATTTCAACGAGATGTCCGAGATCCAACACAGTAAAAAAATGTTGAGCCACGAAGCATTCCTCGAAGAGAGGCTCAATAAAATCAACAATCAACTCGAGAAATTGTATAAGAAAAATCGTGACAATGAAGTTATGCTAATGTTATCTGAATGTCTCGCAGGAAAGTCCCCGAACAATTTAGACACAAGGGATTTAAAAGATCTTGAATGCATGATCCACCAACTCATGACAAATTTTCAGGAAAATAAATATAAACTTGAAGAAACATCTCACAATCCACAAGAAGTAGGAAAAGAAATCCAGCCAAATAGTGAGGACGATAACCAAGTTGCTGACCAAACCAAGCCATGA

>CpMADS231_contig35403_FGENESH
GAACAATTTAAAACCCAGACTAATGGCCAAATGTTTCACTCAAAAGAAAGGTTTAAACTTACCTATATCACTAACGACTCTGCAAGAGAAGCCACATTCAAGAAAAGAAAGAAGGAGATGATAAATAAAGTGAGTGAACTCAGTACTCTCTGCGATGTTAAAGTCTGTGCAATAATTTATAGCCCTTATTACACACAACTAGAGGTTTGGCCTTCCCCTCTCAGAGCCCAACATGTGTTTGCTGACTTTAAGTGGATGCCCGAGATGGAGCAGAGCCAGAAGATGGTGAATCAAGTGAGTTTCCTGCATCTGAGGATCACCAAGGCAATTGACCAATTGAAGAAACAGTGCAAAGGCAATCTCCAAAAAGAGATCGCACATATCATATTCCAATGTCTTATGGGGAAACCCCTCCACCAACTCAACCTTATTGATCTCAATAATTTAGGTTGGCTCACTGAACAACACCTTAAAGAAATTTAA

>CpMADS232_contig35762_arabidopsis
ATGATTGGAAATAAGGTTGAGCTTGCTTATGTCACTAATGACTCTGCAAGAAAAGCTACATTAAAAAAAAAGAAGGGGTTGATGAAAAAAGTGAGTGAACTCAGCACTCTGTGCGATGTCAAAGCCTATGCAATCATGTACAACCCCTATGACTCAAAACTAGAGGTTTGTCCTTCCCCTCTCGGAGCCCAACACGTGCTTGCTGACTTTAAGAGGATACCCGAGATAGAGCAAGGGAAGAAAATGGTGAATCAAGAGAGCGTCTTACTCCAAAGGATCACCAAGGCAACCGATCAACTGAAGAAATAG

>CpMADS233_supercontig106_FGENESH
ATGGAGCCTCCTAAGAAGTCAAAGGGCCGCCAAAAGATTGAGATGGTGAAGATCAAGGAGGCAGCGAATCTCCAAGTTACCTTTGCCAAACGGCAGGCTGGGATTTTCAATAAGGCAAGTGAAATTAGCACGTTTGTGGTGCTGAAGTTGCACAACCCTACAAACATGATGCTGCCTGTGGCCAATCTGATGATCAACAATGATCAAAACATGGTTCGAGCTGATCATATGATGATAAACACTAACCAGAACATGATGGTTGGGGGATCGGATCTAATCATCAATTCAAACATGATGTATACCAATGGTCTCAACAATGTGAACATGATGCCAGCTGAAGGATATAATATGACTCAGAATAAAGGTGGAAATGGGCCGGAGTTTTTCTGA

>CpMADS235_evm_model_supercontig_135_5_PACid_16408288
ATGACTAGAAAGAAAGTTAAGCTTACTTATATCACTAATGACTCTATAAGAAAAGCCATGTTCAAGAACAAGAAGAAAGGGATGATAAAGAAAGTGAGTAAACTTAGTACTCTCTGCAACGTGAAAGCTTGTGCAATCATTTACAACCCCTATGACTCACAACTAGAGGTTTGGCCTTCCATTCTCGAGCCCAATGTGTGCTTGCCGACTTTAAGAGGATGCCTGAGATGGAGCAAAAGAAGAAGATGGTGA

>CpMADS236_evm_model_supercontig_265_3_PACid_16415432
ATGACTAAAAAGAACGTTAAGCTCGCTTATATCACTAACGACTCTGCAAGAAAAGCCATGTTCAAACAAAGAAATAAGGGATTGATGAAAAAAGTGAGTGAACTCAGCACTCTCTTCGATGTCAAAGCCTGTGCAATAATTTACAGCCCCTATGACTCAAAACAAGAGGTTTGGCCTTCCCCTTTCGGGGCCCAATGCGTACTTTCTGATTTTAAGAGGTTGCCCGAGATGGAGCAAAGCAAGAAAATGGTGAATCAAGAGAGTTTCTTGTGCCAAAAGATCGCTAAGGCAACTGATCAACTGAAGAAACAGTGCAAGGACAATCGCGAGAAAGAGATCACGTATATCATATTCCAAAGTCTTATCGGGAAGCCCCTCCACCAACTCAACCTTATTAATCTCAAAAATTTGGGTTGGCTCATTGAACAATACTTCAAAGAAATCCAAAAGAGTATTGGAACACTCTGGAAGTCACCTCAGCCTCAGGAGGCCACAGACGCAGGAGTGATGAAGGGTCCTAAGGAGACATTCACTAAGATCACGGAGGATCATCCGGTGCAGATGTTGCAGCAGCTATAG

>CpMADS237_supercontig100_FGENESH
ATGACTAGAAAGACGGTTAAGCTTGCCTATATAACTAATGACTCTATAAAAAAAGTCACGTTTAAGAAAAAGAAGAAAGGGTTCATGAAGAAAATGAGTGAACTCAACACTCTCTGCAATGTCAAAGGCTATGCAATCATTTATGACCCCTACGACTCGCAACTAGAGGTTTTGCTTTCTCCTATCGGAACCCAACACGATGGAATTCCTCTACAAATCACCTCAGCCTCAAGGGGCCATAGACAGAGGTCTAATGAAGGGTCTTGGCTAGACTTTCGCTCATATCAAAGAGGATTCTCTAGTACAGAAGTTGTAGCAGTCGTAGAGTTGGTTATATTGGTAAAGAAAAGAGAGAAAAAAACTAAAAAGAGAAGAAGGAAAGAAGAAGAAGCCAAAATGCCCAAACCGTACAAGTTTAAGCCCATATTTGTAGTAGCTAAGCCCAACACCAACACTCAAAACTATGCCGTTTTAAGAGCTGGAAACCAAGAAAGAAAATAG

>CpMADS238_supercontig265_FGENESH
ATGATTGGAAATAAGGTTGAGCTTGCTTATATCACTAATGACTCTATAAGAAAAGCTATTAAAAAAAAGAAGAAGGAGTTGATGAAAAAAGTGAGTGAACTCAGCACTCTGTGCGATGTCAATGCCTGTGCAATCATTTACAGCCCCTATGACTCAAAACTAGAGGTTTGGCCTTCCCCTCTCGGAGCCCAACACGTGCTTGCTGACTCTAAGAGGATGCCCAAGATAGAGCAAAGCAAGAAGATGAGTATTGAAACACTCTGGAAGTCACCTCAGCCTCAGGAGGCCACAAGCGCAGGAGTGATGGAGGGTCATAGGGAGACATTCACTAAGATCAAGGAGGATCATCCTGTGCAGAAGTTGCAACAACTACAGACGTGTCGTCGTAGTCGTTGTCTCAATAGTTGTAGTCATAATAATAGTTGTAACTATCATCATCATAGTCGTAGTCGTCGAGTCGCATGCATAAATGAAGCTCTTTTAATTCATTATCTTCTTATTCTACTCCATCCCGGAGATCCTCTTGAAGTAGGCCAATACGTGTTGGGCTCCGAGAGGGGAATGCCAAACCTCTGGTTACGAGTCATAGGGGTTGTAAATGATTGCACAAGTTTTGATATTGCAAAGTTATTAGTGATATAG

>CpMADS239_evm_model_supercontig_30_163_PACid_16416959
ATGGGGCTGATGAAGAAAGTGAGTAAACTTTGCACTCTTTGCGATGTCAAAGCCTGTGTAATTATTTACAGCCCTTATGACTCGCAACCAGATGTTTGGCCTTCCCCTCTTGGAGCCCAACACGTGCTTGCTGACTTTAAGAGGATGCCCGAGATGGAGCAGAGTAAGAAGATGGGGAAGTCCCTCCACCAACTCAACCTTATTGATCTCAACGATTTAGGTTGGCTCATAGAACAACACCTCAAAGAAATCCAGAAGAAGATGGAAACACTCAACAAGTCACCTCAGCCTCAGGAGGTGAGAGACGGAGGTGTGATGAAGGGTCCTAGTGAGACTTTCACTCAAATCAAGGAGAATTCTAGGGTAAAGAAGCTGCAATAG

>CpMADS240_evm_model_supercontig_365_3_PACid_16418516
ATGGAACCTTCAACTCCAAACCTGAGCGCAAAACCCATAAAGAAACGAAACCGATCACTCCACTTCATCTCCAACAAGGACGCGAGAAAAGCTAGTTTAAAAAAGAGACAACCGACTCTCAAACTTAAAGCTCAACAACTTTCAACACTATGTGACGTCCCTGTTTGCTTGTTGTGCTTTGATCCAGACGGTAAGCTTGATACATGGCCAGAAAACCAAGCGCAGGTGAGAGAAATCATTATGAATTACAAGAATAGTATTGATCCTGATGATCGGGCAGGAAAAGGGAGTGAACACATGGATCTTTTGTCTTTCTTGGAAGCCAAGAAGAAAAGGCTTGAAGAAGAGAAGAACGAGATTAATAGACTGAAGGAGACAGATAGTAGTTGGGATCACAGGCTTGATGAATTGCCGGAGGCAGAGTTGATTAATCTGGTTGGTCGCTTGGATTCCACCCTGCAAAGATTGAGAGAAAGAAGAGATCACTTGCTTCATAACAATAATCATCCATCTGATAATTTTACAGTAACTGGGTGTAATGAGAATCTGGGTAGCCTGCAAAGTTTTGGTTCAGCGTATGAGAATATCAACAATGGCGGCTCTGGTTATAATTTTGTTCCCAGTGGCGATATGCAGGTGATGCTTGAATACCAGTCGATGGTAACGCCATTGCATGAAGCTTTGCTGCCTTTGTTTCCTAATAATCCGGCAATGCTAATGATGCCGCCTCGAGCAGCTTTGCCACCATTGTTTCCTAATAATCCAGCGACGCTAATGGCGCCTCCTCAAGCCGCTTTGCCACTTTCATGGTGGCCGCCGCATGCAGCAGGAAACTAA

>CpMADS243_evm_model_supercontig_25_27_PACid_16414819
ATGGAAACTTCAATTCCAAATCCCACCAACAAGAGAAACCGCTCTCTCCAATTCATCGCTAACAACAATGCCAGAAATGCAAGCTGGAAGAAGAGAATCCAAACTCTAAAACTCAAGGCTCACCAGCTTTCCACATTGGCCGACGTCTCTGTTTCCGTCTTGTGTTTCGCTCCCGACGGTAAGCTCCATACCTGGCCGGAGAATCCTACGGAGGTAAAACAAATCGTAATGAATTACAAGAACTGTGTTGATCGTGATGCTCGACAAGGAAAATGGAGTGAAAACGTCGATCTTTCGTCTTTTCTGGAAACCAAGAAAAGAAAAATTCAAGAAGAGAAGAGCGAGATCGATGGAGCGAAGGAGGCAGAGAGTTGTACTTCGGAACAGAGCCTTGATGAATTGCCGAAATCAGAATTGATGAATCTGATGGGTCGCCTGGATTTCACCCTGCAAAGATTGAGAGAAAGAAGAGATCAGTTGCTCCTTGATAAAAATAACGTACCACTTCCATCGGATAATTTTGCAGTGCCTGGGTTTAATGATAATGTGGGTAGTCTGCAAGGTTTTGGTTCAGAGAATCAGAAGATTAACAATGGTGGGTCAAGTAATTTTCTCCCCGGTTATGAGATGTTTGACTACCAGTCAATGCTAATACCGCAGTTTCAAGTGGTTCCTGATCATCAACTAATGCTAATACCGCCATTTCAAGTGGTTTGCAGCGATCTAGCGATGCTAATGCCGTCGTTTCAAGAAGCTTTGCCACTTTCACGGTGA

>CpMADS244_evm_model_supercontig_100_10_PACid_16404721
ATGACTAGAAATAAGGTTAAGCTTGTCAATATCACAAATGACTCTGTAAGAAAAGCCATGTTCAAGAAAAGGAAGAAGGGAGTAATGAAGAACGTGAGTGAACTTAGCGCTCTCTACAATGTCAAAGCTTCTGCAATCATTTATAGTCTCTATCACCCGCAACTAGAGGTTTTGGCCTTCCCCACTCATAGCCCAACGCATGTTGGCTGA

>CpMADS245_supercontig185_FGENESH
ATGACTAGAAAGAAGGTTAAGCTCGCTTATATCACTAACGACTTTGTTCAAAAAAAGAAAGAAGGGATTGATGAAAAAGCCTTTGCAATCATTTATAGCCCCTATGACTCAAAACAAGAGGTTTGGCCTTCCCCTTTCGGAGCCCAATGCGTACTTTCTGATTTTAAGAGGTTGCCCAAGATGGAGCAAAGCAAGAAGATGTGCAAGGATAATCACGAGAAAGAGATCACGTATATCATGTTCCAAAGTCTTATCGGGAAGCCCCTCCACCAACTCAACCTCATTGATCTCAACAAGTTGGGTTGGCTCATTGAACAATACCTCAAAAAAATTCGAAGAGTATTGGAACACTCTGGAAGTCACCTCAGCCTTAGGAGGCCACAGAACGCAGGAGTGATGAAGGGTCCTAAGGAGACATTCACTAAGATCACGGAGGATCATCCGGTGCAGATGTTGCAGTAG

>CpMADS247_evm_model_supercontig_100_9_PACid_16404749
ATGACTAAAAAGAAGGTTAAGCTTATCTATATCACTAACAACTATGCAAGAAAAGCCATGCTCAAGAAAAGGAAGAAGGAGTTGATGAAGAAAGTGAGTGAACTCAACATTCTCTACGATGTAAATGCCTGTGCAATAATTTACAACCCTTATGATTCGCAACAAGAGGTTTGGAATTCGCCTCTCGAAGCCCAACACGTGCTTACCAACTTTAAAAGTATTGAATTTAATCGAGTGGATCACCCATAA

>CpMADS249_supercontig117_FGENESH
ATGACGAAAGGACTATTGAAGAAGGTAAGTAAATTGACCACTTTATATGGAGTTAATTCAAGTGCAATCATCTATAATCCTTACACTGTGAAACTTGAGGTATGGCCTTCTGCAATGGGATTCAACCAAGTTCTAACGGATTTCAATAGTATATCTGAAATTGATCGTAACAAATGTTTGGAGGAATTAAGACAGGAGGTCTTAAGAATGACTGAGTACACCTTCCAAGCCTCTAGTATCAGGTCTACCATCTCTAGCCATCACGTTCAGAAGCAGGAGAAGCTCATCAGTTGGACACTACCACCCCAGAATTGGATCAAGATCAATACGGATGGGGCCCTCCGAGAAAGCAACAACACTACCTGTACTGGTGCGCTTGGGAGGAATAGCAATGGTGATCCTGGCATGGCTAATGCAAGTAATCTTATTCGTGATAGTGATGGTCACTTGGTGGCAAGATTTATTTACAATGTTGGGTCTTGTTATCCACTTATTGCTAAGATTATGGGGGCTTTAGCGGGTTTCAAGATGGCTTAG

>CpMADS250_evm_model_supercontig_25_11_PACid_16414701
ATGGAAACTTCAATTCCAAATCCCACCAACAAGAGAAACCGGTCTCTTCAATTCATCGCTAACAACAATGCCAGAAACGCAAGCTGGAAGAAGAGAATCCAAACCCTAAAACTTAAGGCTCACCAACTTGCGACATTGGCCGACGTCTCTGTTTCCGTCTTGTGTTTCGCTCCCGACGGTAAGCTCGATACCTGGCCGGAGAATCCTACGGAGGTAAAACAAATTGTAATGAATTACAAGAACTGTGTTGATCGTGATCCTCGACAAGGAAAAGGGAGTGAAAACGTCGATCTTTCGTCTTTTCTGGAAACCAAGAAAAGAAAAATTCAAGAAGAGAAGAGCGAGATCGATGGAGTGAAGGAGGCAAAGAGTTGTACTTCGGAACAGAGGCTTGATGAATTGCCGAAATCAGAATTGATGAATATGATGGGTCGCCTGGATTTCACCCTGCAAAGATTGAGAGAAAGAAGAGATCAGTTGCTCCTTGATAAAAATAACGTACCACTTCCATCGGATAATTTTGCGGTGACTGGGTTTAATGATAATATGGGTAGTCTGCAAGCTTTTTGTTCAGAGAATGAGAAAATCAACAATGGCGGCTCTGGTAATTTTATTACCAGTTGCGATATGTTTGGATACCAACCAATGCTAATGCCACCATTTCAAGTGGTTCCTGATCATCAACTAATGCTAATACCGCCATTTCAAGTGGTTTCCAGCGATCAAGCGATGTTAATGCCGTCGTTTCAAGAACCTTTGCCACTTTCATGGTGA

>CpMADS252_supercontig185_FGENESH
ATGACTAAAAAGAAGGTTAAACTTACATATGTCACTAATACCTTTGCCAGAAAAGCCACTTTCAATAAAAAGAAGGGGTTGATGAAGAAATGCGGGAACAGTCATGCACTCATACTTGTGGATCCACAGAATCCTCATAGACTTTTAAGGGTAACTCTGCCTACGCCACGGGTGACTCCTACAGATAGTGCGACACCACTTTCGTCAGAGGTGTCAAAATCTAATGAAGAGAGAGGAGAAAAAGATGCTCGGCACAAAAAACAAGGGAGGAGGGCTTCCTCTACTGGGAGTAGCAGTGCATCGCCCAAGGTAGTGGTGGCGCACTACTCGAAGTGGTAG

>CpMADS253_evm_model_supercontig_100_14_PACid_16404725
ATGACTAGAAAAAAGGTTAAGCTTGCCTTTATCACTAACGACTCTGTAAGAAAAGCTACGCTCAAGAAAAGGAAGGAGTTGATGAAGAAAGTGAGTGAACTCAACATTTTCTATGATGTCAAAACCTGTGCAAACTTTTATAGCCCTTATGACTTGCAACCAGAGGTTTGGCTTTCCCCTTTCCAAGCTCGGCACATGCTTGCAGACTTTAAGAGGATGCCCGAGATGAAATAG

>CpMADS254_supercontig117_FGENESH
ATGGCCAAGAAGCAGAAAAAAATCGTTTTTATAATCAATGATAAAGCCAGAAAGGAAACCTTCAACAAAAGGATGAAGGAATTACCGAAGAAGGTAAGCGAATCGACCACTTTATGTGGAGTTAATGCAAGTGTAATCATCTATAATCTTTACAGTATGAAGCTTGAGGTTTTGCCTTCTGAAATGGGAGTCCACCAAGTCCTGACGGATTTCAACAATATATCTGTAATCGATCACAACAAAAAGATGGTGAACCAGGAGGCATTTCTTGAAGAAGGGATTAAGAAAATGAATGATCAAGTTGAGAAGCAACATAAGAAAAATCATGAAAACGAAATTATGCAAATGCTATTTGAACACCTAACGGAGAAGTCCGCAAACAATACAAACAAAATAGATTTAAAAGATCTTATATCCTATCCTTGGGGTCTCTGGCTTGCTATTTGCTCTCTTGTTCCATGCTCGGTAGTTTTTTTTACTTGGATTATAGAAGCATGGGAGTGCAGTCCCGGCAAGGAAGCAGCATGGAATGCCCTGTCTTTGTTTACAACTTCTGGAATGTTGTTCCTGGAAGTTAGTTTGGTGGCTTTCTTATTCCAAGGAAACTACGCCAGTGGGCTCGAATCTCTAACACGGACTTTTGTCATATCAGGAATGATTGTTGGACTGGATTTACTTCTAAAGGTGATTTACCTACTTGGGTTTGGGGTTCCTTTGTTCATTGATAACACTGAACATTCACATCGAGTGAAGTGGGGCTTGTGGGTCATCCATAGACTAGTACTTACTGCTATTTATGGCACGATACTGTTCATGTACAACTCCAAGTGGAGAGAAAGGTTACCCGCAAGACCTGCATTCTACAAGTACGTCGCAATTATGTTCATCTTGAATGCACTGTCTCTACTTGCTTGTGCGCTCACTGGAAATGGGACAGCATTTGGCTTCTGGTTGTACGGTGCCACAATTGTTTGCTACCATGCTTTCTACCTCCCGCTTCTGTATATAACATTTTTGGCAGACTTCTTCCAGGAAGAAGATCTGCATTTGGAGCATGTGTACTACTCGGAAATGAAGGATGCTGGTTTCTTTGATTCCGATTGGGAGTGA

>CpMADS255_evm_model_supercontig_135_3_PACid_16408268
ATGAAGAAAGTGAGTGAACTTAGCACTCTTTGCGATGTCAGAGCCTGTGTAATTATTTATAACTCTTATGACTCGCAACCAGATGTTTGGCTTTCCCCTCTCGGATCCCAACACGTGCTTATTGACTTTAAGAGGATGCCTGAAATGGAGCAGAGCAAGAAGATGAGGATCACTAAGGTAATTGACCAACTGAAGAAGCAGCGCAACGATAATCGCGAGAAGGAGATAATAGATATCATGTTCCAAAGTCTTATCGGGAAGTCCCTCCACAAACTCAACCTTATTGATCTCAACAATTTAGGTTGGCTCATTAAACAACACTTAAAAAAAATCCAGAAGAGGATAGAAACACTCAGCAAGTCACCTCAGCCTCAGGAGGCGACATATAGAGGAGTGATGAAGGGTCCTTGTGAGACTTTCGCTGAAATCAAGGAGGATTCTATGGTGCAAAGCTGCAGCAGCCGTAGATGTGGTTCGTTGATGGGATGA

>CpMADS256_evm_TU_contig_33457_1_PACid_16430275
ATGAGTAGAAAGAAAGTGAAGTTTGCTTATATCACCACAAGAAAAATATTGTTCAAGAAAAGGAAGAAGGGGCTAATGATGAAAGTGAGTGAACTCAACAGTCTTTACGATGTTAAAAGCTATGCAATCATTTACAGCCCCTATGACTTGCAACAAGAGGTTTGGCCTTCCCCTCTAGGAGCCTAA

>CpMADS257_supercontig185_FGENESH
ATGACTCTACAAGAAAAGCAACGTTCAAAAAAAGAAGAAGGGTTTGATGAAAAAACCTGTGTAATCATTTATAGCCCCTATGACTCAAAACCAGAGGTTTGGCCTCCCCCTCTTAGAGCCCAACACGTGCTTGCTGACTTTAAGAGGATGCCTGAGATGGAGCAAAGTAAAAAGATGGAGGCCACAGACACAGGAGTGATGAAGGGTCCTAGGGAGACATCCACTAAGATCAAGGAGGATTATCCGGTGCAGAAGTTGCACCAGCTGCAGACATGGTTCGTTGACGAGAGGAACCCACAAGCACAACAGCAAACTCATGGAGCAAACGGGGATAGGCAGAGATGA

>CpMADS258_supercontig90_FGENESH
ATGACCTTCGACAAGAAAAACAATGAATCGTTCGAGGAGGTAAGTGAACTAACAACTTTATTTGGAGTTAAAGCATGTGCAATCATTTACGGTCCTTACAGTGTTGAACCTGAGGTTTGGCCTCCTCCAATGTGCATTTGCCAAGTCCTAATAAATCTTAACAGGATGACCAAGATCGGGGGCTATATAAAGGTGACTTTCCTCTTCGAATTTGGATCCTCTCGTAACTCACTTGTTGTTCAGAATATATTCTGGTTAGAGCATGTTGTCGCCTTCGTTATCTACAGAATTTATAGGCCAATTTTTGAAATGCTCTTCGAAAGGTCGTTTACTGTCGATATGGTTGATGCTTCAGGAAGACCAATTGTTGGTCTATTTCATTTACCGGTGAGGAGCCAACTTGATATATCGAAATGGTGGGTGAGAGGTGTCCATAGACAACCTGAAATGGTGTCATGCCGATGGATGAATGGTAAGATGTATTGTAATAATAGTCGACCCATGAAAGGAGTGTACTCCACTAGCAATGGTGCTAATGGCTTAGGCACTGTAGATATTGTTCAACGCACTGATTTACTACTTTGGACTGCCCATCTGTTTGGGGATGATAGGAATAATTCACTTTAA

>CpMADS259_supercontig34_FGENESH
ATGAAACTTGCCTATCTCACTGGCGATTCTGTCAGAAAAGCCACCTTCGAGAAGAGGAAGAAGGGTTTGATAAAAAAAGCTTGTGTTATAATTTACAGCCTATATGAGTCGCAACCTGAGAGAATGCCTGAGATGAAGCAAAAGAAGAAAAAGATGACACAAGAAGGCTTTGTTCGTGAGAGGATCACTAAAGCCATAGAGCAACTAGAAAAACAACGTAAGAATAATCATCAGAAAAAGATTAAATATGTGATGTTTGAAAGCCTTATGGGAAAGCCTCTTCACCAACTTGACATCATTAGTTTGAACAATCTAGAATGGATGATAGAGCAAAAGTTGGAGGAAACAGAGAAAAGAATTAACACACTCAATGAATCATCTCAACATCAATTACTGTCAACGCCACAAGCACCAACAATAGTTGCAACTATGACCCTAAATGAAGTTATGAAGGGTTTTGGAGAGACACCTACTCTAATCAATATTGAATTTTTTATGAAAAAGTAA

>CpMADS260_evm_TU_contig_34187_1_PACid_16430415
ATGGACATGAAGAGAAATCTTGCTCTCATATGTAACAATACTGCCAAAAAGATGACCTTCAACATGAAGAAGAATGAATTATTTGAGGAGGTAAGTGAACTAACAACTTTATTTGCACCTAAAGCATGTGCAGTCATTTACAATCATCACAATGTTGAACTTGAGGTTTGGCCTTCTCCAATGGGAGTCTGCCATGTCCTAATAGATCTTGGTAGGATGTCCAAGACTGGCGGCAACATAAAGGTG

>CpMADS261_evm_TU_contig_28448_2_PACid_16429595
ATGAAGAAAGTGAGTGAACTCAGTATGCTCTGCAAAGTCAAAGCCTGTGAAATCATTTACAGCCCCTACGACTGGCAACCAGAGGTTTGGTCTACCCCTTTCCTAGCCCAACGCCTGTTGGCCGACTTCAAAATGATGCCTGAGAAGGAACAAAGCAAGAAAATGTCATTCGGGCATCTTTATGGCACTACGATGCGTGCTGGTGCGCATCTGCGCACAAGGTCTTTGTGTGGAAATGCCACTACACTCCAAGCACCTGCACATTGCAGCAAGCCTTGGGCATCGTGTTGA

>CpMADS262_evm_TU_contig_28448_2_PACid_16429595
ATGAAGAAAGTGAGTGAACTCAGTATGCTCTGCAAAGTCAAAGCCTGTGAAATCATTTACAGCCCCTACGACTGGCAACCAGAGGTTTGGTCTACCCCTTTCCTAGCCCAACGCCTGTTGGCCGACTTCAAAATGATGCCTGAGAAGGAACAAAGCAAGAAAATGTCATTCGGGCATCTTTATGGCACTACGATGCGTGCTGGTGCGCATCTGCGCACAAGGTCTTTGTGTGGAAATGCCACTACACTCCAAGCACCTGCACATTGCAGCAAGCCTTGGGCATCGTGTTGA

>CpMADS263_evm_TU_contig_28448_2_PACid_16429595
ATGAAGAAAGTGAGTGAACTCAGTATGCTCTGCAAAGTCAAAGCCTGTGAAATCATTTACAGCCCCTACGACTGGCAACCAGAGGTTTGGTCTACCCCTTTCCTAGCCCAACGCCTGTTGGCCGACTTCAAAATGATGCCTGAGAAGGAACAAAGCAAGAAAATGTCATTCGGGCATCTTTATGGCACTACGATGCGTGCTGGTGCGCATCTGCGCACAAGGTCTTTGTGTGGAAATGCCACTACACTCCAAGCACCTGCACATTGCAGCAAGCCTTGGGCATCGTGTTGA

>CpMADS266_evm_TU_contig_35510_1_PACid_16430660
ATGGCGAAGATGAATAATGAAAGCAATCTCCAAGTCACTTTCTCCAAACGTCGAGCTGGACTTTCAAGAAGGCGAAAGGTCTTCTCTTTTGGCCATCCTTGTGTCCAGACTGTGTTGGAACGTTTTGTTAGTGGTAATCCACCACAAGCTGCTTCTGGAACCATGAAACTCATTGAGGCTCATCGGAACACTAGTGTCCGTGAGCTAAACATGCAGCTCACTCAGGTTTTGAACCAACTCGAAATCGAGAAGAAGAGAGGCGAGGAGCTTAACCATATGAAAAAGGCAAATGAGAATCAATGTTGGTGGATGGCTCGCAAGAACGATATGAGCTTGACACAACTTCAACAACTGAAGGCCTCTCTCGATGAACTGAAGAAGAATGTGGCTAAGCATGCTGAGAAGATTTTGATTCGTACCCAAAATAGTCATCATCCTCATCATCATCTTCCTCATCCTCATCCTCATCTTCCTCATCCTCATCCTCATCATCATCATCCTAACCATCCTTTTTTTCTGGGAAGTTCTTCCAGTGGAGCAAGTCTTCCTTTTGAGACAAAGCCTGCTGGATTCAGTTCTAGCATTGTTCCATTCAACAATCCGAATATGATGCCTCCAAAGTATCATGGATTTGGCCAAGGATTCTTCTAA

>CpMADS269_evm_TU_contig_35510_1_PACid_16430660
ATGGCGAAGATGAATAATGAAAGCAATCTCCAAGTCACTTTCTCCAAACGTCGAGCTGGACTTTCAAGAAGGCGAAAGGTCTTCTCTTTTGGCCATCCTTGTGTCCAGACTGTGTTGGAACGTTTTGTTAGTGGTAATCCACCACAAGCTGCTTCTGGAACCATGAAACTCATTGAGGCTCATCGGAACACTAGTGTCCGTGAGCTAAACATGCAGCTCACTCAGGTTTTGAACCAACTCGAAATCGAGAAGAAGAGAGGCGAGGAGCTTAACCATATGAAAAAGGCAAATGAGAATCAATGTTGGTGGATGGCTCGCAAGAACGATATGAGCTTGACACAACTTCAACAACTGAAGGCCTCTCTCGATGAACTGAAGAAGAATGTGGCTAAGCATGCTGAGAAGATTTTGATTCGTACCCAAAATAGTCATCATCCTCATCATCATCTTCCTCATCCTCATCCTCATCTTCCTCATCCTCATCCTCATCATCATCATCCTAACCATCCTTTTTTTCTGGGAAGTTCTTCCAGTGGAGCAAGTCTTCCTTTTGAGACAAAGCCTGCTGGATTCAGTTCTAGCATTGTTCCATTCAACAATCCGAATATGATGCCTCCAAAGTATCATGGATTTGGCCAAGGATTCTTCTAA

>CpMADS27_evm_model_supercontig_20_85_PACid_16413114
ATGAAGAAAATCATCAGCAACAACAACAACAACAACAAAATCAAGACAAGCAAAGGTCGGCAAAAGATCGAAATAAAGGAGCTACAAAACAAGAACGCAAGACAAGTCACCTTCTCCAAACGCCGCACCGGTCTTTTCAAGAAAGCCAGCGAGTTGTGTGTTCTCTGCGGCGCCGAGATCGCCATAATCGCTTTCTCCCCCAACGACAAGCCCTTCACGTTCGGCCATCCCAATGTTGACTCTATCGTAGACCGCTACCTCGCCGACAACAACCACACCGATGATGATTATAACCAGTCGGAGGGCCAAGAAATTAGTGAGACGATGACCCTTGATCCGTCTCTTCAAGAACTGAACAGAGAGTATGAAGAGGCGATGGAAGAGTTGAAGGAGGAAAAGAAGCGGGCGAAGAAGATAGAGGAGGTGAAGAAAGAGAGTGGCGAAGGGTTTTGGTGGGATGAGAGTGTTGATGGACTAGAGTTAGATGAGCTTGAGGAATACGTGAAGGCATTAGAGGAGTTGAGGAAGAAAGTGATAAACAGAGGTAAAGAGCTAGTGATGATGGAGGATATGGCGGTGGCAGGGATAGGGAGTAGTACGGATGTTGTTGTTGATCACCAGCAGATGAGCACTGGTTGCGGGAGCAGCAGTGTTATTGATGATGGCTGCAGTAATAATGGTGGTTTTCATGGATTTAGTTTTGGTTTTGGAGACATTATGAAATTCTGA

>CpMADS28_evm_model_supercontig_25_93_PACid_16414892
ATGGGTCGCCGAAAGATCGAGATGAAGGTAGTGAAAGACAGCAGCTCAAGGCAAGTCACCTTCTCCAAACGCCGTACTGGCCTTTTCAAGAAGGCCAACGAGCTCGTCACCTTGTGCGGTGCAGAGGTTGTCGTCGTCGTTTTCTCCCCCGGCGGCAAACCTTACTCTTTCGGCCACCCGAGCGTCGACACCATCACTCGTCGCTTTCTCGACAACGATACCTCTGCAACTACAGACGTCTCCAACGACGGCGGAATCGAGAAGCTGAACCGTCAACTCAATGATCTGAACAGACAGATTGCGGCGGAGAAGAAGCGGGGTGATATGCTGGAGAAATCTCTGAGAGAAAGTGGGGCTACCCAGTTCATGAAATCTGTAAGTAAGGTGAACAAGATGGATGAACTTGTGTATCTGAAAGCTTTGGCTAATAATGTTCGTGGGAATGTGATAGAGAGGATTAACGAGCTTGAAGCCTCTGATGCACTCCTCCTGTTATCCAACACTATACCTGCTAATCATGACAATGGCAAGCTGTAA

>CpMADS29_evm_TU_contig_30689_1_PACid_16429866
ATGGCGAGAAAGAGTAAGGGACGGCAAAAGGTTGAAATGGCGAAGATGAATAATGAAAGCAATCTCCAAGTCACTTTCTCCAAACGTCGAGCCGGACTTTTCAAGAAGGCGAGTGAATTGAGCACTCTATGTGGGGCTGAGATTGCTATTATCGTCTTCTCACCCAGTCAGAAGGTCTTCGCTTTTGGCCATCCTTGCGTCCAGACTGTGTTGGAACGTTTTGTTAGTGGTAATCCACCACAAGCTGCTTCTGGAACCATGAAACTCATTGAGGCTCATCGGAACACTAGTGTCTGTGAGCTAAACATGCAGCTCACTCAGGTTCTGAACCAACTCGAAATCGAAAAGAAGCGAGGCGAGGAGCTTAACCATATGAAAAAGGCAAATGAGAATCAATGTTGGTGGATGGCTCGCAAGAACGATATGAGCTTGACACAACTTCAACAACTGAAGGCCTCTCTCGATGAACTAAAGAAGAATGTGGCTAAGCAAGCTGAGAAGATTGTGATTCATACCCAAAATAATCATCATCCTCATCCTCATCTTCCTCATCCTCATCCTCATCATCATCATCCTAACCATCCTTTTTTTCTGGGAAGTTCTTCTGGTGGAGCAGGTCTTCCTTTTGAGACAAAGCCTGCTGGATTCAGTTCTAGCATTGTTCCATTCAACAATCCGAACATGATACCTCCACAGTATCATGGATTTGGCCAAGGATTCTTCTAA

>CpMADS30_evm_model_supercontig_625_2_PACid_16424082
ATGGAGCCTCCTAGGAAGTCAAAGGGCCGCCAAAAGATTGAGATGGTGAAGATCAAGAAGGCGACGAATCTACAAGTTACCTTTGCCAAACGTCGGGCTGGCATTTTCAAGAAGGCGAGTGAAATTAGCACGCTTTGTGGCACTGAAGTTGCAGTGATTATTTTTTCACCTACCAAGAAAGTGTTCTCTTTTGGCAGTCCTTCCGTAGAAAAGTTGATCAATCGATTCAATGGCCTGATAGAACAACCTCCTTCAGCTAACAGACCTGCTCTTGAGGAATTACAGGAGAATGTTATAAAACTCGCAAACGAAAAAGATGCTGAAGAAGACAATATTAATCCTAATTCTGATGATCAGCTTTTTCTTGGAAGCTCTTCCAATGGAACTAGACTTCTGTTCGAATCTATCCCCTTCAATGCTGCTGTTGGTCCCAGAAACGTGGTTAATCCCAACATGGTTAATCCAAACGTGATTAGTCCCAGCATGATTAATCCAAACATGGTTAATCCTGCAGCTTATATGAAGATGCTTCTTAATATGCTCAACAACAATAATCCAAACATGCCCGTGTCCAATTCCATGATTCCCAGTAATCCAAACATGGTCTCCAATGTCATGCCTACCAACAGTAACCCTACAAACATGATGCTGTCGGCAGCCAATCTGATGATCGACAATGATCAAAACACGGTTCCAGCTAATCATATGATGATGAACAATGACCTCAACGATTCAAACATGATGTATACTAATGGTCTCAACAGTGTGGACATGATACCAGCTACAGGATATAATATGACTCAGAATAATGGTGGAAATGGGCAGGAGTTTTTCTCAATTTGA

>CpMADS31_evm_model_supercontig_758_1_PACid_16425969
ATGGATAGGAAGGGCAAGGGTCGTCAAAAGATTGAGATGGTGAAGATGAGTAACGAAACCAACCTCCAAGTAACTTTCTCAAAACGAAGAGCTGGTCTTTTTAAGAAAGCTAGTGAATTGTCCACTCTTTGTGACGTTGATATTGCGATGATTGTTTTTTCCCCAGGTAAGAAGGCTTTTTCATTTGGTCATCCATGTTTTGAAAAAGTGATTGAATATTTCATTTGTGGTAATCCTCCACGAGATACTTCAGGAGCCATGACGCTCATTGAGGCTCACCGCAACTCAAGGATACATGAGCTCAATATGATCCTCACACAGGTTATCAATCAATTGGAAATCGAGAAAAATCGCAATGCGGAGCTTAAGGAAATACAAAAAAAAATGTGA

>CpMADS32_evm_TU_contig_35751_1_PACid_16430707
ATGGCGAGAAAGAGTAAGGGACGACAAAAGGTTGAGATGGCGAAGATGAATAATGAAAGCAATCTCCAAGTCACTTTCTCCAAACGTCGAGCCGGACTTTTCAAGAAGGCGAGTGAATTGAGCACTCTATGTGGGGCTGAGATTGCTATTATCGTCTTCTCACCCGGTCAGAAGGTCTTCTCTTTTGGCCATCCTTGTGTCCAGACTGTGTTGGAACGTTTTGTTAGTGGTAATCCACCACAAGTTGCTTCTGGAACCATGAAACTCATTGAGGCTCATCGGAACACTAGTGTCCGTGAGCAAAACATGCAGCTCACTCAGGTTCTGAACCAACTCGAAATCGAGAAGAAGCGAGGTGAGGAGCTTAACCATATGAAAAAGGCAAATGAGAATCAATGTTGGTGGATGGCTCGCAAGAACGATATGAGCTTGACACAACTTCAACAACTGAAGGCCTCTCTCGATGAACTAAAGAAGAATGTGGCTAAGCAAGCTGAGAAGATTGTGATTCATACCCAAAATAATCATCATCCTCATCCTCATCTTCCTCATCCTCATCCTCATCATCATCATCCTAACCATCCTTTTTTCTGGGAAGTTCTTCCGGTGGAGCAGGTCTTTCTTTTGAGACAAAGCCTGCTGGATTCAGTTCTAGCATTGTTCCATTCAACAATCCGAACATGA

>CpMADS33_evm_model_supercontig_348_3_PACid_16418110
ATGGCGAGAAAGAGTAAGGGACGACAAAAGGTTGAGATAGTAAAGATGAATAATGAAACCAATCTCCAAGTCACTTTCTCCAAACGCCGAGCCGGACTTTTCAAGAAGGCGAGTGAACTGAGCACTCTATGTGGGGCTGAGATTGCTATTATCATCTTCTCACCCAGTCGAAAGGTCTTTTCTTTTGGTCATCCTTGTGTCGAGACTGTGTTGGAACGTTTTGTTAGTGGTAATCCACCACAAGCTACTTCTGGAACCATGAAACTCATTGAGGCTCATTGGAACGCTAGTGTCTGTAAGCTCAACACTCAGGCCTCTCTCGATGAGCTGAAGAAGAATGTGGCTAAGAGTGCTGAGAAGATTCACCCGAGCACCATCAGAAGTCGATCCACAGAAGCTAAAAGATCTTTCAATCCAAAACCAATAATCTCTCCTGTTTTCAGTCTGAACATATTTCTAAACTAG

>CpMADS34_evm_model_supercontig_347_7_PACid_16418103
ATGGCGAGAAAGAGTAAGGGACGACAAAAGATTGAGATGGGGAAGATGAATAATGAAAGCAATCTCCAAGTCACTTTCTCCAAACGTCGAGCTGGACTTTTCAAGAAGGCGAGTGAATTGAGCACTCTATGTGGGGCTGAGATTGCTATTATCGTCTTCTCACCCGGTCAGAAGGTCTTCTCTTTTGGCCATCCTTGTGTCCAGACTGTGTTGGAACGTTTTGTTAGTGGTAATCCACCACAAGCTGCTTCTGGAACCATGAAACTCATTGAGGCTCATCGGAACACTAGTGTCCGTGAGCTAAACATGCAGCTCACTCAGGTTTTGAACCAACTCGAAATCGAGAAGAAGCGAGGCGAGGAGCTTAACCATATGAAAAAGGCAAATGAGAATCAATGTTGGTGGATGGCTCGCAAGAACGATATGAGCTTGACACAACTTCAACAACTGAAGGCCTCTCTCGATGAACTGAAGAAGAATGTGGCTAAGCATGCTGAGAAGATTTTGATTCGTACCCAAAATAGTCATCATCCTCATCATCATCTTCCTCATCCTCATCCTCATCTTCCTCATCCTCATCCTCATCATCATCATCCTAACCATCCTTTTTTTCTGGGAAGTTCTTCCAGTGGAGCAAGTCTTCCTTTTGAGACAAAGCCTGCTGGATTCAGTTCTAGCATTGTTCCATTCAACAATCCGAATATGATGCCTCCAAAGTATCATGGATTTGGCCAAGGATTCTTCTAA

>CpMADS35_evm_TU_contig_43014_1_PACid_16431814
ATGGAGCCTCATAGGAAGTCAAAGGGCCGCCAAAAGATTGAAATGGTGAAGATCAAGAAGGCGACGAATCTCCAAGTTACCTTTGCCAAACGCCGGGCTGGCATTTTCAAGAAGGCGAGTGAAATTAGCACGCTCTGTGGCGCTGAAGTTGCAGTGATTATTTTTTCACCTGCCAAGAAAGTGTTCTCTTTTGGCAGTCCTTCTGTGGAAAAGTTGATCAATCGATTCAATGGCCTGATAGAACAACCTCCTTCAGCTAACAGACGTATGATGGATGCTCATCGAAATCCTTATCTCCAAGGGCTCAACTTACAGCTAAACGAG

>CpMADS36_evm_model_supercontig_348_4_PACid_16418111
ATGGTGAGAAAGAGTAAGGGAAGGCAAAAGGTTGAAATGGCGAAGATGAATAATGAAAGCAATCTCCAAGTCACTTTCTCCAAACGTCGAGCCGGACTTTTCAAGAAGGCGAGTGAATTGAGCACTCTATGTGGGGCTGAGATTGCTATTATCATCTTCTCACCCGGTCAGAAGGTCTTCTCTTTTGGCCATCCTTGTGTCCAAACTGTGTTGGAACGTTTTGTTAGTGGTAATCCACCACAAGCTGCATCTGGAACCATGAAACTCATTGAGACTCATCGGAACACTAGTGTCCGTGAGCTAAAAATGCAGCTCACTCAGGTTCTTAACCAACTCGAAATCGAGAAGAAGCGAGGCGAAGAGCTTAACCATATGAAAAAGGCAAATGAGAATCAATGTTGGTGGATGGCTCGCAAGAACGATATGAGCTTGACACAACTTCAACAACTGAAGGCCTCTCTCGATGAACTGAAGAAGAATGTGGCTAAGCATGCTGAGAAGATTTTGATTCGTACCCAAAATAATAATCATCCTCATCATCATCTTCCTCATCCTCATCCTCATCTTCCTTATCCTCATCCTCATCCTCATCATCATCATCCTAACCATCCACTTTTTCTGGGAAGTTCTTCCGGTGGAGCAAGTCTTCCTTTTGAGACAAAGCCTGCTGGATTCAGTTCTAGCATTATTCCATTCAACAATCCGAATATGATGCCTCCAAAGTATCATGGATTTGGCCAAGGATTCTTCTAA

>CpMADS37_evm_model_supercontig_758_4_PACid_16425972
ATGGTGAGAAAGAGTAAGGGACGGCAAAAGGTTGAAATGGCGAAGATGAATAATGAAAGCAATCTCCAAGTCACTTTCTCCAAACGTCGAGCCGGACTTTTCAAGAAGGCGAGTGAATTGAGCACTCTATGTGGGGCTGAGATTGCTATTATCATCTTCTCACCCGGTCAGAAGGTCTTCTCTTTTGGCCATCCTTGTGTCCAAACTGTGCTGGAACGTTTTGTTAGTGGTAATCCACCACAAGCTGCATCTGGAACCATGAAACTCATTGAGGCTCATCGGAACACTAGTGTCCGTGAGCTAAACATGCAGCTCACTCAGGTTCTTAACCAACTCGAAATCGAGAAGAAGCGAGGCGAAGAGCTTAACCATATGAAAAATGCAAATGAGAATCAATATTGGTGGATGGCTCGCAAGAACGATATGAGCTTGACACAACTTCAACAACTGAAGGCCTCTCTCGATGAACTGAAGAAGAATGTGGCTAAGCATGCTGAGAAGATTTTGATTCGTACCCAAAATAATCATCATCCTCATCATCATCTTCCTCATCCTCATCCTCATCTTCCTCATCCTCATCCTCATCATCATCATCCTAACCATCCTTTTTTTCTAGGAAGTTCTTCCGATGGAGCAAGTCTTCCTTTTGAGACAAAGCCTGCTGGATTCAGTTCTAGTATTGTTCCATTCAACAATCCGAATATGATGCCTCCAAAGTATCATGGATTTGGCCAAGGATTCTTCTAA

>CpMADS38_evm_model_supercontig_1455_2_PACid_16409092
ATGGTGAGAAAGAGTAAGGGAAGGCAAAAGGTTGAAATGGCGAAGATGAATAATGAAAGCAATCTCCAAGTCACTTTCTCCAAACGTCGAGCCGGACTTTTCAAGAAGGCGAGTGAATTGAGCACTCTATGTGGGGCTGAGATTGCTATTATCATCTTCTCACCCGGTCAGAAGGTCTTCTCTTTTGGCCATCCTTGTGTCCAAACTGTGTTGGAACGTTTTGTTAGTGGTAATCCACCACAAGCTGCATATGGAACCATGAAACTCATTGAGGCTCATCGGAACACTAGTGTCCGTGAGCTAAAAATGCAGCTCACTCAGGTTCTTAACCAACTCGAAATCGAGAAGAAGCGAGGCGAAGAGCTTAACCATATGAAAAAGGCAAATGAGAATCAATGTTGGTGGATGGCTCGCAAGAACGATATGAGCTTGACACAACTTCAACAACTGAAGGCCTCTCTCGATGAACTGAAGAAGAATGTGGCTAAGCATGCTGAGAAGATTTTGATTCGTACCCAAAATAATCATCATCCTCATCATCATCATCCTAACCATCCACTTTTTCTGGGAAGTTCTTCCGGTGGAGCAAGTCTTCCTTTTGAGACAAAGCCTGCTGGATTCAGTTCTAGCATTGTTCCATTCAACAATCTGAATATGATGCCTCCAAAGTATCATGGATTTGGCCAAGGATTCTTCTAA

>CpMADS39_evm_TU_contig_26687_3_PACid_16429453
ATGGTGAGAAAGAGTAAGGGAAGGCAAAAGGTTGAAATGGCGAAGATGAATAATGAAAGCAATCTCCAAGTCACTTTCTCCAAACGTCGAGCCGGACTTTTCAAGAAGGCGAGTGAATTGAGCACTCTATGTGGGGCTGAGATTGCTATTATCATCTTCTCACCCGGTCAGAAGGTCTTCTCTTTTGGCCATCCTTGTGTCCAAACTGTGTTGGAACGTTTTGTTAGTGGTAATCCACCACAAGCTGCATCTGGAACCATGAAACTCATTGAGACTCATCGGAACACTAGTGTCCGTGAGCTAAAAATGCAGCTCACTCAGGTTCTTAACCAACTCGAAATCGAGAAGAAGCGAGGCGAAGAGCTTAACCATATGAAAAAGGCAAATGAGAATCAATGTTGGTGGATGGCTCGCAAGAACGATATGAGCTTGACACAACTTCAACAACTGAAGGCCTCTCTCGATGAACTGAAGAAGAATGTGGCTAAGCATGCTGAGAAGATTTTGATTCGTACCCAAAATAATCATCATCCTCATCATCATCTTCCTCATCCTCATCCTCATCTTCCTTATCCTCATCCTCATCATCATCATCCTAACCATCCACTTTTTCTGGGAAGTTCTTCCGGTGGAGCAAGTCTTCCTTTTGAGACAAAGCCTGCTGGATTCAGTTCTAGCATTGTTCCATTCAACAATCCGAATATGATGCCTCCAAAGTATCATGGATTTGGCCAAGGATTCTTCTAA

>CpMADS40_evm_TU_contig_30908_1_PACid_16429900
ATGGTGAGAAAGAGTAAGGGAAGGCAAAAGGTTGAAATGGCGAAGATGAATAATGAAAGCAATCTCCAAGTCACTTTCTCCAAACGTCGAGCCGGACTTTTCAAGAAGGCGAGTGAATTGAGCACTCTATGTGGGGCTGAGATTGCTATTATCATCTTCTCACCCGGTCAGAAGGTCTTCTCTTTTGGCCATCCTTGTGTCCAAACTGTGTTGGAACGTTTTGTTAGTGGTAATCCACCACAAGCTGCATCTGGAACCATGAAACTCATTGAGACTCATCGGAACACTAGTGTCCGTGAGCTAAAAATGCAGCTCACTCACGTTCTTAACCAACTCGAAATCGAGAAGAAGCGAGGCGAAGAGCTTAACCATATGAAAAAGGCAAATGAGAATCAATGTTGGTGGATGGCTCGCAAGAACGATATGAGCTTGACACAACTTCAACAACTGAAGGCCTCTCTCGATGAACTGAAGAAGAATGTGGCTAAGCATGCTGAGAAGATTTTGATTCGTACCCAAAATAATCATCATCCTCATCATCATCATCCTAACCATCCACTTTTTCTGGGAAGTTCTTCCGGTGGAGCAAGTCTTCCTTTTGAGACAAAGCCTGCTGGATTCAGTTCTAGCATTGTTCCATTCAACAATCTGAATATGATGCCTCCAAAGTATCATGGATTTGGCCAAGGATTCTTCTAA

>CpMADS41_evm_TU_contig_33038_1_PACid_16430195
ATGGTGAGAAAGAGTAAGGGACGGCAAAAGGTTGAAATGGCGAAGATGAATAATGAAAGCAATCTCCAAGTCACTTTCTCCAAACGTCGAGCCGGACTTTTCAAGAAGGCGAGTGAATTGAGCACTCTATGTGGGGCTGAGATTGCTATTATCATCTTCTCACCCGGTCAGAAGGTCTTCTCTTTTGGCCATCCTTGTGTCCAAACTGTGCTGGAACGTTTTGTTAGTGGTAATCCACCACAAGCTGCATCTGGAACCATGAAACTCATTGAGGCTCATCGGAACACTAGTGTCCGTGAGCTAAACATGCAGCTCACTCAGGTTCTTAACCAACTCGAAATCGAGAAGAAGCGAGGCGAAGAGCTTAACCATATGAAAAATGCAAATGAGAATCAATGTTGGTGGATGGCTCGCAAGAACGATATGAGCTTGACACAACTTCAACAACTGAAGGCCTCTCTCGATGAACTGAAGAAGAATGTGGCTAAGCATGCTGAGAAGATTTTGATTCGTACCCAAAATAATCATCATCCTCATCATCATCTTCCTCATCCTAAACATGCTGAGAAGATTTTGATTCGTACCCAAAATAATCATCATCCTCATCATCATCTTCCTCATCCTCATCCTCATCATCATCATCCTAACCATCCTTTTTTTCTAGGAAGTTCTTCCGATGGAGCAAGTCTTCCTTTTGAGACAAAGCCTGCTGGATTCAGTTCTAGCATTGTTCCATTCAACAATCCGAATATGATGCCTCCAAAGTATCATGGATTTGGCCAAGGATTCTTCTAA

>CpMADS42_evm_model_supercontig_348_8_PACid_16418115
ATGGCGAGAAAGAGTAAGGGACGACAAAAGGTTGAGATGGTGAAGATGAATAATGAAAGCAATCTCCAAGTTACTTTCTCTAAACGCCGAGCTGGACTTTTCAAGAAGGCAAGTGAATTGAGCACTCTATGTGGGGCTGAGATTGCTATTATCGTCTTCTCACCTAGTCGAAAGGTCTTTTCTTTTGGTCATCCTTGTGTCGAGACTGTGTTGGAACGTTTTGTTAGTGGTTCTGAACCAACTCGAAATCAAGAAGAAGCGAGGCGAGGAGCTAAACCATCTGAAAAAGACAAATGA

>CpMADS44_evm_model_supercontig_654_6_PACid_16424528
ATGGCGAGAAAGAGTAAGGGACGACAAAAGGTTGAGATGGTGAAAATGAATAATGAAAGCAATCTCCAAGTAACTTTCTCCAAACGTCGAGCCGGACTTTTCAAGAAGGCGAGTGAATTGAGCACTCTATGTGGGGCTGAGATTGCTATTATTGTCTTCTCACCCGGTCAGAAGGTCTTCTCTTTTGGCCATCCTTGTGTCCATACTGTGTTGGAACGTTTTGTTTGTGGTAATCCACCACAAGCTGCTTCTAGAACCATGAAACTCATTGAGGCTCATCGGAACACTAGTGTCCGTGAGCTAAACACGCAGCTCACTCAGGTTCTGAACCAACTCGAAATCGAAAAGAAGCGAGGTGAGGAGCTTAACCATATGAAAAAGGCAAATGAGAATCAATCTTGGTGGATGGCTCGCAAGAACGATATGAGCTTGACACAACTTCAACAACTGAAGGCCTCTCTCGATGAACTGAAGAAGAATGTGGCTAAGCATGCTGAGAAGATTGTGATTCATACCCAAAATAATCATCATCCTCATCCTCATCTTCCTCATCCTCATCCTCATCATCATCATCCTAACCATCCTTTTTTTCTGGGAAGTTCTTCCGGTGGAGCAGGTCTTCCTTTTGAGACAAAGCCTGCTGGATTCAGTTCTAGCATTGTTCCATTCAACAATCCGAACATGATGCCTCCACAGTATCATGGATTTGGCCAAGGATTCTTCTAA

>CpMADS45_evm_TU_contig_37271_1_PACid_16431008
ATGGCGAGAAAGAGTAAGGGACGACAAAAGGTTGAGATGGTGAAGATGAATAATGAAAGCAATCTCCAAGTAACTTTCTCCAAACGTCGAGCCGGACTTTTCAAGAAGGCGAGTGAATTGAGCACTCTATGTGGGGCTGAGATTGCTATTATCGTCTTCTCACCCGGTCAGAAGGTCTTCTCTTTTGGCCATCCTTGTGTCCATACTGTGTTGGAACGTTTTGTTTGTGGTAATCCACCACAAGCTGCTTCTGGAACCATGAAACTCATTGAGGCTCATCGGAACACTAGTGTCCGTGAGCTAAACACGCAGCTCACTCAGGTTCTGAACCAACTCGAAATCGAAAAGAAGCGAGGCGAGGAGCTTAACCATATGAAAAAGGCAAATGAGAATCAATGTTGGTGGATGGCTCGCAAGAACGATATGAGCTTGACACAACTTCAACAACTGAAGGCCTCTCTCGATGAACTAAAGAAGAATGTTGCTAAGCAAGCTGAGAAGATTGTGATTCATACCCAAAATAATCATCATCCTCATCCTCATCCTCATCATCATCATCCTAACCATCCTTTTTTTCTGGGAAGTTCTTCCGGTGGAGTAGGTCTTCCTTTTGAGACAAAGCCTGCTGGATTCAGTTCTAGCATTGTTCCATTCAACAATCCGAACATGATACCTCCACAGTATCATGGATTTGGCCAAGGATTCTTCTAA

>CpMADS46_evm_model_supercontig_347_11_PACid_16418094
ATGGCGAGAAAGAGTAAGGGACGACAAAAGGTTGAGATGGTGAAGATGAATAATGAAAGCAATCTCCAAGTCACTTTCTCCAAACGCCGAGCCGGACTTTTCAAGAAGGCAAGTGAATTGAGCACTCTATGTGGGGCTGAGATTGCTATTATCGTCTTCTCACCCGATCGAAAGGTCTTTTCTTTTGGTCATCCTTGTGTCGAGACTGTGTTCGAACGTTTTGTTAGTGGTAATCCACCACAAGCTACTTCTGGAACCCTGAAACTCATTGAGGCTCATCGGAACGCTAGCATCCGTAAGCTCAACATGCAGCTCACTCAGGTTCTGAACCAACTCGAAATCGAGAAGAAGCGAGGCGAGGAGCTTAACCATATGAAAAAGACAAATGAGAATCAATGTTGGTGGATGACTCCCAAGGAAGATATGAGCTTAACACACTTCAACAATTGA

>CpMADS47_evm_model_supercontig_347_11_PACid_16418094
ATGGCGAGAAAGAGTAAGGGACGACAAAAGGTTGAGATGGTGAAGATGAATAATGAAAGCAATCTCCAAGTCACTTTCTCCAAACGCCGAGCCGGACTTTTCAAGAAGGCAAGTGAATTGAGCACTCTATGTGGGGCTGAGATTGCTATTATCGTCTTCTCACCCGATCGAAAGGTCTTTTCTTTTGGTCATCCTTGTGTCGAGACTGTGTTCGAACGTTTTGTTAGTGGTAATCCACCACAAGCTACTTCTGGAACCCTGAAACTCATTGAGGCTCATCGGAACGCTAGCATCCGTAAGCTCAACATGCAGCTCACTCAGGTTCTGAACCAACTCGAAATCGAGAAGAAGCGAGGCGAGGAGCTTAACCATATGAAAAAGACAAATGAGAATCAATGTTGGTGGATGACTCCCAAGGAAGATATGAGCTTAACACACTTCAACAATTGA

>CpMADS48_evm_TU_contig_28241_1_PACid_16429566
ATGGCGAGAAAGAGTAAGGGACGGCAAAAGGTTGAAATGGCGAAGATGAATAATGAAAGCAATCTCCAAGTCACTTTCTCCAAACGTCGAGTCGGACTTTTCAAGAAGGCGAGTGAATTGAGCACTCTATGTGGGGCTGAGATTGCTATTATCATCTTCTCACCCGGTCAGAAGGTCTTCTCTTTTGGCCATCCTTGTGTCCAAACTGTGCTGGAACGTTTTGTTAGTGGTAATCCACCACAAGCTGCATCTGGAACCATGAAACTCATTGAGGCTCATCGGAACACTAGTGTCCGTGAGCTAAACATGCAGCTCACTCAGGTTCTTAACCAACTCGAAATCGAGAAGAAGCGAGGCGAAGAGCTTAACCATATGAAAAATGCAAATGAGAATCAATGTTGGTGGATGGCTCGCAAGAACGATATGAGCTTGACACAACTTCAACAACTGAAGGCCTCTCTCGATGAACTGAAGAAGAATGTGGCTAAGCATGCTGAGAAGATTTTGATTCGTACCCAAAATAATCATCATCCTCATCATCATCTTCCTCATCCTCATCCTCATTTTCCTCATCCTCATCCTCATCATCATCATCCTAACCATCCTTTTTTTCTAGGAAGTTCTTCCGATGGAGCAAGTCTTCCTTTTGAGACAAAGCCTGCTGGATTCAGTTCTAGCATTGTTCCATTCAACAATCCGAATATGATGCCTCCAAAGTATCATGGATTTGGCCAAGGATTCTTCTAA

>CpMADS49_evm_model_supercontig_625_4_PACid_16424084
ATGGCGAGAAAGAGTAAGGGACGACAAAAGGTTGAGATGGTGAAGATGAATAATGAAAGCAATCTCCAAGTCACTTTCTCCAAACGTCGAGCCGGACTTTTCAAGAAGGCGAGTGAATTGAGCACTCTATGTGGGGCTGAGATTGCTATTATCGTCTTCTCACCCGGTCGGAAGGTCTTCTCTTTTGGCAATCCTTGTGTCGAGACTGTGTTGGAATGTTTTGTTAGTGGTAATCCACCCCAAACTGCTTCTGGAACCATGAAACTCATTGAGGCTCATCGGAACGCTAGTGTTCGTGAGCTAAACATGCAGCTCACTCAGGTTTTGAACCAACTCGAAATCGAGAAGAAGCGAGGCGAGGAGCTTAACCACATGAAAAAGGCAAATGAGAATAAATATTGGTGGATGGCTCGAAAGAACGATCTGAGCCTGACACAACTTCAACAACTGAAGGCCTCTCTCGATGAGCTGAAGAAGAATGTGGCTAAGCATGCTGAGAAGATTGTGATTCATACCCAAAATAATCATCATCCTCATCCTCATCCTCATCCTCATCTTCCTCTTCCTCATCCTCATCCTCATCATCATCATCCTAACCATCCTTTTTTTCTGGGAAGTTCTTCCGGTGGAGCAGGTCTTCCTTTTGAGACAAAGCCTGCTGGATTCAGTTCTAGCATTGTTCCATTCAACAATCCGAACATGATGCCTCCAAAGTATCATGGATTTGGCCAAGGATTCTTCTAA

>CpMADS50_evm_TU_contig_35713_1_PACid_16430702
ATGGCGAGAAAGAGTAAGGGACGACAAAAGGTTGAGATGGTGAAGATGAATAATGAAAGCAATCTCCAAGTCACTTTCTCCAAACGTCGAGACGGACTTTTCAAGAAGGCGAGTGAATTGAGCACTCTATGTGGGGCTGAGATTGCTATTATTGTCTTCTCACCCGGTCAGAAGGTCTTCTCTTTTGGCCATCCTTGTGTCCAGACTGTGTTGGAACGTTTTGTTAGTGGTAATCCACCACAAGCTGCTTCTGGAACCATGAAACTCATTGAGGCTCATCGGAACACTAGTGTCCGTGAGCTAAACATGCAGCTCACTCAA

>CpMADS51_evm_model_supercontig_654_5_PACid_16424527
ATGGATAGGAAGGGCAAGGGCCGTCAAAAGATTGAGATTGTGAAGATGAGTAACGAAACCAATCTCCAAGAAACTTTTTCAAAACGAAGAGCTGGTCTTTTTAAGAAAGCTAGTGAATTGTCCACTCTTTGTGACGTTGATATTGCGATGATTGTTTTTTCCCCTGGTAAGAAGGCTTTTTCTTTTGTTCATCCTTGTGTTGAAAAAGTGATTGAAGATTTCATTTGTGGTAATCCTCCACGAGATACTTCAGGAGCCATGACGCTCATTGAGGCTCACCGCAACTCAAGGATACATGAGCTCAATATGATCCTCACACAGGTTTGA

>CpMADS52_evm_model_supercontig_695_1_PACid_16424979
ATGGCGAGAAAGAGTAAGGGACGAAAAAAGGTTGAGATGGTGAAGATGAATAATGAAAGCAATCTCCAAGTCACTTTCTCCAAACGCCGAGCCGGACTTTTCAAGAAGGCAAGTGAATTGAGCACTCTATGTGGGGCTGAGATTGCTATTATCGTCTTCTCACTCGGTCAAAAGGTCTTTTCTTTTGGTCATCCTTGTGTCGAGATTGTGTTGGAACGTTTTGTTAGTGGTAGTCCACCACAAGCTACTTCTGGAACCATGAAACTCATTGAGGCTCATCGGAACGCTAGCGTCCATAAGCTCAACATGCAGCTCACTCAGGTTCTGAACCAACTCGAAATCGGGAAGAAGCGAGGCGAGGAGCTTAACCATATGAAAATGACAAATGAGAATCAATGTTGGTGGATGGCTCCCAAGGAAGATATGAGCTTAACACACTTCAACAATTGA

>CpMADS53_evm_model_supercontig_695_7_PACid_16424985
ATGGCGAGAAAGAGTAAGGGACGAAAAAAGGTTGAGATGGTGAAGATGAATAATGAAAGCAATCTCCAAGTCACTTTCTCCAAACGCCGAGCCGGACTTTTCAAGAAGGCAAGTGAATTGAGCACTCTATGTGGGGCTGAGATTGCTATTATCGTCTTCTCACTAGGTCAAAAGGTCTTTTCTTTTGGTCATCCTTGTGTCGAGACTGTGTTGGAACGTTTTGTTAGTGGTAGTCCACCACAAGCTACTTCTGGAACCATGAAACTCATTGAGGCTCATCGGAACGCTAGCGTCCGTAAGCTCAACATGCAGCTCACTCAGTTTCTGAACCAACTCGAAATCGAGAAGAAGCGAGGCGAGGAGCTTAACCATATGAAAAAGACAAATGAGAATCAATGTTGGTGGATGGCTCCCAAGGAAGATATGAGCTTAACACACTTCAACAATTGA

>CpMADS54_evm_TU_contig_24748_5_PACid_16429370
ATGGATAGGAAGGGCAAGGGCCATCAAAAGATTGAGATGGTGAAGATGAGTAACGAAACCAACCTCCAAGTAACTTTCTCAAAACGAAGAGCTGGTCTTTTTAAGAAAGCTAGTGAATTGTCCACTCTTTGTGACGTTGATATTGCGATGATTGTTTTTTCCCCTAGTAAGAAGGCTTTTTCTTTTGGTCATCCTTGTGTTGAAAAAGTGATTGAAGATTTCATTTGTGGTAATCCTCCACGAGATACTTCAGGAGCCATGACGCTCATTGAGACTCACCGCAACTCAAGGATACATGAGCTCAATATGATCCTCACACAGGTTATCAATCAATTGAAAATCGAGAAAAATCGCAATGCAGAGCTTAAGGAAATACAAAAAAAAAAGTGA

>CpMADS55_evm_model_supercontig_505_4_PACid_16421745
ATGGCGAGAAAGAGTAAGGGACGACAAAAGGTTGAGATGGCGAAGATGAATAATGAAAGCAATCTCCAAGTCACTTTCTCCAAACGTCGAGCCGGACTTTTCAAGAAGGCGAGTGAATTGAGCACTCTATGTGGGGCTAAGATTGCTATTATCGTCTTCTCACCCGGTCAGAAGGTCTTCTCTTTTGGCCATCCTTTTGTCCAGACTGTGTTGGAACGTTTTGTTAGTGGTAATCCACCACAAGCTGCTTCTGGAACCATGAAACTCATTGAGGCTCATCGGAACACTAGTGTCCGTGAGCTAAACATGCAGCTCACTCAGGTTCTGAACCAACTCGAAATCGAGAAGAAGCGAGGCGAGGAGCTTAACCATATGAAAAAGGCAAATAAGAATCAATGTTGGTGGATGGCTCGCAAGAACGATATGAGCTTGACACAACTTCAACAACTGAAGGCCTCTCTCGATGAACAAAAGAAGAATGTGGCTAAGCAAGCTGAGAAGATTGTGATTCATACCCAAAATAATCATCATCCTCATCCTCATCTTCCTCATCCTCATCCTCATCTTCCTCATCCTCATCTTTCTCATCCTCATCCTCATCATCATCATCCTAACCATCCTTTTTTTCTGGGAAGTTCTTCCTGTGGAGCAGGTCTTCCTTTTGAGACAAAGCCTGCTGGATTAAGTTTTAGCATTGTTCCATTCAACAATCCGAACATGATGCCTCCACATCATCATTGA

>CpMADS56_contig26687_FGENESH
ATGGATAGGAAGGGCAAGGGCCGTCAAAAGATTGAGATGGTGAAGATGAGTAACGAAACCAACCTCCAAGTAACTTTCTCAAAACGAAGAGCTGGTCTTTTTAAGAAAGCTAGTGAATTGTCCACTCTTTGTGACGTTGATATTGCAATGATTGTTTTTTCCCCTGTTCTCAATCAATTGGAAATCGAGAAAAATCACAATGCGAAGCTTAAGGAAATACAAAAAAAAAGTGAGAGTAAGTGTTGGTGGATGGGTCCGAAAAAGGAAATGAGTTTCTCACAACTTGAGCATTTAAAGACATCTCTTATGGAATTGAAGAAGAAAGTTACTGAAGAAGCTGAGACGATTATAATTCAGAACGAATTAAACATGATGCCTCATGGAAGTACAATCTCTTATATAGGAAGAAATATACCAACTATTCAGTTAAATAATGGTTGGTACAAGTCACATCTTGAGTTAGTCTGA

>CpMADS57_evm_TU_contig_37489_1_PACid_16431038
ATGGATAGGAAGGGCAAGGGCCGTCAAAAGATTGAGATGGTGAAGATGAGTAACGAAACCAACCTCCAAGTAACTTTCTCAAAACGAAGAGCTGTGATTGAAGATTTCATTTGTGGTAATCCTCCACGAGATACTTCAGGAGCCATGACGCTCATTGAGGCTCACCGCAACTCAAGGATACATGAGCTCAATATGATCCTCACACAGGTTCTCAATCAAATGGAAATCGAGAAAAATCGCAATGCGGAGCTTAAGGAAATACAAAAAAAAAGTGAGAGTAAGTGTTGGTGGATGGGTCCGAAAAAGGAAATGAGTTTCGCACAACTTGAGCATTTAAAGACATCTCTTAAGGAATTGAAGAAGAAAAATACTGAAGAAGCTGAGACGATTATAATTCAGAACGAATTAAACATGATGCCTCATGTATTGAACGACCCAAACGCGATACCTAACTTGTTCAAGGATAATCCCAATATATATATTCAAGGAAATGGGAAAAAAAGATTCTACTAA

>CpMADS58_evm_TU_contig_35697_1_PACid_16430698
ATGGCGAGAAAGAGAAAGGGACGACAAAAGGTTGAGATGGCGAAGATGAATAATGAAAGCAATCTCCAAGCGAGTGAATTGAGCACTCTATGTGGGGCTGAGATTGCTATTATCGTCTTCTCACCCGGTCAGAAGGTCTTCTCTTTTGGCCATCCTTGTGTCCAGACTATGTTGGAACGTTTTGTTAGTGGTAATCCACCACAAGCTGCTTCTGGAACCATGAAACTCATTGAGGCTCATCGGAACACTAGTGTCCGTGAGCTAAACATGCAGCTCACTCAGGTTCTGAACCAACTCGAAATCGAGAAGAAGCGAGGCGAGGAGCTTAACCATATGAAAAAGGCAAATGAGAATCAATGTTGGTGGATGGCTCGCAGACGATATGAGCTTGACACAACTTCAACAACTGAAGCTCTCTCGATGAACTAA

>CpMADS59_evm_model_supercontig_347_2_PACid_16418098
ATGGATAGGAAGGGCAAGGGCTGTCAAAAGATTGAGATGGTGAAGATGAGTAACGAAACCAACCTCCAAGTAACTTTCTCAAAACGAAGAGCTGGTCTTTTTAAGAAAGCTAGTGAATTGTCCACTCTTTGTGACGTTGATATTGCGATGATTGTTTTTTCCCCTAGTAAGAAGGCTTTTTCTTTTGGTCATCCTTATGTTGAAAAAGTGATTGAAGATTTCATTTGTGATAATCCTCCACGAGATACTTCAGGAGCCATGACACACATTGAGACTCACCGTAACTCAAGGATACATGAGCTCAATATGATCCTCACACAGGTTATCAATCAATTGGAAATCGAGAAAAATCGCAATGCATAG

>CpMADS60_evm_TU_contig_27553_3_PACid_16429505
ATGGATAGGAAGGGCAAGGGCTGTCAAAAGATTGAGATGGTGAAGATGAGTAACGAAACCAACCTCCAAGTAACTTTCTCAAAACGAAGAGCTGGTCTTTTTAAGAAAGCTAGTGAATTGTCCACTCTTTGTGACGTTGATATTGCGATGATTGTTTTTTCCCCTAGTAAGAAGGCTTTTTCTTTTGGTCATCCTTGTGTTAAAAAAGTGATTGAAGATTTCATTTGTGATAATCCTCCACGAGATACTTCAGGAGCCATGACGCTCATTGAGACTCACCGCAACTCAAGGATACATGAGCTCAATATGATCCTCACACAGGTTATCAATCAATTGAAAATCGAGAAAAATCGCAATGCATAG

>CpMADS61_evm_model_supercontig_347_10_PACid_16418093
ATGGATAGGAAGGGCAAGGGCCGTCAAAAGGTTGAGATGGTGAAGATGAGTAACGAAACCAACCTCCAAGTAACTTTTTCAAAACGAAGAGCTGGTCTTTTTAAGAAAGCTAGTGAATTGTCCACTCTTTGTGACGTTGATATTTCAATGATTGTTTTTTCCCCTGGTAAGAAGGCTTTTTCTTTTGGTCATCCTTGTGTTGAAAAAGTGATTGAATATTTCATTTGTGGTAATCCCCCACGAGATACTTCAGGAGCCATGATGCTCATTGAGGCTCACCGCAACTCAAGGATACATGAGCTCAATATGATCCTCACACAGGTTTGA

>CpMADS62_evm_model_supercontig_505_5_PACid_16421746
ATGGATAGGAAGGGCAAGGGCCGTCAAAAGATTGAGATGGTGAAGATGAGTAACGAAACCAACCTCCAAGTAACTTTCTCAAAACGAAGAGCTGGTCTTTTTAAGAAAGTTAGTGAATTGTCCACTCTTTGTGACGTTGATATTGCGATGATTGTTTTTTCCCCAGGTAAGAAGGCTTTTTCTTTTGGTCATCCTTGTGTTGAAAAAGTGATTGAATATTTCATTTATGGTAATCCTCCACGAGATACTTCAGGAGCCATGACGCTCATTGAGGCTCACCGCAACTTAAGGATACATGAGCTCAATATGATCCTCACACAGGTTATCAATCAAATGGAAATCGAGAAAAATCGCAATGCGGAGCTTAAGGAAATACAAAAAAAAAAATGTGAGAGTAAGTGTTGGTGGATGGGTCCGAAAAAGGAAATGAGTTTCTCACAACTTGAGCATTTAAAGACATCTCTTAAGGAATTGAAGAAGAAATTTACTAAAGAAGCTGAGACGATTATAATTCAGAACAAATTAAACATGATGCCTCATGTATTGAACGACCCAAACGCGATACCTAACGTGTTCAAGGATAATCCCAATATATATATTCAAGGAAATGGGAAAAAAAGATTCTACTAA

>CpMADS63_evm_model_supercontig_505_2_PACid_16421743
ATGGCGAGAAAGAGTAAGGGACGACAAAAGGTTGAGATGGTGAAGATGAATAATGAAAGCAATCTCCAAGTCACTTTCTCCAAACGCCGAGCCGGACTTTTCAAGAAGGCAAGTGAATTGAGCACTCTATGTGGGGCTGAGATTGCTATTATCGTCTTCTCACTCGGTCGAAAGGTCTTTTCTTTTGGTCATCCTTGTGTCGAGACTGTGTTGGAACGTTTTGTTAGTGGTAATCCACCACAAGCTACTTCTGGAACCATGAAACTCATTGAGGCTCATCGGAACGCTAGCATCCGTAAGCTCAACATGCAGCTCACTCAGGCCTATCTCGATGAGCTGAAGAAGAATGTGGCTAAGCATGCTGAGAAGATTGTGATTCGTACCCCAAATAATCATCATCCTCATCCTCATCTTCCTCATCCTCATCCTCATCATCATCATCATCCTAACCATCCTTTTTTTTTGGGAAGTTCTTCATGTGGAACAGGTCTTCCTTTTGATACAAAGCCTGCTGGATTCAGTTCTAACATTGTTCCATTCAAAAATCCGAACATGATGCCTCCACAGTATCATGGATTTGGCCAAGGATTCTTCTAA

>CpMADS64_evm_model_supercontig_758_2_PACid_16425970
ATGGCGAGAAAGAGTAAGGGACGACAAAAGGTTGAGATGGTGAAGATGAATAATGAAAGTAATCTCCAAGTCACTTTCTCCAAACGCCGAGCCGGACTTTTTAAGAAGGCAAGTGAATTGAGCACTCTATGTGGGGCTGAGATTGCTATTATCGTCTTCTCACTCGGTCGAAAGGTCTTTTCTTTTGGTCATCCTTGTGTCGGGACTGTGTTGGAACGTTTTGTTAGTGGTAGTCCACCACAAGCTACTTCTGGAACCATGAAACTCATTGAGGCTCATCGGAACGCTAGCGTCCATAAGCTCAACATGCAGCTCACTCAGGTTCTGAACCAACTCGAAATCGAGAAGAAGCGAGGCGAGGAGCTTAACCATATGAAAAAGACAAATGAGAATTAA

>CpMADS65_evm_TU_contig_30114_1_PACid_16429782
ATGGCGAGAAAGAGTAAGGGACGACAAAAGGTTGAGATGGTGAAGATGAATAATGAAAGCAATCTCCAAGTCACTTTCTCCAAACGTCGAGCTGGACTTTTCAAGAAGGCAAGTGAATTGAGCACTCTATGTGGGGCTGAGATTGCTATTATCGTCTTCTCACTCGGTCGAAAGGTCTTTTCTTTTGGTCATCCTTGTGTCGAGACTGTGTTGGAACGTTTTGTTAGTGGTAGTCCACCACAAGCTACTTCTGGAACCATGAAACTCATTGAGGCTCATCGGAACGCTAGCGTCCATAAGCTCAACATGCAGCTCACTCAGGTTCTGAACCAACTCGAAATCGAGAAGAAGCGAGGCGAGGAGCTTAACCATATGAAAAAGACAAATGAGAATCAATGTTGGTGGATGGCTCCCAAGGAAGATATGAGCTTAACACACTTCAACAATTGA

>CpMADS66_evm_model_supercontig_20_86_PACid_16413115
ATGGCGAAGAAGACGGCAAGCATGGGACGCCAGAGAATCCCAATAGCCAAAATAGCAAAGAAAAGCCATCGACAAGTCACCTTCTCGAAACGGCGAGCAGGGCTTTTCAAGAAAGCAAGTGAGCTTTGCACACTTTGTGGAGCCGAGATTGCCATTGTTGTCTTCTCACCAGCATGCAAGGCCTTCTCTTTCGGCCATCCAGAAGTGGAATCTATTGTTGATCGCTTCCTCACTAAAAACCCACCACCAAATCAACCCACTAATGCAGCCCATCAACTTGTTGAAGCTCATCGAAACGCCAACCGGAGAAAAAGAGGGGAGAAGAGCTTGAGCTTGCGAAGAATGCTAGCCGGAGACATTGCTGGTGGGAGAATCCGGTGGAAGAATTTAAGGTTGAATCAGCTGCAACAGCTGAAGAATGCGTTGGAGGAGCTAAAGAAAAATGTGGGAAGACAGCTAACAGGATTTTGGTTCAGTCTGCAATCCTTCGGCGTCGATGGCAATGGAGGTCAATGA

>CpMADS67_evm_TU_contig_37082_1_PACid_16430982
ATGGATAGGAAGGGCAAGGGCCGTCAAAAGATTGAGATGGTGAAGATGAGTAACGAAACCAACCTCCAAGTAACTTTCTCAAAACGAAGAGCTGATCTTTTTAAGAAAGCTAGTGAATTGTCCACTCTTTGTGACGTTGATATTGCGATGATTGTTTTTTCCCCAGGTAAGAAGGCTTTTTCTTTTGGTCATCCTTGTGTTGAAAAAGTGATTGAATATTTTATTTGTGGTAATCCTCCACGAGATACTTCAGGAGCCATGACGCTCATTGAGGCTCACCGCAACTCAAGGATACATGAGCTCAATATGATCCTCACACAGGTTATCAATCAATTGGAAATCGAGAAAAATCGCAATGCATAG

>CpMADS68_contig35157_FGENESH
ATGGATAGGAAGGGCAAGGGTCGTCAAAAGATTGAGATGGTGAAGATGAGTAACGAAACCAAACTCCAAGTAACTTTCTCAAAACGAAGAGCTGGTCTTTTTAAGAAAGCTAGTGAATTGTCCACTCTTTGTGACGTTGATATTGCGATGATTGTTTTTTTCCCTGGTAAGAAGGCTTTTTCTTTTGGTCATCCTTGTGTTGAAAAAGTGATTGAAGATTTCATTTGTGGTAATCCTCCACGAGATACTTCAGGAGCCATGACGCTCATTGAGGCTCATCGCAACTCAAGGATATATGAGCTGAATATGATCCTCACACAGGGAAGTACAATCTCTTATATAGGAAGAAATATACCAACTATTCAGTTAAATAATGGTTGGTACAAGTCACATCAAGAATTAATCTAA

>CpMADS69_evm_model_supercontig_106_18_PACid_16405180
ATGGCGAGAAAAAGTAGGGGACGACAAAAGGTTGAGATGGTGAAGATGAACAATGAAAGCAATCTCCAAGTCACTTTCTCTAAACGTCGAGCCGGACTCTTTAAGAAGGCGAGTGAGTTGTGTACTCTATGTGGGGCTGATATTGCCATTATTGTTTTTTCACCTGGTCGGAAGGTCTTCTCTTTTGGCCATCCTAGTGTGGAAACTGTGGTGGAACGCTTCATTAGTGGTACTCCACCACAAGCCGCTTCTGGAACCATGAAACTCATTGAGGCTCATCGGAACGCTAGTGTTCGTGAGCTCAATATACAGCTCACTCAGATTCAAAACCAACTTGAAACCGAGAAGAAGCGAAGTGAGGAGCTTAACCAAATGAAAAAGTCAAATGAGAGCCAATGTTGGTGGATGGCTCCTAAGGAGGATATGAGCTTGGCACAGCTTCAACAATTGAAGGCCTCTCTTGATGAGCTGAAGAAGAATGTGGCTAAGCATGCTGAAAAGATTCTGATTCATACCTCAAATAATCATCCTCATCTTCCCCTTCCTCATCCTCATCCTCATCATCACCATCATTCTCATCATCCGTTTTTCCTGGGAAGTTCTTCTAGTGGAGCATGTCTTCCATTTGAGACAAGACCTGTTGGATTCAATACTAGCGTTGTTCCATTCAATAATCCAAACATGATGCCTTCTGGATATCATGGATTTGGCCAAGGATTTTTCTAA

>CpMADS70_evm_model_supercontig_439_7_PACid_16420099
ATGGCGAGAAAGAGTAAGGGACGGCAAAAGGTTGAAATGGCGAAGATGAATAATGAAAGCAATCTCCAAGTCACTTTCTCCAAACGTCGAGCCGGACTTTTCAAGAAGGCGAGTGAATTGAGCACTCTATGTGGGGCTGAGATTGATACTATTGTCTTCTCACCCGGTCAGAAGGTCTTCTCTTTTGGCCATCCTTGTGTCCAAACTGTGTTGGAACGTTTTGTTAGTGGTAATCCACCACAAGCTGCATCTGGAACCATGAAACTCATTGAGGCTCATCGGAACACTAGTGTCCGTGAGCTAAAGATGCAGCTCACTCAGGTTCTTAACCAACTCGAAATCGAGAAGAAGTGA

>CpMADS71_evm_TU_contig_30005_4_PACid_16429769
ATGGCGAGAAAGAGTAAGGGACGGCAAAAGGTTGAAATGGCGAAGATGAATAATGAAAGCAATCTCCAAGTCACTTTCTCCAAACGTCGAGCCGGACTTTTCAAGAAGGCGAGTGAATTGAGCACTCTATGTGGGGCTGAGATTGATACTATTGTCTTCTCACCCGGTCAGAAGGTCTTCTCTTTTGGCCATCCTTGTGTCCAAACTGTGTTGGAACGTTTTGTTAGTAGTAATCCACCACAAGCTGCATCTGGAACCATGAAACTCATTGAGGCTCATCGGAACACTAGTGTCCGTGAGCTAAACATGCAGCTCACTCAGGTTCTTAACCAACTCAAAATCGAGAAGAAGTGA

>CpMADS72_supercontig695_FGENESH
ATGGATAGGAAGGGCAAGGGCCGTCAAAAGATTGAGATGGTGAAGATGAGTAACGAAACCAACATCCAAGAAACTTTCCCAAAACGAAGAGCTGGCCTTTTTAAGAAAGCTAGTGAATTGTCCACTCTTTGTGACGTTGATATTGCGATGATTGTTTTTTCCCCAGGAGCCATGACGCTCATTGAGGCTCACCGCAACTCAAGGATACATGAGCTCAATATGATCCTCACACAGGTTATCAATCAATTGGAAATCGAGAAAAATCGCAATGCGGAGCTTAAGGAAATACAAAAAAAAAATGTGAGAGAAATGAGTTTCTCACAACTTGAGCATTTAAAGACATCTCTTAAGGAATTGAAGAAGAAAGTTACTGAAGAAGCTGAGACGATTATAATTCAGAACAAATTAAACATGATGCCTCATGTATTGAACGACCCAAACGCGATACCTAACGTGTTCAAGGATAATCCCAATATATATATTCAAGGAAATGGGAAAAAAAGATTCTACTAA

>CpMADS73_evm_model_supercontig_106_20_PACid_16405183
ATGGCAAGGAAAAGTAAGGGACGACAAAAGGTTGAGATGGTGAAGATGAACAATGAAAGAAATCTTCAAGTCACTTTCTCCAAGCGTCGAGCCGGACTTTTCAAGAAGGCGAGCGAATTATGCACTCTATCTGGGGCTGATATTGCTATAATCGTCTTCTCACCGAGTCAAAAAGTCTTCTCTTTTGGCCATCCTAGTGTTGAGACTATTGTGGAACGTTTTATTAGTAGTAATCCTCCACAGGCTGCTTTTAAATCCATGAAACTCATTGAGGCTCATCGAAACGCCAATGTTCGCGAGCTCAACATGCAGCTCAGTCAAATTTTGAACCAACTCGAAACTGAGAAGGAGCGAAGCGAGGAGCTTAACCAATGGAAAAAGGCCAATGAGAACCAGTGTTGGTGGATGGCTCCTAAGGAGGATCTAAGCTTGGCACAACTTTTACAATTGAAGGCCTCTCTTGATGAGTTGAAGAAAAATGTGGCCGAGCATGCTGAGAAGATTATGATTCATACCTCAAATAATCATCGTCATCTTCCTCTTCCTCATCCCCATCCTCATCCTCATCATCATCAGCATCCTTATCATCCTTTTTTTTTGGGAAGTTCTTCTAGTGGAGCAAGTCTTCCATTTGAGACAAAGCCTACTGGATTCAATTCAAGCACTGTTCCATTCAACAATCCAAGCATATTACGCCCACGAAATCCTTGA

>CpMADS74_evm_TU_contig_41453_1_PACid_16431614
ATGGCGAGAAAGAGTAAGGGACGACAAAAGGTTGAGATGGCGAAGATGAATAATGAAAGCAATCTCCAAGTCACTTTCTCCAAACGTCGAGCCAGACTTTTCAAGAAGGCGAGTGAATTGAGCACTCTATGTGGGGCTGAGATTGCTATTATCGTCTTCGCTTTTGGCCATCCTTGTGTCCAGACTGTGTTGGAACGTTTTGTTAGTGGTAATCCACCACAAGCTGCTTCTGGAACCATGAAACTCATTGAGGCTCATCGAAACACTAGTGTCCGTGAGCTAAACATGCAGCTCACTCAGGTTCTGAACCAACTCGAAATCGAAAAGAAGCGAGGCGAGGAGCTTAACCATATGAAAAAGGCAAATGAGAATCAATGTTGGTGGATGGCTCGCAAGAACGATATGAGCTTGACACAACTTCAACAACTGAAGGCCTCTCTCGATGAACTAAAGAAGAATGTTGCTAAGCAAGCTGAGAAGATTGTGATTCATACCCAAAATAATCATCATCCTCATCCTCATCCTCATCATCATCATCCTAACCATCCTTTTTTTCTGGGAAGTTCTTCCGGTGGA

>CpMADS75_evm_model_supercontig_17_38_PACid_16410759
ATGGGTCGCAAAAAAATTCCTATGAAACTAATTGAGAATAATTCCTCTAGGCGCATTACCTTCTCAAAACGTCGAGTTGGTCTTTTCAAGAAGGCAAGTGAGTTGGTTAGCTTATGTGCGGTGCAAATGGCCATCGCAATATATTCGCCGACAGGGACTCTATACTCATTCGGTAGTCCAAGTGTTGATCAAATTTTTCAACATTTCTCAAGTAAAAAAGAAAACAGTAATGGTGTCCCTATTGATGCCCAACATGCTACTAGGGTTCAAAATCTCAATCAACAACTCGATCATTTGCAGGACCAGTTAGAGAATCAAAGGAAGCGTAAGTTAGTACTTCGTCAACAAATCAAAAACTCAGAATTTGAGAAAAATATCCAACAAATTGATGAGTTAAGCCCAACTGAGGTCTCAGAGATGTATGCGTCATTGCAAGATATGTACAATAAGGTAAAAGAACAGATTAAGAAGAAAGAAACCTCTCCTGTACCTCCTATCAAATGA

>CpMADS76_evm_TU_contig_24748_4_PACid_16429369
ATGGCGAGAAAGAGTAAGGGACGACAAAAGGTTGAGATGGTGAAGATGAATAATGAAAGCAATCTCCAAGTCACTTTCTCCAAACCTCGAGCTGGACTTTTCAAGAAGGCAAGTGAATTGAGCACTCTATGTGGGGCTGAGATTGCTATTATCGTCTTCTCACCTGGTCAAAAGGTCTTTTCTTTTGGTCATCCTTGTGTCAAGACTGTGTTGGAACGTTTTGTTAGTGGTAATCCACCACAAGCTACTTCTGGAACCATGAAACTCATTGAGGCTCATCGGAACGCTAGCGTCCGTAAGCTCAACATACAACTCACTCAGGTTCTGAACCAACTCGAAATCGGGAAGAAACGAGGCGAGGAGCTTAACCATATGAAAAAGACAAATGAGAATCAATGTTGA

>CpMADS77_evm_model_supercontig_505_6_PACid_16421747
ATGGCGAGAAAGAGTAAGGGACGACAAAAGGTTGAGATGGTGAAGATGAATAATGAAAGCAATCTCCAAGTCACTTTCTCCAAACGCCGAGCCGGACTTTTCAAGAAGCCAAGTGAATTGAGCACTCTATGTGGGGCTGAGATTGCTATTATCGTCTTCTCACTCGGTCGAAAGGTCTTTTTTTTTTGTCATCCTTGTGTCGAGACTGTGTTGGAACGTTTTGTTAGTGGTAATCCACCACAAGCTACTTCTGGAACCATGAAACTCATTGAGGCTCATCGGATCGCTAGCGTCCGTAAGCTCAACATGCAGCTCACTCAGGTTCTGAACCAACTCGAAATCAAGAAGAAGCGAGGCGAGGAGCTTAACCATATGAAAAAGACAAATGAGAATCAATGTTGGTGGATGGCTCCCAAGGAATATGAGCTTAACACACTTCAACAATTGAAGGCCTCTCTCGATGAGATGAAGAAGAATGTGGCTAAGCATGCTGAGAAGATTGTGATTCGTACCCCAAATAATCATCATCCTCATCCTCATCCTCATCCTCATCATCATCATCCTAACCATACTTTTTTCTGGGAAGTTCTTCCTGTGGAACAGGTCTTCCTTTTGATACAAATCCTGCTGGATTCAGTTCTAACATTGTTCCATTAA

>CpMADS78_contig38155_arabidopsis
ATGGATAGGAAGGGCAAGGGCCAACAAAAGATTGAGATGGTGAAGATGAGTAACGAAACCAACCTCCAAGTAACTTTCTCAAAACGAAGAGCTGGTCTTTTTAAGAAAGCTAGTGAATTGTCCACTCTTTGTGACGTTGATATTGCGATGATTATTTTTTTCCCTAGTAAGAAGGCTTTTTCTTTTGGTCATCCTTGTGTTGAAAAAGTGATTGAAGATTTCATTTGTGGTAATCCTCCACGAGATACTTCAGGAGCCATGACGCTCATTGAGGCTCACCGCAACTCAAGGATACATGAGCTCAATATGATCCTCACACAGGTTATCAATCAATTGGAAATCGAGAAAAATCGCAATGCAGAGCTTAAGGAAATACAAAAAAAAATGTGA

>CpMADS79_evm_model_supercontig_851_1_PACid_16427541
ATGGCGAGAAAGAGTAAGGGACGACAAAAGGTTGAGATGGTGAAGATGAATAATGAAACCAATCTCCAAGTCACTTTCTCCAAACACCGAGCCGGACTTTTCAAGAAGGCGAGTGAATTGAGCACTCTATGTGGGGTTGAGATTGCTATTATCGTCTTCTCACCCGGTCGAAAGATCTTTTCTTTTGGTCATCCTTGTGTCGAGACTGTGTTGGAACGTGTTGTTAGTGGTAATCCACCACAAGCTACTTCTGGAACCATGAAACTCATTGAGGCTCATTGGAACGCTAGTGTCTGTTCTGAACCAACTCAAAATCGAGATGAAGTGAGGCGAGGAGCTTAA

>CpMADS80_evm_TU_contig_41894_2_PACid_16431667
ATGGAGCCTCCTAGGAAGTTAAAGGGCCGCCAAATGATTGAGATGGTGAAGATCAAGAAGGTGACGAATCTCCAAGTTACCTTTGCCAAACGCCGGGCTGGCATTTTCAAGAAGGCGAGTGAAATTAGCATGCTTTGTGGCGCCGAAATTGCAGTGATTATTTTTTCACCTGCTAAGAAAGTGTTCTTTTTTGTCAGTCCTTCTGTGGAAAAGTTGATCAATCGATTCAGTGGCCTAATAGAACAACCTCTTTCAGCTAACAGATGTATGATGGATGCTCATCGAAATGGTTGTCTCCAAGGGCTCAACTCACAGCTAAACAAGCTTAATGCCCAACTGGATGCTAAAAAGAAGTGA

>CpMADS81_evm_TU_contig_33091_3_PACid_16430202
ATGGATAGGAAGAGCAAGGGTCGTCAAAAGATTGAGATGATAAAGATGAGTAACGAAATCAACCTCCAAGTAACTTTCTCAAAACGAAGAGCTGGTCTTTCTAAGAAAGCTAGTGAATGGTCCACTCTTTGTGGCGTCGACATTGCAATTATTATTTTTTCCCCCAGTAAAAAGGCTTTTTCTTTTGGTCATCCTTGTGTTGAAAAAGTGATTGAAGATTTCATTTGTGGTAATCCTCCACGAGATACTTCAGGAGCCATGACACTCATTGAGGTTCACCGCAACTCAAGGATACATGAGCTCAATATGATCCTCACACAAGTTTGA

>CpMADS82_evm_model_supercontig_106_19_PACid_16405181
ATGGTAAGAAAAAGTAGGGGACGACAAAAGGTTGAGATGATGAAGATGAACAATGAAAGCAATCTCCAAGTCACTTTCTCCAAACGTCGAGCTGGACTTTTCAAGAAAGCGAGTGAATTGTGCACTTTATGTGGGGTTGATATTGTTATTATCGTCTTCTCACCCGGCCGAAAAGTTTTCTCCTTTGATCATCCTTGTGTCGAGACTATAGTGGAACGTTTCATTAGTGGCAATCCACCACAAGTCATTTCCAAAACTATGAAACTCATTAAGGCTCATCGAAACGCTAGTGTTCGTGAGTTCAACATGCAGCTCACTCAGATTCTTAGCCAACTTGAAATCGAGAAGAAGCGAAGTGAGGAGCTCAACCAGATGAAAAAGGTACATGAGAACCAATGTTGGTGGATGGCTCCCAATGAGGATATGAGCTTGGCACAACTTCAACAATTAAGGGCCTCTCTTGATGAGCTGAAGAAGAATGGGGCTAAGCATGCTGAGAAGATTGGGATTCATGCCTCAAAAAATCATCTTCATCTTCCTCCTCCTCATCCTCATCATCCTTTTTTTATTTTTAAAGTTCTTCTAATGGGAGCAGGGTCTTCCATTTGA

>CpMADS83_contig33091_FGENESH
ATGGCGAGAAAGAGTAAGGGACGACAAAAGGTTGAGATGGTGAAGATGAATAATGAAAGCAATCTCCAAGCGAGTGAATTGAGCACTCTATGTGGGGCTAAGATTGCTATTATCATCTTCTCACCCGGTCGAAAGGTCTTTTCTTTTGGTCATCCTTGTGTCGAGATTGTGTTGGAACATTTTGTTAGTGGTAATCCGCCACAAGTTGCTTCTGGAACCATGAAACTCATTGAGTCTCATCGGAACACTAGTGTCCGAAGATATGAGCTTAACACACTTCAACAATTTAAAGCCTCTCTCGATGAGCTGAAGAAGAATGTGGCAAAGCATGCTGAGAAGATTGTGATTCGTACCGCAAATAATCATCATACTCATCCTCATCATCATCATCCTAACCATCCTTTTTTTCTGGGAAGTTCTTTCTGTGGAGTAGGTCTTCCTTTTGATACAAAGCCTGTTGGATTCAGTTCTAACATTGTTCCATTCAATAATCCAAACATGATGCCTCCAAAGTATCATGGATTTTGCCAAGGATTCTTCTAA

>CpMADS84_evm_model_supercontig_2684_2_PACid_16415458
ATGGAGAATGAAGCCAGTCTCCAGGTTACCTTCTCAAAACATCGAAGTAGCCTTTTTAAGAAGGCGAGTGAACTTTGCACTCTTTGTAGACCAGATGTTGGCCTTATTGTTTTCTCCCCTGGAAATAGAGCCTTCTGCTATGGCAATCCTAATATTGATATTGTGATTGATTGTTTTCTTAGTATTGATGTCCGTCCAACTCGAGATCCTGACAACGACAATGATACTCAACAAACAATCAGTAGGATCACTGAGGCTCAAGACAAGGAGGAGGCAGCAAGGAAGCGAGGTAAAGAGCTCAAACAAAGAAGAAAAGGCTTGATGAAAGAGCTTTGGTATACGCGTTCAATGGACAAATTTAACCTAGAAGAGCTTGAAGTTTTGGATGTTGGTATGAAGGCCTTGTGGAATGATGTTGCCGAACTCGCAAAGAAGCTAAAGAAGGAACAAGGTAACTCGAGTTCAGCCGAGGGTTCTCTAAGGGATGACGGGATGTTTTACTCAGATCCAGCAATGAAGACCTTGACTACTCTCCCCATGCCTAGTATGCCCAGCAACCCAACTCATGAATATACCCCCAGCAGTACTAATTCAACTCCTCCCCTGAGTAGCTTCTGTAACCTAGACTCTGGCAATCCCAACATAATGATGATGGATAACCCGTTGAATGATTCAAGCATGGCGTTAGATCCTGTTGATGACTTGATGGCCATGCCTAGGGATCTCTTCAATAATTTAGTTATGATTGAGTCAGATGATCCAATTGCAGCACTTAATGCAGGAGATAATCCAGACATAATGTCTGATGCCTTCGGGAACCAAATTGCAACAATGGATATTAATCTGTCAAATGATCCAAATATCGGGCCTAATGAGTTTTTTAATCCGAGTACTATGCCTCATGCACCAAATGATCCCATTAGTACAACATCCAATCCTCTAAATATGATATGTATTGTGCCAGATGATTCAAATCTAAACTCAATATTTGATGGCTTCACTCTAGAGATGCTGTTTGCGGATCCATTGGATGATGAGAACTTCATTGTGGACAATCCAAATGAGGTGGCTAACGGTGATAATCCGAAAACAATGCCGCCTCCTCTTGCAGGGAATGTTCTAGGAAGCGGCCAAGGAATTTAA

>CpMADS85_evm_TU_contig_33038_2_PACid_16430196
ATGGATAGGAAGGGCAAGGGCCATCAAAAGATTGAGATGGTGAAGATGAGTAACGAAACCAACCTCCAAGTAACTTTTTCAAAACGAAGAGCTGGTCTTTTTAAGAATGCTAGTGAATTGTCCACTCTTTGTGACGTTGATATTGCAATGATTGTTTTTTCCCCTGGTAAGAAGGCTTTTTCTTTTGGTCATCCTTGTGTCGAAAAAGTGATTGAAGATTTCATTTGTGGTAATCCTCCACGAGATACTTCAGGAGCCATGACGCTCATTGAGGCTCACCGCAACTCAAGGATACATGAGCTCAATATGATCCTCACACAGGTTATCAATCAATTGGAAATCGAGAAAAATCGCAATGCAGAGCTTAAGGAAATACAAAATAAAAATGTGAGAGTAAGTGTTGGTGGATGGGTCCGAAAAAGGAAATGA

>CpMADS86_evm_TU_contig_41623_1_PACid_16431638
ATGGTGAAAAAAAGTAGGGGACGACAAAAGGTTGAGATGGTGAAGATGAACAATGAAAGCAATCTCCACGTCACTTTCTCCAAACGTCGAGCCGGACTTTTTAAGAAAGCGAGTGAATTATGCACTTTATGTGGGGTTAATATTGCTATTATTGTCTTCTCACCCGGTCGAAAGGTCTTCTCTTTTGGTCATCCTTCTGTCGAGACTATGGTGGAACGTTTCATTAATGGTAATCCACCACAAGTCACTTCTGGAACTATGAAATTCATTGAGGCTCATCGGAATGCTAGTGTTCGTGAGCTTAACATGCAGCTCACTCAGGTTCTTAACCAACTTGAAATCGAGAAGAATCGAAGTGAGGAGCTCAACCAGATGAAAAGGGTAAATGAGAACCAATGTTGGTGGATGGCTCCCAAGGAGGATATGAGCTTGGCACAACTTCAACAAGTGAAGGCCTCTTTTGATGAGCTCAAGAAGAATGTGGCTAAGCATGTTGAGAAGATTGTGATTCATTCCTCAAATAATCATCCTCATCTTCCTCTTCCTTGTCCTCATCATCATCATCCTCATCATCCTTTTTTTCTGGGAAGTTCTTCTAGTGGAGTAGGTCTTCCATTTGAGACAAGACCCATTGGATTCAATACTAGTGTTGTTCCATTCAATAATCCAAACATGATGCCTACAGGGAATCAAGGATTTGGCCAAGGATTCTTCTAA

>CpMADS88_evm_TU_contig_30689_1_PACid_16429866
ATGGCGAGAAAGAGTAAGGGACGGCAAAAGGTTGAAATGGCGAAGATGAATAATGAAAGCAATCTCCAAGTCACTTTCTCCAAACGTCGAGCCGGACTTTTCAAGAAGGCGAGTGAATTGAGCACTCTATGTGGGGCTGAGATTGCTATTATCGTCTTCTCACCCAGTCAGAAGGTCTTCGCTTTTGGCCATCCTTGCGTCCAGACTGTGTTGGAACGTTTTGTTAGTGGTAATCCACCACAAGCTGCTTCTGGAACCATGAAACTCATTGAGGCTCATCGGAACACTAGTGTCTGTGAGCTAAACATGCAGCTCACTCAGGTTCTGAACCAACTCGAAATCGAAAAGAAGCGAGGCGAGGAGCTTAACCATATGAAAAAGGCAAATGAGAATCAATGTTGGTGGATGGCTCGCAAGAACGATATGAGCTTGACACAACTTCAACAACTGAAGGCCTCTCTCGATGAACTAAAGAAGAATGTGGCTAAGCAAGCTGAGAAGATTGTGATTCATACCCAAAATAATCATCATCCTCATCCTCATCTTCCTCATCCTCATCCTCATCATCATCATCCTAACCATCCTTTTTTTCTGGGAAGTTCTTCTGGTGGAGCAGGTCTTCCTTTTGAGACAAAGCCTGCTGGATTCAGTTCTAGCATTGTTCCATTCAACAATCCGAACATGATACCTCCACAGTATCATGGATTTGGCCAAGGATTCTTCTAA

>CpMADS89_evm_model_supercontig_695_2_PACid_16424980
ATGGATAAGAAGAGCAAGGGTCGTCAAAAGATTGAGATGATAAAGATGAGTAACGAAATCAAACTCCAAGAAATTTTCACAAAACGAAGAGCTGGTCTTTCTAAGAAAGCTAGTGAATGGTCCACTCTTTGTGGCGTCGACATTGCAATTATTATTTTTTCCCCTAGTAAAAAGGCTTTTTCTTTTGCTCATCCTTGTGTTGAAAAAGTGATTGAAGATTTCATTTATGGTAATCCTCCACGAGATACTTCAGGAGCCATGACACTCATTGAGGTTCACTGCAACTCCAGGATACATGAGCTCAATATGATCCTCACACAGGTCATGAATCAACTGGAAATCGAGAAAAATCGCAATGCAGAGCTTAAGGAAATACAAAAAATATGTGAGAGTAAGTGTTGGTGGATGGGTCAAAAACAGGAAATGCTTTTCTCAGAACTTGAGCATTTAAAGACATCTCTTGAGGAATTGGAGAAGAAAGTTACTAAAGAAGCTGAGATGATTATAATTTAG

>CpMADS90_evm_model_supercontig_347_13_PACid_16418096
ATGGAGCCTCCTAAGAAGTTAAAGGGCCCCCAAATGATTGAGATGGTGAAGATCAAGAAGGCGACGAACCTCCAAGTTACCTTTGCCAAATGCCGGGCTGGCATTTTCAAGAAGGCGAGTGAAATTAGTACGCTTTGTGGCGCCGAAATTGCAGTGATTATTTTTTCACCTGCTAAGAAAGTGTTCTTTTTTGTCAGTCCTTCTGTGGAAAAGTTGATCAATCGATTCAGTGGCCCAATAGAACAACATCATTCAGCTAACAGATATGACATGAACCTTTCACAGCTTCAGCAATTTCAAGCTGCTCTTGAGGAATTATACGAGAATGTTATAAAAGTCGCCAAAGAAAATGATGCTGAAGAGAACAATATTAATCCTAATTCTGATGATCAACTTTTTCTTGGAAGCTTTTCCAATGGAACTGGACTTCCATTTGAATCTATCCCCTTAAATGCTATCGGTTGTCCCATAAACATGGTTAATCCGAACAAGAATAGGGTTAATTCAAACAAGGTTAATCCAAACGTGATTAGTCCCAGCATGATTAATCCTAACATGGTTAATCCTGCAGCTTATATGAAGATACTTCGTGACATGCTCAACAACAATAATCCAAACATTCCCTTGTCCAATTCCATGATTCCCAATAATCCAAACATGGTCTCTAATGTCATGCCTATCAGCAGTAACCCTACAAACATGATGCTACCGGCGGCAAATCTGATGATCAACAATGATCAAAACTTGGTTCCAGCCGATCATATGATGATGAACAATGACCAGAACATGATGGTGGGGGCATCGGATGCGATCAACGATTAA

>CpMADS91_evm_model_supercontig_347_13_PACid_16418096
ATGGAGCCTCCTAAGAAGTTAAAGGGCCCCCAAATGATTGAGATGGTGAAGATCAAGAAGGCGACGAACCTCCAAGTTACCTTTGCCAAATGCCGGGCTGGCATTTTCAAGAAGGCGAGTGAAATTAGTACGCTTTGTGGCGCCGAAATTGCAGTGATTATTTTTTCACCTGCTAAGAAAGTGTTCTTTTTTGTCAGTCCTTCTGTGGAAAAGTTGATCAATCGATTCAGTGGCCCAATAGAACAACATCATTCAGCTAACAGATATGACATGAACCTTTCACAGCTTCAGCAATTTCAAGCTGCTCTTGAGGAATTATACGAGAATGTTATAAAAGTCGCCAAAGAAAATGATGCTGAAGAGAACAATATTAATCCTAATTCTGATGATCAACTTTTTCTTGGAAGCTTTTCCAATGGAACTGGACTTCCATTTGAATCTATCCCCTTAAATGCTATCGGTTGTCCCATAAACATGGTTAATCCGAACAAGAATAGGGTTAATTCAAACAAGGTTAATCCAAACGTGATTAGTCCCAGCATGATTAATCCTAACATGGTTAATCCTGCAGCTTATATGAAGATACTTCGTGACATGCTCAACAACAATAATCCAAACATTCCCTTGTCCAATTCCATGATTCCCAATAATCCAAACATGGTCTCTAATGTCATGCCTATCAGCAGTAACCCTACAAACATGATGCTACCGGCGGCAAATCTGATGATCAACAATGATCAAAACTTGGTTCCAGCCGATCATATGATGATGAACAATGACCAGAACATGATGGTGGGGGCATCGGATGCGATCAACGATTAA

>CpMADS92_contig31965_FGENESH
ATGGTTGAGATGGTGAAGATCAAGAAGGCGACGAATCTCCAAGTTACCTTTGCCAAACGCTGGGCTGGCATTTTCAAGAAGGCGAGTGAAATTAGCACGCTTTGTGGCGTTGAAATTGCAGTGATTATTTTTTCACCTGCTAAGAAATTGATCAATCGATTCAGTGGCCTAATAGAACAACCTCTTTCAGCTAACAGATGCATGATGGATGCTCATCGAAATGCTTGTCTCCAAGGGCTCAACTCACAGCTAAACAAGGTGATGAAGGAGAATGCAAGTAAAGCCTGGTGGATGGGTTCCATAGATGACATGAACCTTTCACAGTTTCAGCAATTTCAAGCTGCTCTTGAGGAATTATACGAGAATGTTATAAAAGTCGCCAAAGAAAAAGATGCTGAAGAGGACAATATTAATCCTAATTCTGATGATCAGCTTTTTCTTGGAAGCTCTTCCAATGGGACTAGACTTCCATTTGAATCTATCCCCTTAAATGCTACCGTTGGTCCCAGAAAAATGGTTAATCCGAACATGAATAGGGTTAATTCCAACATGGTTAATCCAAACGTGATTAGGCCCAACATGATTAATCCTAACATGGTTAATCTTGCAGCTTATATGAAGATGCTTCGTGACATGCTCAACAACAATAATCCAAACATTCCCTTGTCCAATTCCATGATTCCCAATAATCCAATCATG

>CpMADS93_evm_model_supercontig_1259_1_PACid_16407309
ATGGCGAGAAAGAGTAAGGGACGACAAAAGGTTGAGATGGTGAAGATGAATAATGAAACCAATCTCCAAGTCACTTTCTCCAAACACCGAGCCGAACTTTTCAAGAAGGCGAGTGAATTGAGCACTCTATGTGGGGCTGAGATTGCTATTATCGTCTTCTCACCCGGTCAAAAGGTCTTTTCTTTTGGTCATCCTTGTGTCGAGACTGTGTTGGAACGTTTTGTTAGTGNN

>CpMADS94_evm_model_supercontig_54_68_PACid_16422422
ATGGTGAAGATGAATAATCAAAGCAATCTCCAAGTCACTTTCTCTAAACGTCGAGCCGGACTTTTCAAGAAGGCAAGTGAATTGAGCACCTTATGTGGGGCTGATATTGCTATTATCGTTTTCTCACCTGGTCGAAAAGTTTTCTCTTTTGGCCATCCTTCTGTTGAGACCGTGGTGGAACGTTTCATTAGTGGTAATCCACCACAGGTTACTTCAGGAACTGAGAAACTCATTGAGGCTCATCGAAACACCAGTCTTCATGAGCTCAACATGCAGCTTACTCAGATTCTTAACCAACTCGAAATTGAAAAGACGCGAAGCGAGGAGCTTAACCAAACGAAAAAGGCCAATGAGAATGAATGTTGGTGGATGGGTCCTAAGGAAGATCTAAGCTTGGCACAACTTCAACAATTAAAGGCCTCTCTTGATGAGACGAAGAAGATTGTGGCTAAGCATGCTGAGAATATTGTGCTTCATACCTCAAATACTCATCTTCCTCATCCTCATCTTCCACATCATCATCATCAACCTCATCATCCTTTTTTTCTGAGAAATTCTTCTAGTGGAACAGGGCTTCAATCTGAGACAAGGCCGGCTGGATTCAGGTCTAGCGTTGTTCTATTCAACAATCCAAACATGATGCCTCCAGGGTATCATGGATTTCACCAAAGATTCTTCTAA

>CpMADS95_evm_model_supercontig_851_1_PACid_16427541
ATGGCGAGAAAGAGTAAGGGACGACAAAAGGTTGAGATGGTGAAGATGAATAATGAAACCAATCTCCAAGTCACTTTCTCCAAACACCGAGCCGGACTTTTCAAGAAGGCGAGTGAATTGAGCACTCTATGTGGGGTTGAGATTGCTATTATCGTCTTCTCACCCGGTCGAAAGATCTTTTCTTTTGGTCATCCTTGTGTCGAGACTGTGTTGGAACGTGTTGTTAGTGGTAATCCACCACAAGCTACTTCTGGAACCATGAAACTCATTGAGGCTCATTGGAACGCTAGTGTCTGTTCTGAACCAACTCAAAATCGAGATGAAGTGAGGCGAGGAGCTTAA

>CpMADS96_evm_TU_contig_31285_2_PACid_16429966
ATGGAGCCTCCTAGGAAGTTAAAGGGCCGCCAAATGGTTGAGATGGTGAAGATCAAGAAGGCGACGAATCTCCAAGTTACCTTTGCCAAACGCCGGGCTAGCATTTTCAAGAAGGCGAGTGAAATTAGCACGCTTTGTGGTGCTGAAATTGCAGTGATTATTTTTTCACCTGCTAAGAAAGTGTTTTTTTTTGTCAGTCCTTCTGTGGAAAAGTTGATCAATCGATTCAGTGGCCTAATAGAACAACCTCTTTCAGCTAACAGATGCATGATGGATGCTCATCGAAATGCTTGTCTCCAAGGGCTCAACTCACAGCTAAACAAGCAATTTCAACCTGCTCTTGAGGAATTATACGAGAATGTTATAAAAGTCGCCAAAGAAAAAGATGCTGAAGAGGACAATATTAATCCTAATTCTGATGATCAGCTTTTTCTTGGAAGCTCTTCCAATGGAACTGGACTTCCATTTGAATCTATCCCCTTAAATGCTATCGTTGGTCCCAGAAACATGGTTAATCCGAACATGAATAGGGTTAATTCCAACATGGTTAATCCAAACGTGATTAGGCCCAGCATGATTAATCCTAACATGGTTAATCCTGCAGCTTATATGAAGATGCTTCGTGACATGCTCAACAACAATAATCCAAACATTCCCTTGTCCAATTCCATGACTCCCAATAATCCAATCATGGTCTCTAATGTCATGCTTATCAACAGTAACCCTACAAACATGATGCTACCGGCGGCAAATATGATGATCAACAATGATCAAAACATGGTTCCAGCCGATCATATGATGATGAACAATGACTAG

>CpMADS97_evm_model_supercontig_106_20_PACid_16405183
ATGGCAAGGAAAAGTAAGGGACGACAAAAGGTTGAGATGGTGAAGATGAACAATGAAAGAAATCTTCAAGTCACTTTCTCCAAGCGTCGAGCCGGACTTTTCAAGAAGGCGAGCGAATTATGCACTCTATCTGGGGCTGATATTGCTATAATCGTCTTCTCACCGAGTCAAAAAGTCTTCTCTTTTGGCCATCCTAGTGTTGAGACTATTGTGGAACGTTTTATTAGTAGTAATCCTCCACAGGCTGCTTTTAAATCCATGAAACTCATTGAGGCTCATCGAAACGCCAATGTTCGCGAGCTCAACATGCAGCTCAGTCAAATTTTGAACCAACTCGAAACTGAGAAGGAGCGAAGCGAGGAGCTTAACCAATGGAAAAAGGCCAATGAGAACCAGTGTTGGTGGATGGCTCCTAAGGAGGATCTAAGCTTGGCACAACTTTTACAATTGAAGGCCTCTCTTGATGAGTTGAAGAAAAATGTGGCCGAGCATGCTGAGAAGATTATGATTCATACCTCAAATAATCATCGTCATCTTCCTCTTCCTCATCCCCATCCTCATCCTCATCATCATCAGCATCCTTATCATCCTTTTTTTTTGGGAAGTTCTTCTAGTGGAGCAAGTCTTCCATTTGAGACAAAGCCTACTGGATTCAATTCAAGCACTGTTCCATTCAACAATCCAAGCATATTACGCCCACGAAATCCTTGA

>CpMADS98_evm_model_supercontig_347_8_PACid_16418104
ATGGCGAGAAAGAGTAAGGGACGACAAAAGGTTGAGATGGTGAAGATGAATAATGAAAGCAATCTCCAAGTAACTTTCTCCAAACATCGAGCCAGACTTTTCAAGAAGGCGAGTGAATTGAGCACTCTATGTGGGGCTGAGATTGCTATTATCGTCTTCTCACCCGGTCAGAAGGTCTTCTCTTTTGGCCATCCTTGTGTCCATACTGTGTTGGAACGTTTTGTTTGTGGTAATCCACCACAAGCTGCTTCTGGAACCATGAAACTCATTGAGGCTCATCGGAACACTAGTGTCCGTGAGCTAACACGCATGACAATGAAATTTATACTAAAAATATGA

>CpMADS99_evm_model_supercontig_348_4_PACid_16418111
ATGGTGAGAAAGAGTAAGGGAAGGCAAAAGGTTGAAATGGCGAAGATGAATAATGAAAGCAATCTCCAAGTCACTTTCTCCAAACGTCGAGCCGGACTTTTCAAGAAGGCGAGTGAATTGAGCACTCTATGTGGGGCTGAGATTGCTATTATCATCTTCTCACCCGGTCAGAAGGTCTTCTCTTTTGGCCATCCTTGTGTCCAAACTGTGTTGGAACGTTTTGTTAGTGGTAATCCACCACAAGCTGCATCTGGAACCATGAAACTCATTGAGACTCATCGGAACACTAGTGTCCGTGAGCTAAAAATGCAGCTCACTCAGGTTCTTAACCAACTCGAAATCGAGAAGAAGCGAGGCGAAGAGCTTAACCATATGAAAAAGGCAAATGAGAATCAATGTTGGTGGATGGCTCGCAAGAACGATATGAGCTTGACACAACTTCAACAACTGAAGGCCTCTCTCGATGAACTGAAGAAGAATGTGGCTAAGCATGCTGAGAAGATTTTGATTCGTACCCAAAATAATAATCATCCTCATCATCATCTTCCTCATCCTCATCCTCATCTTCCTTATCCTCATCCTCATCCTCATCATCATCATCCTAACCATCCACTTTTTCTGGGAAGTTCTTCCGGTGGAGCAAGTCTTCCTTTTGAGACAAAGCCTGCTGGATTCAGTTCTAGCATTATTCCATTCAACAATCCGAATATGATGCCTCCAAAGTATCATGGATTTGGCCAAGGATTCTTCTAA

>CsMADS34
ATGAGGAAGAGCAGAGGTAGGCAAAAGGTGGAGATGGTGAAGATGCCAAA
TGAGAGCAACCTTCAGGTCACCTTCTCCAAGCGTCGCTCCGGCCTCTTCA
AGAAAGCTAGCGAGCTCTGCACCCTCTGTGGTGCCGAGATTGCCATCATT
GTCTTCTCACCTGGGAAGAAGGTCTTTTCCTTTGGCCACCCTTGCGTCGA
GGCTCTCATCGAGCGCTTTGTCACACGAAACCCTCCACCCAGTTCTGGTA
CGCTGCAGCTTATCGAAGCTCACCGGAATGCTAATGTTCGAGAACTTAAT
GCTCAACTTACTCAAGTTCTCAACCAACTAGAAATGGAGCGGAAGCGTGG
GGAAGAGTTGAACAAACTACGCAAGGCAAGCCAGGCACAATGTTGGTGGG
AGCTTCCCATAGAAGAAATGGAAATGCATCAACTAGAACAACTTAAAGCT
TCGTTGGATGAGCTAAAGAAGAATGTGACTCAACAAGCAGATCGGATTTT
GATTCAGACTTCTTCTAATGCCAATCCCCCGACGCAGTTGATCTTCCCGA
CTCAGATTCCGACTCAAACATCAACAACAACAAATGGCCCCAACCAGCAA
CCCGGGCTTTTCGTCGTGGATCCTAAGAACATCATCTCCCATCTTCCCTT
CAACTATGGTTCCTATGGATCAAGAGGTTTCTTTTGA

>CsMADS35
ATGGGAAGGCGAAAGATCGAGATGAAAATGGTGAAGGATAGAGGTTCTAG
ACAAGTTACCTTCTCGAAGCGTCGAAACGGTCTGTTCAAGAAAGCGACCG
ATCTCGCAACTCTGTGCGGTTTAGAGATAGCGATTGTGGTTTTCTCTCCA
GGCGGTAAGGCATTCTCGTTCGGCAATCCAAATGTAGAGGAGGTCGTAGA
TCGGTACCTAGGTTGTGAATGGAAGGCGAATGGGAATCCGGGGGTGAGGG
AGAGGGGAATGTTGGAGAAGGAGAATGAGGAACTTTTAGATCTGGTTAAG
CAGTTGCAAATGGAGAAGAAGAAGGGAGAGATTATGGAGAAAGAGATGAA
ATCGAGAGGGGAATTGATGAAAATTGAGGATATGGATTTGAATGAGCTCT
TGAAATTGAAGGAATCGTTGGAAAAACTAAGAAAGAACGTGAAGATTGAA
GAGAGCGAGTTGGAGGCTTCGTCTTCATTGCTGCTGCTTGCTAATGAAAA
ACCTGTTCCTGGAGATGGCTGA

>CsMADS36
ATGAAGAAATCTTCAGGGCGTCGAAAGATTGAGATCAAAAGGCTTGACAA
GAACACTACACGCCAGGTTACTTTCTCAAAACGTCGCGTCGGACTTTTCA
ACAAGGCAGCCGAGCTTTCCCTTCTCTGCGGCGCTGAGATCGCCATACTC
CTCTTCTCCTCCCGCGGAAAAGTCTATACATTCGGCCATCCCAACGTCGA
CGCTCTCCTCGACCGCTTTCTCACTGGAAACTTTCTTCCGCCCAAGCCGG
CGGAGGCGTATCTCCCTCTCCCGGAGTTGAATCTTGATCTCTGCAAAGCG
GAAGCCGAATTTGAAATCGAGAAGAAGCGCGCGGTGGAGAGATTGAGGAA
TAGCGAGCGATTTTGGTGGGATGAGGCGCTGGAACGTATGAGAATGGATG
AGTTGAAGTCATTCCGTTCTTCACTGCTCCAACTGAGAGCAAATGTGGCG
GGGAGATTGGAGAAAATTCGGGCGATGAGAATGGAAGATCCTCCGGTAAC
TCCATCGTGGTCGATCGTTCTTGGTGGAGAAAATCAATGTGCGGCGTCGT
TTCACGTGGGTGAAAATCAGTCGTTTGCGATGGATTGGGAAGAGGAGATT
TGGGGTTAG

>CsMADS37
ATGAAGAAATCATTGGGCCGTCAAAAGATCGAAATCAAGAAGCTAAATGT
GAAGAGTAGACGGCAAGTAACCTTCTCCAAACGCCGTGCTGGGCTCTTCA
ACAAGGCTGCGGAGCTCTCCATTCTCTCCGGCGCTGAGATTGCTATTCTC
GTCTTCTCTTCCACTGACAAAATCTATACATTTGGTCATCCTAATGTTGA
TTTCCTCATTGATCGTTTCCTGACGTCCAATTTTGTTCCGCCCAAGCCGG
TGGAAGCGTACCTCCCTTTGGAGGAGTTGAATCGTGATTTGAAGGATGTG
ACTGCGGAGTTTGAAACAGAGAAGAGGCGCGCTGAGAGAATGAGGAAAAC
CGGGGGGTTTTGGTGGGATGAGGCGATGGAATGTATGGGAATCGAGGATT
TGAAGCGATTCCGGTCGTCGTTGATGGAACTGAGAGGAAAAGTTGCGGAG
AGAGTGGAGGAATTGGCGGCGGTGAGGAATCAAGGGTTTCTTACTACTTC
GCCGTCGTTTCATCATCTTTCCGTCGCGACGGAGATTGACGATTTATTTT
ATTTTAGTATTTGA

>CsMADS38
ATGGAGAAATTAAACACCATTCCGATGAAAAAAACTCTCGGCCGTCAAAA
GATAGAAATAAAAAAGTTAGAAAAGAAGAGCAGCAAACAAGTCACGTTTT
CGAAACGTCGTGCCGGACTTTTCAAGAAAGCTGGCGAGCTCTCCGTTCTT
TGTGGAGCAGAGGTAGCCATTATCGTCTTCTCTCCCAATGATAAGCTTTT
TTGTTTCGGTCATCCTGATGTCGATGTGCTTTTGGATCGTTATCTCACCG
GAAATTTGTCGCCGCCGAAGCCAGCGGAGAGTTACATTCCTGTAGCGGAG
TTTAATCGTGATTTCGCTGATTGTGCATTGGAGTTTGAGGCAGAGAAGAA
ACGAGCGGCGGAATTGATTCGCGCGGCCGAGGATTCGAGGAAGAACGGCG
GATTTTGGTGGCAGGAGGCGGTGGAAGGGTTGCGATTGGAGGAACTGAAA
GATTTCCGATCAGCATTGATGGATTTGAGAGCCAAAGTGGCGGAGAGAGT
TGAAAAACTGACAGCAGTAAGAATTGGAGGGCCTCTGTTGCCAGCGCTAC
CGCCGCCGCCGCAGCCGATGACGTCGTCGTCGTTTCATCTCATTGGAAAC
CACCAAGAATTGCCTCCTCCAACGGCGTTTCATCTCGCCGGAAACCAACG
TGTCGCGACGGGGTTAGGGTTTTTCTAG

>CsMADS39
ATGGGGAGAGGAATATTAAGTCTTAAGCTCATTCCCAATCCCAAAAGTCG
AAGAACAACCTTTCTTAAGAGGAAGAAAAGTCTGATTAAGAAGGCCTACG
AGCTTTCCACCCTTTGCGATGTTCAAACTTGCCTTTTCATTGCTTCTGAC
TGTGACCCCTCCACTCACTTCGAAACTTGGCCTCCCAATCATCACCAAAT
CCACCAGATGATCCGTTCTTATAAATCCCACTCTTTCACCAAACCCAACT
CCTCTTATGATCTTAACCGCTTCTTCTCTGATCGCAAGAACAAAATCCTA
ACTAACACATCTAAACTTCTCCACAATGTTGTGGATCACCAATCCGAACA
TCAATTGATGGAGTTGTTGGATGCTTTGGATTCCAAGATTAGAGTTGCAA
ACGACATGATTGAGTTCATGGAGGCCGATTATGATCACTTGATTGACCAA
GCAATTGGCATGGATACACCTCCTTCCCAAACAGAGGATGAGGAAACCAC
TCAATTTAACGTTTCAGACCTTTTTAATGAGCCAGATGAGTTTGAAGAAT
ACAACGTCGAGGGTTTCCAATCTCTGCTTGAGGACAAGTTTCTGGAAACT
CTGGTTCAGAACAATCCCATTCCAGACTTTGATTTTGATTTTGATTACTA
A

>CsMADS40
ATGGGGAGAGGAAAACTGAGCATGAAACTCATAAGTAATGAGAAATCTCG
AAAGACTACTTTTCATAAGCGGAAAGCAAGTTTGTTGCGAAAAGCTTACG
AGCTTTCCACATTGTGTGATGTTCGTGTTTGTGTGGTTGTTCATGGCCCT
AACCAATCAAATGACCAATCTCCACTCCAACTTCACACATGGCCGCCCTC
TGCTGATGAAGTCAATAACATGATTGCTTCTTACAAAACTAATTGTCTCT
ACAAACGTGTTCGCAAGTCATTCGGTCTTATCGATTTCTTCTCCGAAAGA
AAGAAGAAGGTCGAAACTGATATGTCCAAGCTTCGTAAGGATGTTTCTGA
AGAAAGGTTTCCAAGTTGGGATGAACGTCTAGATCATCTCTTAGAAGATC
AATTACGAGTTTTAATGGTGGAATTGGATTCAAAGATCGAGATAGCGAAG
AAAAGGATTGAGATAGCAACGGAGAATAATTATAATGTTGAGGAGGGGAC
GTCAGTGGAGAGTAGCGGCCAAACCCTAAATGCAAACATGAAGTGTAAAC
AAGTAATGGGATTTGATCATGAAGAGGAAAGTACTGATTATGGGATGTTT
GGAATTAGTTTTTACAATGATCCAACAAATGGGATGATTATGGAGAACAC
ACAAAGCTACTCATCAATGTGCCATTATGGAGTTCCATTTGGTGCACAAT
CAGTTGTTCCAATATCATATATGCAAATGCAACAACTCACTGCCGGCGCT
GAGGATCAGATGATGATGGGTTATGCTTCAACCTCTCAAATGGCTTTGCC
CAATACTGCTTCTTCTCAAGTGATCAATGATCCATTTGATTTCTACAATA
GCTATGAGTATTTGATGAAGCCTAACAACTTCTAA

>CsMADS41
ATGACGAGGAAGAAAGTGAAATTGGTTTGGATTGCAAGTGACAATGCAAG
AAAAGCCAGTTTCAAGAAGCGAAGGCTCGGATTATTAAAGAAAGTGAGTG
AACTCACCACTCTCTGCGGCGTTTATGCCTTCGCCGTCGTTACTGGCCCC
GACGAAGACCATCCTGTCATCTGGCCATCCCTCTCCGCTGCTCAACACCT
CTATCGCCGCTTCCACAGCCTTCCCGAAGTCGAACGCCAGAAGAAAATGA
CGAACCAAGAGACCTATCTCAAAGAACGCACCACCAAGACTCAAGATCTG
TTGAAGAAACACATCAAGAAGAATCAAGAACTCGAACTTGATCTCCTCAT
GCATCAATTGCATCAAGGTCGTCAGATTTACCAACTCACCAACGGCGAAT
TGCTTGGATTGTTCTGGATGATCGAGGAGAGGATAAGAGACTGTCGAAAA
CGAATCGAGTATCATCATCAGGTTCATCGTCTTCCTCCTCCTCCTGGACT
TGTTACTTCTAACCCTGCTCTACTTGAAACAGAGAATAATGAGATGGATC
TGGTTGATAATGGAAGGAATTTGATGGATCAATGGTTTATTGATATGGTG
ATGAACACCAACGATAAAACCGGCGGAAGTAGTAGTAGTATGGCAGGGGA
GTTAGGGTTTGTTCAATCGGAAGGGAATGGAGTCGACATGATGACTAATG
GAGGAGGAAATTCCATGATGGAGGCCAGCGAAATAGGCGGAACGGGAACG
ATTATCGTAGAAGGAGATGGTGAGGAGAACAATTTGTTATCGGAATGGAA
TTTTGGGGGAAATGATGATTGTGGAATGAGTGAGATTGAGAAGCTTGTGA
ACGATATTGGCGGTGTTGGTCATGCTGAGCTTAATGCTAGTTCAATGGAT
TTGAGTCACGCACAAGCCGATTTTGGAATCGACTGCAACGTCGGAGGTCC
CATGGGGAGTCTGTTTACCGATGGCGTTGATGTGAATGATGATGGAGAGA
TGATGCTTAGTGGATTGTTTGAAAATGAAATAACTGAGAATGAAAATGTG
AATCAAAATGGAAACGATCAGAATAATGAAGAGGAAGATGAAGAAGTTGA
AGATGAAGATGACGAAGATGATATTCTAAGTAAAGAATGGTCAAACAACT
TCAGTTCTCCATGA

>CsMADS42
ATGACAAGGAAGAAAGTGAAACTTGCTTACATTGCAAATGACTCTGCAAG
AAAGGCAACATACAAGAAGAGGAAGAGAGGGCTTATGAAAAAGGTTAGTG
AATTAAGCACTCTTTGTGGGATTGAGGCATGTGCAATCATCTTTAGTCCC
TATGATTCCCAACCCGAGCTTTGGCCTTCCCCTATTGGCGTCCAGCGCGT
TCTTTCCCAGTTCAAGAAGATGCCCGAGATGGAGCAAAGTAAGAAGATGG
TGAACCAGGAGACATTTTTGCGACAAAGGATTGCAAAGGCGAACGAGCAA
TTGAAGAAAATGAGAAAGGACAACCGGGAGAAAGAGATCACACGGTTGAT
GTTTCAGAGCCTCACCGCTGCAAAGGGACTACATGGTCTTAACATGCTTG
ATTTGAACGACCTCGGTTGGCTCATTGATCAAAATCTTAAAGATATTACT
ATACGCATTGACTCTCTTAAAATTAAACCATCTTCTTCACAACCTCAAGC
TCAAGTTCAGGCTCAGGCTCAGGCTCCACCGACGCAGCCACAAACTGCGG
CATGGCTGATGGAGCTTGTGAGCCCTCAAGATCAAATGGGGTTTGTTGGG
GATGATATGCTTTTGCCTTTTGGGGATCAAACTTATAACCATAACAATGC
AATGTGGTCTAATGCCTTTTTCCCTTAG

>CsMADS43
ATGACAAGAAAGAAGGTGAAACTTGCATACATTACAAATGATGCATCAAG
AAAAGCCACATTCAAGAAAAGGAAAAAGGGTTTACTGAAGAAGCTGGCTG
AGCTTACCACTCTATGTGGCATTGAGGCATGTGCTATAATCTTCAATCCC
TCCAATTCACAACCTGACCTTTGGCCCTCCACTCTAGGCCTCCAAAAGGT
TCTCTCTAAGTTCAAAAGCCTACCAGAGATGGAGCAATGTAAGAAGATGG
TCAACCAAGAGACCTTCCTTCGTGATCGTATTGCAAAGGCTGCTGACCAA
CTCAAGAAGCTACAAAGGGAGAATCGTGAGAAGGAGATCACTCGAGTCAT
GTTTCAAAGCCTCGTTGCTGGAGCAACTCCGCCGCTAGATCTCAATGTCA
TCGATTTGAATGACCTTGGTTGGTTGGTTGATCAAAAGATGGCTGATATT
GGTAAGAGAATGGAGTTGCTTACAGTAAATCGATCGTCACGTGTGGCGAC
AAATGAGCCGTCGTGGTTTATGGAGATGGTGAATCAAGGAGCTAATGATG
AAGATCATATGGGATTCAATATTGGAGATGATGTGATTCAACTTCCTAGC
TTTGGGGAGGATGATAATCATGGTACTTTTTGGTCAAATAATAATGTCAT
TTTCCCTTGA


>CsMADS50_Cucsa_047600_1_PACid_16953705
ATGGACTCCTCCGCCCCAAACGCCCCCGTCGCCGGCAACAAGAAGCAAACAAAGGGACGACAAAAGATCGAAATGAAGAAGATCGTAAACGAAGACGATCGGTTAATTACATTTTCCAAACGGAGGTCAGGCATCTACAAGAAGGCAAGCGAATTAGCTACCTTATGTGGGGCTGAAGTTGGAGTTGTTGTGTTTTCGCCTGCAGGAAAGCCATTCTCGTTTGCACATCCATGCATTGAAACCATCGCAAACAAATTTCTGAATGGCAACAAGAACAACAAGGGAAACAACGATGATAACAATAACAACGGCGATAGTAGCAGCAGCAACAACAACAACAACAATAGCAACAACAACAACAACAGCAACGCAGCGCACCCGCTCGTAGAGGCTCACCGACGAGTGAGAATCAACGAGTTGAACCAGCAACACAATCAACTTCTAAGCCAACTAGATGCAGAGAAAGAGAAAGGAAAAGCACTTGAGAAGCTAAAAAGGGTAAGAGGAAATGGGAGAGGTTGGTGGGAAACTCCTACAGAAGAATTGGGAATAGAGGAATTGCAAGAAGTGGATGCATCATTTGGAGAAATATATTCAAATGTGTGTCATCAACTGAAACAAAGAGGAGTTATTGGATGTTGTTCTTATAATAATTATAACAACAATATGAATAATTCCTCTATGGGATTTCCATTAACTAATGATCAATTAGGGGAAGAAACAATTCCTTTTAACATTTTGGCAGGAAACGTTCCTCCTCCTCTTTTTCCTCTTCCTCCCCCACCTCCTTATCTTCCTCCTCCTCCTCAATTTGATTTCGGAGAACAACAACAGCATCCTCATCCTCATCCTCCTCCTCATCCTCATCCATGA

>CsiMADS39_1_1g039654m_18129172
ATGTCAGGCATGTCATCAAAGAAGAGCAAGGGCCGCCAGAAGGTGGAGATGGTGAAGATGCCGAATGAGAGCAACCTCCAAGTGACCTTCTCGAAGCGCCGGACGGGCCTCTTCAAGAAGGCAAGTGAACTTTGCACCCTTTGTGGTGCCGATATTGCAATAATCGTGTTCTCTCCGGGGAAGAAGGTGTTTTCTTTTGGACACCCTTGTGTTGAAACCATCGTTGATCGGTACCTCACCCGAAACCCTCCTCAAATCTCCGGGACCATGCAGCTCATCGAGGCTCACCGGAATGCTAGCGTCCGTGAGCTCAACATGCAGCTCACTCAGGTGCTGAATCAATTGGAGATAGAAAAGAAGCGCGGCGAGGAGCTTAATCAGATGAGGAAAGCATCTCAGGCTCAGTGTTGGTGGGAAGCTCCGATTGAGGAACTTAACTTGCCACAGCTTGAGCAGTTGAAGATGTCGTTGGAGGAGCTCAAGAAGAATGTTGGAAAGCAAGCTGAGAAGATGCTGATTCAGAGCTCGAATCCGCCACAGTTTTTTGCAGGGAGTAGTTCAAACGCTGGAGGGATGAATCTTCCATTTGATCCAAATAATAATGCTGCTGTTTTCAATCCGAATAATATGATGCCTCATCCTGGATATAATCCTGGATTTGGACATGGATTTTACTGA

>CsiMADS47_1_1g036705m_18129154
ATGGAGATGAAGAAGCCTTGTGCGGGTCGCCAAAAGATTGCAATTTCAAAAATACCAAAGAAAAATCATCTTCAAGTAACTTTCTCCAAACGTCGCACCGGAGTGTTCAAAAAAGCTAGTGAGCTTAGCACACTTTGTGGTATTGATATTGCCATAATAGTCTTCTCTCCCGCCAATAAAGCCTTCTCTTTTGGTCACCCTAATGTTGATTCGATCATCGATCGTTATCTTGCTCGAAACTCTAACCCACCTTCAGAGTCCGGAACAAACAGGCTTATCGAGGCTCATCGAAATGCTAACATTCGAGAGCTCAACATGCAACTAACACAAGTGCTTCATCAACTAGAAGTTGAGAAGAAGCATGGTGAAGTGATGAGTGAGATAAGGAAAGCAAGTCGCAGCCAATGTTGGTGGGAAGCTCCTATAAACGAATTAGGGTTACATGAACTTGAACAATTGAAGACGGCGATGGAAGAGCTAAAGAAGAATGTCGAACAACAAGCTAACAAGATTTTGATCGATTCCAAAAATAACCCTTCACCATCTTTTGCTCGGGCTTTGGACATTATCATGATCATCAGCAGGAGCTTCTTTGAGTTTTGCTTAATTAGCATTAAATGGAGGCAGTTACAAGGCTAG

>CsiMADS48_1_1g037442m_18112229
ATGGGTCGCCGAAAGATTGAGATGAAAATGGTGAAAGATAGCAACTCAAGGCAAGTGACCTTTTCGAAGCGCCGAAATGGGCTCTTCAAGAAGGCAAATGAACTGGCTACTCTATGTGCTGCTCACATTGCGATTGTTGTTTTTTCTCCTGGGGGAAAGCCTTTCTCATTTGGGCACCCCAGCGTTGATGTTGTGGTTCAGCGTCTTCTAAATTGGGAAATGGACCCAAAAGACGAGACTAATAGCCATGTTGATGCCGAGCAAGAGGCTAAAGTCGAGCAGCTCAACGAGCAACTAATTGACTTGGTTAATCAGCTGGAAATTGAGAAGAAACGCGGTGAGATGCTTGACAAGGCTCTCAAAGCAAAAGGGTTATCGAAATATTGTAAGAAATCCATTAATGACCTTGGCCTTGATGAACTTCTCCATATGAAGGCATCATTGGAGAAGCTTCGTGAGAATCTAAAAAGCCATATTGATGATATGGAGGCATCATCTTCTTTGTTGCTTTTGAAAGGGGCAACTAAAGAAAATGATGGTTAA

>CsiMADS52_1_1g048296m_18112413
ATGCCAAAGAAAAAACCCAAAGGAACAGGCCGCAAGAAGATCGAGATAAAAAGGATAGAAAATAACTCTAGCCGTAAAGTTGCGTTCTCCAAGCGCCGTAAGGGCATGTTTAAAAAGGCCAGTGAACTCTGCCGGTTATGTGACACTGAGATTGCTATAATTGTCTTCTCCCCCAAGGGCAGGCTCTATAGTTTTGGCGATCATGTTATCGATAAGTTTATCGAGGACGAAATAGTTTCAGATATTCACTCTTCTTCTTCTTCAAAGGAAGCGATAAAAGAAAATGACTGCGTTACGGAGTTGACGGGCGAAGAGAAATCCGAAGAGGAAGACATGCACAAAGAACAAACAGAATTGGAGTTTTGGTGGGAACAGTCGATAGAGGATTTGAATATGGAAGAGCTTGAGAAATATAAATCTTGTTTGGAGGAATTGAGAAGCAATGTTGCCATGAAAGTAGAGGAGATGGTCATGCGCAGGACTTGCGAGAAGGACTTTTTG

>CsiMADS53_1_1g044532m_18122724
ATGGCAGCCAAGAAAACCAAAGGGAGACAAAAGATTCAGATGAAAAGGATTGAGAATGAGGATGGTAGGTTGATCACGTTCTCAAAACGTAGATCTGGGATCTACAAGAAGGCCAGTGAGCTTGTGACTCTCACTGGCTCTGAGATTGCCATTCTGGTGTTCTCACAGTCTGGAAAGCCTTTCTCATTCGGCCACCCCTCCATTGAAGCTCCAGTAAATGACAACACACATCCGCTGGTTGAGGCTCACCGCCAGATGAGGAGGGGGAAAGAGACGCAGCCGCGTTGGTGGGAAACCCCAGTTAACGAGCTCAACCATCAGGAGCTGCTTCAAATGGATGCCACAATTGATAATCTGCATAAAACTTTTCTTGCCAGACTCAATGAAAAGACTGCTGCAGCCTCTTCCTCTATGGCACCTCCTATGTATTTTCATCATAAATAA

>CsiMADS54_1_1g040642m_18130223
ATGACAAGAAAGAAGGTGAAACTTGCTTACATATCTAATGATTCAGCGAGAAAAGCAACCTTCAAGAAAAGAAAGAAAGGCCTATTGAAGAAGGTGAGTGAGCTTAAAACCTTATGCGGGATTGATGTGTGTGCTATCATTTTCAGTCCCTATGACGATCAGCCTGAAATTTGGCCTTCCCCTCTGGGGGTCCAACGCGTGCTCTCGCGATTCAAGAAGATGCCGGAGATGGAGAAAAGCAAGAAGATGGTGAGTCAAGACAGTTTCTTGAGGCAAAGGATTGCCAAGGCCTATGAACAGCTCAAGAAACAACGCAAAGACAACCGCGAAAAGGAGATGGAGCGAGTCATGTTCCAGAGCCTAACTGGATCAAATGTTTTTCTTAACATGAACATGATAGGTTTGAATGATCTGGGCTTGCAGATCGAGCACAACATTAGGGAAATTTGCAGGAGGATGGAAACCCTAAACAATATCGCCACAATGGCTCGTCCATCAAATGAGGAGCCCTCCCAACAAGTGGAGAAGTCATTCGGTTTTGATGGTCAGATGAACATGGAAGCTATGCAGAAGCAGCAATGGCTTGTTGACTTGATGAGTACTCCTCCACAACAGCATTTCGGGTTTGGTGGGGAAGAAGTGATGCAGCCATTTGCGGATACCATCAACAACAATCTTTGGCCTAATCCTTTTTATCCTTGA

>CsiMADS55_1_1g045481m_18120931
ATTTCAAAAATACCAAAGAAAAATAATCTTCAAGTAACTTTCTCCAAACGCCGTGCCGGCGTGTTCAAAAAAGCCAGTGAACTTAGCACACTTTGTGGTGTTGATATTGCCCTAATAGTCTTCTCTCCTGCCAACAAGGCCTTCTCTTTCGGCCACCCTAATGTTGATTCAATCCTTGATCTTTATCTTGCCCGAAATCCTAACCCGCCTTCGGAGTCTAGCACAGATAGGCTTATCGAAGCTCATCGAAATGCTAACATTCGAGAGCTCAACATGCAACTAACACAAGTGCTTCATCAACTAGAAGTTGAGAAGAAGCATGGTGAAGTGCTGAGTGAGATAAGGAAAGCAAGTTGCCGCCAATGTTGGTGGGAAGCTCCTATAAACGAATTAGGATTGCATGAACTTGAACAATTGAAGACCGCGATGGAAGAGCTAAAGAAGAATGTGGAACAACAAGCTAACAAGATTTTGATCGATTCCAAAAATAATCCTTCACCATTTTTTGGTCTCGGGTTTTGGACATTATCATGA

>CsiMADS60_1_1g045249m_18129135
GGGAGGCAAAAGATTCAAATCAAGAAACTTGAAGACAAAAACAGCCTGCAAGTAACCTTCTCGAAGCGTCGGTCTGGCCTTTTTAGCAAAGCCATGGAGCTATGTGTCTTGTGTGGTGCTGAAGTCGGCATCATTGTGTTTTCTCCCAATGGGAAGATCTTCCTCGCCGGCCATCCTGACTTTGACAAGATTTTGAATCGTTATCTCGATCAAAATCACTCGTCTCTAGATGAAGTTAACACGATACCATGTGTTCAACAACATAACAAAGAGTATGAAGATGCCATGCAAGAATTGGAGAAGGAGAAGAAGAGGGGGAAGATGATTGAAGAGGAGAAAAAGAAGAATAAAAGTAATGGTAGGTTCTGGTGGCAAGAGGGTAATATTATTGATGATATGGGAATTGAAGAGCTTGAAGAGTACTTAAAGGCTATGAAGAAATTGAAAGGGAAAGTTGAAATGAGGGTTAATGAAATAATGATGAATGGATATTTGGCGCCTAATATGAATTTGGGGAATGATCATCCAGATGCGTTTGGTAATATTAATGTTAATGTTAATGAAGATATTAGTGTTAGCGGAGGAATTGATGGAGGAGTTGATTTTGATTTTGGTTTCGACGAGCATTTTAATTAG

>CsiMADS61_1_1g044792m_18115802
ATGGAAGCATCAAAGCAGAAAAATAAAGGTCTTCAAAAGATCGAAATCAAGAGAGTTGAACGCAAGAGTGCTCGCCAAGTAACATTCTCAAAACGCAAGAAAGGGCTTTTCAACAAAGCTTCTGAGCTTTGTGTGTTATGTGGTGCTGAAGTTGCCATTGTGATCATGTCCCCCCACAAGAGGGCTTTCACTTTCGGCCACCCGAACCCCGATGATGTTCTTGATCGCTTTCTCACCGGAGCTGGTGCTGAATCTTCTTTGGCCGCGACGACGGTTGAGGATGAAAAGCTAGAGAGGCTTAAACAAGAATACGTGGAGTTACTGAACCGATTGAAAGAAGAGGAGAAAAAGAGAGATGAGATTGCTAAGAAACGAGGCAATGACAGAGCTAATGGAGTATTTTGGTGGGATCAATACTCGATTGATGATATGGAGAGGGATGAACTTGAGCTTTATTTGAAGTCTTTGGAAAAGTTAAAGACGAGTGTTAAATCAAAGGTTGATGAACTAGCTGCTGCTTCTGTGGCAAGTAATAATTTCGTGAACCAATTCAATATTGATAATAACATCCCTATTGATTTTGGATCCGAGTTTGATGATCTTTGTTGCCTATTAGAGGGTACAAATGAAGATGGAATTTTGCGGAATCTTGATTTGTAG

>CsiMADS65_1_1g040485m_18116569
ATGGCAGGTAAGAAAACCAAAAGGAGACAAAAGATTGAGATGAAAAAGATCGAGAATGAAGATGACAGACTAATAACATTCTCTAAACGTAGATCAGGGATTTACAAAAAGGCCAGTGAGTTTGTGACTCTCACTAGCTCCGCGATTGCCATCGTTGTGTTCTCACAATCTGGGAAGCCATACATCTTTCTGCATAATGACAACATTCATCCGCTAGTTAAGGCTTATCGCCACGCGAGAATTAACGAGCTGAATCAGCAGCACAATGATCTGCTGCGCCAGCTGGATGAGGAGAAGGAACAGGAGAAGATGTTGAAGCAGATGAGGAGGGTTAAAGAGACTCAGCCG

>CsiMADS66_1_1g047467m_18122733
AAGAAAACCAAATGGAGAAAAAAGATTGAGACGAAAAAGAACGAGAAAGAGGATGAAAGATTAATAACATTCTCTAAACGTAGATCAGGGATCTACAAAAAGGCCTGTGAACTTGTGACTCTAACTGGCTCTGAGATTGCCGTTGTTGTGTTCTCACAATCTGGGAAGCCATACACCTTTGGTCACCCCTCCGTCGAGGCTGTTGCAAATCGCTTCCTTGGGATGAACCATCTGCCTAATGACAACATTCATTCGTTGGTTGTAGGTCACCGCCAGGTGAGAATTAACGAGCTGAATCAGCAGCATAATGAGCTGCGGCGCCAGCTGGAAGAGGAGAAGGAACAGGAGAAGATATTGACGCAGATGAGGAGGGGTAAAGAGACTCAGCCGCGTTGGTGGGAAACCCCAGTTGATGAGCATAACCTGCAGGAGCTGCTTTAA

>CsiMADS67_1_1g040635m_18096087
ATGGGGAGAAGGAGGGTACAGCATGAATTGATTTCAAAGGAATCTGTCAGGAAAGTGACTTTCAAGAAAAGAAGGGCTGGATTGAAGAAGAAACTGAGTGAGCTTACCACCCTCTGTGGAGTTACTGCATGTGCTATCATCTGCGCTTCTTTTGACCATCAACCTGAAATTTGGCCTTCTCCAGCTGAGGCAGTCCGCGTGCTAGACAAGTTCAACAATTTCCCTATCAAAAGAAGAGGTAAATATATGATGAATCAAAATACCTTTCTTAGTAAGAAGATATCCAACTTGTTCGAGAGAATGCGAAAAGAAAGAAAGAAAAATCGTGGGCTTGAGATGGATCTAATGTTTACTCAATGCTTGGCTGGTAAAGATATGAACAATTTCGATTGTTTGGAAGATCTGAAAGACCTAGATCATCTGTTGAAAGAAAAGATCAAGGTTATTGCCGATAAGATTGAATGTGAAATGGGTCTCAAATCTATCCCAGCCAATACTGATGGTCATAATATACGTCCGACAAAAGGAGGATAG

>CsiMADS68_1_1g024884m_18131065
ATGGCTTGTGAAGCACTTAAATTGGAGCCAATAAAGCATGAGAAAGCTCGCTTGGCAACCTTTAAAAAGAGAAAGAACAGTTTGTTGAAGAAGGCTTATGAGTTCGCAACTCTGTGCGATGTTGAAGTATGCATCATCATCTATGGTCCAGGAGTTAAAGGCCAGTCTTTGAAGCCGGAGATCTGGACCTTAAAGGAAGGTCAATTGACCAGTATTATCAGAAAGTACAAGAAGAAAATTAGTGCAGTTGATCACGGTCAGCAGAGAACGTTATCTTTGGCTAAATTCGATGAAAGTAAGACGAGGCAAGTTGATGATGCAGCTACGATGGCTCGCAAGAAAATCTGTGTAGGAGATTTTACTACATGGGATCAAGGTATGGACAGTTTCTCAGAGGATCAGCTGAAGATGATTCTTAGTACAATGGATGATAAGCTCAAAGCTGCGGACAGGAAATTAAACATGATCAAAGGAGATCAGAACCTTAAGAATAAGGCCGCATCAAGAAAATTAGATCATGACCATTCAAATGATGCAAAATCACTCGTCAATTCGCAGCCTGGTTACGAGGTTAGTCAAAAGCTGCCATCTGATTCAAGTTTCATGGAGATTCAATGCGGCGGTGAATCTGGTGGTACCATTCCATTCACCCCGCTTCAAAGACAAATAAATTGGAATTCCTCACTGACCATGTCTCCCGCGTCATCAGGCGTTTATGATGGGAATGCTGCTCAAGCAAAGAAATCGAATGATATTCTCAAAGATCAGTCCAGCCAAGAAGAGTGA

>CsiMADS70_1_1g041581m_18097344
ATGGGACGTGGGAAACTAACAATGCAACTCATTGAGAAGGAGAAGGCTCGGATGATAACGTATCAAAAACGAAAGAGAGGTCTGAAGAAGAAGGCGGAAGAATTCTCCACCCTTTGCGGGGTTCCGACGTGCATGATAATCTACGGTCCACGGCTCAACAACCGCCCCGTCGACGTGGAAATTTGGCCTAAAGATGAAAAAGATTTCATGCAAGTGGTTAACTTGTATAAGGACAAGGCTTATTCTTCAGTACGCGGAGTGAAATCCCTGAGCCTGTTTGACTTTTTTGCCGATCGGAAGCGAAAAGTTGATGAGAATATCGCCAAGACCCGTAAGGCTAATTATGAATCACTGTTTTCTACTGATGACTGGGATGAGATGATCAATCGGTTTTCGATTGATCAACTTAAGCAGATGCTTGTTGTGTTTGATGAGTACATTGATGTCGCAACCAGGAAGCTTACAATAATGAGAGGGCAACAACAAAGCTGCATAGCTGCTGCTGATCATCATCGTGATCAGGCTCTTCAGATGATTCCTTATAATTATGACTTGAATCCGGTTGATAATCCAATGATGATGTTGATGATGAACGGCGGTGATCAGATGGGTAGTTCGATGTACAATTCAATGCAGTATGCAAGGTGTTTCGATCCAATGATGGGTGCAATGATTAACAACCGTTTGATGATGATGAACAATCCAAGGGCTGATGTCGGTATTTTTGGTACAACAATATTGCAGCCATTGCAGCACTATGAGCAGCAGCTTCCTCTTCTTCCG

>CsiMADS71_1_1g038848m_18118006
ATGACAAGAAAGAAGGTGAAGCTCAATTGGATAGCAAATGATAGTGCCAGAAAAGCCAGCCTTAAGAAAAGAAAGGTTGGCTTGCTGAAGAAAGTGAGTGAATTGACTACCCTCTGTGATGTCAATGCATTCATTATAATCTATAGCCCAGATGAAAGCGAGCCAGCAATGTGGCCGTCTCGCCCGGTGGTGGAACAGCTGCTTGCAAGGTTCAACAATATGCCGGAAATGGAGAAGTCCAAGAAAATGATGAATCAAGAAACTTACCTCAAAGAAAGGGTGGTCAAATCGCAGGATCAACTGAAGAAGAACAGCAGAAAAAACAAAGTGATGGAAGTTTCCAATCTCATGGAACAATTCCATCTTGGTAAGAAAACTGATGATTTTAACATAAATGAACTGCAAGGTTTAGTTTGGCTTATGGAGGAGAGAAAGAAGGATTTAAGGAAGAGGATGGACTACTATGAACAGATCAATCCTCCTCCACAAGAGTCTCTGCCTCCACCCCCTCACCCTCCTCAACTCCCTGCTCCAGAGGACAGCACGGCTGGTGTTGGAGGAAGTACAGGTGGAGGCGGAAGGAACCTCACAGAATCCGCTCAGTGGGACCAATGGTTCATTGATATGATGAAAAACAGCGAGAACATTGCTGGCAGTAGCAGTGGAAGGACTAAAAGTGACGCAGGGTCAGCTTCTCATCAAGCATTTGCTGCAAGTTCTGGTGCTGCAAATCAGATGGGGTTGCCTCATGGGAATCCTAGGGCCTATAATATTGGTTCTGATCTGGGGCTGCCTCATGTGAATCCCAGGGCCTATAATATTGGTTCTGATCTGGGGCTGCCTCATGTGAATCCCAGGGCCTATAATATTGGTTCTGATCTGGGGCTGCCTCATGTGAATCCCAGGGCCTATAATATTGGTTCTGACCTGGAGTTGCCTCATGCGAATCCTAGGGCTTATGATGTTGGTTCTGACCTGGAGTTGCCTCATGTGAATCCTAGGGCCTATGATGTTGGTTCTGATCTGGGGTTGCCTCATGGGAGTCCTAGAGCCTATAATATTGGTTCTGATCTGAGATTGCCTTGTGGGAATCCTAGAGCCTATAATATTGGTTCTGGTCTGGGGCTGCCACAAGGAAACATCAACATCGGAAGCAGCAGCAGCCTTGGAGGCAATGATGTTAATCTCGGCCTGCGGCAAGAGAATACAGGAGTGGCTAGCACTGCTGCCAGCAGCGATATGGGGCTGTCATCTGAGCTTTTTGGCGGTAGCATCCCTGGAAGTGATGTTGGGATGCCATATGATGTTACCAAACAATGGCCTCACAATTTCTATCCTTGA

>CsiMADS72_1_1g043963m_18128401
ATGGGACGTGGGAAGCTAACCCTAAAACTAATAGACAAGGAAAAAGCTCGAATGATAACGTATCAAAAAAGAAAGAGAGGCTTGAAGAAGAAGGCACAAGAATTCGCCACCCTTTGCGGCGTTCCGACTTGCATGATCATCTACGGTCCAAGGCTGAACAGCCACCCCGGCTCCGTCGACGTCGAGGTTTGGCCTAAAGATCACAAAGAGTTCATGCAAGTTGTTAACTTGTATAGGGACAAGGCTTTTACCTCTGTACATGGAGTGAAGTCTCAGAATCTCTATGATTTTTTTGCTGATCGGAACAGAAAAGTTTACGAGAAGATTGTTAAAATCCGGAAGGCTAATTTTGAATCCAAGTTCTCGAGTGATTTGGATGAAGATTTCAACAATTTTTCAATGCATCAATTGAAGGGAATGCTTGTTGTGCTTGATAATAACATTGATGTTGCTACAAGGAAGCTTGCATTGATAAAAGGGCATCATCAAAATTTTGGCTGCTATAATGATAATAACAATGCTAATAATAGTGCTCAAGTTTTGTTTCAGCAGCCGCAGCCACTAGCTTCTCATCATGTAAACATGCAGCTGGCTTCATATCATCATCATGAACCTATTCAAATGGTTTCATTCGACTTCAATCCGGTCGATAATCCGACGATGATGATGATGTTGATGAACGGTGGTGATCAAATTCAATTGGGTTGTAATACTACTGCCCTGTACAATCATCATCATCCTATGCAACATGCTGTGTATTGTGATCCAGTGGGTGCAATGATAGAGAACCGTGTGATGATGAACAATCCAAGGGCTGCTATGCGTTTTGTTGGCTCAACAATGCAACAATTCCAGCCTTTTATTGAACAGTTTCCTGCTCTTCCAAGCCCTCAGTTTAACGGTTTTTATGGTGATAATGGGTTTCTTCGCAAGAGAGAAAAGTTGTAG

>CsiMADS73_1_1g024893m_18108662
ATGGCTTGTCAAGCACTTAAATTGGAACCAACAAAGCAAGAGAAGGCTTGCTTGGCAACCTTTAAAAAGAGAAAGAACAGTTTGATGAAGAAGGCTTATGAGTTTACAACTCTGTGCGATGTTGAAGTATGCATCATCATCTATGGTCCAAAAGTCAAAGGCCACTCTTTGAAGCCAGAGACCTGGACCTCAAAGGAAGGTGAATTGACCAGTATTATCAGAAAGTACGAGAAGAAAATTAGTGCAGTTGATCATGGTCAACATAGAACATTATCCTTGTCTAAATTCGACGAAAGTAAGATGAGGCAAGTTGATGATGCAGCTACAAGGGCTTGCAAGAAAATTTGTGTAGGAGATTTTACTACATGGGATCAAGGTATGGACAGTTTATCAGAGGATCAACTGAAGATGATTCTCAGCACAATGGATGATAAGCTCAAAGATGTGGACAGGAAACTAAACACGATCAAAAGAGATCAGAACGTTGTGAATAAGGCCACATCAAGAAAGTTAGAGCATGACCATTCAAATGATGCAAAATCACTTGTCAATTTGCAGCCTGCTTATCAGGTTAGTCAAAAGCTACCATCTGATTCAAGTTTCATGGAGATTCAATGCGGCGGGGGATCTGGTAGTACGATTCCATTCACCCCACTTCAAGGACAAATAAATTGGAATTCCTCACTGACCATGTCTCCCACGTCATCAGGCATTTATGATGGCAGTGCTGCCCAAGCAAAGAAATCGAATGATATTCTCAAAGATCAATCCAGCCAAGAAGAATGA

>CsiMADS74_1_1g048697m_18122728
ATGGCAGCTAAGAAAACCAAAGGGAGACAAAAGATTGAGATGATAATAACATTCTCTAAACGTAGATCATGGATCTACAAAAACGCCAGTGAACTTGTGACTCTAACTGGCTCTGAGATTGCCATTGTTGTGTTCTCACAATCTGGGAAGCCATACACCTTTGGTCACCCCTCCGTCGAGGCTGTTGCAAATCGCTTCCTTGGGATGAACCAGTTGCCTAATGACAACATTCATTCGCTGGTTGTCGGTCACCGCCAGGTGAGAATTAACGAGCTGAATCAGCAGCACAATGAGCTGCGGCGCCAGCTGGACGAGGAGAAGGAACAGGAGAAGATATTGACGCAGATGAGGAGGGGTAAAGAGACTCAGCCGCGTATGTGGGAAACCCCTGTTGATGAGCATAACCTGCAGGAGCAGCTTCAAATGGATTCAGCCTTCATGCTTGGTGAACTAGATTTACTTTGGAAACCCCAACTTTCGAAATACATCATCGAGCCAGCTATTTAA

>CsiMADS75_1_1g039494m_18100310
ATGAAAAAGATTGAGAATGAGGATGGTCGGCTGATAACATTCTCAAAACGTACATCCGGGATCTACAGGAAGGTCAGTGAGCTTGTGACTCTCACAGTCTCTGCGATTGCCAGGCTGGTGTTCTCACAATCTGGGAAGCCTTTCTCATTCGGAAACCCCTCCATTGAAGCTGTTGCAAACCGCTTCCTGGGGTTGAACTGCCAGATGAGGAAGCGGAAAGAGACTCAGCCGCGTTGGTGGGAAACCCCAGTTTATGAGTTCAACCATCAGGAGCTGCTTCAAATGGATGCAACAATTGATAATCTGAGTAGAACTTTTATTGCCAAACTCAATGAGAAGACTGCTGCTGCCTCTTCCTCTGCGGCACCTCCTATGTATTTTCATCATGGACTTGGATCCTTTCCTATGCAGTTTCGCTCCTAG

>CsiMADS76_1_1g043113m_18100311
ATGGCAGGTAAGAAAACCAAAAGGAGACAAAAGATTGAGATGAAAAAGATCGAGAATGAAGATGACAGATTAATAACATTCTCTAAACGTGGATCAGGGATTTACAAAAAGGCCAGTGAAATCTGGGAAGCCATACATCTTTGTCAGCCCTCCGTCAAGGCTATTGCAAATCGCTTCCTTGGGATGAGCCAGCTGCATAATGACAACATTCATCCGCTAGTTAAGGCTTATAGCCACGCGAGAATTAACGAACTGAATCAGCAGCACAATGATCTGCTGCGCCAGCTGGATGAGGAGAAGGAACAGCAGAATATGTTGAAGCAGATGAGGAGGGTTAAAGAGACTCAGCCGCGTTGGTGGGAAACCCCAGTTGATGAGCTCAACCTGCAGGAGCTGCTTCAAATGGATTCAGCCGTTGACGATCTGCACCAAACTTTTCTTGCCAAGATCAATGAAAAGACTGCTGCTGCTGCCGCCTCTTCCTCCGTGGCACCTCCCATGTATTTTCATAATAAATAA

>CsiMADS77_1_1g032052m_18134310
ATGGTTACTTTTTCAAAACGACGACAAGGCCTTTTCAAAAAAGCCCAAGAATACGCTAACATCACCGGCTCTCAGATCGCCGTTCTTGTTTTCTCACCGGCCGGCAACCCGTACGTTCATGGGTCACCTTCATTTGACGCCGTTATTGACAAATTCTTGAGCGTTAACGGCGGCGCAAGCAGCAGTGGCCAAGTGGGTGCCCATCACAATGAAGCCGATGTGTGCCGCACTCCGACACCGTTTCATCTTGTCCTCCAGAACCATCACAATGAAGCCGATGTGTGCCGCGGATTCTTGATGGCTCTGGAAGACAAGATCAAACGGTGCCGGAGTGCGGAGGATTTGTCGGCGGTGAAGGCGGAGTTGGAGGAAGTGAGAGTGAAAGTTTTGCAGAGACTTAAGCATATTGAAGAGGACGAATTCGTCACTTCTTTGCTCAATTGTTGA

>CsiMADS78_1_1g040948m_18120669
ATGGACGCAGAAACAACACAAGTTAAAAGAAAAAGATCCGTGAAGCTCATCGAGGAGCACGGCGGGAATTCACGACAGGGCAATTTCGAGAAGAGAAAAGAGACACTGAAGAACAAAGCTCACGAGCTAGAGACACTATGCGACGTAATGGTTTGTCTCGTCTGTTACGGGCCAGACGGGAAAGTCGAGACGTGGCCGGAGGACAAGACAAAAGTCAACGACATGATCGACAAGTACAAGGAACTGAGAGAGATGCCGGTACTGATGAAGAAAGCCGAACAGAGGCTCGACCTTCTGGAGTTGTTTGAGAGTAAGAAGCAGAAGTTGATGGAGAAGAAGAAAGCGTTTGTTGAAAAGATGTTTTCGATCTTGGAAACGAAAATAGACGAAGCATCATCGGTGGAGGAACTGGGGGTTGTGTATAATAAAGTGGAATCGAAGTTGGCGAGTATGAGGGAGACAATTGAATTGGCGATAATTGAGGAGCAAAAAAATCAACAATTTGCGGCACCACCGATTAGGCCTCCAGTTTATGGCAATAATCTTTTATTGAGTGATTATGTTAGTAGTAGTAGTAATAATAATAATAATAATAATGATTTTGGGAGACACGAGAGTTTTTTGTTTCCTCCGAGTCAAAACCATCAAATCAATGGTGGTGAGAATGGCAACATTGGCGACAATGTTATGCTTCCAGACAACAATTTTTTGCCGAGTGAGATTGGCAACAATTTTATGCTTCCTGATAACAGTTTGTTACCAGGGTACGTGCATGCAAATAAGGGTGCTTGGGCACAGGAAAATTTTTCTGGTTTAATAGGAGGGCCTTGCTGTAACTGTGGACGCGGCCCCTCTTCATAG

>CsiMADS79_1_1g038327m_18112463
ATGAAGAGGATTGAAAATGAGGATGACAGGTTGATAACATTCTCCAAACGTAAATCCAGGACTTACAATAAGGCGAGTGAGCTTGTCACTCTCACTGGCGCTGAGATTGGTCACCCCTCAATTGAAGCTGTAGCAAACCGCTTCCTGGGGCAAACCAGACGCCAAATGACAACACTCCTGCTTGTTGAGGCTCAGCGCCAGAAGGAGAGGGGAAACTTCCTGAAGCAGATGACCAAAGGGAAAGAGACTCAACGGTGGTGGGAAACACCAGTT

>CsiMADS81_1_1g042235m_18103151
ATGGTGGCCGTTGGAAAGAGAAGGATTCCATTGAAGAGACGTGACACCAAAGAGCAAAGAGCCGTCAGCTTCAGTAAAAGGCGACATGGGCTGCTGAACAAAGCAGCAGAGTATTGCTTGCGTACTCGTTCTCAGCTCGCCCTGCTGGTTTCGTCCCCGGTTTCGGACACAACCTTTTACACATTCGGACACTCTTCGGTTGATGCAGTTTTGGATGCCTTTGTAAACAATCGAGCACCTGAAGCTGCAGATAAGGAGCTTGTGCGTTTGGGGATTTCGATGTTTAATGAGGTAAAGGACTTGGAGCTTTATGACAAGAAGATAAGTAAGGCCATAAAGAGCGATGGTAATCTTGAGAGGGAAGGATTTTGGGAGGATTATGAAAAGTTGGGAAATTCTGATGAATCAATTGGAGAGTTGGGGGTTATAGTTGATAAATTGGCGAAGGCGAAAGAGAAGGCTATTCTTCGGCTGACTGATTTGCTTGCTTCTCCCCAGGTTTCGAATTCAGGTTCTTGTAGTGCTTCTGCTTCTGCTTCTGCTTCCAATGTTGGCTGTGCTTCTGATGAACAATTTAAATTCGGAAACAACTATGCTTGTGGTGAACGGTTTAAATTCGGAAACAATCATATTCATGAAGATGATAATAAAAAGGAATTTATCAAATTCGGAACA

>GmMADS100_Glyma10g10900
ATGGAGTCAAACAACATGCCAGACTTGAACGGTGTCGCTAAGAAGACTAAAGGTCAACAAAAGATCGAAATGAAGAAGATGAGAAATGAGAGTAACCTTTGGGTGACATTCTCGAAGCGTCGCACTGGGGTTTTCAAGAAAGCCAATGAGCTTGCAACCCTTTGTGGCGTGGATGTCGCTGTGATTATGTTTTCACCCGGTAATCGAGTATTTTCGTTTGGCAGTCCCAGTGTTGATTCTGTTGTCCAACGCTATAAGACACAAGGCCCACCTCCCCTCCTTACCTTGGACCTCAATAAGGTGCACTCCACTGTGTACGAAGTTGAGCTCCACACACACCTCCACTGCTTGTCCAACCAAATTGCTATTGAGAAGAAGCGCACAAAGGATTTAAATCATTTAGCGAAGGCTGCAGAGGATCAGTTCTGGTGGGCTAGGCCTATTGAAAGCATGACCGATTCCCAACTTGACAAGTATAAGAAGATGTTAGAGGAGTTTAAGAGGCAACTCAAAGAAAAATGTGGGAACCTCAACTGA

>GmMADS101_Glyma10g10920
ATGCCAGACTTGAACGGTGTCGCTAAGAAGACTAAAGGTCGACAAAAGATCGAAATGAAGAAGATGAGAAACGAGAGTAACCTTCGGGTGACATTCTCGAAGCGTCGCACTGGGGTTTTCAAGAAAGCCAGTGAGCTTGCAACCCTTTGTGACGTGGATGTCACTGTTATTATGTTCTCACCCGGTAATCGAGTATTTTCGTTTGGTAGTCCCAGTGTTGATTCTGTTGTCCAATGCTATAAGACACATGTCCCACCTCCCCTCCTTACCTTGGACCTCAACAAGGTGCACTCCACTGTGGACGAAGTCGAGCTCCACACACACCTCCACTGCTTGTCCAACCAAATTGCTATTGAGAAGAAGCGCACAAAGGATTTAAATCATTTGGCGAAGGCTGCAGAGGATCAGTTCTGGTGGGCTAGGCCTATTGAAAGCATGATTGATTCCCAACTTGACAAGTATAAGAAGATGTTAGAGGAGTTTAAGAGACAACTCAAAGAAAAAGGTGGGAACCTCAACTGA

>GmMADS102_Glyma10g10930
ATGAAGAAGATGAGAAACGAGAGTAACCTTCGGGTGACATTCTCGAAGCGTCGCACTGGGGTTTTCAAGAAAGCTAGTGAGCTTGCAACCCTCTGTGGCGTGGATGTCGCTGTGATTATGTTCTCACCCGGTAATCGAGTATTTTCGTTTGGCAGTCCCGGTGTTGATTATGTTGTCCAGCGCTATAAGACACAGGGCCCACCTCCCCTCCTTACATTGGACCTCAACGAGGTGCACTCCACTGTGGACGAAGTTGAGCTCCACACACACCTCCACTGCTTGTCCAACCAAATTGCTATTGAGAAGAAGCGCACAAAGGATTTAAATCATTTAGTGAAGGCTGCAGAGGATCAGTTCTGGTGGGCTAGGCCTATTGAAAGCATGACCGATTCCCAACTTGACAAGTATAAGAAGATGTTAGAGGAGTTTAAGAGACAACTCAAAGAAAAACGTGGAAACCTCAACTGA

>GmMADS103_Glyma10g11450
ATGGAGTCAAACAACATGCCAGACTTGAACGGTGTCGCTAAGAAGACTAAAGGTCGACAAAAGATCGAAATGAAGAAGATGAGAAACGAGAGTAACCTTCAGGTGACATTCTCGAAGCGTTGCACTGGGGTTTTCAAGAAAGCCAGTGAGCTTGCAACCCTTTGTGGCGTGGATGTCGCTGTGATTATGTTCTCACCCGATAATCAAGTATTTTCGTTTGGCAGTCCCAGTGTTGATTCTGTTGTCCAACGCTATAAGACACAGGGCCCACCTCCCCTCCTTACCTTGGACCTCAACAAGGTGCACTCCACTGTGGACGAAGTTGAGCTCCACACACACCTCCACTGCTTGTCCAACCAAATTGCTATTGAGAAGAAGCGCACAAAGGATTTAAATCATTTAGCGAAGGCTGCAGAGGATCAGTTCTGGTGGGCTAGGCCTATTGAAAGCATGACTGATTCCCAACTTGACAAGTATAAGAAGATGTTAGAGGATTTTAAGAGACAACTCAAAGAAAAACGTGGGAACCTCAACTGA

>GmMADS104_Glyma10g12330
ATGCGGGTGTTGATCATCATCGTTGTCATGGTGGATCCATGGTTTTCGTTGCCGCGCACCACGCTGCTTCCTCCATGCCAAGATTTGAAGATGGAGGGTTTTTCCTCTACTTCCTCCATGTCGAGATCTGAAGATGAAGGGCCTTCCTTCGTGTGGATACTAGATGGGCGATGGGGAGAAGGGGTGGGGTGGGTGGGAGGATGGCGCAACACAAAGGGGACGAGCATAATCTATAACCCATTGATTCAAAAAAACGTGTCAAACTTGAGCGATGTCACTAAGAAGACCAACGGTCGGCAAAAGATCAAGATGAAGAAGATCAGCAACAAGTGTAACCTTCAGGTGATGTTCTTAAAGTGTCAGACTGGAGTTTTCAAGAAAACGAGTGAGCTTGCAACCCTTTGTGGTGTCGACCTTGCTGTGATTATGTTCTCTCCCAATAACCAAGTTTACTCCTTCAGTAGCCCTAATGTGGATTTCGTCATCCACACTATACAACCCAAAGCCCACCTCCCTTCTTTACCCAAGACCTCAACAAGGACCCTAGCATCGTGGATGAGGATGAGCTCCACACACACCTCAACTGTTTGTCTGACCAAATTGCCGTAG

>GmMADS105_Glyma10g28320
ATGACTAGGAAGAAAGTGAAACTTGCCTATATCACCGATGTCACGGCAAGAAAATCCACTTACAAGAAAAGGAAGAAGGGTATCATTAAGAAGGTGAGTGAACTCACCATTCTTTGCGGTATCCCAGCGTGCGCTATAATTTCCAGTCCTTTTGATTCTAAGCCAGAGGTTTGGCCAGATCCAGAGAGAGCCAAACAGGTGATTCAGAAGTATCTGGATGCATCTGTACTAGATGAAAGCAAGAATGTCAACCAAGAGAGCTTCATCATGCAAAGGATTGCCAAAGCCCAGGAACAATTGAAGAAACATCGTCAGGAGAACCATGAGAAGGAGATGGCCTTGTCCATGTTCCAGTACATGCAAGGTGAAGACCTGCCAAATAATGTTGAAGAACTGAAAGAACTCAACAAGCTGATTGAGAAGAATTTGAAGGAAATTGAAAATAAGTTGGCTGTCAATGTCAGCAGCCAGGGTGATGTGGTTATACCAGTTGCTACAATCAGGATTTTGTTACTACAAGATGTTGCCCACAATTTAAATTCCTGA

>GmMADS107_Glyma10g40060
ATGTCGAAGAATAAGAAGTCTAGCTTAGGTCGCCAAAAGATTCCAATTGAAAAAATACCCAAAAAAAGTCATTTGCAAGTTACATTCTCTAAGCGTCGTTCAGGACTGTTCAAGAAAGCCAGCGAACTTCGCACCCTTTGTGGTGTAGAGATCGCAGTTGTGGTTTTCTCTCCCGCAGATAAGGCGTTCTCATTTGGCCATCCAGAAGTTGAATCCCTCATTGATCGTTACACCACACGGAACCCTCCACAAGAGTCTAGTGCGCACCACCTTGTTGAGGCACACCGAAATGCCAATGTTCGTGATCTCAACATGCAACTCTCTCAGGTTTTCAACCACTTGGAGATTGAAAAGAAGCGAGGGGATGACCTAGACCATGCGAGGAAAGCTAGGCAAAGGCAATTTTGGTGGGAGAGTCCCATTGATGAGCTTGGATTGAATGAGTTATTGCAGTTAAAGGCCTCTATTGAGGAGCTGAAACTGAACATAGAAAAACATGCTAGCAAATTCATGATTGAGCATTCCAGTAATATTCCTTCTTCTTCACTTCTTGGACCTAATAATGGACTTGGTCCACTTGCATGTTATGACACCTTTGAGAACAAACCTGGTCCTGGGATTGGTATTGCTCCGTCAATTCCAAATGCCCATTATCTCGCTTTTCGCACTGGGTATCTTTGA

>GmMADS108_Glyma10g40070
ATGTCATCATCCGAAGCTAAGAAAAGCCGTGGCCGCCAAAGGATTGAGATTAAGAAAATGAGCAACGACATCAACCTCCAAGTCACCTTCTCCAAGCGCCGCAGCGGGCTTTTCAAGAAAGCCAGCGAGCTTTGCACTCTCTGCGGCGCCAACGTGGCTTTGGTGGTGTTCTCGCCGGGGGAGAAAGTGTTCTCCTTCGGCCACCCCAGCGTGGATGGCGTCATAGAGCGTTATCTCAAGCGAGGCCCACCGCCGGAGGCTGGCAACATGCACTACATGGCCAAAGTCATTGAGCTCCACGGCCAGCTGACTCATATCAACGATCAGCTCGAGGCGGAGAGGAAGCACGCCGAGAAGCTGAATAGAAAGCAGAAGGAGGCCGAAGCCCAGCTCTGGTGGGCCCGGCCCGTGGAAGGGATGATCATTATGGAAAACCTTGAGAAGTTGAAGAAAGCGTTTGAGGAGCTGAAGCAACAAGTGGCCGGTCTTGCTGATATGGCTTTGTCCCAGTCTGTTGCAAATGGAAATCCGGGCCATCAGTTTTTTCCTGGGGCTTCTTCCTCAGCCATTCCCAACGTTGTGCTTCAACCAACATCACTGCCAGTGGTCCAGAATTACACGCTTCCTGATCATGGGAGCATGATTATGAACCCCAATGGGTTTAATAATGACATGGGAATGGGAGGAGGAGGAGCATTTGGAGTACCAGGACCTTCTAGTGCTGGTGCTGGTGGTGATTTCTTTTGA

>GmMADS109_Glyma10g40080
ATGTCTGGCCCAAAGAAAAGCCGTGGCCGCCAAAAGATCGAGATGAAGAAAATGAGCAACGAGAGCAACCTTCAAGTCACATTCTCCAAGCGCCGCAACGGGCTTTTCAAGAAAGCCAGTGAGCTTTGCACTCTCTGTGGTACTGACGTGGCGCTCGTTGTTTTCTCTCCTGGTCAGAAGGTGTTTTCCTTTGGCCACCCCAACGTGGATGCCGTCATTGACCGCTATCTCGCACGGCCCCCACCGACGGACTCCGGCACCATGCAGATCATCGAGGCCCACCGCATGGCCCACGTGCATGACCTCAACGTACAACTCACTCAGATCAACAACCAGCTTGACCATGAGAGGAAGCGCACCAATGAGCTCAATCTCATGAACAAGGAAGCCCAAGCCCAGATGTGGTGGGCACGGCCCGTGGATGGGATGAGTATGGCCCAAGTGAAGCAGTTCAAGGCGGCGTTGGAGGAGATGAAGAAGCAGGTTGCGCGCCTTGTCGATAGGGCTATGCTTCAGAGTGTTACAAACCCAACTCTTCAATTTTTCCCCGGGGTTTCTTCCTCTTCCAATTCCAACCTTGTGCATCAGCCACACCCACTTCCAGCTCCGCAGGTGTTCACCCCACACCTGATTCAGCCACCCATGCTTCAGAACTTCATGTTTCATGATGGGAGCATGATGCGCCACCATGGGTTTGATAACATTGGAATGGGAGGATATGGACCTACTGCGGGTTTCTTTTGA

>GmMADS112_Glyma11g26120
ATGGCGAGAAAGAAGGTTGACTTTACATACATAAGCAATCCGAGGAAGAGGAAGGCTGCATTGAAGAAAAGGAAAAATGGTTTGCTGAAAAAGATTGATGAAATCACAACCCTTTGTGGCATTCAGGCATGCGCTATAATTTATACTCCAGACGAACCTGAGCCTGAGGTTTGGCCATCCAACCAAGGAGTGGAAAGTGTGATTTTCAACTTTAGGGGAGTTTCTGAATCGGCACGAAACAAAAGAATGTTTTGTCAAGAGTCACTTTTAATGAAAAACATAACCTTAGCACAAGGGCAGCTCAAGAAACTTAGGGATGAAAACAGAAAGAAGGAGATAGGCCTTTTCTTGTGTCAATACTTTGCTGGTGGTAACAACCTTGGCAAGTGCAACATTATTGATCTGAATGATATCACGTTCTTGGCTGATAAAAAATTGGAGGAGATTACAAAGAAAATTGAAATGCTCCTTGTCCAAGAGGTGACACCAGCTACTGAAAATGAGGATAAACCGTGA

>GmMADS113_Glyma11g26260
ATGAAGAAGATGAATGAAATTAGCACTCTTTGTGGGATTGAAACATGTGCTATAATCTATAGTCCAAATGATCCTCAGCCAGAGGTTTGGCCATCTGACTCTGGAGTCCAAAGGGTGCTTTCAAGGTTCATGGAAATGCCTGAAGTGAGACAAAGCAGAAAGATGTTGAATCAGGAGAGCTTTTTGAGGCAAATGATCACCAAAGGCCAACAGCAGTTGACAAGACAAAGGAATGAAAACAGGAAGAAAGAGATGACCAATCTTATGCTTCAATACCTGACCGCTGGAAAGGTTGTTGGCAATCCTAGCTTGGTGGATTTGAATGATCTCTCATGGTTGATTGATCAGAACCTCAATGAAATAGAAAAGAAGATCACCATGCTCCAAATCCAAGAAGTGGTGATACCAGTGATTGAAAATGAAGGACACATGAATCATGTTCAAGGGCTGGAGAGCAACATGGACACCAAGAAAAAGCAACATTGA

>GmMADS114_Glyma11g30490
ATGGCCCCGGGAAAGCTGAAACTCACATTCATAGGCAACGATTCTAAAAGAAAAAACGTATGCAAGAAACGGAAGCAGTCACTGCTGAAGAAGACGGAGGAACTCAGCATGCTTTGTGGCGTTGAAGCATGTGCTATAGTGTATGGCCCCAATGATCCTCGGCCAGTGATTTGGCCATCCGAATTCGGTGTCGAAAATGTACTGCGAAAGTTCATGAGCATGCCACATTGGGAGCAAAGCAAAAAGATGGTGAACCAAGAGAGTTTCATTGCACAAAGTATCATGAAGAGTAAAGAAAAGTTGCAGAAAATTGTGAAGGAAAACAAGGATATTGAAATGTCCTTGTTCATGGCTCATTGCTTTAAGACAGGAATGTTTCAGCCTGATATCAATATGACCACAGCTGATATGAATGTTCTTGCATCGATAATTGAACAGAACCTGAAAGACATTGATAAAAGGATGGAAATGCTGAAAGCCAACCAGGTGATACCAAACCAGCCCGATGTTGAAACATCAACATTGCAACCCCAGATAATGCATACACTGACATACCAACCCCCTATGCAAACATTTGCATTCCAACCGCAGATTCAAATACCAGAATTCCAAACCCAGATCCAAACACCAGAATTCCCAACTCAAACATACCAATCCAAGATGCAAACACAAACATTTCAACCCCAGATGCAGTCACCAGCATTATTCCAACCCCGGATGCAATCACTTGCATTTTTCCAACCCCAGATAATGCAAACACCATCATACCAACCCCAGATAATGCAAACACCATCATACCAACCCCACATGCAAACACCAGCACTTGAAGATATGACACTGCTTAATTATGGCAATGGATCGGGTATGCAAATGCAGCAGTTCAATGGTAATGGGTATGAGACAACAATGCTTGCATTTGGAGGTGCTAACTTCCCTCTCTAA

>GmMADS115_Glyma11g30500
ATGGGTCGGAAGAAGGTGAAACTTGCATTGATAGCCAACAATACCAAAAGGATCACAACATTCAGGAAAAGAAAGAAGTCACTGATGAAGAAGGCGGAGGAACTCAACACCCTTTGTGGCATTGAAGCGTCCGGAGGTTTGGCCATCCGAATTGGGTGTCCTAAGTGTGGTGGAAAGAAAGTGAACCAAGAGAGTTTCGTTTCCCAAAGTATCGTGAAGGGTCAAGACAGGTTGCAGAAAGTTGTGAAGGAGAACAAGGAGATTGAAATGTCCTCGTTCATGACTCAGTGTCTTAATATAGGGAATGTTCAACCTTGTAAGAACATGACCACAGCTGATTTGAATATGGACGTTGATAAAAGAAATGCTGAATTGCAACCAGCTGGAGACACCATCTCAACTCCAGATGCAAACAACACCAACATACAAACCTGA

>GmMADS116_Glyma11g30620
ATGGCCCCGGGAAAGCTGAAACTCACATTCATAGGCAACGATTTTAAAAGAAAAAACGTATGCAAGAAACGGAAGCAGTCACTGCTGAAGAAGACAGAGGAACTCAGCATGCTTTGTGGCGTTGAAGCATGTGCTATAGTGTATGGCCCCAATGATCCTCGGCCAGTGATTTGGCCATCCGAATTGGGTGTCGAAAATGTGCTGCGAAAGTTCATGAGCATGCCACAATTGGAGCAAAGCAAAAAGATGGTGAACCAAGAGAGTTTCATTGCACAAAGAATCATGAAGAGTAAAGAAAAGTTGCAGAAAATTGTGAAGGAAAACAAGGAGATTGAAATGTCCTTGTTCATGGCTCATTGCTTTAAGACAGGAATGTTTCAGCCTGATATCAATATGACCACAGCTGATATGAATGTTCTTTCATCGATAATTGAACAGAACCTGAAAGACATTGATAAAAGGATGGAAATGCTGAAAGCCAACCAGGTGATACCAAACCAGCCCGATGTTGAAACATCAACATTGCAACCCCAGATAATGCATACACTGACATACCAACCTCCTATGCAAACATTTGCATTCCAACCGCAGATTCAAATATCAGAATTCCAAACCCAGATCCAAACACCAGAATTCCCAACACAAACATACCAATCCAAGATGCAAACACAAACATTTCAACCCCAGATGCAGTCACCAGCATTATTCCAACCCCGGATGCAATCACCTGCATTTTTCCAACCCCAGATAATGCAAACACCATCATACCAACCCCACACACAAACACCAGCACTTGAAGATATGACACTGCTTAATTATGGCAATGGGTTGGGTATGCAAATGCAGCAGTTCAATGGTAATGGGTATGAGACAACAATGCCTGCATTTGGTGGTGCTAACTTCCCTCTCTAA

>GmMADS117_Glyma11g30630
ATGGGTCGGAAGAAGGTGAAACTTGCATTCATAGCCAACAATACCAAAAGGATCACAACATTCAGGAAAAGAAAGAAGTCACTGATGAAGAAGGCGGAGGAACTCAACACCCTTTGTGGCATTGAAGCGTGTACTATAGTTTGGCCATCCGAATTGGGTGTCCTAAGTGTGGTGGAAAGGTTCAGAAGCAGGCCTGAATTGGATCAGGGTAGGAAGAAAGTGAACCAAGAGAGTTTCGTTTCCCAAAGTATAGTGAAGGGTCAAGACAAGTTGCAGAAAGTTGTGAAGGAGAACAAGGAGATTGAAATGTCCTCGTTCATGACTCAGTGTCTTAATATAGGGAATGTTCAACCTTGTAAGAACATTACCACAGCTGATTTGAATGTTCTTTCATCTATGATTGAACAGGATCTGATGGACCTGGAGGCACCATCTCAACTCCAGATGCAAACAACACCAACATACAAACCTGATATGCAAACCCTAGCAAACCAACCTGGTGATCAGATGCAAACCCTAGAAAACCAACCTGATATGCAAACCCTAACAAACCAACTTGGTGATCAGATGCAAAACCTAGCAAACTAA

>GmMADS118_Glyma11g30640
ATGCCCAGAACAAAGGTGAAAATCGCCTTCATAACCAACGATGCTGCGAGGAGGGCAGCATACAGGAAAAGGAAGAAGGGAATTCTGAAGAAGATGGAGGAACTCAGCACCCTTTGTGGAATTGAAGCATGTGCTATAGCATATAGCCCCTATGATCCCGAGCCAGTGATTTGGCCATCCGAATTGGGTGTCCATCATGTGCTGGGAAAATTCAGGACCATGTCTGAATGGGAGAAGAACAAGAAGATGGCGAACCAGGAGAGCTTCCTAGGGCATATGATCGCGAAGCACAAGGAGCAGCTGAAGAAACTCGTGAAGGAAAACAAGGAGAAGGAGATGACCGTGTTCATGCATCAATGCCTTGATGAAGGGAGGGTTCTGCCAGATAACAACTTGACGGCAGACGATTTGAACGATCTTTCGTCGATCATCGAACAGAACCTGAAGGATGTTTGTAGAAGGTTGGAAACGCTGAATGTTATGGAGAAGACACCACCACACCAACAACCCCCCCAGATCCAATCATCACCAGTGTTGGATATGAGTGCTAACCATGATCAAAAGCAGAAGAAGTTTATGGATTTGCTTAATGGTAATGAGGATGAGACAACAACAGTGCCTCCATTTGAATCAGATGCTAATCTCCAACTCCAAATTGGGTTTTAG

>GmMADS119_Glyma11g30690
ATGACTAGAAAAAAGGTGAAACTTACATTAATAACGAATGATGCTGCAAGGAGGGAAACATACAAGAAAAGGAAGAAACAAATGCTGAAGAAGGTTGAGGAACTCAACACCCTTTATGGAATTGAAGCATGTGCCATAGTTTATGGCCACAATGATCTAGATCGAGCCAGAGTTTTGGCCATCCCATTGGGGGAATGGGGAGTCCAAAGGGTGGTGGAAAAGCTCAGGATCATGCCTGAATTGGAAAGAAGCAAGAAGATGGTGAACCAAGCAGGTTTCATTGGACAAAGAATCCTGAAGGAGTTTACATTCAAAGACAGTTATTTACTAATAATCGTCTTTGAACTGTGTGTCAGAATAGGCATTCAAAGACGATTATTAGCCAATAACCATCTTTGA

>GmMADS120_Glyma11g33460
ATGACTAGAAAGAAGGTGAAGTTGGCATTCATAGCCAATGACTCAGCTAGGAAGGCAACATTCAAGAAAAGGAAGAAGGGTCTAATGAAGAAGGTTAGTGAACTTAGCACCCTTTGTGGGATTGATGCATGTGCAATTGTTTACAGTTCCTATGATCCTCAACCTGAGGTTTGGCCATCCCCAATGGGGGTTCAAAGGGTGCTTAGTAAGTTCAGGAGAATGCCTGAATTGGAGCAAAGCAAGAAGATGGTGAACCAAGAGAGTTTTCTGAGGCAGAGGATCATGAAGGCCAAAGACCAGTTGAAGAAACAAAGGAAGGATAATAGGGAAAAGGAGATGACTCAGCTCATGTTTCAATACCTTAGTGCAGGTAAGATCATGCACAATATAAGCATGGTTGACTTGAATGATCTGGCTTGGTTGATTGACCAGAACTTGAAGGATATCAACAGAAGGATTGAGGTGTTGACTAAGAATGTTCAAAGTCAACCACAAATTGCAGCACCAGTGGTGACTGATGTTGTTGCCAAGGTTGAAGACAATGGACAAGGGAGTCAGCATGGCCAGCAGGGGTTTGATATCAACGTGGATCTCATGCAGAAGCAGAATTGGTTTATGAATTTGATGAATAATGGCAGCGGCGACGGTGGTGCTGGGAATGAGGCTATGCCTTTTGTTGGAGATGTTAATCAACAAAATGGCTTTTGGCCTAATCCTTTTTTCCATTGA

>GmMADS123_Glyma13g07720
ATGGGTCGTGCAAGAATCAGCTTGAAACATATCTCAAATGAGAGATCTCGCAAGAAAACTTTCATGGAGAGAAGGAAAGTACTTATAAAAAAAATCTCTGAATTTTCCACCTTGTGTGGAGTTGAAGCATGCTTGATTGTGTATGATGATGGGAATGGTGACATTGAACCAGTGACTTGTCCCAAAGACCCTGTATTGGCACACTCCATACTTCAAAACTATGAGTTTCAAAAGAATCAGAGACCTCCCAAGAAGTTTGGTATTCAGGACTTTGTTGAGGATAGGAAGAACATCATTGAAGCTGAGATTTCCAAAGTGCATAAAGAGATCACCAACATCAAGTATCCAACTTCGGATCCAAGTTTCATAAACATGGAAGAGGATCAATTGAGGGCCTTCATTGCTCTGGTGGATGCTAAGATTAGGACCTGTGATCATTCTTTGAAAAACATGCATCAAAGTGAAGCCAACTTCATGCAAAACATGGCTTGGGGAAGTGCTTCCTCCTCCCATCCTACTCCTATGGAGCCACTTAATAATAATGGGAGGGTGGATGTTACAAACTCAATAGATCAGGTTTATGAAGCTATGCAACTAGTTGATGCTCCCTTTAGTTACATTCCAGACATGGTTCAGAAAAGTTTTAATTGCTTGCAAAACATCTCTCAAAGCCAACCCATACTTGATGTTGAGGATGAGATGGTAGGTTTTAGTAATAGAGTTGATGTGTCACTGGATACAACTAATCAAATTGCTGACTTGTTGGACTGGTTTGATGGACCTATTATTGGTTGGTCTGATCTTGTGGATTGGACTAGTCAACCTGATGAATCTCAGAATGAGCAACAAGGTGGAGGAGATTTGGATGGATTTCAAACAGAATGCTATAATCTGAATTTCTGA

>GmMADS125_Glyma13g39020
ATGTCATCATCCGAAGCTAAGAAAAGCCGTGGGCGCCAAAGGATTGAGATTAAGAAAATGTGCAATGAGGCCAACCTCCAAGTCACGTTCTCGAAGCGCCGCAGCGGGCTTTTCAAGAAAGCCAGTGAGCTTAGCACTCTCTGCGGGGCTAGCGTGGCTCTGGTGGTGTTCTCGCCGGGGAAGAAGGTGTTCTCCTTCGGCCACCCCAGCGTGGATGGCGTGATAGAGCGCTATCTGACGCAGGGGCCAACGCCGTTGATGGATGTCCTACGCATGGCGGAACTGGAGGCGGAGAGGAAGCGAGCCCAGGAGCTCAGTGGGAAGGAGAGGGAGACCGAAGCCCATCTGTGGTGGGCCCGACCCGTGGAAGGGATGATCTCTATCGACAACCTGTACAAGTTGAAGAAAGCCTTTGAGGTGCTGAAGCAACAAGTGGCCGGTCTTGCTGATAGGGCTTTGTTGCAGTACTCTGTGGCTAATGGAAACCCGGGCCATCAGTTTTTTCCTGGGGCTTCTTCCTCAACCATTCCCAACGTTGTGCTTCAGCCACAACCACTGCCAGTGCCCCCCCAGATGTTCCCTCCCACTCCAAATATGATGATGCTGCCTCCGCCACCCATGTTTCAGAACTACATGCTTCCTGATGGGAGCATGATGAACCCCCATGGGTTTAATGACATGGGAATGGGAGGATTTGGAGGACCAGGGCCTTCTGGTTCTGGTGCTGGTGCTGGTGCTGGTGGTTTCTTTTGA

>GmMADS126_Glyma14g24720
AAGACCAAAGGTCGACAAAAGATCGAGATGAAGAAGATAAGCAACAAGTGTAACCTTCAGGTGATTTTCTCAAAGCGTCAAACTGGAGTTTTCAAGAAAACGAGTGAGCTTGCAACCCTTTGTGGTGTCGACCTTGCTGTGATTATCCCTAATGTGGATTTTGTTATCCACACTATACAACCCAAAGCCCACCTCCCTTCTTTACCCAAGACCTCAACGAGGACCCTAGCATCAGAAGCAACATGTAAAGGATCTAAACCACTTGCTGAAGGCCACAGAGGATCACATCTAGTGGGATTACCAAAAGATGTTGAACGAGGTAAAGACACATTGGAAAGTAAAAGAGTAGGGAAGAAGGAAACAAGCACACAAGAGTTTTTATACTGGTTCGGCAACAACCCGTGCCTACATCCAGTCCCCAAGCGACCTGCGGTCCTTGAGATTTCTTTCAACCTTGTAAAAAACCTTTTACAAGTAAAGATCCACAAGGGATGTACCCTCCCTTGTTCTCTTTGA

>GmMADS130_Glyma15g23350
ATGGGACGCCCAAAATTAATCTTAAAGCCCATCCCAAATGGGAGAGATCGTGATTTGGCTTTCACGAAGAGAAAGAAAGCACTAATGAAGAAAATGACTGAATTTTCTAACGTGTGTGGAGTCAAAGCTTGCATGATTATGTATGATGGCAATTATGGTGATGCTCCACCACTGACTTGGCCCCAAGATGACCCCATTGAGGTGCACTCCATCATCAAAAGGTATGAGAGCATAAAGAATGAGAAACTTCCCAAGAACTTCGATCTCAATAATTTTTTTGAGATTAGGAAGAACATGGTTGACAATGATATTTCCAAAGTCCAAAAAGAGACCCTCAAGATCAAATATCCAACTTGGCATCCAAGCTTCAACAACCTAGGTGTAGAGGAGCTGAGGAATTTCATCGCTAGGTTGGACATTAAGCTTGAAGCTTATTTGACTAATCATCAACTTGGTGAGTGTTTGGACTATTTTAGCCAACTTGATGAAATTGAAGATTTGACTAGTCAACTTAATGAGATTGTGAATTCGGGTAGTCAACCTGGTGAGTCTATAATTTGGACTAATCAACATGGTGTGCCAGTGATTGGGGGAAGTACTACAGCAATGAATGGTGCTACTAATTATGGTACAAAGTTTCATGGAGATGAACACAACCAAGAGTCCTCACATTGCAATTACAATGAAGTTGTGCAATCAATGCAACCCTATAATTATGATGCCGCATTGCAGAATATTGCTTCTCAGTCAGAAAATGTGCAGCAAATAGTAACTTGGCCTTCCCTTCTACCACCAAAGGATGAATTTCAGACAGATCACTACAACAAGACGCTTCAAAATCAGTATTCCAACCACTTCATTTAG

>GmMADS132_Glyma16g01540
ATGAATGTGATTGCAACAAGAACAGCAAACAAGAAGAGGGGAGAGATTGAGATGAAAGAAGTTGAGCAGAGAAACAGGCGTCACGTGACCTTCTCCAAACGCAAACTAGGGTTATTCAACAAACTCACCGAGCTCTCTGTTCTCTGCCAAGTAGAGGCAGCTGTGATCATCACCTCGCAAAACGGGAAGTTCTATTCCTGCGGCTACCCCGACCCTGACGCTGTCGTTCGCCGCTACCTCACTGGAGGGCCTCCGCTGCGGCGCAACCCTGCAGACAATAGGGGGCAACATGACTTGCTTGAGAAGCAAAGGCTGGAATATGAGGCTATTCAGAATCAGTTGAAAGAAGAGAAGAAGCGTCTGGAAGAAATACAAGGGACGCGAAATAACAATGGTTTCTTCTTTGCTGCCCCTTGGTGGAACCTTCCCGCTGAGGACATAGGTTTCGAGGATCTTCAACAGTTCAAGACTTCTTTGGAATGCTTGAAGTTTAACCTAATTGGGGCATTGCAAGAGAAGCAGATGAATTCGGTTCCATCAATGCAACCTTCTACGGTTCCCCCACCAATGCCATATACTGTGGTTCCACCAATGTCATCTACTATGGTTCCACCAATTTCACAGTTTTTTAGTGCGCAGCGTTTCAGTAGAAATCAAGTTCAAGGTGATGATTATCGGAGGAGTGGTGCTATAGCTAGTACTAGTTCGTCGACGTTTGCTTCAAGTGGTTTTGGAAGCCAGGAAAATTATAGGTATACTAATTAA

>GmMADS137_Glyma18g04760
ATGACTAGAAAGAAGGTAAAGTTGGCATTCATAGCCAACGACTCAGCTAGGAAGGCAACATTCAAGAAGAGGAAGAAGGGTCTAATGAAGAAGGTTAGTGAACTTAGCACCCTTTGTGGGATTGATGCATGTGCAATTGTTTACAGTCCCTATGATCCTCAACCCGAGGTTTGGCCATCCCCGATGGGGGTTCAAAGGGTGCTTGCTAAGTTCAGGAGAATGCCTGAATTGGAGCAAAGCAAGAAGATGGTGAACCAAGAGAGTTTTCTGAGGCAGAGAATCATGAAGGCCAAAGACCAGTTGAAGAAACAAAGGAAGGATAATAGGGAAAAGGAGATGACTCAGCTCATGTTTCAGTACCTTAGTGCAGGTAAGATTATGCACAATATAAGCATGGTTGATTTGAATGATTTGGCATGGTTGATTGACCAGAACTTGAAGGACATCAACAGAAGGATTGAGGTGTTGACTAAGAATGCTCAAAGTCAACCGCAAATTGCAGCACCAGCGGTGACTGATGTTGCTGCCAAGGTTGAAGACAAGGGACAAGGGAGTCAGCATGGCCATCAGGGGTTTGATATCAACATGGATCTCATGCAGAAGCAGAATTGGTTCATGAATTTGATGAATAATGGTGGTGGTGGTGGGAATGAGGCTATGCCTATTGTCGGAGATGTTAATCAACAAAATGGCTTTTGGCCTAATCCTTTTTTCCATTGA

>GmMADS138_Glyma18g05920
ATGACTAGAAAAAAGGTGAAACTCGCATTCATAGGGAATGATGCTGCAAGGAGGGCAACATACAAGAAAAGGAAGAAGGGGATGCTGAAGAAGGTTGAGGAACTCAGCACCCTCTGTGGCATTGAAGCGTGTGCTATAGTTTATGGCCACAATGATCCTGAGCCAGAGGTTTGGCCATCCCATTGGGGAGTCCAAAGGGTGGTGGAAAAGCTCAGAACTATGCCTGAATTGGAACAACGAAAGAAAATGGTGAACCAGGAGGGTTTCATTGGACAAAAGATCCTGAAGGGTAACGAGAAGGTGATGAAGCTTATGAAGGACAATAGGGAGAAGGAGATAACCATGTTCTTGTTTCAATGCCTTAATGCAGGTAGGATTCAGCCTGATAATAACATGACCACTGCTGATTTGAATGTTCTTTCATCTTTGATTGATCAGAACCTGAAGGACATTAGTAAAAGGTTGGAAACGCTGAGTGTTAACGAGATGACACCAAACCAACCCTTGATGCAAACACCAGCATACCAACCCTTGGTGGAAGCACCATCATGCAACCAATCCCATTTGCAAACACCAGCGTACCAACCCCAGACGCAAACTCCAGCATTGGCAGTACCCAAGAATGAAGAAATGGCACTGCTGAATTATGGCCATGGTTTGGATATGAGTGATAACTCCATGCAAAGGCTGTTGTTTATGGACTTGCTTAATAGTAATGGGGATGAGACGATAATGCCTCCATTTGGTGATGCCAATCTCCAACTCCAAAATGACTTTTGGCCTGACCTAGGCCTATTACCTTGA

>GmMADS139_Glyma18g05930
ATGACCAGAAAAAAGGTGCAACCCGCATTCATTTCGTTTGATTCTGCAAGGAAGTTAACATACAAGAAAATGAAGAAGGGAATGCTAAAGAAGATTGATGAACCCAGCACCCTTTGCGGCATTGAGGCATGCGCCATAGTTTATAGCCCAAGGATCCTGAGGCAGAGGTTTGGCCATCCCATTGGGGCGTGCAGAGGGTGCTGGAAAAGTAGGGCTCGTCCTGATAATAACATGACTATTGCTAATTTGAATTTTCTTTCACGGATGGTTGATCAGAACCTGAAGGACATTGATAAAAGGATGGAAACTCTGAAAGTTAATGAGATGACACAAAATATTCAACCCCAGATGCAAACTCCAGCATTGAATTATGCCCTAGGGTCGGATATGAATACTGCTGAGCCCATGCAAAACCTGTGGTTTATGGACTTTCTTAATAATGGTGATGGGGATGAGAGATTAATAATGCCTGCATTTGGTGATGCTAATAATTCAACTCCAAACTGGCTTTTGGTCAAACCTGTTGCCTTGAAAAAAAGGGATGTGCTTGTTACCAGTCCTTTGGGGGATCATGTTTCAGTTGAATTTTCATTTGCTTGGTTTGGTTATTTTTACTGTCCATGTGTGTCAATGTGA

>GmMADS140_Glyma18g05960
ATGGCCACAGGAAAGCTGAAACTCACATTCGTAGCCAACGATTCTCAAAGAAAAACAGTATGCAAGAAAAGGAAGCAGTCACTGCTGAAGAAAACGGAGGAACTCAGCACCCTTTGTGGCATTGAAGCATGTGCTATAGTTTATGGCCCCAATGATCATCGGCCAGAGATCTGGCCATCTGAATCGGGTGTCAAAAATGTACTGGGAAAGTTCATGAACAAGCCACAATGGGAGCAAAGCAAAAAGATGATGAACCAAGAGAGTTTCATTGCACAAAGTATCATGAAGAGTAAAGACAAGTTACAGAAAGTTGTGAAGGAAAACAAGGAGATTGAAATGTCCTTGTTCATGGCTCAGTGCTTTCAGACAGGTATGTTTCAGCCTGATATCAATATGACCGCAGCTGATATGAATGTTCTTTCATCGGAGATTGAACAGAACCTGAAGGACATTGATAAAAGGATGGAAATGCTGAAAGCCAACCAGGTGACACCAAACCAACCCGATATTGAATCGTTAACATTTCAACCCCAGATAATGCAAACATCAGCATTCCAACCCCAGATTCAAATACCAGCATTCGAAACCCAGATCCAAACACAAACATACCAATCCCAGATGGAAACACCAACATTTCAACCCCAGATGCAATCACCAGCATTGTTCCAACCCCAGATACAAACTGCATCATACCAACCCCATATGCAAACACAGTCATACCATCCCCATATGCAAGCAACATCATTCCCAACCCAGATGCAAGCACCATCATACCAACCCCAGATGCAAACACCAGCATACCAACCCGATATCCAAACCCTAGCTTTCGAACCCCAGATGCAAACACCTGCACCTGAAGAGATGACACTGATGAATTATGGCTATGGGTCGGGTATGAATGCAAATCACATGCATAGGCAGAAGTTTAATGGTAATGGGTATGAGACAATAATGCCTGCATTTGGAGGTGCCAAACTCCCTCTCTAA

>GmMADS141_Glyma18g05980
ATGGCCCGGAAAAAGGTGAAACTAGCATTCATAGCCAACAATTCTAAAAGGAAGACAACATACAACAAAAGGAAGCAGTCACTGCTGAAGAAAACGGAGGAACTCAGCACCCTTTGTGGCATTGAAGCATGTGCTATAGTTTATGGCCCCAATGATCCTCGGCCAGAGATTTGGCCATCTGAATCGGGTGTCATAAATGTGCTGGGAAAGTTCAAAAGTATGCCTCAATGGGAGCAGACCAAGAAGATGGCGAACCAAGAGCGTTTCATTGCAGAAAGCATCGTGAAGGGTAAAGAGAAATTGAAGAAGCTTGCGGATGAGAACAAGGAGAAGGAAATGTCCTTGTTCATGGTTCAGTGGCTTAAAACAGGGAAAGTTCAGCCTGAACATAACATGACCATGGCTGATTTCAATGTTCTTTCATCGATGATTGATCAAAATCTAAAGGACATTGCTAAAAAGATGGAAATGCTGAATGTTAATGAGGTGATACCAAACCAACCCCAGATGCAAACCCCAGCCATTCCAAACCCTGATGCAAGCACCAGCATTGACAATAATGTCTGCATTTGGAAGTGCTAA

>GmMADS142_Glyma18g05990
ATGACCCGGAGAAAGACGAAACTCACATTCATAGCCAATGATACTGAGAGGAAGACTTCATACAAGAAAAGGAAGAAGTCACTGCTGAAGAAGACGGAGGAACTTAGCACTCTTTGTGGCATTGAAGCATGTGCCATAGTTTATGGCCCCGATGATCCTCAGCCAGAGACTTGGCCATCCGAAGCGGGTGTCAAAAATGTGCTGGGAAAGTTCTCTACCATACCAGAATGGGAGCAGGGAAAGAAAATGGCGAACCAAGAGAGTTTCATTGCAGAAAGCATCCAGAAGGGCAGAGACAAGGTGAAGAAAATAGGGAAGGACAACAAAGAAAAGGAGATGACCATGTTCATGTATCAGTGCTTCAACACAGGTACTGTTCATCCTGATAACAACATGGCCATAGCTGATTTGAATGTTCTTTCATCTGTGATTGAACAGAAGCTGAGGGACATTAGTAGAAGGATGGAAACGCTGAATGTTAACGAGACAACACCACAGCAACCCGAGATGCAAACACCAGCGCTTCCCGTAGCGCCTGAAGAGACAACGACGACACCGCTGAATTATGGCCCTGATGAGTCGGATGTGAATGCTGACCCCTTGGAAAGCCAGTGGTTTATGGACTTGCTTAATGGTAATGGGGATGAGACACCAATGACTCCATTTGGAGATGTTAATCTCCCACTCTAA

>GmMADS143_Glyma18g06000
ATGAAGAAGGTGAAACTGGTGTATATAACCAATGACTCGAAGAGGAAGGCAACATCAAAGAAAAGGAAAAATGGTTTGATCAAGAAACTTGATGAAATTGGCACCCTTTGTGGGATTGAAGCATGTGCTATAATCTATAATCCAAATGATCCTCAGTCGGAGGTTTGGCCATCTGACCTTGGAATCCAAAGTTTGCTTTCTAGGTTTAGGAGAATCCCTGAACTGCAAAAGAGCAAAAAGATGTTTGATCAGGAAAGCTTTTTGAGGCAAAGTATCATCAAAGCCCAAGAGCAGCCGAAGAAACAAAAGAATGAAAACAGGAAGCATGAGATGACACATCTTATGTTTCACTACCTGACTATCGGGAAGATTTTTAACAATCCTAACTTGATTGATTTGAATTATCTCTCATGGTTGATTGATCAAAACTTAAACGAAATAGAAAAGAAGATTAATAGGATCCTAACCCAAGAAGTGACACCAGTGATTGAAAATGGAGGAGAGAAAGCATATACAAATCATGTTCCAGGGCAAGGGAGCAACATGAACGCCATGCAAAAACATTGGTCCATGGAATTTATTATGGTAGTGCCGGGGATGAGATGCTACCATTCGGAGATGTTAATGCCCTAA

>GmMADS144_Glyma18g06010
ATGGCTAGAAAGAAGGTCAACATTAGATACATAAGCAATCCCGCCAAGAGGAAGGCAACGTTTAAGAAAAGAAAAAATGGTTTGTTCAAAAAGGTTTCTGAAATCTGCACCCTTTGTGCAATTGAAGCATATGCTATCATTTATTCTCCAGATGAACCTGCAAAGCCTGAGGTATGGCCATCTGACCAGGGAGTCCGAAGTGTGATTTTCTGCTTTAGGGAAGTCTCTGAACTGGAACAAAGCAAGAAAACGTTGTGCCAAGAGAACTTATTGTTGAGGAATAATTTAAGCAAAGCCCAGGAGCAGCCCAAGAAACTGAAAAATGAAAATAGAAAAAAAGAGATGTCCCTTCTCATGATACATTATCATACTTTGAAAGAATTAACGTATGTGTATCTAAATATTTGGAAAGAAGACATTGATATATATTTAATTAGTTATTCCAATTGTCTTATTGTTAATCTTATGGTATTTGGAATGTTATGCACATGTCCATCCATTGGCCGCACGCATCAAATGATTAACCTTACATGGTTGATGTCTGGTTGGTTTTAA

>GmMADS145_Glyma18g06040
ATGGCTAGAAAGAAGCTGAATCTTACATACATAACCAATGACCCGAAGAGGAAGACAACATTGAAGAAAAGAAAGAATGGTTTGATGAAGAAGATGAATGAAATTAGCACTCTTTGTGGGATTGAATCATGTGCTATAATATATAGTCCAAATGATCCTCAGCCAGAGGTTTGGCCATCTGACTCAGGAGTCCAAAGGGTGCTTTCCAGGTTCATGGAAATGTCAGAAGTGAAACAAAGCAGAAAGATGTTGAATCAGGAGAACTTGTTGAGGCAAATGATCAACAAAGGCCAACAGCAGTTGACAAGACAAAGGAATCAAAACAGGAAGAAAGAAATGACCAATCTTATGTTTCAATACCTGACTGCTGGGAAGATTTTTGGCAACCCTAGCTTGGTGGATTTGAATGATCTCTCATGGTTGATTGATCAGAACCTCAATGAAATAGAAAAGAAGATCACCATGCTCCAAATCCAAGAAGTGACTCCAGTGATAGAAAATGGAGAACAGGAACACATGCATCATGTTCAAGGGCTAGAGAGCAACATGGACACCAAGCAAAAGAAACATTGA

>GmMADS146_Glyma18g20830
ATGGGTCGTCGTAAGATTCAAATTGCAGTGGTGAAAGACCCTAATACAAGGCAAGTAACATTTTCCAAGCGTCGAACAGGTTTGTTCAAAAAGGCGAATGAATTGTCCATCTTGTGTGGAGTAGAAATTGCTATCGTTGTGTTCTCTATTGGAAACAAACCTTACTCTTTTGGGCACCCAAGTGTTGATGTTGTTGTGACTAAATTTCTTCAACATGCGACCAATTCAAATGATGCCCTTGGAAGCAACAATTCTTCAAATGAAGTTGTTGGTGACATGGAAAGGCTGAATCAACAATTATCTGATCTTCAGACCCAAATACTCGAGGAGGAAATTAAGGGTACAAAGCATGATGAGAGACTAAAACAACATGAACTCCAACGTAAGGTGAAGGACTATGTTGATGAAATTGAGGTGTCGGAGTGTATGTTGCTTCTTGCACAAGAACCTGTAGTAGGAGTAAGAAAAGAAGTAATTACGAAGAAAAGAAGAAAGAATTGA

>GmMADS148_Glyma19g06150
ATGGGTCGTGCAAGAATAACCTTGAAACTCATCTCAAATGAGAGATCTCGTAGGTTAACTTTCAAGTCCAGAAGGGAAATACTTATCAAGAAAACCTCTGAATTTTCCACCTTGTGTGGAGTTGAAGCCTGCTTGATTGTGTACGATAATGGCAATGGAGATGTTGCACCAGTAACTTGGCCAAAAGAACCTGTATTGGTACACCCCATCCTTCAAAAGTATGAGTCTCAGAAGAATGAGAGACCTCCCAAGACCTTTGGTATTGAAGACTTTTTGGAGAATAGGAAGAACATGGTTGAAGCTGACATTTCCAAAGTGCATAAACAGATCAGTAACATCAAGTATCCAACTTGGGATCCAAGTTTCACAAACATGGAAGAGAAGCAATTGAAGGCTTTCATTACTCAGGTGAATGCTAAGATTATGGCTTGTGATCATGTGTTGCAAAACAAGCATCAAAGTAAAGCCAACAACATCATGCAAAACATGGCTTGGGGAAGTGCTTCCTCCTCCCATATTCCAAGCCAAATCACCCCAACTCCTAACAATAATGGGAGGGTGTATGTTACAAATCCAATAAATCAGTTTGATGGAGCTAGTAATCATGGAATGAACATGCAACAAGTTGATGCTTGCTATGGTTACATTCCCACAATGGCTCAAGAAAGTACTAATTCTACCTCCTCATATCCAAGGCAATTCAATTGCTTGCAAAACATCCCTCAAAGCCAACCCATATTTGAAGATTTAAAGCCACTTGATTATAAGAATGAGATGGTAGATTTTAGTTATCAAGTTGATGTGCCACTAGATTCAACTAATCAACTTGGTGTGTATGCGGACTGGACTAATAATCAATTCGGTGACTTTGAGGACTGGATTAATCGACCTATTGATGGGTCTAATCAACCAGTTAATGGTGATCTTGTGGGTTTGGACAATAAACCTAATGAATCTATCTTGCAAAATATTCCTGTTCAATATCAGAATAAGCAACAAGGAGGAGCTTTGCATGTCTTGCCACCACCATTGAATGGATTTCAAACAGATTGCTATAATGTGAATTTCTGA

>GmMADS149_Glyma19g06500
ATGGGTCGTGCAAGAATAACCATGAAATGCATCTCGAATGAGAGATGTCGTTTAGCAACTTTAAAGCAGAGAAGGAACGTACTTATCAGAAAAATCGATCAATTTACTAAGATGTGTGGAGTTGAAGCCTGCTTGATTGTGTATGATAATGATCATGTTGGACCAGTAACTTGGCCTAAAGAGGCTGTATTGGTACACTCCATCCTTCAAAAGTATGAGTCTCAGAAGAATGAGAGACCTCCCAAGACCTTTGGTATTGAAGACTTTTTTGAGAATAGGAAGAACATGGTTGAAGCTGACATTTCCAAAGTGCATAAACAGATCAGTAACATCAAGTATCCAACTTGGGATCCAAGTTTCATAAACATGGAAGAGAAGCAATTGAGGGCTTTAATTACTCAGGTGAATGCTAAGATTATGGCTTGTGATCATGTGTTGCAAAACAAGCATCAAAGTGAAGCCAACAACATCATGCAAAACATGGCTTGGGGAAGTGCTTCCTCCTCCCATATTCCAAGCCAAATCACCCCAACTCCTAACAATAATGGGAGGGTGTATTTTACAAATTCAATAAATCAGTTTGATGGAGCTAGTAATCATGGAATGAACATGCAACAAGTTGATGCTTGCTTTGGTTACATTCCAACAATGGCGCAAGAAAGTGCTAATGCTACCTCCTCATATCCAAGCCAACTCAATTGCTTGCAAAACATCCCTCAAAGCCAACCCATATTTGAAGATTTAAAGCCACTTAATGATAAGAATGAGATGGTAGATTTTAGTAATCAAGTTGATGTGCCACTAGATTCAACTAATCAACTTGGTTTGTTTATGGACTGGACTAATGATCAATTTGGTGACTTTGAGGACTGGATTAATCGACCTATTGATTGGTCTAATCAACCAGGTTGTGGTGATGTTATGGGTTGGGACAGTCAACCTAATGAATCTATCTTTCAAAATGTTCCAGTTCAATCTCAGAATGAGGAGCAAGGAGGAGGAGCTTTGCATGTCTTGCCACCACCATCGGATGGATTTCAAAGTTCAAACAGATTGCTATAA

>GmMADS150_Glyma19g06510
ATGGGTCGTGCAAGAATAACCATGAAATGCATCTCGAATGAGAGATGTCGTTTAGCAACTTTAAAGCAGAGAAGGAACGTACTTATCAGAAAAATCGATCAATTTACTAAGATGTGTGGAGTTGAAGCCTGCTTGATTGTGTATGATAATGATCATGTTGGACCAGTAACTTGGCCTAAAGAGGCTGTATTGGTACACTCCATCCTTCAAAAGTATGAGTCTCAGAAGAATGAGAGACCTCCCAAGACCTTTGGTATTGAAGACTTTTTTGAGAATAGGAAGAACATGGTTGAAGCTGACATTTCCAAAGTGCATAAACAGATCAGTAACATCAAGTATCCAACTTGGGATCCAAGTTTCATAAACATGGAAGAGAAGCAATTGAGGGCTTTAATTACTCAGGTGAATGCTAAGATTATGGCTTGTGATCATGTGTTGCAAAACAAGCATCAAAGTGAAGCCAACAACATCATGCAAAACATGGCTTGGGGAAGTGCTTCCTCCTCCCATATTCCAAGCCAAATCACCCCAACTCCTAACAATAATGGGAGGGTGTATTTTACAAATTCAATAAATCAGTTTGATGGAGCTAGTAATCATGGAATGAACATGCAACAAGTTGATGCTTGCTTTGGTTACATTCCAACAATGGCGCAAGAAAGTGCTAATGCTACCTCCTCATATCCAAGCCAACTCAATTGCTTGCAAAACATCCCTCAAAGCCAACCCATATTTGAAGATTTAAAGCCACTTAATGATAAGAATGAGATGGTAGATTTTAGTAATCAAGTTGATGTGCCACTAGATTCAACTAATCAACTTGGTTTGTTTATGGACTGGACTAATGATCAATTTGGTGACTTTGAGGACTGGATTAATCGACCTATTGATTGGTCTAATCAACCAGGTTGTGGTGATGTTATGGGTTGGGACAGTCAACCTAATGAATCTATCTTTCAAAATGTTCCAGTTCAATCTCAGAATGAGGAGCAAGGAGGAGGAGCTTTGCATGTCTTGCCACCACCATCGGATGGATTTCAAAGTTCAAACAGATTGCTATAA

>GmMADS151_Glyma19g07170
ATGGGTCGTGCAAGAATAACCTTGAAACATATCTCAAATGAGAGATCTCGCAAGACGGTGTCCAAGCAGAGAAAGAAAGGGCTAATTGAGAAAGTCTCTAAATTTTCCACCATGTTTGGAGATGAAGCATGTTTGATTGTGTATGATGATGAAAATGGTGATGTTGGACCTGTGACTTGGCCTCAACACCCCACACTGATACACGCCATCATTCAAAAGTATTATGAGATTCAATCAAAGAATGAGAGGCCTCAAGAGACTTTTGTTATTCAAGATTTTTTTGCAAATAGGAAAAAGATGGTTGAGGCTGATATTTCTAAAGTGCAAAAACAGATTGCCAGCATCAAGTATCCAACTTGGGATCAAAGTATCAGAAACATCAAAGAGGAGAAATTGAGGGGCCTCATTGCTCATGTGGATTCTAAGATTAGAGGTTATGATCATAGAATTAACATGTTGAAAAACAAGCATCAGAGTGAAGCCAAGTTCAGTTTCGTGCAAAACATGGCTCAAGCAAGTGGTTTCTCCAACCATCCAAGTCAAATCCTCCTTAATGATGACAATAGGAGGGTGAATTTTACAAATTCAATGGATCAGTTTGATGGAGCTTCTTTAAAGCCTCTTAGTGATAAGAATGAGATAGTAGATTCTAGTAATCAAGTTGATGTGCCTCTGTATTCAACTAATCAACTTGGTGAGTCTATAGACTAG

>GmMADS153_Glyma20g12940
ATGGCTAGGAAGAAGGTGGACCTTTCATACATAACCAACGCCCGGAAGAGGAAGGCTACATTAAGCAAAAGGAAGAATGGTTTGATCAAGAAGATGGATGAAATCAGCACTCTTTGTGGGATTGAAGCATGTGCTATATTTTATACTCCCAATAATCCCCAGCCAGAGGTTTGGCCATCTGATTCGGGAGCCCAAAGTGTGCTTTCTAGGTTTAGGAAAGTGTCTGAACTAGAACAAAGCAAAAAAAAGTTGAGTCAAGAGAGTTTTTTGAGGCAGAGGATTAACAAAGCCAAGAAGAAAGAGGTGACCCTTCTCATGTTTCAAAACCTTAATGCTAAGAACAATTTTGAAAATTCAAATATGATTGATTTGAATGATGTCTCAAACTTGATTAATCATAACTTGGAGGAAGTAAAAAGGAAAATCAATATGAGCCAAGCCCAAGAGGTGAAACCAATTGTTGACAACGAAGGAGAAACCATGAGTCAAGGAGGGAAATCACTTGTGAATCATGTCCAAGGGACAGAGACTAATGTGGATGCCATGTAG

>GmMADS154_Glyma20g27320
ATGAAGAAAATGAGCAACGAGAGCAACCTTCAAGTCACCTTCTCCAAGCGCCGCAGCGGGCTTTTCAAGAAAGCCAGTGAGCTTTGCACTCTCTGTGGCGCTGACGTGGCTCTCATTGTTTTCTCTCCCGGCGAGAAGGTTTTCTCCTTCGGCCACCCCAACGTGGACGCCGTCATAGACCGCTATCTCGAGCGGGCCCCACCGACGGAGTCTTTCATGGAGGCTCACCGCATGGCCCACGTGCGTGACCTCAACGCGCAGCTCACTCAGATCAGCAACCACCTTGACGCCGGGAGGAAGCGCGCCGAGGAGCTGAATCTCATGAAGAAGGAAGCCCAGGCCCACCTATGGTGGGCCCGGCCCGTGGATGGGATGAGCATGGCCCAGATGAAGCAGTTCAAGGCGGCGTTGGAGGAGCTGAAGAAGCAGGTGGCGCGGCTTGCTGATAGGGCTATGCTTCAGAGTGTTACAAACCCTACCCATGAGTTTTTCCCTGCTGCTGGGGTTTCTTCCTCTTCCTCTTCCAATTCCAATTCCAACCCACTGTCACCTCAGGTGTTCTCCCCACACCTGATTCAGCCACCAATGCTTCAGAACTTTATGAGCATGATGCCGCGCCACCATGGGTTTAATTACATGGGAATGGGAGGATATGGACCTGCTGCAGGTTTCTTTTGA

>GmMADS155_Glyma20g27330
ATGTCTGGCCCAAAGAAAAGCCGTGGCCGCCAAAAGATCGAGATGAAGAAAATGAGCAACGAGAGCAACCTTCAAGTCACCTTCTCCAAGCGCCGCAGTGGGCTTTTCAAGAAAGCCAGTGAGCTTTGCACTCTCTGTGGCGCTGACGTGGCTCTCGTTGTTTTCTCTCCCGGCGAGAAGGTTTTCTCCTTCGGCCACCCCAACGTGGACGCCGTCATAGACCGCTATCTCGGGCGGGCCCCACCGACGGAGTCTTTCATCGAGGCCCACCGCGTCGCCAACGTGCGTGAGCTCAACGCGCAGCTCACTCAGATCAACAACCACCTAAACAATGAGAGGAAGCGGGCCGAGGAGCTCAATCTAATGAAGAAGGGAGCCCAAGCCCAGCTTTGGTGGGCCCGACCCTTGGATGGGATGAGCATTGCCCAGCTGAAGCAGTTCAAGGCGGCGTTGGAGGAGCTGAAGAAGCAGGTTGCGCGTCTTGCTGATAGGGCCATGCTTCAGAGTGTTACAAACCCTACTCTTCAATTTTTCCCTGGGGTTTCTTCCTCTTCCAATTCCAACCTTGTGCATCAGCAACACCCACTGCAACCCCAGGTGTTCCCCCCACACCTGATTCAGCCACCAATGCTTCAGCACTTCATGTTTCATGATGGGAGTATGATGCGCCACCATGGATTTAATAACATGGGAATGGGAGGATATGGACCTGCTTTTGATTCATGTTGA

>GmMADS156_Glyma20g27340
ATGGCATCACCGGCATCCAACCCCCAAAGCGCCGAGACTAAGAAAAGCCGTGGCCGCCAAAGGGTTGACATTAAGAAAATGAGCAACGAGGCCAACCTCCAAGTCACGTTCTCTAAGCGCCGCAGCGGGCTTTTCAAGAAAGCCAGTGAGCTTTGCACTCTCTGCGGCGCTGAAGTGGCTCTGGTGGTGTTCTCGCCGGGGCAGAAGGTGTTCTCCTTCGGCCACCCCAGCGTGGATGGCGTGATTGAGCGCTATCTCACTGGGGTCGCACCGCCGGAGGCGGACAACATGAATTACATCGATGTGCACCGCATGGCCAAAGTGGTTGACCTTAACGCCCAGCTGACTCATATCAAAGATCAGCTCGAGGCGGAGAGGAAGCGCGCCAAGGAGCTGGGCGGCATTCAGAAGGAGGCCGAAACCCATCTGTGGTGGGCCCGGCCCGTGGCCGACATTACCGATATTAACAACCTGCTGAAGCTGAAAAAAGCTTTCCAGCAGCTGAAACAAGATGTGTCCGGTCTTGCTGGTATGGCTTTGTTCCAGTCTGTTGCAAATGGAAACCCGGGGCATCAGTTTTTTGCTGGGGCTTCTTCCTCAGCCGTTCCCAATGTTGTGCTTCAGTCACAACCACTGCCAGTGGCCCAGGTGTTCCCTCCTGCTGTTCCACAGATGATGTTTCCACCACCCATGTTTGAGAACTACATGGTGAACCCCAATGGGTTTGATGACATGGGAATGGGAGGAGGAGGATTTGGAGGAGCAGGACCTTCTAGTGCTGGTGGTGGTGGTGGTGGTTTCTTTTGA

>GmMADS157_Glyma20g27350
ATGTCAAAGAATAAGAAGTCTAGCTTAGGACGCCAAAAGATCCCAATTGAAAAAATACCCAAAAAGAGTCATTTGCAAGTTACATTCTCTAAGCGTCGTTCGGGACTGTTCAAGAAAGCCAGTGAGCTTTGCACCCTTTGTGGTGTAGAGATTGCAATTGTGGTTTTCTCTCCCGCGGATAAGGCATTCTCTTTTGGCCATCCAGAAGTTGAGTCCCTCATCGATCGTTACACCACGCGAAACCCTCCACAAGAGTCTAGTGCACACCACCTCGTTGAGGCACACCGAAATGCCAATGTTTGTGATCTCAACATGCAACTCACTCAGGTTTTCAATCACTTGGAGATTGAAAAGAAGCGAGCAGATGACCTAGACCATGTGAGGAAAGCTAGGCAGAGGCAATTTTGGTGGGAGAGTCCAATTGATGAGCTTGGATTGAATGAGTTGCTGCAGTTAAAGGCCTCTATTGAGGAGCTCAAAAAGAACATAGAAAAACATGCTAGCAAATTCATGATTGAACACTCTAGTAATATACCTTCTTCATCAATTCTTGGACCTAATAATGGACTTGGTCCACTTGTACGTTATGACACCTTTGAGAACAAACCTGGTGCTGAGATTGGTATTGCTTCATCAATTCCAAATGCCCATTATCTCGCTTTTCGCACTGGGTATCTTTGA

>GmMADS167_Gm_v2Gm11_FGENESH
ATGTCATCAAACTTAAGGATAATGAAGGGTAGAAGAAAGATTGAAATGAAAAAGATGACAAACAAAAGCAACCTCCAAGTGGCCTTCTCGAAGCGACGTAGTGGGGTATTCAAAAAAGCTAGTGAGCTTTCCACCCTTTGTGACGCTGAGGCTTGTCTTATCATCTTCTCACCAATGGTACACCGCTACCTTATAGAGGTTGCACCACATGTCACACAGTTCATGGGAGTGAACCTGCATGAATTCAATGCACAACTCACCAAGTTCACCACCCAACTTGAAACTGAGAAGAAACGTGCTAGTGAGCTGAAACGATTGCATAAGGTCGTTCAAACTCAATGGTGGCGGGCAACTCCTACTAATGAGATGACCATTTTGCAATTGAACGAGTTTAAGGGGGCATTACAACAAATGAAGATCAACACCACTCGCAAATCTGAAATGATTCTCATTCATAATGCTATTAACCCCACTTTATTTTTCGCAAACGATAACTTTCTAGCCTAG

>GmMADS168_Gm_v2Gm17_arabidopsis
ATGGATATGTTTAAGCAGAATCAGAAGAAGAAAAACACTGGCCGGAAAAAGATTGAGATCAAGAAGCTTGAAAAGGCTAGCAACAAGCAAGTGACGTTCTCAAAAAGAAGAACAGGACTATTCAAAAAAGCCAGTGAACTCTGCATTTTATGCAATGCTTATGTAGCCATAATTGTGTTTTCTCCTGCTGACAAATTGTTCTGCTTTGGCCATCCAGACATCGACTCCATAATTGGTCGCTATCTCAAAGGAGACAACAACGCAGAGTTTGAACCAGCAGCAAAGTCATCAAAAGAAAAATCAGTGTCATATGAGGAGTGTAACAGACAGTACGAAGCGGCCACAAAGAAGTTGGAGTTGGAAAAGAAGAACTTGGCACAAACTGAGATTTTGGCTAAGGGTTGGAACAGAAGGTGGTGGAACGATCCCATTGATCAGATGAGTGAGCAACAGTTGGAGCAGTTTATGATGTCCATTTACGAGTTAAGGAAAAAACTGACAGAAAGAACAGGTGAATTGATGATGCTTGGGACCATGACGTAG

>GmMADS169_Gm_v2Gm10_arabidopsis
ATGGATACAAAAAGCGTGCCAAGCTTGAATGATGGCAACGTGAAGAAGACCAAAGGTCGACAAAAAATCGAAATGAAGAAGATAAGCAATGAGCGTTACCTTCAGGCGACTTTCTCGAAGCGCCGCACCGGAATTTTCAAGAAAGCAAGTGAGCTTGCCACCCTCTGCGACGTGGACCTTGCTGTGATCGTCTTCTCCCCCGGTAATCGAGTTTTCTCCTTCGGCAGTCCCCATGTTGATTCCGTTATCCAACGCTATATAGCTCATGCCCCAACTCCTCCCACCCTCGACCTTAATGAACCCTTCTGCACCATGGATGAGCGTGGGCTCCACGCGCACCTCGACTACCTGGCGAATCGGTTCACCAGGGAGAAGAAGCGCGAAGAGGATTTGAATCGTTTGTTGGAGGTTTCAAAGAATCACTTTTGGTGGACCTCACCGATTGAAAGCATGAACAAGGCCCAAGTCGAGAACTATAAGAAGGCCTTGGAGGACCTAAAGACACTTGTCAATAAAAAACGTGGAAGCTCCTCTTCCCATGTTAATAGCGCTGTGCCTATGCAAAATCCTATGGGTGTGATTGATGGGACAATCTTGTGTTACCGTCAATTTAATGACATTCAAAGAAATGGACCTACTCCTGG

>GmMADS171_Gm_v2Gm05_rice
ATGGGTCGTCGTAAGATTGAGATTACGGAGGTGAAGGACTCCAACACCAAGCAAGTTACATTTTCCAAGCGTCGGACAGGTTTGTTCAAAAAAGCGAATGAATTATCCATTTTGTGTGGAGCAGAAGTTGCTATTGTTGTGTTCTCTCCTGGGAACAACCCTTACTCTTTTGGGCACCCAAGTGTTGATGTCGTTGTAGACAAGTTCCTTAAACAAGAGCCGAAATCAAATGTTGTCCAAGGAACATCTAATGAAGCTGGTGACATTGATAGGCTGAATCAACAACTATCTAATGTTGAAGATCAAATACGCGAGGAACAAAAGAAGGCTGCAGAACTCAACGAGAGAATGAAACAAAAAGGAGTGACACAAACTTTTCAAAACAAAGAATTGCAAGGTTCATATTTAGAGATCCAAAAGATGAAGGACTATTTTGATGCAATCGAGGTGTCAGATTATATGTTGCTCCTTGCAAAAGAACCACTAGTTGGAATAACCAAACAAGTTGCTACTAAGAAAAGAAGAAGGAATTGA

>GmMADS173_Gm_v2Gm05_rice
ATGGGTCGTGGAAGAATACCTATGGAACTCATCCAGAAGGAGAAAGCCCGTAAGAAAACTTTTGACAAGAGAAAGAAAGGATTATTGAAGAAAGCCTATGAAATTTCCACTCTTTGTGCGGTTGATGTTGGCATAGTTATCTATGCTCCCAAGTTTCTCAATGAACCCGAAACATGGCCCCAAGACCAAGATTCAAGAGAGGTCAAACGTATCATTCAAAAATATCAAAACACCACTAGTGACAGGTATTCTAAGATGTATAATGTGCAAGAGTATTTTAACGATAGAATGAAAAAGATTGAAGGTGAGATTTCCAAAGTGCACAAAGAGAAGATCAAGCTCATGTACCCAACTTGGGATGACTCTTACAATACTCTTGGAGAGGAACAATTGCGGATAAAGCTGGCACCGTTTACAAACTTTGCACTCCATGAATTTCCTCCCATTTGTGAATGA

>GmMADS178_Glyma19g06500_1_PACid_16312069
ATGGGTCATGCAAGAATAACCTTGAAGCACATCTCAAAGGAGAGATCTCACAAGACAACTTTAATGTTGAGAAAGAAAGGACTAATTAAGAAAATCTTTGAATTTTCTACCATGTGTGGAGTTGAAGCTTGCTTGATTGTGTATGATAATGGCAATAATGGTGATGTTGCACCACTAACATGTCCCCGAGACCCCACAGTGGTACACTCCATCCTTCAAAAAACTTTGGTATTCAAGACTTTTTTTAGAATTGAAAGAACATGCTTGAAGTTGAGATTTCCCAAGTGCATAAACAGATCACCAACATCAAGTATCCAACTTGGGATCCAAGCATCACAAACATGGAAGATTAGAGCTTGTGATCATATGTTGGAAAACAAGCATCCAAAAAGTGCTAGTGCTACCTCTTCATGTTTTTGCCTACTCAATTGCTTGCAAAACATCTATCAAAGCCAACCCATACTAGAAGATTTAAAGGCACTCAATAATAAGAATGAAATGGTAGATTTTAGTAATCAAGTTGATGTGCCACTAGATTCAACTAATCAACTTGTTGAGTTTATGGACTGGTCTAATAATCAAAAAGTGCAAGTTTTGGTTCCATATGTGAATTTCAAAGTATTATCTATGATGTGCAGTATTTCTTCTAATTCATTGTTCAAAATGAAAATTGATGGTTTTTTCATGGCCTACCCATATATAAATGTGTTTGAAAATTTAGCCAACCTG

>GmMADS182_Gm_v2Gm11_FGENESH
ATGGCTAGAAATAAGGTTCACCATACCTACATAAACAATCCCCTGAAGGGGAATGCAGCATTCAAGAAAAGGGAAAATGGTTTTCTCAAAAAGGTTTATGAAATCACTACCCTTTGTGGCATTCAAGCATGTGCTATCATTTATACTCTAGATGAACCCGAGCCTGAGGTTTGGCCATCTAACAAGGGAATGGAAATTACAAAGAAAAATGAAATTTTCCAAGTCCAACAGGTGACACTAGCTATTGAAAATGGAGGAGAATCCAAGACAGAAGGAGAGCAAGCACTTGTGGCTAATGTGGCTGCCATGCCAAATATGAATTGGTCTAATTACAACAACAATGAGGATGGTGGGGATATGATCCATGTGAACATTGGAAGATGTTAA

>GmMADS183_Gm_v2Gm11_EST_FGENESH
TTTCTCAAGAAGGTTGATGAAATCACTACCCTTTCTGACATTCGAGCATGTGCTATCATTTATACTCTGGATGAACCTGAGCCTAAGGTTTGGCCATCTAACCAGGGACTAGAAAGTGTGATTTCCAGGTTTAGGGGAGTTTCTGAATTGGCACAAAGCAAGAGAATGTTGTGTCAGGAGAACCTTTTGAAAAGAAACATAATGAAAGCTCAGGGAAAATTGATGAATGAAATCAAGAAGAAGGAGATTGGCCTTTTCATGTGTCAATACTTTGCTAGTTGGAACAACCTTGACAATGCAAACATTATTGATCAGAATGATATCACATTGTTGGCTAATAAAAAATTGGAGATTACAAAGAAAAATGAAATTCTCCAAGTCCAAGAGGTGACACCAGCTATTGAAAATGGAGGAGAAACCATGACTGAAGGAGAGCAAACACTTGTGGCCAATGTGGATGCCATGCCAAATCTGAATTGGTCTAATGACAACATCGATGATGGTGATGGGGATGGGATTGATGTGAAGATTGGAAGATGTTAA

>GmMADS184_Gm_v2Gm02_rice
ATGGCTAGAAAGAAGCTTCTCCTTTCATACATAAACAATCCCCTGAAGAGGAAGACAATCTTCAAGAAAATAAAAAATGGTTTTCTCAAAAAGGTTGATGAAATCACTACCCTTTGTGATATTCAAGCATGTGCTATCATTTATACTCTAGATGAACCTGAGCCTAAGGTTTGGCTATTTAACCAGGGAATGGAAAGTGTGATTTCCAGGTTTATGGGAGTTTCTAAATTGGCACGAAGCAAGAGAATGTTGTGTCAAGAGAACCTTTTGAAAAGAAACATGATGAAAGCCCAAGGGAAATTGATGAGTGAAATCAAGAAGAAGGAGATTGACCTTTTCATGTGTCAATACTTTTCTAGTTGGAACAACGATAATGCAAACATTATTGATCAGAATGATATCATATTGTTGGCTGATAAAAAATTGGAGATTACAAAGAAAAATGAAATTTTCCAAGTCCAAGAGGTGACACCAGCTATTAAAAATGGAGGAGAAACCATGACTAAAGGAGAGCAAGCACTTGTGGCCAATGTGGATGCCATGCCAAACCTGAATTGGTCTAATGACAATATCAATGATGATGATGGGGATGGGATCGATGTGAAGATTGGAAGATGTTAA

>GmMADS185_Gm_v2Gm11_FGENESH
TTGCTCAACAAGTTTGGTGAAATCAATACCCTTTGTGACATTCAAGCATGTGCTATCATTTATACTCCGAATGAACCAGAGGCTAAGGTTTGGCCATCTGACCAGGGAGTGAATAGTGTGATTTCCAGGTTTATGGGAGCTTTTGAATTGGCAATAAGCAAGATAATGTTATGTCAAGAGAACCATTTAAAAAGAAACATAAACAAAGCCCAGGGGCAGCTAAAGAAATTGAGGAATGAAAACAAGAAGAAGGAGATTGACCTTTTCACGTGTCAATACTTTGCTGATGTCACATTGTTGGCTGATAAAAATTTGGAGATTACAAAGAAAAATGAAATTCTCCAAGTCCAAGAGGTGACACTAGCTATTGAAAATGGAGGAGAAACCAAGACTGAAGAAAAGCAAGCACTTGTGGCCAATGTGGATGCCATGCCAAATCTGAATGGTCTAATGACAACAATGAGGATGATAGGGATGGGATCCATGTGA


>GmMADS58_Glyma01g17880
ATGAGAAATACACATCAAAGTAGCATTTCAGAAATTCCCTCTTGCTCCTTTCTTCATTGTTCTTTTCTAGTTATTGTCATGGCTAGAAATAAGGTTCACTATACCTACATAAATAATCCCATGAAGGGGAAGGCAACGTTCAAGAAAAGGAAAAATGGTTATCTCAAAGAGGTTGATGAAATCACTACCCTTTGTGACATTCAAGCATGTGTTATCATTTATACTCTAGATGAACCCGAGCCTGAGGTTTGGCCATCTAACAAGGGAATGAAAAAAGGAGATTGGCCTTTTCATGTGTCAATACTTTGCTGGGGGAACAACCTTGACAATGAAAACATCATTGATTACAATGATATCACATTGTTGGCTGATAAAAAATTGGAGATTACAAAGAAAAATGAAAATTTCCAAGTTCAAGAGGTGACACTAGCTATTGAAAATGGAGGAGAAACCATGACAGAAGGAGAGCAAGCACTTGTGGCCAATGTGGCTGCCATATCAAATATGAATTGGTCTAATGACAACAACAATGAGGATGATGGGGATGTGATCCATGTGAACATTGGAAGATGTTAA

>GmMADS59_Glyma01g42110
ATGTCGTCAAACTTAAGGACAAGGAAGGATCGAAGAAAGATTGAGATGAAGATGACAAACAAAAGCAACCTTCAAGTGCCCTTCTCGAAGCGACGTAGTGGGGTATTAAAAAAAGCTAGTGAGCTTTGCACCCTTTGTGGTGCTGAGAGGCTGCCACCACACGACACACAGTTCATGGGAGTGAACCTGCATGAACTCAACGCGCAACTCACCAAGTTCACCACCCAACTTGAAACTGAGAAGAAACGTGCTAGTGAGTTGAAACGATTGCATCAGGTCGTTCAAATTCAATGGTGGTGGGCAGCTCCTGTTAATGAGATGAGCATTTCGCAATTGAACGAGTGTAAGGGGGCATTACAACAGATGAAGATGAACACCACTCGCAAATCTGAAATGATTCTCATTCATACTGCTATCAATTACCCAACTTTATTTTTTCGCAAACAATAG

>GmMADS60_Glyma02g30990
ATGGATTCAGAAAACGTGCCAAACTTGAGCGACGTCACTAAGAAGACCAAAGGTCGGCAAAAGATAGAGATGAAGACGATAGCCAACAAGTGTAGCCTTCAAGTGACATTTTCAAAGCATCGAACTGGAGTTTTCAAGAAAGCGAGTGAGCTTGCCACCCTTTGTGGTGTGGACCTTGCTGTGATTATGTTCTCTCCCAATAACCATGTTTACTCCTTCGGTAGCCCTAATGTGGATTCTGTAATCCAACGTTATACGACAGAGGGCCCACCTCCCCTCTTCACCCAAGACCTCAATGAGGCCCCTTGCACCATGGATGAGGGTGAGCTCCAAGCACACCTCAACTGTTTGTCCAACCAAATTGACGCGGAGAAGCAACGTGTAGAGGATCTAAACCATTTGTTGATGGCTGCGAAGGATCACATCTGGTGGGATGTGCCAATTGAAAGCATGAGCAATGCCCAACTCGAGAAGTACCATAAGATGTTGAAGGAGATAAAGTTGAAACACATGAGACATACACATGGAGAATGA

>GmMADS61_Glyma02g34160
ATGGCGAGAAAGAAGGTTGATCTTGCATACATAAGCAATCCCAAGAAGAGGAAGGAAGTATTGAAGAAAAGGAAAAATGGTTTGCTAAAAAAGGTTGATGAAATCACTACCCTTTGTGGCATTGAGGCTTGTGCTATCATTTATAGTCCAGACGAACCTGAGCCTCAGGTTTGGTCATCTGACCAAGGAGTGGAAAGTGTGATTTTCAAGTTTAGGGGAGTTTCTGAATTGACACGAAACAAAAGAATGTTTTGTCAAGAGTCACTTTTAAGGAAAAACATAATCCAAGTGCAAGGGCAGCTCAAGAAACTCAGGAATGAAAATAGGATGAAGGAGATTAACCTTTTCATGTGTCAATACTTTGTTGGTGGTAACCACCTTGACAAGTCCAATATTATTGATCTGAATGATATCACATTCTTGGCTGATAAAAAGTTGGAGGAGATTACAAAGAAAATAGAAATGCTCCATGTCCAAGAGGTGACACCAACTACTGAAAATGAGGAGAAACCATGA

>GmMADS62_Glyma02g35050
ATGGATTCAAAAAGCGTGCCAAGCTTGAAAGGCAGGATCAAGAAGACCAAAGGTCAACAAAAGATCGAGATGAAGAAGGTGAACAATGAACGTTACCTTCAAGTGACGTTCTCAAAGCGTCGCATCGAGATTTTCAAGAAAGCAAGTGAGCTTGCCCCCCTCTACATCGATTTTTCTCCTTCGCCCCATCTCCCACTCTTATCCTACAACACCATGGACGAGCATAAGCTCCACGCACACCTCAATGACCTGGCCAACCGATTAGCCAAGGATAAGAAGCACATAGAGGATTTGAATCATTTGTTAAAGGTTGCAGAGGATCACTTTTGGTGGGCCATACCAATTGAAAGCATAAACAGTGCCCAAGTCGAGAAGTATAAGAGGTTGTTGGAGGAGCTGAAGACACATGTCGATGAAAAATGTGAGAAGCTTCTCTTTGAGGGCATTCTTACTTATAACTCATCAACTTAG

>GmMADS63_Glyma02g35080
ATGAGCAACAAGCGTAACCTTCAAGTTACGTTCTCAAAGCGTCGCACCGGAATTTTCAAGAAGGCTAGTGAGCTTACCACCCTTTGTGGCATGAATCTTGCTGTAATTATGTCCTCACCTGGTAATCGGGTTTTCTCCTTCGGCAGCCCTAGTGTGGATTCTGTTATTCAACACTACACCGCACAGGGCCCACCTCCCCTCCTCAACCTAGAGCTGAATGAGGCCTCCATAGACGAGCATGAGCTCCATGTGCACCTTAACAACTTGTCCGACCAAATTGCTGCAGAGAAGAAGCACAAAAAGGATCTAAATCGTATGTTGAATGCTGCGGAGGAACACGTTTGGTTTGTCATGCCAATCAAAAGCATGAATGATGCCCAACTAGAGACGTATAAGAAAATGTTGGAGGAGCTAAAGACGTATGCTAATGAAAAACGTGAGAAGCTCCTCCAGCGCCTTCCCAACACCTCTATGGGAGTAGCCACACTGACCCATGACTTTAGGTTTTAA

>GmMADS65_Glyma03g13570
ATGGCTAGAAAGAAGGTCAATCTTACATACATAAGCAATCCCGTGAAGAGGAAGGCAGTGTTCAACCAAAGGAAAAATGGTTTGCTAAAAAAGGTTGATGAAATCACTACGCTTTGTGACATTCATGCCTGTGCTATCATTTATACTCCAGATAAACCAGAGCCTGAGGTTTGGCCTTCTGACCAGGGAGTGGAAGATGTAATTTTTAGATTTAGGGGAGTTTCTGAATTGGCACGAAGCAAAAGAATGTTTTGTCAAGAGAAATTTTTGAAAAGAAACATAATCAAAGCCCGGGGGCAACTAAAGAAACTAAGGAATGAAAATAGGAAGAAGGAGATTGGCCTTTTCATGTGTCAATACTTTTTAGGTGGCAACCACCTTGACAATGCTAACATTATTGATTTGAATGATATTAGATTCTTGGTTGATAAAAAATTGGAGGAGATTACAAAGAAAATCGAAATGCTCCATGTCCAAGAGGTGACATCAGCTACTGAAAATAGAGGAGAAACCATGATTGAAGAAAAGCAAGCACTCATGACCAATGTGGATGCCATGCCAAATCTGAATTGGTCTAATGACAACATCAATGCTAGTGGTGGGGATAGTATGTTAACATTGGAAGATATTAATGTTCAGAGCGGTTGGCTTAACCAATTCATCCTTTCAAAAAGGTGA

>GmMADS66_Glyma03g19880
ATGGCTAGAAAGAAGGTCGACATTACATACATAAGCAATCCCACCAAGAGGAAGGCAACTTTTAAAAAAAGGAAAAATGGTTTGCTCAAAAAGGTTTCTGAAATCAGCACCCTTTGCGCCACTGAAGCATGTGCTATAATTTATTCTCCAGATGAACCTGCAAAGCCTGAGGTATGGCCATCTGACCAAGGAGTCAAAAGTGTGATTTCCAGCTTTAGGGAAGTCTCTAAACTGGAACAAAGCAAGAAAATGTTGTGCCAAGAGAGCTTGCTGAGGAAGAATTTAATCAAAGCCCAGGAGCAACTGAAAAAACTGAAAACAGAAAATAGGAAAAAAGAGATGTCCCTTCTCATGTCTCAATACTTCACAATTGAGAACAACCTTGAGAATTCCAACACCGTTGATCTGAATGATAACTCATTCTTGGCTGATAAAAACTTGGAGGAAATAAGAATGAAAATCGATATGCACCAACCCCAAGAGGTGGCACCAACTGTTGAGAAGGGAGGAGAAACCATGTATCTAGGAGATCAAGGACTTGTGAATTATCATGTCCAAGGACCTGAGACCAATGGGGATGCCATGCCAAATCTCTGA

>GmMADS67_Glyma03g36160
ATGCCTAGGAGAAAGAAAATTACACAAAAACCGATTGAGGATTTTGTGAAAAGAAAAGCTTGCTACAGAAAAAGGCGAGAAATTTTGTTGAAGATGGTGGAGGATCTTACCACCCTTTGTGATATAGACGCATGTGCATTCATCCTTGGTCCAGGGGATGATGTGCCTAATGTGTGGCCATCCCATGACAAGGCTAAAGAGATGCTCGATAAGTTTGAGAATGCTCCATTGTCGACTCGACTGAAAAAAAACATCACCCCACAGGTTTATATTGAGCGAGCCAATAACAAGGTTGAAAATCAACTTGTCGAGCTTAGGAAGAAGAACGATGAGATAGACATGTCAGATTTAATGCATCAAATCCATGATGATGGTAGGTCTTTGTCTGATTTTGATGCTAGTGATATATCTCGTTTACTTTCGTATGTAGAGGAGAAACTGAAGGGTGTTAGAGTGAAAACTGGCTTTTCTGAGCAGCAGTTGCCTCCTAAACCTCCAACACCACAAGTTTCTTGTCCTCTACAGAATGATAAGATTGATTCTTGGGATAACATAGATGAACAAGTTCTCCAGCAACAATCATTCATCGATGATCTGAAAGAAGATGGTAAGATAAATAGTGGTTTTGATAACAATCTAGGGAGCAACATAGGGCTACCACCACCAAATACACATGTTGGTGATGTTGATTTTGAACCTTTCAATCAGGGTTATGTTGATATGATGTTGCCTCCAGAAAATTTTGGAGGCCTCGCTAACGAAAGTGGCTTAGGGTTTGGTGTGTTGCCTCGAGATTATTTTATAGGTAGCAATGGTAATAATGATTCAGAGCTTTTGTATGGAAGCTATTATAGTGAAATTGGAGGCAATGACATATGGTCATCTTATGGAAATTTTGGAGGCAAAATTGTTGGAAGTGATGATGTGATGTTGCCTTTCAACAATAATTCCCAAGGCAACATTAATGAAACTTGCCTGGGAATTGGACAACATGATGAAAATCAAGGAGGATCCATTAACAATGTCGGGTTATGGAATCATCAAATCACCCTTGGAGCCAGTAATGATGGAGTTGCCTTGGAGAGATCCAATCCAAACTTTGTTGGCACTACCAGTGGCGAAAACTTGAACCTTGGATTTCCTTCTCATGCAAATCTAGCCAGTAGTGGTGAAAGAAGTGATATTGAATTGCAGGAATTTTCTCCTTAA

>GmMADS72_Glyma05g25930
ATGAAAGGGAGAAACACCAAGAGAAAACAAAAGCGAAAGATTAAGAAAATTGAGGATAAAAAAGATCTTCAAATTACTTTGGCAAAGAGAAAATATGGCATTTACAAGAAAGGTAGTGAGTTAACAACTCTTTGTGGGGCAAAAATTCATATGCTTTTGTTTACTTCATTAGGAAAGTGGTTGGGTTACGAGGAACCTTCTCACCAAGCAATGACCAAGTCTAACGATGAAGAAAATCCTACAAAAGATGGTTTTAACTTCATGCTTTTCAATTTAATTTTAAGTGAAAATGAAAAAAATTCTTGTTTATCTCCCCCATATAAAGTGAATGGAGTCAGTTCATGTCCTACTTGCACAAGTGGGAGTAGCCTTTCAAAAGTTGAAGGGGAGATTTTCAGTTTTTATCCATATGGTGAACATAGCGAAGATTTATTTGATATTGTTTATCCTTCCACAAATCAAGCTCATAGACATAATTTTATTTTGTTAATGATGCAAATGAAAATAATCATTAATCAATAA

>GmMADS75_Glyma05g35820
ATGGGTCGTCGTAAGATTGAAATTGCGACATTGAAAGACCCTAATACGAGGCAAGTCACATTTTCCAAGCGTCGAACGGGCTTATTCAAAAAGGCAAATGAATTATCCATCTTGTGCGGCGCAGAAATTGCTATTGTTGTGTTCTCCATTGGAAACAAGCCTTACTCTTTTGGGCACCCAGGTGTTGATGTTATTGCGGCCAAGTTTCTTCAAGAAGCGGCTAATTCAAGCGATGCCAAACAAATTGATGCCCAAGGAAACAACCCATCTAATGAACTTGGTGACATGAATAGGCTGAATCAACAATTGTCTGATGTTCAAACCCAAATACTCGAGGAAGAAAAGAAGGGCGCGGAACATGATGAGAGACTAAAACAACACCAGGTCACACAACTCTCTCAGTATAAGGAACTGCAAGCTTCATATTTAGAGCTCCAACATAGAGTGAAGGACTATGTCAACGCCATCGAGGTGTCGGAGTGTATGATACTCCTTGCACAAGAACCGGTGGTTGGAATAACAAAACAAGTGACTACAAAGAGGAGAAAAAATAATTGA

>GmMADS76_Glyma07g03400
ATGGGCCGTGCAAGAATAACCTTGAAACCTATTTCAAATGAGAGATCTCGTAAGTCAACTTTCAAGACGAGAAAGGAAGGACTAATTACAAAAATTTCTCAACTTTCCACCATGTGTGGAGTTGAAGCCTGCTTGATTGTGTATGATGACATCAATGGTGATGTTGGAGCTGTGACTTGGCCTGAAAACCCCACATTGGTACGTCCCATCATTGAAAACTATGAGCGTCAAAGGGCTGAAAAACCTCCCAAGACCTTTGTTATTCAAGACTTTTTCGAGAATAGGAAGAACATGGTTGAAGCTGAGATTTCCAAATTGCATAAACAGGCCAGAGAGATCAAGTATCCAACTTGGGGTCCAAGTTTGAGTAATATGGAAAAGGAGCAATTGAAATTCACATCAAATCCATGCAAAATATGGCTAAGGAAAGTTGGTGGAGCTTCTAGTCATGGAGTTAGCATGTTGAGAAACATTCAACAAGAGCCAAATGATCGCACTTGA

>GmMADS77_Glyma07g05000
ATGGATTCTTCATCTAGAGCAAAGACTGTCAATGCAGCAACAATGCAAAACAAAAAGAGGGGAAAGATTGAGATCAAAGAAGTTGAGCAGAGAAACCGGCGTTACGTGACTTTCTCCAAACGCAAACTAGGGTTATTCAACAAACTCACCGAGCTCTCTGTTCTCTGCCAAGTAGAGACCGCTGTGATCATCACCTCCCAAAACGGGAAGCTCTATTCCTGCGGCTACCCCGACCCCGACGCCGTCGTTCGGCGCTACCTCACCGGAGGGCCTCCGCTGCGGCGCAACCGTGCAATCAAGAGGGAGCAGCAAGAGTTCGTTGAGCAGCAAAGGCTGGAATACGAGGCTGTTCAGAATCAGTTGAAAGAAGAGAAAAAGCGTCTGCAAGAAATCAAAGGGACGCAAAATAATAATGGTTTCTGCTTTGCGGCCCCTTGGTGGAATCTCCCCACCGAGGGTATGGGTTTGGAGGATCTTGAACAGTTCAAGACTTCTTTGGAACGTTTGAAGTTTAACCTAGTTGGGGCGCTGCAAGAGAAGCAGATGAATTCGGTCCCATCAATGCCACATGCTGCTATGCTTCCACCAATGCCATCTACTGTGGTTCCACCAGTGCCACATGCTGCTATGGTTCCACCAATGTCATCTACTATGGTTCCACCAGTGCCACATGCTGCTATGGTTCCACCAATGATGCCACCACAGTTTCAAAACATGTCGCTCTTGAGGGCTCAACGTTTAAGTGGAAATCAAGTTCAAGATGATTATTGGAGGAGTGCTGCTATAGCTAGTACTGCTTCGACGTTTGCTTCAAATGTTTTTGGAAGCCTGAAAAATTATGGGTATACTACTTAA

>GmMADS78_Glyma07g05020
ATGGCTTCTTCTGGAGCAAATACTGCAACAAAGCCAATCAAAAAAAGGAAAAGAACGATTGAGATCAAGAAAGTTGAGCAGATAAACAGGCGTCACGTGACCTTCTCCAAACGCAAATTAGGGTTATTCAATAAACTCACAGAGCTCTCAATTCTGTGCCAAGTGGAAGCCGCTGTGATCATCACCTCCCAAAACGGGAAGCTCTATACGTGTGGCTACCCCGACGCCGATGCCGTCGTTCGCCGCTACCTCAACGGAGGGCTACCCCGGCGGCTGGACAGTGCATGCAAAAAGAGACAGCAAGATGCAATTGAAACCCTAAGGCTTGAATACGAGGCCACTCAGAACCACTTGAAAGAAGAGCAAAAGCGTTTGCAAGAAATCAAAGAGACGCGAAAGAGTAGTTTGCGCTTTCCCTCGTGGTGGAATCTCCCCACCGAGGGTATGGGTTTGGAGGATCTTGAACAGTTCAAGACTTCTTTGGAACGTTTGAAGTTTAACCTAGTTGGGGCGCTGCAAGAGAAGCAGATGAATTCGGTCCCATCAATGCCACATGCTGCTATGCTTCCACCAATGTCATCTACTATGGTTCCACCAATGCCATCTACTGTGGTTCCACCAGTGCCACATGCTGCTATGGTTCCGCCAATGTCATCTACTATGGTTCCACCAATGCCACATGCTGCTATGGTTCCACCAATGATGCCGCCACAGTTTCAAAGCATGCCGCTCTTGAGTGCTCAACGTTTAAGTGGAAATCAAGTTCAAGATGATTATTGGAGGAGTGCTGCTATAGCTAGTACTAGTTCGACGTTTGCTTCAAATGGTTTTGGAAGTCTGAAAAGTTATGGGTATACTACTTAA

>GmMADS79_Glyma07g05060
ATGGCTTCTTTTGGAGCAAATACTGTAACAAAGCCAATCAAAAAGAGGAAAAGAACGATTGAGATCAAGAAAGTTGAGCAGATAAACAGGCGTTACGTGACCTTCTCTAAACGCAAATTAGGGTTATTCAATAAACTCACCGAGCTCTCAGTTCTGTGTCAAGTGGAAGCCGCTGTGATCATCACCTCCCAAAACGGGAAGCTCTATACGTGTGGCTACCCCGACGCCGATGCCGTCGTTCGCCGCTACCTCAGCGGAGGGCTATCCCGAGGGCTGGACAGTGAAAGCAAAAAGAGACAGCAAGATGCAATTGAAACCCTAAGGCCTGAATACGAGGCCACTCAGAACCACTTGAAAGAAGAGCAAAAGCGTTTGCAAGAAATCAAAGAGACGCGAAAGAGTAGTTTGTGCTTTCCCTCGTGGTGGAATCTCCCCACCGAGGGTATGGGTTTGGAGGATCTTGAACAGTTCAAGACTTCTTTGGAACGTTTGAAGTTTAACCTAGTTGGGGCGCTGCAAGAGAAGCAGATGAATTCGGTCCCATCAATGCCAAATGCTCTTATGGTTCCACCAATGCCATCTACTGTGCTTCCACCAGTGTCACATGCTGCTATGGTTCCACCAATGATGCCGCCACAGTTTCAAAACATGCCACTCTTGAGTGTTCAACGTTTAAGTGGAAATCAAGTTCAAGATGATTATTGGAGGAGTGCTGCTATAGCTAGTAATGGTTTTGGAAGCCTGAAAAGTTATGGATATGCTACTTAA

>GmMADS81_Glyma08g03790
ATGGGTCATCGTAAGATTGAAATTGCGATAGTGAAGGATCCTAACATGAGGCAAGTCACGTTTTCTAAGCGTCGAACGGGACCATTCAAAAAGGCTAATGAACTATCCATCTTGTGTGACGTAGAAATTGCTATTGTTGTGTTCTCCATTGGAAATAAGCCTTACTCTTTTGGGCACCCATGTGTTGATGTTGTTGCGACCAAGTTTCTTCAACTTCAACAAGCGGCTAATTCAAGCAATGCCAAACAAATTGATGCCCAAGGCCGAAACAACCCATCTAATGAACTTGGTGGCATGGATAGGCTGAATCAATAA

>GmMADS82_Glyma08g03820
ATGGTTCGTCGTAAGATTGAGATTACGGAGTTGAAGGACTCCAACACCAAGCAAGTTACATTTTCCAAGCGTCGAACAGGTTTGTTCAAAAAAGCAAATGAATTATCTATTTTGTGTGGAGCTGAAGTTGCTGTTGTTGTGTTCTCTCCTGGGAATAACCCTTATTCTTTTGGGCATCCAAGCGTTGATGTTGTTGCAGACAAGTTTCTTAAACAAGAGCCGAAATCAAATGATGTCCAGGGAACATCTACTGAGGTTGCTGATATGGATAGGCTCAATCAACAACTATCCGATGTTCAAAATGAAATACTTGAGGAACAAAAGAAGGCTGCAGAACTCAATGAGAGAATGAAACAAAAAGGAATCCAAAAGATGAAGGACTGTTATGATGCAATCGAGGTGTCAGAATATATGTTGCTCCTTGCAAAGAACCAGTAG

>GmMADS83_Glyma08g03830
ATGGATCATCCTACAATTCCAGTTGAAGGAATTATGGGTCGTCGTAAGATTGAGATTACGGAGGTGAAGGACTCCAACACCAAGCAAGTTACATTTTCCAAGCGTCGAACAGGTTTGTTCAAAAAAGCAAATGAATTATCCATTTTGTGTGGAGCAGAAGTTGCTATTGTTGTGTTCTCTCCTGGGAATAATCCTTACTCTTTTGGGCACCCAAGCGTTGATGTTGTTGCAGACAAGTTTCTTAAACAAGAGCCGAAATCAAATGATGTCCAGGGAACATCTATTGAGGTTGCTGATATGGATAGGCTCAATCAACAACTATCCGATGTTCAAAATGAAATACTCGAGGAACAAAAGAAGGCTGCAGAACTCAATGAGAGACTGAAACAAAAAGGAGTCACACAACCTTTTCAAACTAAAGAATTGCAAGGTTCAAATTTAGAGATCCAAAAGATGAAGGACTGTTATGATGCAATCGAGGTGTCAGAATATATGTTGCTCCTTGCAAAAGAACCAGTAGTTGGAATACCCGAACAAGTTGCTACTCAGGAAAGAAGAAGGAATTAA

>GmMADS85_Glyma08g08870
ATGGAAGGGGGAAACACCAAGAGAAAACAAAAGCGAGAGATCAAGAAAATTGAGGATAAAAAAGATCTTCAAAAAACTCTAGCAAAGAGAAAATGTGGCATTTACAAGAAAGCTAGTGAGTTAACAACTCTCTGTGGGGCAAAAGTTGATATGCTTATGTTTACTTCATCTGGAAAATGGTTGAGTTATGGGGAACCTTCTCACCAGGCAAATATCAGGTCTAGCGATGAAGAAAATGACCCTACAAAAGATGATATTAATGAGCCTGTGGAGGATCACGCCAAATCAAAGATTGATGAACTCTGTGAAAAAAATAAGGCACTTATACATCAATTGCACTATGAGGAAGAACGAGAGAATAAACTTGTTGAAATTATGAAGACAAGAAATACACATGGTTGGTGGGAGGCCAAAATTCAAGATCTTAATTGTGAAAAAGCTAAGGAACTGGAGGCATCTTTTGTGGAACTCAAAAAGAAATTGGAAAATGAGCTTTCAGTCAAGCAAGGAGACAATGGAAAATCATCTCATGTGGATGAAGTCAATTTATGTCCTACTCACACAAAAGGGAGTAACCTTTCTGAAGTTATTTTTGGTGCCAACAACGATGCTCGTGGAATTAGTACAAGTGAAAGTATTTTTCCAGATATTTCCTTTAGTCCTATAAATGAAGGGGGTGTTTTCACATTTTATCCATATGGTGAACGTAGGGAAGATCTATTTGATATTGTTTATCCTCCCACAAATCAAGCTCGTGGACACAATTTGTTTGTTAATGATGCAAATGCAAGTAGCAACCATACTCATGTCGCCTCATCTTCAAAAAATTCTCAAGAAAATATTCCACATCTACCTAATGCAATATAA

>GmMADS86_Glyma08g10080
ATGGGTCGTGGAAGAATACCTATGGAACTCATTAAGGAGGAGAAAGCCTGTGAAAAAACATTTCACAAGAGAAAAAAGGGGTTATTGAAGAAAGCTTATGAGTTTTCCACCCTTTGTGCAGTTGATGTTGGCGTTATTATCTATGCTCCCAAATATCTTAATGAACCTGAAACATGGCCCCAAGACAAAGACTCAAGAGAGGTAAAACGTGTCATTCAAAAATATCATAACACCACTAGTGATAGGCATCCTAAGGTGTATGATGTGCAAGAGTATTTTAACGATAGAATGAAAAAGATTGAAAGTGAGATTTCCAAAGTGCACAAAGAGGAGATAAAGCTCATGTACCCAACTTGGAATGAGTCTTACAATACTCTTGGAGAGAAACAATTGAGGATGTTTGTTGGTATTCTGGATGCCAAACTTGATGCTTGTAATCAAAGGATGAATATGTTAAAGCAAGATTCAAAGGGAAAAGGAATAGCAAAATCGGACAAAATTGAGACGCTTACTCCCTACATGGCCTCAAATTTAGGTAGTCACCTAAATTTCATGTCTCAAACACAACTTTTCACTCCTAGTGATAACAATCAAGTAGCATTTTACCCATTTCAGCTTAGCCAAAGTTCTCAACCTTCTACGTTTCATGGTGGTCAAAGTTGTGTGCAATTGATGGAGAAAAATGCAATGGTGGATTGGGCTAATCAAGTTGGTGTTGGTGCTAATTGTGATCCCAAAATGGGTGTACTAAAGGAGGATCAATCTAACAAAACTCAAAACTCCTCACCATGCTACTACAATGGAAATATGCAAACTACATAG

>GmMADS87_Glyma08g10110
ATGGCTCCCTCAGAGGTTCTTCAGAATATCATAACATTGTATCTAAGTGTAGAACTTTATTTTTCAACTCTACACCCTTTCGAGAAGGAGAAGTTATGGCAGGAATTCATGTTAATGGGGTGGAAATGGCTATCGAGGTTTTCTAGTGGTTTTAGCTACTCACATGTGCAATGGTACCTTAATCCTGGGGCTTGCTTTTTGGTGAAAATGTGTCTTGAAAGAATGCCTATGGAACTAATTCAGAAGGAGAAAGCTCGCAAGACAACATTCAACAAGAGAAAGAAAGGATTATTGAAGAAAGCTTATGAATTTTCCATTCTTTGTGCGGTTGATGTTGGTATAATTATCTATGCCCCCAAGTTTCTTGATGAACCTGAAACATGGCCCCAAGACCAAGACTCAAGAGAGTTAAAACGTGTCATTCAAAAATATCAGAACACCACTAGTGACAGATGTCCTAAGGTGTATAGTGTGCAAGAGTATTTTAACGACAAAATGAAAAAGATTGAAGGTGAGATTTCCAAAGTGCACAAAGAGAAGATCAAACTCATGTATCCAACTTGGAATGACTCTTACAATACTCTTGGAGAGGAACAATTGAGGATGTTTGTTAGTATTTTGGATGCTAAGTTTGATGCTTGTAGTCAAAGGATGAATATGTTAAAGAAGGGAAAAGACAAAGTTGAGACACTTACTCCCTACATGACCTCAAATGTAGGTATGCAAAACATGTCTCAAACACAATTTTTCCCACCTAGTGATAACAAACAAGTAGCATTTTACCCATTTCAACTTAGCCAAAGTTCTCAACCTTCTATGTTCCATTTTGATAAAAGTTGTATGCAATTGATGGGAAAAAGTACAATGGTGGATTGGGCTGATCAAGTTGGTGTTGATGCTAATTGTGATCCCAAAATGGGTGTAGTACTAAAGGAGGATGGATCTGACAAAAATCAAAACTCCTACTACAATAGAAATCTTCCTTCTCACTTGCAATATGATGCAACTTTCCAGACCCTACCAGATCAACCAAGACAACCACCAGGATTTGAACTTAATGGTTTTTATGATTCAAATATGCTTCAACCTCATTTTTTTAACTACATGCATGGAAGAAACTAA

>GmMADS88_Glyma08g22700
ATGGGTCGTAAAAGAATAACATTGAAACCTATTTCGAATGAGAGATCTCGTAAGAGTACTTTCAAGCAAAGAAAGGAAGGACTAATTACAAAAATTTCTCAACTTTCCACCATGTGTCGAGTTGAAGCCTGCTTGATTGTGTATGATGAAATGAATGATGATGTTGGAACAATGACTTGGCCCAAAGACCCCACACTAGTACGTCCCATCATTGAAAACTATGAGAGTCAAAGGGCTGAGAAACCTCCCAATACCTTTGTTATTGATGACTTTTTCGAGAATAGGAATAACATGATTGAATCTGAGATTTCCAAATTGCATAAACAGGCTAGAGAGATCAAGTATCCAAGTTGGGATCCGAGTTTGAGCAATATGGGAGACGAACAATTGAGGGCATTCATTGCTAATGTGAATGCCAAGATTGAAGCTTGTGACCAGAGAATTGACATGTTGAAAAATACGAACCAAGATGAAGCCAACAACATCAACTCCATGCAAAATATGCATGGTTCACGCCAACTAAATTTCATGCAAAACATTTCTCAAAGCCAAATCATCCCTACTCCTGCAGAGCCACTAGTACTTAATGATAATAATGGGAGGGTATTGAATTTTGCAAATTCAACAAATCAGGTTGGTGGAGCTTCTAGTCATGGAATTAATATGTTGAGAAACATTCAACAAGATGATGCTAATTGCTCTAGTTATATGCCAAGCATGGCTCAAAGCAAACTTAATTGCTTGCAGAACAACTCTCAGAGCCAACTGATCACACTTCAAACTTTGAGGTCACTCAAAGCAAAAAATAAGATGGTAGATTTTACTAATCAAGTTGTTGTTCCTCAAGATTCAATTAATCAACTTGGTGAGTCTTTGGATTGGACTAATCATCATGGTGAATTTGAGTGGGCCAATGGACTCATTGGGGTTGAGGATTGGTCTAATCCACTAAGAGTGTTGTTAGGTGCACCCAACATTTAA

>GmMADS89_Glyma08g38880
ATGGGTCGTCGTAAGATTGAAATTGCGGAGGTGAAAGACCCTAATACGAGGCAAGTCACATTTTCCAAGCGTCGATCAGGCTTATTCAAAAAGGCAAATGAATTGTCCATCTTGTGCGGAGTAGAAATTGCTATGGTTGTGTTCTCTATTGGAAACAAACCTTATTCTTTTGGGCACCCAAGTGTTGATGTTGTTGCAACCAAGTTTCTTCAACAAGCGACAACCAATTCAAATGATGATGCACAGGGAAAAAATAACAACAACCCTAATTCGAATGAAGTTGTTGATGGTGACAACATGGAAAGGTTGAATCAACAATTGTCTAATCTTCAGGCCCAAATACTAGAGGAAGAAAAGAAGGGTGCGAGGCATGATGAGAGACTAAAACAACATGAAGTGACACAAGTCTCTCAATATGCAGAATTGCAAGGTTCTTGTTTAGAGCTCCAACGTAAGGTGAAGGACAATGTTGACGCAATCGAGGTATCAGAGTGTATGTTGCTTCTTGCAAAAGAACCCGTAGTCGGAGTAAGAAAACAAATGACTACGAAGAAAAGAAGAAAGAATTGA

>GmMADS90_Glyma09g11550
ATGGTTCGTCCAAAATTAATCTTAAAGCCAATCCCAAATGGGAGAGATCGTGATTTGGCTTTCACGAAGAGAAAGAAGGCACTAATGACGAAAATGACTGAATTTTCTAACGTGTGTGGAGTCAAAGCTTGCATGATTATGTATGATGGCAATTATGGTGATGCTCCACCACTGACTTGGCCCCAAGATGACCCTATTGAGGTGCACTCCATCATTAAAAGGAAGAATATGGTTGACAATGATATTTCCAAAGTCCAAAAAAGAGACCCTCAAGATCAAATATCCAACTTGGCATTCAAGCTTCAACAACCTAGCTTGAAGCTTGTAAACAACAAATTGAAATGTCGAAACACGAGCATCAAAATGAAGCCAACTTCAGTTTCATGCAAAGCATGGTTCAATCAGAGACATCTTACCTACTTAATCTTGACAAAGGTTCTAGTTCCCAATCTCAAATGCTTGACTTTTTTTTTTGAAGGCCCAAATGCTTAA

>GmMADS94_Glyma10g10610
ATGAAGAAGATGAGAAACGAGAGTAACCTTCGGGTGACATTCTCGAAGCTTCGCACTGGGGTTTTCAAGAAAGCCAGTGAGCTTGCAACCCTTTGTGGCATGGATGTCGCTGTGATTATGTTCTCACCCAGTAATCGAGTATTTTCGTTTGGCAGTCCCAGTGTTGATTCTGTTGTCCAACGCTATAAGACACAAGGCCCACCTCCCCTCCTTACCTTGGACCTCAACAAGGTGCACTCCACTGTGGACGAAGTTGAGCTCCACGCACACCTCCACTGCTTGTCCAACCAAATTGCTATTGAGAAGAAGCGCACAAAGGATTTAAATCATTTAGCGAAGGCTGCAGAGGATCAGTTCTGGTGGGCTAGGCCTATTGAAAGCATGACCGATTCCCAACTTGACAAGTATAAGAAGATGTTAGAGGAGTTTAAGAGACAACTCAAAGAAAAACGTGGGAACCTAAATTGA

>GmMADS95_Glyma10g10640
ATGGAGTCAAACAACATGCCAGACTTGAACGGTGTCGCTAAGAAGACTAAAGGTCGACAAAAGATCGAAATGAAGAAGATGAGAAATGAGAGTAACCTTCGGGTGACATTCTCAAAGCGTCGCACTGGGGTTTTCAAGAAAGCCAGTGAGCTTGCAACCCTTTGTGGCGTGGATGTCGTTGTGATTATGTTCTCACCCGGTAATCGAGTATTTTCGTTTGGCAGTCCCAGTGTTGATTCTGTTGTCCAACGCTATAAGACACAGGGCCCACCTCCCCTCCTTACCTTGGACCTCAACAAGGTGCACTCCACTGTGGACGAAGTTGAGCTCCACACACACCTCCACTGCTTGTCAAACCAAATTGCTATTGAGAAGAAGCGCACAAAGGATTTAAATCATTTAGCAAAGGCTGCAGAGGATCAGTTCTGGTGGGCTAGGCCTATTGAAAGCATGACCGATTCCCAACTTGACAAGTATAAGAAGATGTTAGAGGATTTTAAGAGACAACTCAAAGAAAAGCGTGGGAACCTCAACTGA

>GmMADS96_Glyma10g10690
ATGGAGTCAAACAACATGCCAGACTTGAACGGTGTCGCTAAGAAGACTAAAGGTCGACAAAAGATCGAAATGAAGAAGATGAGAAACGAGAGTAACCTTCGGGTGACATTCTCGAAGCGTCGCACTAGGGTCTTCAAGAAAGCCAGTGAGCTTGCAACCCTTTGTGGCGTGGATGTTGTTGTGATTATGTTCTCACCCGGTAATCGAGTATTTTCGTTTGGCAGTCCCAGTGTTGATTCTGTTGTCCAACGCTATAAGACACAGGGCCCACCTCCCCTCCTTACCTTGGACCTCAACAAGGTGCACTCCACTGTGGACGAAGTTGAGCTCCACACACACCTCCACTACTTGTCCAACCAAATTGCTATTGAGAAGAAGCGCACAAAGGATTTAAATCATTTAGCGAAGGCTGCAGAGGATCAGTTCTGGTGGGCTAGGCCTATTGAAAGCATGACCGATTCCCAACTTGACAAGTATAAGATGTTAGAGGAGTTTAAGAGACAACTCAAAGAAAAACTGGAGTTTGTAATTGTGATGTATGTTTATATGTCCATTAAATTTTTAAGCAACAATTTGTGGTGGGTTTTAAAATCATCAATATTCATTTAG

>GmMADS97_Glyma10g10770
ATGGAGTCAAACAACATGCCAGACTTGAACGGTGTCGCTAAGAAGACTAAAGGTCGACAAAAGATCGAAATGAAGAAGATGAGAAACGAGAGTAACCTTCGGGTGACATTCTCGAAGCGTCGCACTGGGGTTTTCAAGACAGCCAGTGAGCTTGCAACCCTTTGTGGCGTGGATGTCGCTGTGATTATGTTCTCACCCGGTAATCGAGTATTTTCGTTTGGCAGTCCCAGTGTTGATTCTGTTGTCCAACGCTATAAGACACAGGGCCCACCTCCCCTCCTTACCTTGGACCTCAACAAGGTTCACTCCACTGTGGACGAAGTTGAGCTCCACACACACCTCCACTGCTTGTCCAACCAAATTGCTATTGAGAAGAAGCGCACAAAGGATTTAAATCATTTAGCGAAGGCTGCAGAGGATCAGTTCTGGTGGGCTAGGCCTATTGAAAGCATGACCGATTCCCAACTTGACAAGTATAAGAAGATGTTAGAGGAGTTTAAGAGACAACTCAAAGAAAAACGTGGGAACCTCAACTGA

>GmMADS98_Glyma10g10840
ATGGAGTCAAACAACATGCCAGACTTGAACGGTGTCGCTAAGAAGACTAAAGGCCGACAAAAGATCGAAATGAAGAAGATGAGAAACGAGAGTAACCTTCGGGTGACATTCTCGAAGCGTCGCACTGGGGTTTTCAAGAAAGCCAGTGAGCTTGCAACCCTTTGTGGCGTGGATGTCGCTGTGATTATGTTCTCACCCGGTAATCGAGTATTTTCGTTTGGCAGTCCCAGTGTTGATTCTGTTGTCCAACGCTATAAGACACAGGGCCCACCTCCCCTCCTTACCTTGGACCTCAACAAGGTGCACTCCACTGCGGACGAAGTTGAGCTCCACACACACCTCCACTGCTTGTCCAACCAAATTGCTATTGAGAAGAAGCGCACAAAGGATTTAAATCATTTAGCGAAGGCTGCAGAGGATCAGTTCTGGTGGGCTAGGCCTATTGAAAGCATGACCGATTCCCAACTTGACAAGTATAAGAAGATGTTAGAGGAGTTTAAGAGACAACTCAAAGAAAAATGTGGGAACCTCAACTGA

>GmMADS99_Glyma10g10860
ATGGAGTCAAACAACATGCCAGACTTGAACGGTGTCGCTAAGAAGACTAAAGGCCGACAAAAGATCGAAATGAAGAAGATGAGAAACGAGAGTAACCTTCGGGTGACATTCTCGAAGCGTCGCACTGGGGTTTTCAAGAAAGCCAGTGAGCTTGCAACCCTTTGTGGCGTGGATGTCGCTGTGATTATGTTCTCACCCGGTAATCGAGTATTTTCGTTTGGCAGTCCCAGTGTTGATTCTGTTGTCCAACGCTATAAGACACAGGGCCCACCTCCCCTCCTTACCTTGGACCTCAACAAGGTGCACTCCACTGCGGACGAAGTTGAGCTCCACACACACCTCCACTGCTTGTCCAACCAAATTGCTATTGAGAAGAAGCGCACAAAGGATTTAAATCATTTAGCGAAGGCTGCAGAGGATCAGTTCTGGTGGGCTAGGCCTATTGAAAGCATGACCGATTCCCAACTTGACAAGTATAAGAAGATGTTAGAGGAGTTTAAGAGACAACTCAAAGAAAAACGTGGGAACCTCAACTGA

>LuMADS102_Lus10012656
ATGTCTCGGTCACCACAACTGAAGAAGACGAGAAGAACCCTCAAGAAGAAAGCGCCGGAGCTCTCTACTCTCTGCTGCATCGACGTCGCCTACGTTTGCTTCGAACCCAACGGCGAAGTCGATACGTGGTCGGAGGATCCAAACAAGGTCAAAGACATCATTCTCAAGTACAGGCATGTCAAATCTGCTATAAAGTATCCTCTTAAACTTGTTCCGACGTAA

>LuMADS103_Lus10011787
ATGGGAAGGCGAAAGATTGAAATGAAGATGTTGAACGACAAAAGCTGTCGGCAAGTGACGTTCTCTAAGCGTCGCACCGGCCTTTTCAAGAAGGCACATGAATTAGCAACACTTTGCGCCATCCAGATTGCCATCATGGTGTTCTCACCCGGCGGCAAACCCTTTTGTTTTGGGAGCCCCGACTTTGATCTCATATCCAAAAAGTTTCTTAATCAGGATCAAAGCCCTTGTGTAGATTTTTATAATAATGATAATAATAATTCTAGTGGCAGGGCGAGAAAGATGATGAATCAAAAATTGGATCTACTCCAACATCAGATTGATACAGAGAAAAAGAAAGGGGATACATTTAAGGAGAAAATGAAGAAACCTGCCACCAGTTTGGGGTTTATGAAGCTAGTAAAAAAGATGGGATTTGAGGAACTTACGAATATCAAGAATAGGTCGGTGAACCTCCAAAGAGAATTACAACGTCGAACTGATGAAATAGATGTTTTGTCGTCGTTGCTGCTATTGGAGGGGCAAACTCCTATAGTGAAAGAAGAGAATCGTGACTTCTCTTACTCTAATTAG

>LuMADS104_Lus10040832
ATGGGCAGGAGGAAGATCGAAATGGAGATGGTGAAGGACAGTAGCTGTCGACAAGTTACCTTTTCCAAACGTCGCACCGGCCTTTTCAAAAAGGCACATGAATTAGCAACCCTCTGTGCGGTTAAGATCGCCATCTTGGTATTTTCACCCGGTGGCAAACCTTTTTCTTTCGGAAGTCCTGATTTTGATGGTGTTACTGAGAAGTTTCTAACACAGGACGAGAATTCAAATATGGATGCTTATGATTCTGATAACAATAATCAGACTGGGATGGCGACAAACATCAAAAATCGGAGATTGGATCTGCTTCAACATCAGATTGAGTTTGAGAAGAAGAAAATGGGTAATGTGAAGAAGGATGGTGCAAGATCTGAGCTTCTGAAGTCACTGAAAAAGATGAGATTCAAAGAGCTTGTTGATATGAAAAACAAGTTGATGAGGCTTCAAAGAGGACTGGCGGGACGAACTATGGAGATAGTGGCGTCGACGACACTGATGCAATTGTCGGAATCTAAGGCGGCAAAGAAGAATTATGGAACCTCTTCTTCTAATTCTACATATTGA

>LuMADS105_Lus10004150
ATGGGTGGAAAGAAGGTTGAACTCGTCAGGATAGTGGACGAGTCCGCTAGAAAACAAAGCATGACGAGGAGACAAAAAGGTATAATGAAGAAGGTCGACGAACTTACCACTCTATGTGGGGTTCCCGCCGTGTGCATCATCAACAGCCCAGCAGTTCCCGGTGCGGCCCCTAAGCCGCCATTGGTCTGGCCATCTAACGATGATGAACAAGTAAGGCAGTTGATACAACGATACTACTCCATTTCAGAGGCGGAAAGGGAGAAGAAGAAGACTGATCAAGAGACGTATCTCGAAGAAATGATCGCCAAGACGGAACTCAAGCACAGCAAGCTGAAGAAAAAGAATGAGAACCGAGAGGCGGAACTCTTGATGGATGAGGTTCATTTCGGGAAAGGTTTGAATGGAATGGATATGAATGAACTCGACACCATCAAACGGCTGCTGACTCAAAGACTAAATGTATTCAGTACAAAACGGGGTGGACAACCACAGCAGCCGCCGACTCAGGCTCCTGAAGATGGACCACAATGTTCACCCAATTTACCTATTCGGTTTGGTGTGGGGAACCAACCGGTGGAGATGGGTGTAGCAGATATGGATGTAGACCCCACGGGTCCGATTAATACTCACAATGTTTTTCCAGATCCACAACGTTTCAGCAGTGCATATGAAATGGGGCAAGGCAGCGGGAGCGGTGGCATCGTCGACAATGGAGACTTGTCTATCATGTTTGTCAATGCAAGAGAGGTAGCAAATTCACATGGTAATAATTTCAGTACTCCTTCAGCGCCAGCGGCAGAGCGCACCTCCGAGCTGGCTCAGGTTCCAACGACTAGGGTTGATGGTGAAGGAGACGATCTCAATCTTAATTGTTTGAGGTCGGTGGAATCAAGGCAGCAGAAACCTCAACTATAA

>LuMADS109_Lus10016563
ATGGGGAGGAGGAAGATTGAAATGGAGATGGTGAAGGACAGTAGCAGTCTACAAGTTACTTTTTCCAAGCGTCGCACTGGCCTTTTCAAAAAGGCACATGAATTAGCAACCCTTTGTGCTGTTAAGGTTGCTCTTTTGATATTCTCACCTGGTGGCAAACCTTTCTCTTTCGGGAGTCCTGATTTTGATGACGTTACTGAGAAATTTTTAACTCAGGACGAGAATTCAGACGAGGATGCTTATGATATTGATCATAATAATCAGGCTGGGATTGCGACACAAAACAAGAATAGGAGATTGGACATGCTCCAACATCAGATTGAGCTTGAAAAGAAGAAAATGAGTGACATGAAGAAGGATGGCACAAAATCTAAGCTTCTGAAGTCACTGAAAAAAATGAAACTCAATGAGCTTGTTAATGTGAAAAACAAGTCGACGAGGCTCCAAAAGGAACTAGCAGGACGAACTATGGAGATAGAGGCTTCAACGACGCTCATGCACTTGTCAGAAAAAAAATCTACAGCGACAAATGAGAATTATGAATCATCTTCTTCTAGTTCTACCAATTGA

>LuMADS111_Lus10030824
ATGGCGAGCAACAAGCCTAGCAACAATTCTCCACAGAAGTTGCCAATCAAGAAGATACTCAAAAGAAGCCACCTCCAAGTGACGTTCTCCAAGCGACGCGCGGGGCTTTTCAAGAAGGCTAGTGAGCTATGCACTCTCTGCGGAGTTGAGATCGCCGTCATTGTGTTCTCCCCCGCCGGCAAAATCTACTCATTCGGACACTCCGACGTCGTTTCCATCGTCAGGAAATTCTTGACCTCCGCCGTGAGTCATCATCCTCCAAGTGTCGAAGCTCCCAGCCAAATCACCCCCGAGGCGCGTGAGTTGAACGCTGAGTTGACGCTGGTTCTTAGTGAGCTGGAAGTTGAGCGGAAGCAGGGGGAGGTTCTGGACCGGATGTTGAAAGCCCAAGAAGCAGAGTATGGGCTGTCGATTGCTACTCTTGGGCTGGATGGGCTGGCCCGGTTGAGGAATGCATTGGAGGAGCTACAACTCAATGTAGAGAATCAGAAGATTTCAGAGGGTTACGAATATGGCAATTTCTCTGAGAACTGGAGCTTCTAA

>LuMADS116_scaffold279_rice
ATGGAGATGGTGAAGGACAGTAGCAGTCTACAAGTTACTTTTTCCAAGCGTCGCACTGGCCTTTTCAAAAAGGCACATGAATTAGCAACCCTTTGTGCTGTTAAGGTTGCTCTTTTGATATTCTCACCTGGTGGCAAACCTTTCTCTTTCGGGAGTCCTGATTTTGATGACGTTACTGAGAAATTTTTAACTCAGGACGAGAATTCAGACGAGGATGCTTATGATATTGATCATAATAATCAGGCTGGGATTGCGACACAAAACAAGAATAGGAGATTGGACATGCTCCAACATCAGATTGAGCTTGAAAAGAAGAAAATGAGTGACATGAAGAAGGATGGCACAAAATCTAAGCTTCTGAAGTCACTGAAAAAAATGAAACTCAATGAGCTTGTTAATGTGAAAAACAAGTCGACGAGGCTCCAAAAGGAACTAGCAGGACGAACTATGGAGATAGAGGCTTCAACGACGCTCATGCACTTGTCAGAAAAAAAATCTACAGCGACAAATGAGAATTATGAATCATCTTCTTCTAGTTCTACCAATTGA

>LuMADS118_scaffold371_arabidopsis
ATGCCTAGAAAGAATGTAAATCTAGTGTACATAGCAAACTTATCAGTCAGGAAGGCATCATTCAAGAAGTGGAAGAGCAGGTTGATGAAGAAAGTGAGGGAGCTAAGCACCCTCTGCGGCGTCCAAGCTTGCGCCATCATCAATAACCCATACAATGAGGCGGAACCACCGGAGACTTGGCTGCCAATGCTGGGCGAGGTCCACCAGGTGGTGACCCACTTTAAGAATATGCCCAATATGGATCATAATAGGAATACGGTCAGCCAGGAAGAGTTCTTACTCGACTGA

>LuMADS123_scaffold225_arabidopsis
ATGACTAGAAAGAAAGTGAAGCAAATGTACATAGCAAATGAGTCCGCCAGGAAGGCGACATTCAAGAAGCGGAAGAGGGGGCTGATGAAGAAAGTGATGGAGTTGAGCACCCTCTGTGGCATCCAAGCATGTGCCATCGTCAACAACCCGTTTGACGAGGCGCAGGCACCAGAGACTTGGCCACCGACTCCAGTCGGGGTCCACCAGGTGCTGACCCGCTTTAAGGAGATGCCGGAGATGGATCAGAGACAGAATATGATCAACCAGAAGGATTTCCTCAAGAACCGGATTAATAAGGCCGTTAGCCAGGGCAAGAAGTACGAAGATGAGAACCACCAGAAGGAGGTTAACCTGATGGTGATCCATTGCCTTACCGGCCGAATGGATCTCCAAGGGTTGCCCACGAGCGATTTTGAGCTTGTTTCCAAGAGCATTGACAAAAAGATCAAAGATATCGACGAACGCTTGACAAAGCTCAGCCGCAATGACGGTGGAGGAAATGTTCTGGTGGCCCCACAAGTTGCTAGTGAGCATGATGGTGGTGGTGGTGGTGGAAATCAGGAAGAGTATGTGGAGGGTATGATGACTGATCCGGTGGCTGCAACGGCTAGGGTGGGGGATGAGTGGATGACGATGATGGATCAAAGGGTGATTACTGGCGGTAGGGATGTTGGAGAGAGTTCCTCCAATGCTGAGGCGCTATTCATTAGTAATAGTATGTCGGCGGGGAATAGTAGTGACCCTTTCTTTGGTTGGGATTTTTAA

>LuMADS12_Lus10022325
ATGAAGCTAGTGTACATAGAAGACAAGTCAGCAAGGAAGGCGACATTCACAAAGCGGAAGAAGGGGGTGATGAAGAAAGTGAGAGAGCTAAGCACCCTTTGCGGCATCCAGGCTTGCGCCATTGTCAATAACCCGTTCGACAAGACACAACCGCCAGAAACTTGGCCGCCGACACTAGGAGAGGTCCACCAGGTGCTGAACCGCTTCAAGAATATGCCAACGGTGAACCAGCGAAAAAAGATGGTCAGCCAGGAGAAGTTCCTCATCGACCGTATCAAGAAGACCGCCGACCAGACCAACAAGTATTACCATGACAACTGCCAGAAGGAGGTCGACTTGGCGGTGACCCACTGCCTCACTGGCCGAATGGAGCTCACGGGGTTGACCTTGAATGATTATGATCTGATTTCTCAGGGCATTAACCGGAAGATTCAGGGGATTGATCAGCGCCTGGCAGAGCTCAGTCGTGGCGATGACCGAAGAAATGCCCAGGTGGCCCCACAAGTGGCTAATTATCATGGTAATGGTGGTGGTGGTGATGTGCAGGGTATGGATGGGCAGCATCTTTTGACGGAGGCGATGATGAATCCGACGGCAGCATCAGCGCCCGCGATAGAGGACGAGTTGATGACGATGCTAATGATGATGCAGCAGGGGTCTGGTACCGGCGACAATAGGGGTGTTGGAGAGAGCTCCTCCAATGTTGAGGCGATGTCAATTAGTAATAGTAATTCGGTGTGGTCTAATAGCGATCCTTTCTTTGATTGGGATTTTTAA

>LuMADS13_Lus10028490
ATGGAATTTCCGACCGTCAACATCTACGACGACGTAAGCAGCAGTAGCGAGGACAATATCGACATCACCAACATCCATCCGGTTCCCAAGAAAACCAGAGGAAGGCGAAAGATCCAAATGAAGAAGATCAAGAAAGATACGGATATGATGGTAACCTTCTCGAAACGTAGGTTTGGGATCTACAAGAAGGCTAGCGAGCTTGTCACCTTGACAGGCAGTGAGATTGCCTTTTTGGTCTATTCCCCTGCCGGCAATGCCTTCACCTTTGCTCATCCTTCCTTTGACTTCCTAGTCACCAAGTATTTGGGCATACAACACCTTGATCCGTCGATCATATCTTATGAAACCATTTATGTGCTGCAGCAGGACAGGATCAACGAGTTGACCGTCAGGTACACCAACTCCCTTAAGAATTTGGAAAACGAGCAAAGGAAGGAGAAGGATTTGTCGGCTAGGTGTCATGGGAAGTCCTTGAACAACTGGTGGAACAGATGCATCGATGATGTGACAACTTCTGAAATCCAAGAGCTCCAGAGTGCTTACATGGACTTCAATAACAAGATTGACCTAAGGAGGATGGAAGTCATGTTGGAGATTAATAATCCATCGGTGGACATGGGACTACAGACTGGGCTGATAATGAATATGGGCCAGCCTAGAATGGCCCAATCGCTGCCAAATTTTTCCATGTGCAGCCCAAGTGAGGCTGTTAATTCGGGCTCGATGGTCGGGCCGAATGGTGGTGGTGGTGGAGCTGAGGCCTCTGATCCATTTTCCATATTCGGGTCAGGCGGTGGTGGAAATGAAAGCAGTGTTGATTATTCATCCTCAACTTTTACTATATAG

>LuMADS14_Lus10014578
ATGACTAGGAAGAAAGTGAAGTTGGCCTACATAGCAAACGACTCGGCGAGAAAAGCCACGTACAAGAAGAGGAAGAAGGGCCTGATGAAGAAGGTGAGCGAGTTGAGCACCCTGTGCGACATCCAGGCGTGTGCTATTGTGTACAGTCCGTACGATACGCAGCCGGAGACGTGGCCACCGACGGCAGCCGGGGTCCACCAGGTGCTGTCGAGGTTCAGGAAGGTGCCCCAAATGGAGCAGTGCAAAAAGATGGTCAACCAGGAGAAGTTCCTCGAGGAGCGGATCAAGAAGGCGGCAGAGCAGCTCCGGAAGCAGAAGCGAGACAACGACGAGAAGATGGTGCAAAACGCCCTCTTCGAGTGCCTCACTGGGAGGATCTCGCTCCAGAGCTTGACCCTCGGGGACCTTGACGTAATTGCCAGGGCCGTTGACCAGCAGATCAAGGAAGTTGACCGGAGGCTGGCTGAGATAGCAAGGAAAGGCGGCAGGGGAGGAGGTGGTGGTGCCGGTGGGTCCGCCGCCACCAATGGGGTCAATAATCTCAGTCTGGAGGGGTCGTTGCAAATGATGACGCCGGCAAACGGTGGTGGGATGGTGGGGGCCGCCAAGGAGGAGTTCGTTGAGAATGTTAATCATGAGAATCTTCAGAGGCAGTTGTGGTTCATGGAGATGATGAATAGTAATGCTCCGGCTCCGTTGACGGCGGTGGAGCAGCAGCAGATGGGGTTTATGGGGGGAGAGATGATGATGAATAATGTGGCGGCGGATGATGTTGTACATAATTAG

>LuMADS15_Lus10022594
ATGTTTCCAACGCTATCTCTGAAGAAGAGGAGAAGAACCCTGAAGAAGAAAGCAGAGGAGCTCTCAACCCTCTGCGGCATTGACGTTGCTTACGTATGCTTCGAACCCAACGGCAGAGTCGATACCTGGCCGGAGGACCCTATCAAGGTTAAAGACATCATTCTCAAGTATAACGTGCTCAAATCCAACCATACCCTTTCTTCATCTTCCGCTGCCTCTTCTTCTGGCACAACCCATAACGACATCGGCGGTCGGGATATTGGAGAGTTAGAAAGTTTGAGACTTCGAATCAACGAATTTTCCCAGGAGGAGTTGGCTGAGGTGCTTAAATTGGCAGACCGGAAGTTGGAGAGGTTGAGAGAAGAAATTGCGAGTTTGGAGAGCAACGGGGAAACCTCGACGAGAAAGCGGCTAGCAGGCGGCGAGTTGAAGACGGCCAATTTCATAGATTTGGTGGGTTTGTCAACGGAAACAGGGCAAAAGGCCTAA

>LuMADS18_Lus10030663
ATGGCGAACAACAAGCCTAGCAACAATTCTCCACAGAAGTTGCCAATCAAGAAGATACTCAACAGAAGCCACCTCCAAGTGACGTTCTCCAAGCGACGCGCGGGACTTTTCAAGAAGGCGAGTGAGCTATGCACCCTCTGCGGAGTTGAGATCGCCGTCATTGTTTTCTCCCCCGCCGGCAAGACCTACTCATTCGGACATTCCGACGTCGTTTCCATCGTCAGGAAATTCTTAACCACCGCCGCCAGTCATCCTCCAAGTGTTGAAGCTCCCAGCCAAATTACCCCCGAGGCGCGTGAGTTGAATGCTGAGTTGAATGCTGAGTTGACGCTAGTTCTTAGTGAGCTGGAAGTTGAGCGGAAGCAGGGGGAGCTTCTGGACCGGATGGTGAAAGCCCAAGAAGCAGAGTATGGGCTGTCGATTGCCGATCTTGGGCTGGATGGGCTGGCCCAGTTGAGGAATGCATTGGAGGAGCTACAACTCAATGTAGAGAATCAGAAAATTTCTGTGGGTTATGAATATGGCAATTTCTCTGAGAACTGGAGTTTCTAA

>LuMADS21_Lus10003940
ATGACCAGCGGCGCAAGAACCACGGCGGCGGGTAAGAAATCGAAGCCCGAGGCTTCGGCGGCTGCGGCGGCGATGAAAAAGCCGAGCAAAGGCCGCCAGAAAATCGAGATAAAGAAGGTCGAAAACGACCCCCACCGCCACGTCACCTTCTCGAAGCGCAAGAACGGGCTCTTCAAGAAGGCGACGGAGCTCTCGACCCTCTGCGGCGCTCAGGTGGCGGTCATCCTCTTCTCGCAGCACCACAAGGTCTTCTCCTGCGGCCGGCCCGACGTGGACTCGGTGCTCCACCGCTACGACCTCCACCGGCTCCGCGAGAGTCAAATCCCGAATTTAACCCTGAACAATGACGTGAATTATGGCGATTGCAAGGGTAGTTTCGGGATCGGGAGCGAGAGCGCAGTGCAGGAGCAGGAGTACGTGAGAGCGGTTGAGAGGCTGGAGGAAGGGAAGAGGTACGTGGCGGAGATGGCGGCGTTGGGAGGTGATCCGGCGGCGGCGGGATTTTGGTGGGAGAATTGGGCGGTGGAGAAGATGGAGGAGAAGGATGAGGTTCAGTCGTATAAGGATTCGTTGGTGGAGCTGAGGGAGAAGGTTTCGGCTCGGATCGATTCGATGACAGCTGAGTCGGGTGGGGTTCGGAATAATGTGACCGATTTTAATCTGAATTGGAGGAACGATCCTATCGCCCGAGAGAATCCATTGGTATTGAGGAAGAGCCGTACTGGTGGTGTAGTGAGGGGTAGTGCACCGCCGATGCAGTGGATTGCAGCTGCTGTGCCGATGATCATCAGCATGTGCTACGTACTCTGGTTAGTGTTCTTTGTTTCATCTCGATCGATTGGTCACGGGTTCCTATTTGTGACGAAAATCATGGCGTTGCAACTTCGCTAG

>LuMADS25_Lus10021399
ATGAGGAAGAAAGTGAAGCTTGCTTTCATGGAGAACAGGTCTGCTAGGCTACATTGCTTGAAGAACCGCCGACGCAATTTTATGAAGAAGGTCGAGGAGCTTTCGGTCCTCTGTGGGGTCGAAGCTTTCGCAGTTGTCTACAGTCCCGACGAGCCAGGGTTTGCGGTTTGGCCCCGCAACGAAGCGGAGGCTCAGCAGGTGCTGCTGAAGTACCAGACCATACCCGAGGATGCCCACCAGGCCGATAACAAGCTGGACCAGGAGAAGTACTTGGAAGGCCTCATCAGCAAGCTACAAGCGAAGCAGAGAGTCCAACTGAAACGAACGGACGAGCTCGAGTTTGCTTATCTCATGGATGAAGTTCACTTCGGGAAAGGGCTGGATGGGATGGACCTCCATGAAGTGAATTCCTTGTCCTTGCTGATCAAGGACAGGCTCAGGAACCTAAGGGAAAGGGCTAAGAAGTTGGAAATCACTACCAAGAATGGAGTAGCCATTGATGCCCTGTTATATGAGAATAAGTAA

>LuMADS27_Lus10028473
ATGGAATTTCCGACCGTCAACATCTACGACGACGTAAGCAGCAGTAGCGAGGACAATATCGACATCACCAACATCCATCCGGTTCCCAAGAAAACCAGAGGAAGGCGAAAGATCCAAATGAAGAAGATCAAGAAAGATACGGATATGATGGTAACCTTCTCGAAACGTAGGTTTGGGATCTACAAGAAGGCTAGCGAGCTTGTCACCTTGACAGGCAGTGAGATTGCCTTTTTGGTCTATTCCCCTGCCGGCAATGCCTTCACCTTTGCTCATCCTTCCTTTGACTTCCTAGTCACCAAGTATTTGGGCATACAACACCTTGATCCGTCGATCATATCTTATGAAACCATTTATGTGCTGCAGCAGGACAGGATCAACGAGTTGACCGTCAGGTACACCAACTCCCTTAAGAATTTGGAAAACGAGCAAAGGAAGGAGAAGGATTTGTCGGCTAGGTGTCATGGGAAGTCCTTGAACAACTGGTGGAACATCGGCTTCAAAAAAGACATGATTCATCTGCATCGAGCACGTCCCGCACTCCCAAAGAACCACACATGCTTGTCTTGTAGGTTACTCCTCGTCGGCAAAACTTCGCGGCCAGCTCCCACAGTGTCGTCCACTCTCCAGCCACCTTCAAATCCTCCATATCAACATTACGATCCGGGAGACTCCTAA

>LuMADS29_Lus10025872
ATGGAATTTGTGCCTAACAACATCCATGATGACATCAGCAGCAACAGCGACGGCGAGGACACCAGCACTGCCATCAACCGTCCAGTTGCCAAGAAGACCAGAGGAAGGCGAAAGATCGAAATGAAGAAGATCGAGAAGGAGACGAATAAGATGATAACCTTTTCGAAGCGCAAATCTGGTATCTACAGGAAGGCCAGCGAGCTTGTCATCTTGACAGGCAGTGAGGTTGCCTTTTTGGTCTTTTCCCCTGCTGGCAAAGCCTTCACCTTTGCTCATCCTTCCTTTGACTACATAGCCAAGAAGTATTTGGGCCTACAGAACCAAGATCCATCGATTATGTCGTATGGACCTGTGGTGGTGTTGAGGCAGGCCCGGACCAGCGAGGCGACCATTAGGTACAGAGAATCGCTAGAGGGGTTCGACAATGATACGAAAAGGCAGAGGGATTTGTTGGCTAGGATGGAAAGGAAGGCGTTGGACAACTGGTGGAACAGGTGCATCGATTATGTGCATGGTTATGAAATCCAAGGGCTTGAGGATGCTTACTTGGAGGTGACGAACAAAGTTGAGCTAAAGAGGATGGAAGTCAGGCTGGGGATTAATGGCCTTAATACAACTGCTGGCAGTGGTAGTGATCCCTTTGCTTCTGGTTCCCATCCTTCTGAAAATATCCAGCTTCTTCCACAGCCGCCGGTGGACATGGGACCACAGGCTGGGCTGATGAACATGGGCCAGCCCAACTTGACCCACTCGCTGCCGAATTTTTCAGCGGGGGACCCGGAGAACATGGAGGTGCTGAATGGTGGTGACGGCGGCGAGAGAGCTGAGGCTTCTGATCCACTTTCCTTATTCGGGTCGGTCGGTGGTGGAAATGGAGGTGTCGGTTATTCGTCCTCCATTTTTTCTTTCCCTCCTGTGGAGTAA

>LuMADS2_Lus10014095
ATGGGGCACAAAAGAGTGAAGATGGAGCTGATAAAGAAGGAGAGGAGCCGAATGCAGACTTACAAGAAAAGAAAAGCCAACTTGCTGAAGAAGATCAACGAGTTCAGCGTGCTCTGCGACGTCAAAGCTTGCCTCATCATCTTCGGCCCCAACACCAACAACGTCAGCAATCAGTTGGAGCTCGAGACGTGGGCGCCGGAATCCTGCAGCATTCAGGACCTAATCCAGCAGTACAGAACCTCCGACCAGCCGAGAAGGTGCTACAGCGTGTCGGATTACTTCTCCGAGAAGAAGAAGCGGGTCGATGTCGAAATCGCCAAGCTGAGGAAGCAGATTCACAAGCAGCAGTTTCCTACTGAGGATGGTGATCGGTTCAACCGGTTTTCGGCTGATGAGTTGAAGCTGATTTTGGGTTCGATCGACTCGAAGCTCGAAGCTGCTGATCAGAGGATTGCTGCTCTGAATGCAAAACGGAATCTGGGGATAGTTCATCATCAGGCTGTTCCGATTAGTACCTGGCCACAGAATAATAATCCTGTGGAATCTGGTTTTGGAATTGAGAGGGAATTCGATGATGATGATGATGTTGCTGTTCATCATCAGGATCTGAGCCGCCATTGCCAGTTTGAACAGCAGAACTCGGTCAATGCACTGCTGCAGCTGAATTCTAATCATAACAATAATTACTTTGACAATTATTATTATCAGAATAATAATAATTCCTTGGGTTTTCCAGCTGAAGAGCAGAATTTCTTTCCTGAGGTTCCTTTCTGTTTCCAGCCAGCGGAGTTGACTGGTCCGTTAATGGCGGAGTTTGGTTCTCCTGACAAAGGATTCAACTTTGGGCTGATGCAGGCGCAAAGGTATCCTAATTTTCTGATGCAGCAGGAGATGACGATAAATAATCAAGTGGTGGGGAGATCAAACGGGATGATTCATCATGGGCTGCTCAATTCCTTGCCTGGAACTAGTACTGGTGCTACTAGTAGTCGTCCCTGGAATTTCGATTCCGCTGGGAACCCGGATGCAGGAATGAGCTTTATAGCGTCTTCGAGTTACAAGCAGCAGTTTCAGTTTTCTCCCATGGCGGCCGGGTTTGCTAATCCGAGGATGTTCGATGAGTCGATTGGAGGCGGCTTCGAGTTCGGTGGGGGAGACCATAAGCAGCTCTAG

>LuMADS30_Lus10003481
ATGGCGGGTAAGAAGCATCAGCAGGCGAAGAAGCCGAGCAAAGGTCGTCAGAAAATTGAGATAAAGAAAATCGAGAACGACGCCCACCGCTACGTCACCTTCTCGAAGAGGAAGAGCGGACTGTTCAAGAAGGCGACGGAGCTCTCCGCCCTCTGTGGGGCCCAGATCGCCGTCATCATCTTCTCCGAGCACCACAAGGTCTTCTCCTGCGGCCGCCCGGACGTCGATTCCCTTCTCCGCCAAACCAGCCCTAACTTGGCCCTAAACCATAATAATAATAACAATGACCACCGTGGCAATTCTGTAAATTACAACGACTTCAACGGCAATTTCGGGATTGACAACACGATGATGGCGAGCAGCGAGAGCATGCAGAAGCAGGAGTACGTGAAGGCTGTGGAAACACTGGAGGAAGGGAAGAGGCACGTCACCGCTCTGGCAGCTTTGAGTGATTCGACGACGAGGGAGGAGTTCTGGTGGGAGGGTTGGGCTGTGGATGCTATGGAGGAGAAGGATGAGGTTCAGTCGTATAAGGAGGCGCTGATGGAGCTGAAGGAGAAGGTTTCTGCTCGGGTTGGCTCGATGCAGGACGGCTGA

>LuMADS37_Lus10029367
ATGTCGAGGCGGAAGAGGCTGATAAGGTGGATAGCCAACGATGTTGCTCGAAAGGCGTGCTTTCGAAAGAGGCAGTCTGGGCTGATCAAGAAAGTGAAGGAGTTGTCAACTTTATGTGACATTCCGGGGATGTGTGTGATATACAACCCCGTCGAGGAGTTGTCGCCTTCTCAGCCGCTGCAGCCATCGGACCCACCGACGATTTGGCCGTCGCGTGAGGTGGCAGTGCAGTTGATGGAGAGGTTCTTGGCCTTGCCAGCCGTGGAGCGCACCAAGAAGATGACCAACCAGCTGGGATATCTTCGAGAAGTGGTCATGAAGGCGCAGGAGAAACAGGGGCAAGAATCGAAGAAAATACAGGACATGGAGTTCGCGCTTTTGATGGATGAGGTTCGTTACGGGAAGGGGCTGGAAGGACTAGACATGGAGCAATGCAAAAGCTTGACTTGGCTTATCCGGTTTAAGATTCAAGAGATTCGGAGGCGAATGGAGTTCCTCGGGGCTACTCAACAGGTGGAGCCACATCATGGTCCGCTGCAGGGGATGAACCAGATTGTCACAGGGACAATGGACCATCCCCTACAGGGGAGGAATCATATTGTCGCGGGGACAATGGACCATCCTATTTATATCGATGAGGACGGTGGTTCCTCATCGTTGTTGGATGGATCCGAAGGAAGTACTGTTGAGACGGAGTTGGTGCCCAACAAGCATGACGGTATGGATGTGGAGCTTAATCTAGGGTTGGGGAGAAAGTGA

>LuMADS38_Lus10026366
ATGTCGACCGCCGGCAAACTCAACAACGACGCCAACAACGAGAACTCCTCATCTTCTTCCTCCGCCGCCGCTGCGGTCCTAGACCGTGCGATCGTCTTCGTCGGCGGGAGGCGGCGGAAGATCGAGATCAAGAGAATCGAAGACCAGTCGAGCCTGTTCGTCGCGTTCTCCAAGCGGACGAAGGGCCTCTTCAAGAAACTGGACAAGTTCGTCAGTCTTAACCAGAAAGGAACGCAGGCGGCGGTGGTGACGTTCTCCCCTGCGGCGAACAAGGTGCACGCGTGCGGCACCCCTGCCGTTGAGCCTTGTATTCCATCGCTTCCTGGACGAGGTCGCCGGTGGACCGAAGGCCAAGCTGCTGCGGCAGGCGACGATTGGTTCGAAGAGAAAGATAATAGAGGGGAGGAATCGGATGTCGGTGCTGGAAGAATCAGAGGCGGCGTGGTTGGAATACCGACGGGAAGTAGAGATGAGAATGACGGAGGAGACTGTCCGTGA

>LuMADS40_Lus10020511
ATGGTGAAGATGGTAAAGGATAGCAATCGTCAAGTGACCTTCTCCAAACGAAGGTCAGGACTATTCAAGAAGGCCAGTGAGCTATGTACGCTTTGCGGCGTTGAGATTGCCATCATAGTGTTCTCCCCTGGCCAGAAAGCTTTCTCCTTTGGCCACCCGAGCATTCAAGCAGTGGTCGATCGTTTCCTTGCTCGAAATCCATCAAAAACCGGTGCTAGTTCCTCTTCATCGTCGTCTGTGAACACCTTTGAACAACTTTACGAGGCTCATCGCAATGCACAAGTTCGTGAGCTCAATGGCCAACTTACTCAGGTGGTGCAAGAAGTGGAGAGGGTGAAGAAATATGGGGAGGGGCTTAATCAAGTAAGAAAAGTGAGGCAAAGACAGTACTGGTGGGAGGCACCAATTGGGGAACTTGAGTTGGATCAGCTGCATCAACTCAAGGCATCACTTGAGGAGTTGAGCCAAAATATGACAACCCAAAAGGCCACTTTACTAAACATGCATAATTCATCCACTCCTCCTCCATTGCAGTTTCTTGGCCCGGCTTCAGCGACTGCTACTGCTAGTTCTGAACGAGCTGATCATCATTCGAACTACGAAAACTATGAAGACCATGATGTCAAAATGAATTCTGATAATCTTGTGATGATGTCTCAAGGTCTTGATAGTAGTCATTCCAACCACAACTATCAGCATGGATTGTATGGGTCAGGATTCTAA

>LuMADS41_Lus10000974
ATGGGGAGGAGAAAGGTGCGACATGAGTTCATTGCTAAAGAAGCTGCTAGAAAAACAACTTTCAAAAAGAGGAAAACTGGACTGTGGAATAAATTAAGGGAGATCTCAACTCTTTGCGGAGTCGCAGCTTGTGGAGTCATCTTCTCCAACTTCGCCGGAAAGGGTAAGGAAAACCAACCAAAGGTGGAGGCTTGGCCATCTGGTCCAGAAGCCGTTGACATGCTGAAGAAGGTGAAGGATTTGCCTGAGAAAAGGCAAAAGAAGTACAAACTGAACCACGAGTCGCTATTGAATGCGAGAGTGGAGAAGTTGGAGGAGAAGCTGAAGAATGAGATCGAGAATAACCAATGGCTCGAGATAGAGTGGCTACTCGAGCATGGAGATGATGAGCATGTGGAGGGAGCGTTGAGTGGCGGCTATAGAGATGCGAATGACCTCGAAAAATTGAGGAGTATGAGCGAGAAGGTTGAGGAGCTGATTAGGCAGGTTGATGAGCGGATTGAGGATCTCGAGAACGAGTGA

>LuMADS43_Lus10014883
ATGGCTAGAAAGAAACTGAAGCAAATGTACATAGCAAATGAGTCAGCCAGGAAGGCGACATTCAAGAAGCGGAAGTGGGGGCTGATGAAGAAAGTGAGGGAGTTGAGCACCCTCTGTGACATCCAGGCATGCGCCATCGTGAACAACCCGTTCGACGAGACACAACCGCCGGAGACATGGCCACCGACGGTAGCCGGGGTCCACCAGGTGCTGACCCGCTTCAAGGAGATGCCCATGGTGGATCAGGTACGGGATATGGTCAACCAAAAGAAGTTCCTTGATCACCGAATTAAGAAGGCCGCCAACGAGGGCAAGAAGTACGACGATGAAAACAGCCAGAAGGAGGTCGACCTAATGGTGATCCACTGCCTCGCCGGCCGAATGGACCTCCAAGGGTTGCCCATGAGCGATTTTGAGCTTATTTCCAGGACCATAGAAAGGAAGATTAAAGAAGTTGACGAATGCTTGGCGAAGCTCAGCCGCATTGACGGGGGAGGTAATGTTCTGGTGGCCCCACAAGTTGCTGGTGATCATGGTGGTGGTGGTGGAAATCAGGAAGAGTATGTGGACGGTATGAAGCGGCAGCAACTTTTAACCGAGGCAATGATGAATGATCCGGCGGCTGCAACGGTTGGAGTGGATGATGAGTGGATGACAATGTCGATGATGATGGATCAAAGGGCTGGTACTAGCGGCATGGATGTTGGAGAAAGCTCCTCCAATGTTGAGACGTTGTCCACTAGTAATACTATACCGACGTGGAATAGCAGTGATCCTTTCTTTGGTTGGGATTTTTAA

>LuMADS46_Lus10015726
ATGACCAGCGGAGCGGCGGGTAAGAAGGCGAAGAAGCCGAGCAAGGGTCGTCAGAAAATCGAGATAAAGAAAATCGAGAACGACGCCAACCGCTACGTCACCTTCTCGAAGAGGAAGAGCGGACTGTTCAAGAAGGCGACGGAGCTCTCCACACTCTGTGGGGCCCAGGTAGCGGTCATCATCTTCTCCGGGCACCACAAAGTCTTCTCCTGCGGCCGCCCGGACGTCGATTCCGTCCTCCGCCGTTACCAACTCCACAGCCCTAATTTAACCCTAAACCCTAATAATAATGATCGCCGTGGCAATGCTGTAAATTACAGCGATTGTAAGGCCAGCTTCGGGATTGACAACGTGATAATGGCGAGCAGGGAGAGCGTGCAGAAGCAGGAGTACGTGAAGGCTGTGAAGATGCTGGAGGAAGGGAAGAGGCACGTGGCCGCTCAGGCGGGTTTGGGTGATCCGACGACGGTGTCAGGGGGTTTCTGGTGGGAGGATTGGGCTGTGGATGCGATGGAGGAGAAGGACCAAGTTCAGTCGTGTAAGGAGTCACTGATGGAGCTGAAGGAGAAGGTTTCGGCTAGGCTTGGCTCGATGGGATGA

>LuMADS48_Lus10022316
ATGACTAGAAAGAAAGTGAAGCAAATGTACATAGCAAATGAGTCCGCCAGGAAGGCGACATTCAAGAAGCGGAAGAGGGGGCTGATGAAGAAAGTGATGGAGTTGAGCACCCTCTGTGGCATCCAAGCATGTGCCATCGTCAACAACCCGTTTGACGAGGCGCAGGCACCAGAGACTTGGCCACCGACTCCAGTCGGGGTCCACCAGGTGCTGACCCGCTTTAAGGAGATGCCGGAGATGGATCAGAGACAGAATATGATCAACCAGAAGGATTTCCTCAAGAACCGGATTAATAAGGCCGTTAGCCAGGGCAAGAAGTACGAAGATGAGAACCACCAGAAGGAGGTTAACCTGATGGTGATCCATTGCCTTACCGGCCGAATGGATCTCCAAGGGTTGCCCACGAGCGATTTTGAGCTTGTTTCCAAGAGCATTGACAAAAAGATCAAAGATATCGACGAACGCTTGACAAAGCTCAGCCGCAATGACGGTGGAGGAAATGTTCTGGTGGCCCCACAAGTTGCTAGTGAGCATGATGGTGGTGGTGGTGGTGGAAATCAGGAAGAGTATGTGGAGGGTATGATGACTGATCCGGTGGCTGCAACGGCTAGGGTGGGGGATGAGTGGATGACGATGATGGATCAAAGGGTGATTACTGGCGGTAGGGATGTTGGAGAGAGTTCCTCCAATGCTGAGGCGCTATTCATTAGTAATAGTATGTCGGCGGGGAATAGTAGTGACCCTTTCTTTGGTTGGGATTTTTAA

>LuMADS54_Lus10022100
ATGCCTAGAAAGAAAGTAAAGCTAATGTACATAGCAAACTCATCAGCCAGGAAGGCATCATTTAAGAAGTGGAAGAGCGGTCTAATGAAGAAAGTGAGAGCGCTAGCACCCTCTGCGACGTCCAAGCCTGCGCCATCATCAACAACCCGTACGATGAGGCGCAACCGCCGGATACTTGGTCGTCGACGAAGGGCGAGGTCTACCAGGTGCTGA

>LuMADS58_Lus10007713
ATGACTAGAAAGAAAGTGAAGCTAGTGTGCATAACAAACGAATCAGCCATGAAGGTGTCATTGAAGAAGCGGAAGAGGGGACTGATGAAAAAATTGAGGGAGCTATGCACTCTCTGCGATATCCAAGCATGTGCCATCGCCAACAACCCACATGATGACATGCAAACATCTGAGACTTGGCCGCCAATTTTGGGCAGGGTCCACGAGGTGTTGACCTGCTTTAAGAATATGCCCAACATGGACCTGGCCAAGAATATGGTCAACCGGGAGGAGATCCTTTCCAACTGGATCAAGAAGACCCACAATCACAGGTCGAATGGAGCTCCAAGATTTGACCATGAACGATATTGA

>LuMADS5_Lus10015271
ATGGCGGAACCGGAAAACACCAAGAAGACGAGAGGCAGGCGAAAGATCCCGATGCAACGGATCGAAAACTCCGACGCCCGCTCGATCACTTTCTCGAAGCGTCGGGCGGGGATCTACAAGAAGGCGAGCGATATCGTCTCCCTCTGCGGGGCAGAGGTTGGGGTCTTGTTCTTCTCCCCCTCCGGTAGGCCTTTCACCTACGGCTTCCCGTCGATCGAATCCGTCGCCGGCCGGTTCCTCCGGCCTGTGCCGGAGACGACCGACGTGCAGGGGATGGTGACCGATCTGGCCGCCCGCAGGTTTAACAGGATGCGCAACAGGTTGACGATCGACGAGCTGAACCTGCAGGTTATCGAGCTGGAGGCCGGATCGGAGGCGATGAAGAAGCGGGCGGAGGCGGTGAGTACGGAGAGGAGGAAGAAGGAGGAGCAGGCGGCTGACTGGTGGGATTTTCCGGTGGAGGATTTGAGCTTGGAGCAGATGCGGATTGCGGAATCGGAGATGATGAATTTCTCTAGGTATTTGGAGAGGGGATCTGGATCGGGCGCTGCTGGACGGGGATTGGCGGGAGGTAATTGCTCCGGCGCCGGCGTCAATTGA

>LuMADS63_Lus10011456
ATGGAATTACGACAATCTCCATCCAGTCTATCAACCTCATTCACCAAGAGACGCCAAGGCCTTTTCAGCAAGGTCTCCCAGGTCTGCTTGCTTTGTGACGCCAATGTCGCCGCCTTCGCCTCTTCCCCTGCCAAAAAATCCCCTCCCAAATTCTTCTCCCTCGGCCACCCTTCCGTCGACTCCGTCCTCAACGACCTAACCGGCAGAAACCCAGTTCCTAAATTGGGGGATTTAATCAGCAAGCGGACGGCCCAGCATGTTTTGCGACTCGCTAACCCGCCGGTTCGTAAATCGGCGGCGGGTTTAAACGGATTGAGTAATGCAATTGAGGAGATGGTGAACGGAGGCGGGGATTTGAAGGTACTGGTGGAGCTGTTGAGGAAGATGAAGAGTACGGCGGAGGCGAAATCGGGCGGCCGGAAACAGATCATTCCCCAAATTGGATCGTCGGACTTGGTCGCCGTCGGCGGCAGCGGCGGCGGTGATAATGATTCTGTGAAATTGATGTCTTCTGGGAATGAAGAACAAGAAACAAATTGGATGGAGGTGGAGGATAATTACGACATCGGCAGCAGTAGTACTAATATATCGTTGTTTTCGACAGTGGTTCCATCGTGGTCTTGCTTGAGAGATGCGCCGATTTGGTCGAGATTCGAAGGTTATTCAGAGGGGATGCTCTGTTAA

>LuMADS64_Lus10021494
ATGTTTCCAACTCTATCTCTGAAGAAGAGGAGAAGAACCCTGAAGAAGAAAGCAGAGGAGCTCTCAACCCTCTGCGGCATCGACGTTGCTTACGTATGCTTCGAACCCAACGGCAGAGTCGATACCTGGCCGGAGGACCCTAGCAAGGTTAAAGACATCATTCTCAAGTACAACGAGCTCAAATCCAACGATACCCCTTCTTCCTCTTCCCCTGTCTCTTCTTCTGGCACAACCCACAATGACATCGGCAGTGGGGATATTGGAGAGTTAGAAAGTTTGAGACTTGGAATCAACGAACTTTCCCAGGAGGAGTTGGCTGTGGTGCTTAAATTGGCAGACCGGAAGTTGGAGAGATTGAGAGAGGAAATTGCGAGTTTGGAGCGCAACGGGGAAACCTCGACGAGAAAGAGGCTAGTAGGCGGAGAGCTGAAGACAGCCAATTTGATAGATTTGGTAGGTTTGTCGACGGAAACAGAGCAAGAGGCCTAA

>LuMADS65_Lus10032108
ATGACTAGGAAGAAAGTGAAGTTGGCTTATATAGCAAACGACTCGGCGAGAAAAGCCACATACAAGAAGAGGAAGAAGGGCCTGATGAAGAAGGTGAGCGAGCTGAGCACCCTGTGCGACATCCAGGCGTGTGCTATTGTGTACGGTCCTTACGACACGCAGCCGGAGACGTGGCCATCGACGCCGGCTGGGGTGCACCAGGTGTTGTCGAGGTTCAGGAAGGTGCCCCAAATGGAGCAGTGCAAGAAGATGGTCAACCAAGAGAAGTTCCTCGGGGAGCGGATCAAGAAGGCCGCAGAGCAGCTCCGGAAGCAGAAGCGCGACAACGACGAGAAGATGGTGCAAAACGCCCTCTTCGAGTGCCTCACGGGCAGGATCTCGCTCCAGAGCTTGACCCTCGGCGACCTTGATGTCATTGCCAGGGCCGTTGACCAACAGATCAAGGACGTTGACCGAAAGCTGACTGAGATCGCCCGGAAAGGCGGCGGTGGCGGAGGTGGTGGGTCCACCACCGCCGCCAATGGGGTTAATAATCTGGAGGGGCCATTACAAATGATGACGCCGGCAAATGGTGGTGGGATGGTGGGGCCCGCCAAGGAGGAGTTCATGGAGAATGTTAATGACACTCTTCAGAGGCAGCTGTGGTTCATGGAGATGATGAATAGTAATGCTCCGGCTCCGTTGACGGCGGTGGAGCAGCAGCAGATGGGGTTTATGGGGGGAGAGATGATGATGAATAATGTGGCGGCGGAGGGTGGTGGTGGCGGCGGCGGGGGATTTGGGGAGGGTAGTTCTTCAAATTGGGTTGGGAATAATGGGGTTATTAATGGTAATAACAATAGTAATCCCTTCTGGTCTGGTAATTATCATTGTTATCATTGA

>LuMADS6_Lus10016180
ATGTCGAGGCGGAAGAGGCAGGTGAGGTGGATAGCCAACGATATTGCTCGAAAGGTGTGCTTTCGAAATAGGCGGCTCGGGCTGATCAAGAAAGTGAAGGAGTTGACAACTTTATGTGACATTCCGGGGATGTGTGTGATATACAACCCCGTCGAGGAGTCTTCGCCTCATCAACCATTGCAACCACCGGACCCACCGATGATTTGGCCATCGCGTGAGGTGGCGGTGCAATTGATGGAGAGGTTCTTGGCCTTGCCGGCCCTGGAGCGGACCAAAAATATGACCAACCAGCTAGGATATCTACGAGAAGTGGTCATGAAGGCGGATGAGCAACAGAGGCGAGAATCGAAGAAAATACAGAACATGGAGTTCGCATTACTGATGGACGAGGTTCATTACGGGAAGGGGCTGGAAGGGCTAGACATGGAGCAATGCAGAAGCTTGGCTTGGCTTATCCGGGTTAAGATTCAAGAGATTCGGAGGCGAATGGAGTTCCTCGGGGCCACTCAACAGGTGGAGCCACATCATGGTGCGCAGCAGGGGATGAACCAGATTGCCGCAGGGACAATGGACCATCCTATTCATATCGATGAGGATGATGGTTCCTCATCGTTGTTGGATGGATCTGAAGAAAGTACTGTTGAGAGGGAGTTGGCGCACAAGAAGTATGACGGTACGGATGCGGAGCTTAATCAAGGGATGAGGATAAAGTGA

>LuMADS71_Lus10007711
ATGACTAGAAACAAAGCGAAGCTAGTGTGCATAGAAAACGAGTCATCCATGAAGGTGTCATTGAAGAAGTGGAAGAGGGGATTGATGAAGAAAGTGAGGGAGCTAAGCACCCTCTGCGAAATCCAAGCTTGTGCCATCATCAACAAACCGTACGATGAGGCGCAAACGTCAGAGACTTGGCCGCCAACTTTGGGCAGGGTCCACCAGGGGTTGACCTGCTTTAAGAATATGCCCAACATGGAGCAACCCAAGAATATGATCAATCGGGAGGAGTTCCTTGCCAACCGGATCGAAAAGACCCGTGAACATATCAATAAGTACGACCGTGACAACCACCAGAAAGCAGTGATCCACTATCGCACTGGCTGA

>LuMADS72_Lus10012449
ATGGTGAAGATAGTAAAGGATAGCAATCGTCAAGTGACCTTCTCCAAAAGAAGGTCAGGACTATTCAAGAAGGCGAGTGAGTTATGTACACTTTGCGGCGTTGAGATTGCCATCATAGTGTTCTCCCCTGGCCAGAAAGCTTTCTCCTTTGGCCACCCGAGCATCCAAGCCGTGGTTGATCGTTTCCTTGCTCGAAATCCATCCAAAACCGGTGCTAGTTCCTCTTCATCGTCGTCTGTGAACACCTTTGAAGAACTTTACGAGGCTCATCGCAATGCACAAGTTCGTGAGCTCAATGGCCAGCTTACTCAGGTGGTGCAAGAAGTGGAGAGGGTGAAGAAATATGGAGAGGGGCTTAATCAATTAAGAAAAGTAAGGCAAAGGCAGTACTGGTGGGAGGCACCAATTGGGGAACTTGAGTTGGATCAGCTGCATCAACTCAAAGCATCACTTGAGGAGTTGAGCCAAAATATGTCAAACCAAAAGACCACTTTACTAAACATGCAGAATTCATCCACTCCTCCTCCTCCTCCATTGCAGTTTCTTGGCCCGGTATCAGCGACTGCTACTGCTAGTTCTGGACGAACTGATCATCATTCGAACTACAAAAACTATGAAGATCATGATGTCAAAATGAGTTCTGATAATCTTGGATTGATGTCCCAAGGTCTTGATGGTAGTCATTCCAACCACAACTATCAGCATGGATTGTATGGGTCAGGATTCTAA

>LuMADS73_Lus10031073
ATGGTGAGAATTGAGAACGATAGCAATAGAATGGTGACATTCTCCAAGAGGAGGAGTGGTGTTTTCAAAAAGGCCAGTGAGCTCTCTACACTCTGTGGTGCTGAGGTGGCCATTGTGGTCTTTTCACCTGGTAATCGGGTGTTTTCATTTGGTAATCCAAGTGTGGAAAATATTATGAATCAGTTTTACTCAGGTGGACGATTCTCACACCACCATTCTGATATGACTGCTCACATCATGGAGGCTCAGAGGAAATCTAAGATTGATGCACTCAACATCGAACTCACTCAGATACTGGAAAACAATGACAAATGCAAGAAAAGGGGTGAACAGCTGGACAACCTGTTGACGGTTCACCTAAACAGGAGGACTATTGCCGAGACCCCTATGGATGAAATGAATCAGGCCCAACTACTCCAGTACAGGGCCGGTCTTGAAACCCTGCAGGCTGGGGTCCTTATCCAAGCCCAAACGAGGGCCCAAGCTTTTGAAGAAGCTCAGGCCTACTTGGCCCAGAATCAGCCTCCCGCCCAACCAGTCTTCATGAATCCGGCACCATTGCCTCGCGTCACTGATCTTATTCAAGTTGCTCAGCCTGAATTTGCTGTCAATCCTGCAACTACCGGGAACTATGAGTTCTATCAGAGATTCAGCAATGAGAATTCCGATTCGGTCCCTGCAGGCGACGGGAATATGATGGTCAATGGCCCTTTTGGGTATGGGCATGGCGCTGGACCTTCTGCTTGA

>LuMADS79_Lus10020789
ATGGAGCTGATCAAGAACGAAAGAAACCGAAGCAACACTTACAAGAAAAGAAAGGCCAACTTGCTCAAGAAAATGGAAGAGTTCTCCATCCTCTGCGGCGTCGAAGCCTGTCTCGTCGTGTTCCAACCGCCGAACCTGACGGAGGACGGTGGAGATCAGCTACAGACGTGGCCTTCGGATCGCTATTCCGTCGACGCCACGATCCAACGGTACAGAACGTCCGACGGCCCCAAGAGATGCTACCATCTATCGGATTACTTCGCGGAGAAGAAGAAAAGAGTCGGCGTCGAACTGTCCAAGATCAACAAGCTCATTTACAGCCGCAAATTCCCCACCTGGGATGCTCGGATCGACCGGTTCTCGGCCGATCAGCTCAAGGCGCTGCTGGGGAAACTCGATTCGAAGATCGAGACCGCGGATCAGAAGCTTGAGTGTTTCAATCTAATACCTGAACATGATCAGTTTCTGGTTCCTGTCAGGAATTTTGAGCAATTCGGGTTAGCGTCGGATTATTATGGTAATGATTTCCAGCAGGTTTACTGTAATGACCAGAGCTTTCAGTTTGGTAATCATGATCAGGGTTCTTTCATGGCAATGTTGAATCCGAATTACTTCGGCAGCCTCTACTGGGATCAGGATAACAATTTCGGTTATTATGATGATCCGCCGGTTAATAACCTGGATAATATTGGTACCGAATTGATTCTGAGTCCTGAAAAGATGAGGACGATCGATTTCGAGCCTTTTGGGCATCATCATCTGGCGAACCAATCGGAAGGCCAAATGGTCGCGGCCAAGGTCGAGAACGCAACGAGGAGATTCGGAGTGTATGGTGGTGAGCAGAGTATGGTGACGTCATCCTATGGTTCTTCTATGGAGTTTGGAGAGTACGGGATGATGAGTTACTCAGATGGGAGTTACATGAATTCAGGTCAAACAATTCAGGCGCCGGTGGAAATGCAATTCCAGATGTCGGGAGGTTCATATTTACAGAGGCAGTTTTCTCAGGAATTGGACGGCGGCGGACATCAGGCTTTTTCAGGATTTGAGAAGCTTCTAATTTGTCAGAGTGAATAA

>LuMADS81_Lus10019819
ATGGGTCACAAAAGAGTGAAGATGGAGCTGATAAAGAACGACAGGAGCCGAATGCAGACTTACAAGAAAAGAAAGGCCAACTTGCTGAAGAAGATCAACGAGTTCACCGTTCTCTGCGACGTCAAAGCTTGCATCATCATCTTCGGCCCCAACACTAACAACAACGGCAGCAATCAGTTGGAGCTCGAGACGTGGGCGCCGGAATCCTGCAGCATTCAGGACCTAATCCAGCAGTACCGAACCTCCGACCAGCCGAGACGGTGCTACAGCGTGTCGGATTACTTCGCCGAGAAGAAGAAGCGGGTCGATGTCGAAATCGCCAAGCTGAGGAAGCAGATTCACAAGCAGCAGTTCCCTACTGAGGATGGTGGCGATCGGTTCAACCGGTATTCGGATGATGAGTTGAAGCTGATTTTGGGTTCGATCGACTCGAAGCTCGAAGCTGCTGATCAGAGGATTGCTGCTCTGAACGCAAAACGGAATCTGGGGATAGTTCATCATCAGGCTGTTCCAATTACTACCTGGCCACAGAATAATAATAATCTTGTGGAAGTTGGGTTTGGAATTGAGAGGGAATTTGATGATGATGATGATGTTAATGTTGTTCATCATCAGGATCTGAGCCGCCATTGCCAGTATGAACAGCAGAACTCGGTTAATGCACTGCTGGAGCAGAATTCTAATCATAACAACAATTACTTTGACAATTATTATCAGAATGATAATAATAATTCATTCAGCTTTCCAGCTGAAGGGCATAATTTCTTTCCTGAGGTTCCTTTCTGTTTCCAGCCAGGGGAGCTAACAAGTCCGTTAATGGCGGATTTTGGTTCTCCTGAGAAAGGATTCAACTTTGGGCTGATGCCGGCGCAAAGGTATCCTAATTTCCTGATGCAGCCGGAGATGACGATAAAGAATCAAGTAGTGGGGAGATCAAACGGGATGATTCATCATGGCCTGCTCAATTCCTTGCCTGGAACTAGGACTTGTACTGGTACTAGTAGTCGTCTCTGGAATTTCGATTCTGCTGGGAGTTCGGATGCAGGGATGAGCTTTATAGCGTCTTCGAGTTACAAGCAGCAGTTTCAGGTTTCTCCCATGGCGGCCGGGTTTGCTAATCCAAGGATGTTCGATGAGTCGATTGGAGGGGGCTTCGAGTTTGGTGGAGGAGAGCATAAGCTCTAG

>LuMADS83_Lus10007371
ATGGGGCACAAGAGAGTGAAGATGGAGCTTATCAAGAACGAAAGAAACCGAAGCAACACTTACAAGAAAAGAAAGGCCAACTTGCTCAAGAAGATGGAAGAGTTCTCCATCCTCTGCGGCGTCGAAGCCTGTCTTATCGTGTTCCAACCGCCCAACCTGACTGAGGACGGAGCAGATCAGCTACAGACGTGGCCGCCCGATCGTGATTCCGTAGCCGCGACGATCCAACGGTACAGGACGTCTGAAGGCCCCAAGAGATGCTACCATCTCTCGGATTACTTCTCGGAGAAGAAGAAAAGGGTCGGCGTCGAACTGTCCAAGATCAACAAGCTGATTTATAGCCGCAAATTCCCCACCTGGGACGCTCGCATCGACCGGTTCTCGGCTGATCAGCTCAAGACCCTGCTCGGGCAGCTGGATTCGGAGATCGAAACCGCGGATCAGAAGCTTGAGAGTTTCAATCAAATTCTTGATCATGATCAGTTTCTGGTTCCTGTCAGGAATTTTGAGCAATTCGGGTTAGCATCAGATTATTATGGTAATGGTTTCCAGCAGGTTTACTGCAATGACCAGAGCTTGCAATTCGGTCATGATCAGAGTTCTTTCATGGCGATGTTGAATCCGAATTACTTCAGCAGCCTCTACTGGGATCAGGTTAACAATTTCGGTTATTATGATGATCCGTCACTTAATAACCTGGATAATATTGGTACCGAATTGATTCTGAGTCCTGAAAATTTGAGCACCATCAATTTCGAGCCTTTTGGGCATCATCATCTGGCGAACCAACCTGACAGCCAAATGGTCGCGGCCAAGGTCGAGAACGAAACGAGGAGATTCGGAGTGTACGGTGGCGGCGAGCAGAGTATGGTGACGTCATCATATGATTCTTCTTCTATGGAGTTTGGCGAGTGCGGGATGATGAGTTACATAAATTCAGGTTAA

>LuMADS84_Lus10028653
ATGGGGAGAAGCAAGGTGAGACATGAGTTTATTGCGAAAGAAGCTGCTAGAAAAATAACTTTCAGAAAGAGGACAACTGGATTGTGGAATAAACTGAGGGAGATCTCAACTCTTTGCGGAGTTGCAGCTTGTGGAGTCATCTTCTCCAATTTCACCGGAAAAGGTAAAGAAAGTCAACCAAAAGTAGAGGCATGGCCATCTGGTGTAGAAGCCGTTGAGATGCTAAAAAGGATGAAAAAACTGCCTGAGAAGAAACAAAAGAAGTACAAGCTAAACCACGACTCGCTATTGAATGCGAGAGTGGAGAAGTTGGAGGAGAAGCTGAAGAATGAGATCGAGAATAACCAGTGGCTCGAGATAGAGTGGCTACTCCGGCATGAAGATGTTCATATGGAGGAAGCGTTGAGTGGCGGCTACATCAATCTGAATGACCCCGCGAAATTGAAGAGCATGGGCGAGAAGGTGGAAGAGCTGATTAAACAGGTTGATGAGCAGATCGAGGATCTCGAGAACGAGTGA

>LuMADS87_Lus10035456
ATGGTGAGGATTGAAAACGATAGCAATAGAATGGTGACCTTCTCAAAGAGGAGGAGTGGTGTTTTCAAGAAGGCGAGTGAGCTCTCTACATTGTGCGGTGCTGAAGTGGCCGTTGTAGTCTTTTCACCTGGTAACCGGGTATTTTCCTTTGGTAATCCCAGTGTCGAAAATATTATGAATTTGTTTTACTCAGGTGGTCGGTTCTCACACCACCAATCTGATATGACTGCTCACATCATCGAGGCTAATCGGAAATTTGAGATTGATGCACTCAACATCAAACTCACCCAGATACTGGAAAACAATGACAAGTGCAAGAAAAGGAGTGAACAGCTGGACAATCTGTTGGCGGTTAACCTAAACAGGAGGACTATTGCCGAGACCCCTATGGATGAACTGAATCAGGCCCAACTATTCCAGTACAGGGCCGGTCTTGAAACCCTGAAGGCTGGGATCCATATCCAAGCCCAAACAAGGGCCCAAGCTTTCGAAGAAGCTCAGGCCTACTTGGCCCAGAATCAACCTCCGGTTCAACCAGTCTTCATCAATCCGGCACCATTGCCTCCCGTCACTGATCTTCTTCAAGTTGCTCAGCCTCAATTTGCTGTGAATCCTGCAACTCCCGGGAACTATGAGTTCTATCAGAGATTCGGCAATGAGAATTCCGATTCTGTCCCTGCAGGTGACGGGAATATGATGGTGAATGGGCCTTTTGGGTATGGGCATGCTGGACCTTCTGCTTAA

>LuMADS90_Lus10042291
ATGAGCCCTCTACTCGGCGAATCACCGTCTACCGCAATGTCGACCGCCGGCAAACTCAACAACGACAACAGCAACAACAACAACGAGAACGAGAACTCCTCATCTTCTTCCTCCACCGCCGCCGCAGTCCTAGACCGTGCAGTCGTCGTCGGCGGCGGGAGGCGGCGCAAGATCGAGATCAAGAGAATCGAGGACCAGTCGAGCCTGTTCGTCGCGTTCTCGAAGCGGCGGAACGGCCTCTTCAAGAAACTGAAAAAGTTCGTCAGTCTTAACGAGAAAGGAACGCAGGCGGCGGTGGTGACGTTCTCCCCTGCCGCGAACAAGGTGCACGCGGACGGCACCCCTGCCGTTGAGCCTGTACTCCGTCGCTTCCTGGATGAGATCGTCGCCGGTGGATCGGAGGCCAAGCTACCGCGGCAGGCGACGAATATTGGTTCGAAGAGAAAGAGAACAGAGGGGAGGGATCAGATGTTGGTGCTGGACGAATCGGAGGCGGCGTGGTTGGAATTCCGACGGGAAGTGGAGATGAGAATGACGGAGGAGACTGTCCGTGAAGTCCGGACCGTTAATTACTTCATCTGA

>LuMADS95_Lus10037450
ATGACCAGCGGCGCGAGAACCACGGCGGCGGGTAAGAAATCGAAGCCGGAGGCTTCAGCGGCGGCGGTTAAGAAGCCGAGTAAAGGTCGCCAGAAAATCGAGATAAAGAAAGTCGAGAACGACCCCCACCGTCACGTCACCTTCTCTAAGCGTAAGAACGGACTGTTCAAAAAGGCGACGGAGCTCTCCACCCTCTGCGGAGCTCAGGTGGCGGTCATCCTCTTCTCCCAGCACCACAAGGTATTCTCTTGTGGCCGCCCCGACGTGGATTCAGTGCTCCACCGCTACGACCTCCATCGGCTCCACGAAAACCAAATCCCGAATCTAACCCTGAACAACGACGTGAATCACGGCGATTGCAAGGGTAGTTTCGGGATCGGGAGCGAGAGCGCTGTGCAGGAGCAGGAGTATGTGAAGGCTGTGGAGAGGCTGGAGGAAGGGAAGAGGTATGTGGCCGCGATGGCGGCTTTTGGAGGTGATCCGGCGGCGGCAGGGTCTTGGTGGGAGAATTGGGCGGTGGAGAAGATGGAGGAGAAGGACGAGGTTCAGTCGTATAAGGAGTCGTTGGTGGAGCTGAGGGAGAAGGTTTCGGCTCGGCTCGGCTCGATTCGATGA

>LuMADS97_Lus10024347
ATGTCTCGGTCACCACAACTGAAGAAGAGGAGAAGAACCCTCAAGAAGAAAGCGGCGGAGCTCTCTACTCTCTGCGGAATCGACGTCGCCTACGTTTGCTTCGAACCCAACGGCGGCGTCGATACCTGGCCGGAGGATCCAAACAAGGTCAAAGACATCATTCTCAAGTACAGGCAGGTCAAATCCGTTGAAAAATATCCGGATTCTACCGCCGCCGCCGCTCCCGGTTCCTCTCAAACTTACTCCGACGTAACCCAGAACGACGGCGGCGGTGGCGAAATCCAGGAACCGCTCAAAAAGCTGCAAGATTGGCTCTCGAGACACAATCAATTGTCGCAGGAGCAATTGGCTGGTGCGTATAGATTCGCTGACAAGAAGATAAAGAGCATTAGAAGGAGAATGGCGAGTCTGAAGCCCGACGAGCAAACCCTAGAAAGAAGGCGGCGGCGGACCAAAGACCGGTCTGAAGCTTCAAAATTGATCGATTTCGTCGGTTCGTGGCCGGCAAGTTCGCAACCTGAGCAAACGACGTGTCGTTTTAGCGACAGCAGCCCCCTCCGAATTGTTTGTTGA

>MaMADS13_MaGSMUA_AchrUn_randomG17230_001
ATGGCTCGGAAGAAGGTAAAACTTGCATGGATTGCCAATGACTCCACGAGGAGGGTCACCTTCAAGAAGAGGAGGAGGGGTTTGATAAAGAAGGTCAGCGAGCTCGCCACGCTCTGCGACGTCAAGGCGTGCTTGATCTTGTACGGGGCGCAGGAGCAGCACCCCTCGGTGTGGCCCTCCTTCCATGAGGCCGCACGCGTACTCAATGAATTCAGGAGCATGCCGGAGATGGAGCAGTGCAAGAAGATGATGAACCAGGAAGGGTTCCTGTTCCAACGCATCGCCAAGCTGCAGGAGCAGCTCCGCAAGCAAGAACGCGAGAATCGCGAGCTCGAGACGTCGCTGCTCATGTACGAGGGACTCGCCGGGAGGAGCCTGCACGATGTCGGCATCGAGGACGCGACAAGCCTCGCGTGGATGGTGGAAATGAAGGCGCAGCTCGTGTACGATAGGATGGAGCATATTAGGAAGGAGCACTTGGCCTCCCGGGAAGTTGAGCCGAAGATGCACGTCCCACAAACGGTGGCGATGGAGAAGACTCCGATGCAGGTGGCGATGGAGGAACTTCAAAGGCAGAGCTGGTTCGTGGAAGTTGGGTGCACAAGTGATCAGAAAGTGAAGTTCGGCAGCGGGGACGAAGTGCTGCCACCCTACAACGCCCACTGCAGCCCGTGGCTTGATCCTTACTTCCCTTTGAATTAA

>MaMADS28_MaGSMUA_Achr5G01940_001
ATGGCGAAGAAAGGCGTCACCAGCCAAGGGCGCAGGAAGATCGAGATCAAGAAGATACAGAACGAGGACGCCCGGCACGTGTGCTTCTCGAAGAGGAAGGCCGGCATCTTCGCCAAGGCCAGCGACATCTCCACGCTGTGCGGGGCGGACGTGGCGCTGGTGGTGTACTCGCCGGCGGGGAATCCGTACTCGTTCGGCAGCCCGGCGGTGGACCCGGTGGTCGACCGGTTCCTTTCTGCCAGCTTGATCCACGGCGGCTCCGCCCACGACGTGGGCCGAAGCCACTTGACGCAGCAGCTGAACCAGCAGTACATGGAGGTCTCCAAGCAGCTGGAGGCGTCCAAGGCCCGGAAGATGATACTGCAGGAGCGGCTGGCGGGGGTGGTCCAGTCTCAGGAGATCGAGTGGGCCAAGAACAACATCGACCACCTCGGCCTGGAACAACTCGAGCGGCTCAAGGACGCCTTCGAGCGTCTCAAGGGCAGAGCCGACGCCAGGATCCAGGACATCCTGGGGACTGGGCAGAGGATGGCGCTGCACCAGCCGCAGCCACCGCCGCCACCGCCGCCTTCGATGATGGGATTCGGGGTTCCTCCGGTGGGTGCCGCCTCCTCCTCGACGTCGTACCACCCGGTCTGGACATTCAATACATTGCAGGTGCCGAACCAGGTGGAACCGGATCCGTATCAGGCACAGTGGCTTGGCAGTAGCATGGGTTACATGCATGAACCCTGA

>MaMADS29_MaGSMUA_Achr4G11900_001
ATGGCATCGGCGGTGAAAAGTAAGCGCACGAGTCGAGGCCGGCAAAAAATCCGCATTAAGAAGATCGAGAACCCCGAGCGTCGCGCCGTGACCTTCAGCAAGCGCCGTAAGGGCCTCTTCGTCATGGCCGCGGAGCTCTGCGCCCACACCGGCGCCCACGCCGCCGTCATCGTCTTCTCCCCTTCCGGCCGACCCTACGCCTACTCCTATCCCTCCGTCGACGAGGTCCTTCGCCGCTTCCTCGTCGGCCAGTTCCGGGACCGTGCAGGTCTGGGCGGGATGCAGGAGTTGGTGCAGATGCGTGCGCTCCTGCTCGGGGAGGGCGATGAGCGCGCCGCGGAGCCCCACCGCGGGGCGGTGCTGGAGGAGCTGCAGCGCGGGGTGGAGGAGTTGGAGAAGCTGCGGAGGCTCGTGCTGGCGAAGGCCGACGTGGTTGGATGA

>MaMADS30_MaGSMUA_Achr4G28260_001
ATGTTGAGGGAGAAGAAGAAGACCAGCAAGGGCAAGCAGAGGATAGAGATGAAGAAGATAGAGAACGAGGAAGCCCGCTACATTAGCTTCTCCAAGAGAAGGAATGGGATCTTTGGCAAGGCCAGTGAGCTCTCCACCCTGTGTGGCACAGACTTGGCCGTGCTCATCTCGTCCCCCACGGGGAAGCTCCATTCCTTCGGCAGCCCAAGCGTGGCCCTGGTCGTGGACCGGTTTCTTTCGACCGGGGTGGACCACTCCTCCGGTTCGGTTCACGAACAATCGCGGCGGGGGCAAACGATCCAGGACCTGAATCATCGGCTCATGGAGCTGGCGCGCCGGCTCGAGGACGCAAAAGCCAAGAAGGCGGCGCTCCAGGAGCGGCTCGAGGCGGCGGCTCGGGGTCTGGATTGCGAGCGGATCGATGATTTGGAGGGGTTGGGTTTGGACGAGCTCGATCGGCTTATGGAGTCACTGGGCCGGCTCAAGGCCCGGGCCAATGCCCGGACCGAGGAGATCTTGACGGGCATCTCTCCCGAGCCGACAACCGTCGATCATGTCGGTCCCTGGCGGCATGGTGGAATCTGCACCGTCCACTCCGATTCGGACGGGTTGGGAGCTCAATGCCCGTCGAACCCGGTTCTTGCCATGACGAACCAATTTGACTCGGCAGCACCGCGATCGAACCCATTGATGGAGACTATCGATTTTTTAGATATTAATGGCTTGTTTGAAGAATTTTAA

>MaMADS31_MaGSMUA_Achr3G08500_001
ATGGCCAGGAAGAAGGTAAACCTTGCATGGATCGCCAATGACTCCACGAGGAGGGCGACCTTCAAGAAGAGGAGGAAGGGGTTGATGAAAAAGGTGAGCGAGCTGTCGACTCTGTGCGACGTGAAGGCGTGCATGATCGTGTACGGGCCGCAGGAGCCGCACCCGGAGGTGTGGCCGTCGGTGCCGGAGGCCACCCGGGTGCTCGCGCGCTTCAAGAGCATGCCGGAGATGGAGCAGTGCAAGAAGATGATGAACCAGGAGGGGTTCCTCCGACAGCGCGTGGCCAAGCTGCAGGAGCAGCTCCGCAAGCAGGCGCGCGAGAACCGTGAGCTGGAGGTGGCGCTGCTCGTGCACGAGGGCCTGGCGGGGCGGAGCCTCGACGACGTGAGCATCGAGGACGCCACGAGCCTGGCGTGGATGGTGGAGATGAAGGCGAAGGTGGTGCACGACCGGATCGAGCGCGTGAGGAAGGAGCACGTGGCCTCCGCGCTGCGAACGGCGGAGACAACCGTGGCCACGAGGGAGAAGACGCCCGTGGAGGCGGCGATGGAGGCGCTCCAGCGGCAGGACTGGTTCATGGAGGTGATGAACCCCAACGATCACAACGTGATGTTTGGTGGAGGGGATGAAACGATTCCATCCTACATCGACCACAGCAGCCCATGGCTCGATCCTTACTACCCTTTGAACTGA

>MaMADS39_MaGSMUA_Achr3G05500_001
ATGGCGAGGAAGAAGGTGAAGCTGGAGTGGATCGTCAACGACACCGCAAGAAAGGCCACGTTCAAGAAGAGGAAGAAGGGTCTGATGAAGAAGGTGAGCGAGCTGAGCACGCTGTGCGACGTCAAGGCGTGCATGATCATCTACGGGCCCGACGAGCCGCATGCTGACGTGTGGCCGTCGGTGCCGGACGCCATGCGCGTGCTTGCGAGGCTGAAACGGCTGCCGGAGACGGAGCAGAGCAAGAAGATGATGAACCAGGAGGCCCTGATGCGCCAGCGGATCAGGAAGCTGCAGGAGCAGCTCCAGAAGCAGGACAAGGAGAACCGGGAGCTGGAGACGGCGCTCCTGATGCACCAGTGCTTGTCAGGAAGGAGCTTGCACGACGTCGCCATCGAGGATGTGACGGCCCTGGCGTGGATGACTGAGATGAACATGAAGAAGGTGAGAGAGAGGATAGAAGATGCGGCATTAAAAAGTGCGGAGAAAGTCAAGGAGGAGAAACCGGTGGCGAACGACAAGGGGAAGACGCCGATGTCGGCGGCGGCCACGGAGGAACTCCCACGGCAGGATTGGTTTGCAGGGGCGATGGACCTCAGCGAGCTGATGATAAGCAGAAATGATGACCACAAGAACACTTGGCTGAATACTTACTACCCTATGGATTAA

>MaMADS49_MaGSMUA_Achr5G01990_001
ATGTTGAAGAGGAAGAAGACCTCCAAGGGCAAGCAAAAAATACAGTTGCAGAAGATAGCGGACAAGAATGCTCTCTTCATCAGCTTCTCCAAGAGGAAGAATGGAGTTTTCACCAAGGCTAGCGATCTCTCCACTCTGTGCGGCACCGACGTGGCCGTGGTCGTCTTTTCCCCCACCGGCAGACCGTTCTCCTTCGGTAGCCCCGCCGTGGACCCGATCATGGATCGCTTTCTGTTGGGAGGTCTGTTCCCGTCGTTCGGTTCGCAGGAGGAGCAAATCTATCGGAGGAAATTGGTCCATGAAAAGAACGGGCAAGTCATGGACCTGAGCCGCCAGGTCGAGGCCGAGAGGGCCAGGAAGGCGGAGCTCGAGGCGCAGCTCAAGGTCGCAATCGAGGGCTTGGAGTGGCTGGAGGACCTGGACAAAATCAGCCTACCGCAGCTGGATGAGCTCGTGGAGTCACTCGAGCTACTAAAGACTCGGGCCCAGAGCCGATTCAAGCAGATGGCGTCCAACGTACCCTCCGACGCAGGTACGATGGCCGGTCATGCAGGTACTTCCGGGTCGGGAGGGACTATGGCCATCGATACAGCAGCGGGAGGTGTTCGGCCGATGATGAATCCCATGTTGCCCGCCAGGGGGTTCGCGACCGATCCGGGCCCCTCTTCGTCTAACCAAGTAACGATCGTCGATCATGCGGGTGCTTCCGGCTCCGGTGGGATGATGATGATGGGTGATCCGAGATGGCAAGGCTTCCAAGCCATGCTGAACTTTGGTTTGCCCATCACGGATTACTACATGGATACGAGGGCGTCTTCCTCTAATGCATTCACGGTCGCCGGTCTACCCGGTGCTTCCGGCTCGGCCGGGTTCGGGGCTATCGATTCCGGATGGCCACCGATTCAAGCCATATTGAACCCGGTTCTGCCGCCCAACTCTCTTCGGATGGTGAACCCCTACGAACCGGTTGTTCAACAGCCGAACCCGCCACCCGTGGAGCAGATGGATTTCAAGAACATCAATTATATGTACAATCACTTTTAG

>MaMADS56_MaGSMUA_Achr2G18410_001
ATGGCGAGGAAGAAGGTGAAGCTGGCATGGATCGCCAACGACTCCATGCGACGAGCCACATTCAAGAAGCGGAAGATGGGGTTGATGAAGAAGGTGAACAAGCTGGCGATGCTGTGCATCAAATGA

>MaMADS61_MaGSMUA_Achr3G24560_001
ATGGCCCGGAACAAGGTGAAGCTGGCATGGATCGTCAACGACGCCACCCGCCGCGCCACCCTGAAGAAGCGGCGCAAGGGGCTGATAAAGAAGGTGCGGGAGCTGAGCATCCTGTGCGGCGTGGAGGCGTGCGTGGTGGTGTACACGCCGCACGAAAACCAGCCGGTGGCGTGGCCGTCCCTCCAGGAGGCTGTGCAGATGATGGCGCGATTCAAGAGCATGCCGGAGATCGAGCGCAGCCGGAAGATGGTTAACCAGGAGGCCTTCCTCCACCAGCGGATCGCCAAGCTTCTGGAGCAGCTCCGCAGGCAGCAGCGCGAGAACCGGGAGATCGAGATGACATGGCTGACGTGGGAGGGGTTCCATGGCCGCAGCTTCGACGACCTGGACGTGGAGGATGCCTCCGCCCTCGCCTGGTCGGTGGAGACCAAGCTGAAGGAGGTCAGCGACAGGAGAGAGGAGCTCCTCAAGCGGCTGGCCATGGCCCCTCCGCCACCACCCATGCCAGTGGTTCCCGCGGCCACTGTCACGGGGATGATGCCGCTGCCGATGGAGAGGATCAACACGGTGAACCAGGGCCATGCAGCGGAGGGAAGCCAGAGGCTGAACTGGCTCATGGACATAATGAGCCCGTGGTCGGAGGAGGGGCAGATGTACGTGGATCCCATCAGCTCATGGCCGGACTCGTTGTTCCCTTGA

>MaMADS62_MaGSMUA_Achr2G18400_001
ATGGCGAGGAAGAAGGTGAACCTGGCATGGATCGCCAATGACTCCACGCGGCGGGCCACCTTCAAGAAACGGAAGAAGGGGTTGATGAAGAAGGTGAGCGAGCTGGCGACGCTGTGCAACGTGAAGGCGTGCATGATCATCTACGGGCCGCAGGAGCAGCAGCCGGAGGCGTGGCCGTCGGCGCAGGAGGCGGCGCGGTTGCTGGAGCGGTTCAAGAGCATGCCGGAGATGGAGAAGTGCCGGAAGATGATGGACCAGGAAGGGTTCCTCCGGCAACGGGCCGCCAAGCTGCAGGAGCAGCTCCGGCGGCAGGAGCGCGACAACCGCGAGCTCGAGGTGAGCCTCCTGATGCACCAGGCGGTGGCGGGACGGAGCCTATACGACGTCAACATCGAGGACGCGACGAGCCTCGCGTGGATGGTGGACGCCAAGCTGAAGTCGGTGCAGGATCGGATCAACCAGCAGACGACGCAGCTGGCGCTGCGTTCCGCGGCGGAGTCGTCGGCGACCTCCCAGGTCACTGCGAAGGACCCGATCGAGATGGCCATGGATTCGCTTCAGCGGCAGAACTGGCTCCTCGATGCCATGCATCCCAGCGAGAACGTAATCTTTGGCGGCGGTGGCGGGGAAGAAATCATGCCAATTTCTTGCGTCGAACACAACAGCTCATGGCTGGATCTCTACTTCCCCTTCAATTGA

>MaMADS63_MaGSMUA_Achr8G07230_001
ATGATGATGCCAAGAAAGAGGAAGACGAGCATGGGGCGCCAGAAGATCGAGATCAAGCGCATCGAGAGCGAGGAGGCGCGGCAGGTCTGCTTCTCCAAGCGCCGCGCCGGCCTATTCAAGAAGGCCAACGAGCTCTCCGTCCTCTGCGGCGCCGAGCTCGCCCTCATCGTCTTCTCCCCCGCCGGCAAGCCCTTCTCCTTCGGCCACCCCTCCGTCGACTCCATTGTCGACCGCTTCCTCTCCCGCGGCCCCGCGCCGGCTCCGCCTCCGCCTCCTCACCCTCTCCCTCTCCCTCTCCCTCCCCACGCGGCGGCCGCTTCCGCCGACCGCCGCATGCTCGTCCCCGCGCGGCCGTCCGCGGTGCACGAGCTTGACCGGCAGTACTCGGAGCTGACCGAGCGGCTCGAGGCGGAGAGGCGGAGGCGGGAGGCGCTGGAGGCCGCGCTGAGGGGACAGCGGGGCGCCGCGGCCCACCTGCTAAACGCCAACGTGGAGGAGCTCGGGCTGGCGGAGCTCGAGCAGCTGCAGGGCTCGCTCGAGAGCCTGCGGTGGGACGCCGCCCGGAGGGTGGATCAGCTGGTGTTCGAGGCGCAGACGAGGAGCCTTGTCATGGCCGGAGACGCCGGTGGCAGTGGCTTCGTCGCTACTGCCGAGGGGAGCATGGTGATTCCTCCTCACGGTGGCTTCAACTATGGCTATGGCTCCTTCTAA

>MaMADS78_MaGSMUA_Achr8G06150_001
ATGGCTAGGAGCAAGGTTAGGCTATCGTGGATTGTCAACGACTCCACACGCCGCGCCACCCTGAAGAAGCGGCGCAAGGGGCTGTTGAAGAAGGTGGAGGAGCTGAGCATTCTGTGCGGGGTGGATGCGTGCGCGGTGGTGTACGCGCCGAACGAGCACCAGCCGCAGATGTGGCCGCCCCCCCCGGACACGGCCCGGATAATAGCGCGCTTCAGGAAACTTCCGGAGATCGAGCGCACCAGAAAAATGATCAACCAGGAGTCCTTCCTCCACCAGCGGGTCTCCAAGCTGGTGGAGCAGCTGCGCCGGCTGCATCGCGAGAACCATGAAATCGGGATAACCAAGCTGATGTTTGAGGGGCTCCGGGGCCGCGATTTCGACGACCTGTGCCTCGAGGACGCCTCTGCCCTCACCTGGATGGTGGAGACCAAGCTGCGAATGATCTACGAGAAGAGGGAGGAGGTCTCCAAGCGGCTGGCCATGCCCCCGCCGCAGCCGCAGGCTGCCGCGGCTCTTGCGGCCACAGCCACTGAGACGCAGCAGACGCCACCGGCCCAGCCACCGGCCCCGCCACAACCCACGGGGTGGAGCAACCCGGTGAACCATGGACAGCAGGCGGTGGAGGCGGTCCAGCAGCCGAACTGGGTCACGGACGTGATGGTTAACTGGTCGCAGCAGGACAGCGATAATTTGCTTGTGGATCTCACCACCACATGGCCGGCTACCCTGTTCCACTGA

>MaMADS81_chr11_FGENESH
GCAGGAGGAGACGAGCTCATACATCGAGCTCAAGCGCATCGAGAGCAAGGGCGCCGAGCCGGCCTCTCCAAGAAGGTCAAGGAGCTTTCCCTCCTGTGTGGCGCCGAGCTCGCGCTCATCGTCTTCTCGCCTGCCTGCAACCCCTTCTCCTTCGACCACCCCTCGGTCCACTCCGTCATCGGCTGCTTCCTCTCCAGCCGCGCCGTGTCTCCTCCTTCGACCCATTGCCGCCATCTGCTGTTGCAGACCGAGGCTGGGATTGTTCTGCTGCGTTTTGTTGTTGGACTTGGTGGGGTGTCTGTAATAAGGAAGGAGAATGGATCACCCGCTGCTGGGGTCGTTGTTGAGGGGCCGGCGGCTGGAGAGCTGCCTCGAGGCGAAGGTGCGGTCGGTGGAGGAGCACGAGGAGGCGGCGGTGAGGCGGCCGGAGAAGGCCGACGACGGGTGGGTGAGCGTCGCCGTGTCAGGCGCCCGGGTTGTCGCCTGCTTCCTGACGATGATGGTGACGACGGCGGTGTGGGCGGGCATCATGCTCCTGCTGCTGCCGTGGCCCTACGAGAGGATCCGCCAGGGCAACCTGTATGGGCACGTCACCGGCCGATTGATGGTAATAAGGAAACCAATCAAAAAGAAATTGTCCAAATTAATTGTGTTTTCTTTCTTATGATCTGTCACTGA

>MaMADS82_chr6_rice
ATGGGTCGGCGAAATCTCTGCTTCGAGTTGATTCCTGACACGAAGGCTCGGCGACGGAGCTTCGCGAGGAGATGCAAAGGGCTGAGAAAGAAGGCCTCCGAGATCCACAAGCTTTGCGACCTGGACGTCCTCGTCATCAGCTTTTCGTCGGACGACGACAAGATGGTGGCATGGCCGGAGGAGCCGGAGGAGGTGCGACGCATCGTGCACCGCTTCCTGATCATCGACAAGCGGCAAAGGGAGCGCTGGTCCAACAGCCTAGTGCAGGTCCTGGAAGAGCGGGTGATGCAGAAGACGCGAGCGAAGAAGATGCCTGAAGACTACGCGACGCGGGTCCAACGGCTCGACGGCCTGTCAAAGGATAAGGTAGCAGACCTTCTCCATGACATCGACTGCCAGATGTCACTCCTGAAGCTGAAGATTAAGTTGTTGGCAGAGAAGATGGTTGCAAGCCAACAACAGCTAGACGGTGGTTCTCAAACCCAGATTCCTACTAACGACAGCGTTGACGAAGAATATATGCAGCCTAAACAACCATGCGATCCGGCGGAAGAAGACCACTTCCATGTCTCGGAGTACCTCGGTGTCGATCTTGGGGGTGATGCTGTTGCTTCTGATCATTATGTTGCCGGTCCCCCTGCCGCCTCTTACAATACCGTGGAGATGGGGATCGCGAATTCATTGTTACCTGTGCAGGACTTCAGTGACGGGCTTGACTGGTTTCCGTGGCCGCCAGCAGATCAGGGTGGCTTGGAGCTTATTGTCCAGCAAGCACTGCAAGGAATTAAGGATGCTAAAAATTAG

>MaMADS84_chr5_rice
ATGAATGTGGTGGGGAAGAGGAAGACCTCAAAGGGCAGGCGAAAGATAACGCTGGAGAAGATAGAGAAACCTGCAGCTCGTTACGTCAGCTTCACCAAGCGAAAGCAAGGATTGTTTACCAAGGCCAGCGATCTCTGCACTTTGTGCGGCACAGAAGTGGCCGTGGTGGTCTTTTCCCCCGTCGGTCGCCCTTACTCCTTCGGTTGCCCGGACGTGGAGCGAGTCGTGGATAGGTTTCTTTCGAGCGATCCGATTCCCGCTGCCGGTTCGCATGCCCATCGACCCGGAAGCGTGAACCATCGAGTCACCGAGCTGCGAAAGCAGATCGACGCTGAGAAAGCCAGGAAGACCGTGCTCCGGGCGCAGCTCACGGCGGTGTCGTCGGGATTGGAGTCGCTCGACAGCTTGGACGGCTTGGACGTGCGGACGCTTGATGCGTTGGCGGAGATGCTCCTGCAAATTAAAACCCAGGCCACCAACCGAGTCGTGCAGATCTTGACCGGTTCGGGCGCGTCTTCATCTTACGCGGGTAACTTCGGCCCGGGCGGGGTTCAACCCATGCTAAACCCGGTTCAGCCCGATCCGTGGGCATCTTCATCTAACGCAGTTACCGTCGATGATCATGAGTTCTGGACCGATCTGTTGGCATCTTCACCTGACGCCGCTACTTTCGCCGATCACGCGGGTACTTCCGGCTCCGGTGGGATCATGAACGTCGATTCAAGATGGCAAGGGTTTCAATCCATTCTAAACCCGATTCCACCCATCGAGGAGTTCTGGACCGATCTGTTGGCATCTTCACCTGACGCCGCTACTTTCGCCGATCACGCGGGTACTTCCGGCTCCGGTGGGATCATGAACGTCGATTCAAGATGGCAAGGGTTTCAATCCATTCTAAACCCGATTTCACCCATCAAGGAGTTCTGGACCGATCCGTGGGCATCTTCACCTGATGAAGTTATCACCAACGATCATGTGGGTAACTCCAGCACGATCGGGATCGCAACCGTGGATTCAAGATGGCAAAGCTTTCAACCCGTCCTAAATCCAGTTCTACCGAAGGAGTTCTTGACCGATTGGAGGGCGTTTTCACCCAACGCAGCTACCGTCGTCGATCACACAGGTACTAGTGGCTCGAGTAGGAACGCGATTGTCGATTCGATAGGACAAGGGTTTCGATCTGTGCCAAACCCAGTTCAGGCCATCAAGGAGTTCTTGACCGATCCAAGTGTGTCTTCACCTATTGATGTTTCAATCGGTGATCACGTGAGTCCTTGTCGCTCGGCCAAGATTGCGACAGTCGAAGGGCAAGAGGTTCAGGTTTTGTCCGACAGGGAGATGGATCAAAAGGTGTGTTCGTCTAATGGCTCGGGCAAGATGGTCATCGCTGATTCAGAATGGCAAGGGTTTCAACCTGTGCTAAACCCAGTTTCATCCGGCAGGGAGTTGTCGAGAAATGGTTCTAAACAGAGAAGATTAGCATGA

>MaMADS85_chr1_rice
ATGCCGGAGAGTGCCATCATAAAAACCCCCATTGGCTTCGACGTTTCCGCAGACCTGCTTTCAAGAAGTCATAGGTTCTTGATGTCTCCGGAGTCGTCTTCCTCGTCGTCGAAGAAGAAACGGAGGAATCTGGAGATGAGGGTTGTAGAGAATGCTAAACGAAGACGCGTCACCTTCGCCAAGAGGCGCCAAGGCCTCTTCTCCAAGGCGGAGGAACTCGGCGCCGTCTGCAGCTCCGACGTCGCCGTCGTCGCCTTTACCTCCTGCGGTAAGGCCTTCTCCTTTGGCGATGACGCCATCCGTCGCTACCTCCGCCTGGCGCGAGAACACGATGGCAATCAAGATGGCAGGGAGGAGTGTGGCTCGGTGAAGGCGACGGGGATGGAAGATCCCGTCCGAAGACTGAGATTTCTTGAGGAGCTCCGGCCTCTTGAGGTGGTCAGGCTGTGCAGTCGCACCGTTGGAGCTTGA

>MaMADS86_chr1_rice
ATGTCACACCCGCCGCGGGTCGGTTACTGTGATTGGACCAACATAGTGGGCCCATCAAGAGGGCCCGCGGGTGTGGGTGTACTGATATGCCGGAGACTGCCACCACAAACCCCCATTGGCTTCGACGTTTCCGCAGACCTGCTTTCGAGAAGTCATAGGTTCTTGATGTCTCCGGAGTCGTCTTCCTCGTCGTCGAAGAAGAAACGGAGGAATCTGGAGATGAGGGTTGTAGAGAATGCTAAACGAAGACGCGTCACCTTCGCCAAGAGGCGCCAAGGCCTCTTCTCCAAGGCGGAGGAGCTCGGCGCCGTCTGCAGCGCCGACGTCGCCGTCGTCGCCTTTACCTCCTGCGGTAAGGCCTTCTCCTTTGGCGATGACGCCATCCGTCGCTACCTCCGCCTGGCGCGAGAACACGATGGCAATCAAGATGGCAGGGAGGAGTGTGGCTCGGTGAAGGCGACGGGGATGGAAGATCCCGTCCGAAGACTGAGATTTCTTGAGGAGCTCCGGCCCGAGAGGTTCATAGCTGGGAGGTTTTCCAAGAAGAAGGTGAATATTCCTCCAAGCAGGAACATGAAGGCAAAGGCTAGTAGTATCTTCCCAATATACTGA

>MaMADS87_chr1_FGENESH
ATGTCTCCTGAATCGTCTTCCTCGTCGTCGAAGAAGAAACGGAGGAATCTGGAGATGAGGGTTGTAGAGAATGCTAATCGAAGACGCGTCACCTTCGCCAAGAGGCGCCAAGGCCTCTTCTCCAAGGCGGAGGAGCTCGGCGCCGTCTGCAGTGCCGACGTCGCCGTCGTCGCCTTTACCTCCTGCGGTAAGGCCTTCTCCTTTGGCGATGACGCCATCCGCCGCTACCTCCGCCTGGCGCGAGAACACGATGGCAATCAAGATGGCAGGGAGGAGTGTGGCTCGGTGAAGGCAACGGGGATGGAAGATCCCGTCCGAAGACTGAGATTTCTTGAGGAGCTCCGGCGTAAAGCAATTGCTCGTGCCGAGGACCTGGCGCAAGCGCGGGCTGAGGCTACCGCGGCCAGCAGCAGCAATGGGAGCACCGAGGCGGGGGAACCGTTCTTG

>MaMADS89_chr11_rice
ATGGACGAAGGATTCTTGTTCCCGGCAGCGACGATGGCGAGGAAGAAGCTGAAGCTTGCATGGATCGCCAACGAGTCCACGAGGAGGGCCACCTACAAGAAGAGGAAGAAGGGGTTGGTGAAGAAGGTGAGCGAGCTGGCGACGCTTTGCAACGTGAAGGTGTGCATGGTGATCTACGGGCCGCAGGAGGCGGAGCCGGAGGCGTGGCCATCGGTGCCGGAGGCAGTTGGGGTGCTGACGCGGTTCAGGAGCATGCCGGAGATGGAGCAGCAGCGGAAGATGATGGACCAGGAGGGCCTCCTCCGACAGCGGGCCGCCAAGGTGCAGGAGCAGCTCCGCCGGCAGGAGCGCGACAACCGCGACCTGGAGGCCGCGTTGCTGATGCACCAGGCGCTCGCGGGGCGGCGCCTGCACGACCTGGGGATCGAGGACGCCACCGGCCTAGCGTGGGTGGTGGACCGGAAGCTGAAGGCGGTGCAGGAAAAGATCAACCAGGAGATGACGCAGCTGGCGCTGCTGTCGGCCGAGGCGTCGTCGGCCGGCGACAAGGAGCCCAAGAACCCCATGGAGATGGCCATGGAGACGCTTCAGCGGCAGAATTGGCTCCTTAATCCCATCCACTCCAACGCCAACGCCAACGCCAACGCCGACGCAGTCTTTGGCGGTGGCGAAGAGATCATGCCCATCTCTTACAATGACCACAACGCCACCTGGCTCGATCCTTACTTCCCCGTCAACTGA

>MaMADS90_chr8_rice
ATGGGGCGGCAGAAGATAGAGATCAAGAGGATACAGAACGAGGAGGCGCGACAAGTGTGCTTCTCTAAGCGCCGTAGTGGGCTCTTCAAAAAGGCCAGCGAGCTGACCATCCTCTGTGGCGCGGAGCTGGGGGTCGTCGTGTTCTCCCCCGCCGGCAAGGTCTTCTCCTTCGGCCACCCCACCGTCGACGCCGTCGTCGACCGCTTCTTCGCCGGCCACCCGCACCCGCAGGCGGCCGAGTCCCGCCGCGAGGCGGCCGTCTGCGAGCTCAACCGCCGGTGCATGGAGCTGCACGACCTGGCCGAGGCCGAGAAGAAGAAGCGCAACGCCCTCGAGAAGGCCATGAAGAAGGTGCAGGCGGCGGAGCAGCTCTACTGGGACGCCGACGTCGAGAGCCTCGACATGGAGGAGCTGCAGGAATTCGAGAGGCGGCTGGTGGAGCTGCGGAACAACGTGGCGAGGAGGGCCGACCAGCTCCTACAACAGTCCTTCGTTCCCAAGCAGCAGTTCCCCGATGACGCCGTCGCCATGCAGGGGGCTCTCGCCGTCAAGAACGAAGGCGACATGCGTCCTTCTCCTCTTGCCGGCATATTCGGCTACGGCCATGGGTTCTCTGGGTCGATGTAG

>MaMADS91_MaGSMUA_Achr5G26530_001
ATGATACCGCCGAGGAAGAAGAAGACGAGCATGGGGCGCCAAAGGATCGAAATCAAGCGCATCGAAAACGAGGAGGCCCGGCAGGTCTGCTTCTCGAAGCGCCGGGCCGGTCTATTCAAGAAGGCCACCGAGCTCTCCGTCCTGTGCGGCGCCGAGATCGCCCTCGTCGTCTTCTCACCCGCCGGAAAGCCCTTCTCCTTCGGCCACCCGTCCGTAGACTCCGTCGTCGGCCGCTTCCTCTCCGGCGGTGCGGCGCCAACTCCTACCCCTGTCGTAGACCACCGGATGGTCCCGGCGCGGGCTTCGCTGGTCCACGAGCTCGACCGGCAGTACCTCGAGCTCGGAGAGCGGCTGGCGGCGGAGAGGGCGAGGAAGGACGCGCTGGAGGCGGCCTTGAGGGGGCGGTGGGGTTCCACGGCTGGCCTGTTGGACGCGAACCTGGAGGAGATCGGATTGGTGGAGCTCGAGAGACTACGGGAGGCGCTAGAGCGGCTGCGGTGGGACGTGGCGATGAGAGTGAATCAGCTGGTGATCGAGGTGCAGACAAGGAGCGTCGTCATGGCGGGGGACGCGGCTGCAGGTGGCTTCGTTGGGGGATTCCTTGCGGCGGCGGAGGAGGGCGTGGTGGCGCTTCCTCCTCAACATGGTTTTAGCTATGGATACGGAGGTATCTTCTAA

>MaMADS92_chr5_FGENESH
ATGAATACGCTGAAGAAGAAGAAGAAGACCTCAAAGGGCAAGCAAAAGATACCGTTGCAGAAGATTGAGAAAGCAGAAAAACTCTATGTCAGCTTCAGCAAGCGAAAATGTGGATTGTTTACCAGGGCCAGCGATCTCTCCAGTTTGTGTGGCACAGAAGTGGCTGTGCTTCTCTTTTCACCCATCGGTCGGCCTTACTGCTTTGGTTGCCCGAACGTGGACCGGGTGCTGGATCGCTTTCACTTCAGCAATATGATTTCCGGTGCCGGGTGGTATCGCCATGAAGCCTATCGAAGTGTAATCGGCGACACCTTGAACCAGCGAGCCATGGAGCTGAGGAATCAGATCGATGCTGAGAAGGCCAGGAAGGCCGTGCTCCACGGGCAGCTCACGGCAGCGACACAGGGCTTGGAGTGGCTCGAGGACTTGGACAACTTGGACCTGCCAATGCTCGATGAGTTGAAGGAGGTGCTCGTGCATATTAAAAACCGGGCCAACTTCCGAGTGAGGCAGCTCTTGACCGGTTTAGGGGCGTCTTCATCTAATGCCGGTTTTGGCCTTACATTCCTATAG

>MaMADS93_chr3_rice
ATGGGCCGCCAGAAGATAGAAATCAAGAGGATACAGAACGAGGAGGCTCGTCAGGTGTGCTTCTCTAAGCGACGCAGCGGGCTGTTCAAGAAGGCGAGCGAGCTCTCCATCCTCTGCGGGGCGGAGCTCGGCGTCGTCGTGTTCTCCCCCGCCGGCAAGGTCTTCTCCTTCGGCCACCCTTCCGTCGACGCCGTGGTCGACCGCTTCCTCGTCGGCACCCCGCGCCCGCGCACGACGGCCACCGCCGTCTCGACCGCGGTCGAGTCCCGCCGCGAGGCGAACGTCCGCGAGCTCAACCGCCAGTGCATGGAGCTGCACGACCTGGTCGAGGCGGAGAAGAAGAAGCGGGACGCGCTGGAGAAGGCGGTGAAGAAAGAGCGGGCGGGAAGGACCTTCTTGTGGGACGCCGACGTGGAGAGCCTCGGCATGGAGGAGCTGCAGGAGTTCGAGAGGAGGCTGGCGGAGCTCAGGAGCAGCGTGGCGAGGAGGGCCGACCAGGTGCTGCAAGAGACCCTGGCCCGCAAGCAGCAGCTCCCCGTCATCGGGAACGACGTCGGCGTGCCGGGGGCCTTCGCCGTCAAGCACGAAGTCGATGTGCACCCTTCTCTTCCCTCCGGATTCTTCGGCTACGGACATGGATTCTTTGGATCCATGTAA

>MaMADS94_chr9_rice
ATGCGAAGGCGAAAGCTCCCCTTCACGATGATCGACAAGAAGAGCCGCCGGCAGATAACCTTCTCCAAGCGCCGCAAGGGGCTGTACAGGAAGGCCTCCTACCTCTGCTCTCAAGGCTACGACATGGCCATCATTGCCATGTCTTCCGTCGGCAACGCCTTCGCCTTCGCAAACCCCGATATCGACACCGTCATCCGCCGCTACGTACGCGATGGGCATCCCATCGACTCGGGCAAAGAAGAAGAACAAGGAGGAGAGGTTGCAGCAGTAGTGCCAGTAGACAGCCCAGCCACGACTTTGGGCGTTTTGCATGGCAGCGGCCCAACGCTGGATCTGGTTACGACGCCCAAAGCCGGCAAAGAAGCCGCGACGAGCAGCAGGATGATCGGAGAAGAAACGGTGACGAAGGCCAGCATACTGGAAGACCAACGGTTCTGGTGGAACAAGTCGCTCGATCATCTCAGGGTGGAGGATCTGCGAGAGCTCGAGAAGGCGATGGTGGAGCTGCGGAACAAGGCGCAAGAACGTGCAGATCTTATCTTGAGATCGACGACGCTCAGCCTCGGGCGATTATAA

>MaMADS96_chr4_rice
ATGAAGCGGCCGGTGAAGTTCAACGCCGACCCTAGGGCACGGCGCACCGCGTTCAAGAAGAGGAGAGCCTGCTTCCTCAAGAAGGCCTATGAGCTCTCCACCCTCACCGCCACCGACGTCGCCGCCATCTCCTTCGCTCCACATGATGCACCTCCCGGCGCTGTCCCCGACCTCCTCACCTGGCCTCAGGACCGGAAAGAGGTGGTCCGCATTATCCGCCGCCTCCCTAAGTACGGCGACGGCGCCGGTCCCGGCATCAATAAAACGCCGAAAATCAAGCCCCCGGAGGAGGTTGCCGTCGACCAGGCGTGGGACGACGAGGGGGCGCTTTGGACCATCGTGAGGTCCCTGCTGGAACCAGAGATCCTGGCCCTGAGAAATAGCGGAACTAAGTTACCGGAGGAACCGGAGTGCTCGAGCTCCCATCACATCCTAGGGCTTCAAGATCCTCTTCCTCCTCCTCCTCCTCTCGCGGCGGCGATCGTCGACGATGCCTCCGACCCCACTGCCATGAGGATTCACGAGCTCCTGAGTATGCCCGATACCTTCTACGGGAACGATGAGGCCTCCTTCGCTGAGTTGCTGCACCTGATGCAACAAGAGTAG

>MdMADS100_MDP0000274606
ATGGGGAGGAGAAAAATTGAGATGAAAGTGGTGGAGGATAGCAGCTCTAGGCAGGTGACTTTCTCCAAGCGCAGGACTGGCCTGTTCAAGAAAGCAAACGAGCTTGCCACCCTGTGCGGCGCTGAGATTGCCGTCCTTGTTTTCTCTCCGGGAGGGAAGCCCTTCTCGTTCGGGCATCCGAATRTGGAGTCTATCGCAGATAGGTTTCTAAATCAGGAGTGCCCTAAATCAAAATTTAGGGTTTCAAAGAATGATGAAAAAGCGGGGAGGCTTAACCAGCAACTGGAGGACATGGAAAGCCAGTTGGAGGCTGAGAAGAAAAGGGGACTTGTGCTTGACAAGGCTGTACTGAAAGCAAAGGGTTTGCCTCTCAAAGGCAAACCGCCGAGCTTTSGTGAGCTCAGCCGGGCAGATCTTCGAAAAATGAAGGCGTCGCTGGAGGCGCTGCGCGAGAACGTGAAAGAAAAAGCCAGTGAGATGGAGGCATCGTCTTCGCTGCTCCTCCTGGCAAATGGCAGGAGAGACTSATATGACTGTTGCTAA

>MdMADS107_MDP0000726295
ATGAAGAAGGTAAAGGAACTTAGCATTCTTTGTGGAATTGATGCATCTGCTATCGTTTATAGCCATTATGACACCAAACCAGAAGTTGGTCCGGACCCGGATGTAACCCGAAGGATAATCACAAGGTTTAAGCAGATGCAAGAGATGGACAAAAGAAAAAATATGTTGAACCAAGAAAGTATTCTAAGGCAACAGATAGTTAAAGTTGAGGAGCAGCTGAAAAAACAAAATAAGGAAAACCAAGAGAAGGAAATTATGATACAATCCATGTACGGGAGCCTTCCAGCTGACTGCTTGCAGAATTTGAGTGGCACGGATTTGAACGGCTTGTTGTTGTCGATTGAAAAAAGTATAGAAGCAATTGAGGAAGAAATGCAAGAGGCATGA

>MdMADS111_MDP0000307605
ATGACTAGAAGGAAGCCAAAACTAGCCTTCATCGAGAACGACTCGTCGCGAAAAGCGACATTCAGGAAAAGGAGGACGGGCTTCATGAAGAAGATGTATGAAATCAATAAACTTTGTGACGTCCCAACATGTGCTATCATGTATAGTCCAGATATGCCTCAACCTGATGTCTGGCCTGATCCTTCGGAGGTGCGACGCCTCATCGAGCTGCTTAAGAACGTGCCTGAGAAGGAGCGAAACAAAAAGATGGTGACCCATGGGATGTTTCTGAAGCAGAGGATCGAAAAGGTGCAGGAGAAGCTGAACAAGTTGAAGAAAGAAAACCGAGAGAAAGAACTTCGGATGGCCATGAGCCAATGCCTCGCGGGGAAACCCTTAAATGGCTTGGACTTCACCAATTTACATGAAATGGGGTGGATGATCGACGAGAAGTTGAAGGACATTGCCGTGACTAAAAGCCGAAAGGAGAACGAGCTGGCAGATATAAATCAGCCCTTAGTTGGACAACCACCAGCGCATGCAGCATCAGCTAATGAGAACACTCAAGACGCCATACAACTGGCTCCATGGTCTGTGGGGGACGTGCTGACCTCAAAATTTGGTGATGTGGATGATCAGATAATGCCGCTTGGGGATTAG

>MdMADS112_MDP0000314422
ATGAATGAAGAGGATGGGAAATATTTGGCCTTTAGTACCCGGGCTACTAATGAGTCTAGTTCAAAGTCCTCCATCAGACTTAGGAGCGCAAAGTTTATCCCACACCAGCCAATGGATTTTGCGTTGTCCCTTAGATCCGTTCCACCAGAAATTAGCCACCAATCGATTCAAATCGTCACAAAAGTGTTTCGGKAGGAGAAAACAACTCATAAGYGGTGTAACACAATGGGAACACGRAAWATTCAAAAGAAGCTTGTAAGTATTGTGACAAGTTGCATTATGGTACTTGTTGGTTCAACGGCAAATCTAAGTGTCATGCAGGACAATTCAGAGAGCGAGTGGCTGCCACAAACCAACCAGCTTGTTTCTCTTCGGTTAGATTCGAAGGCGCTTATTCGCTACTATTTGGATTATTCAGTTTTTGGGCTCTCAGGCCTTGCAAAGCAACATGGTGTCACTGGAATGGAGGCCCCGATTGCCTCGTACAGAGACTCGTCGTCGACCTCAGACTCTGAGTCGCCGGCATCACCTCCATCACCACCTCCAGAGCTTAACAACCCTCAAGAATATACCCATGTGCTGCCTGTATTTTGGGGTGGTTTCAGCAGCGGCGAATCCGTTTCAGAAGATACTGATGGCGCTGGAGAAGCCGGACGGCGACGAATTCGAAAAATACTACAGCTTGCCACTCTCAACAATCCCAGAATCTGTTTGTTTGTTTCTCTGATTGAGAACCTGCCATTCCTGATTAAGATCCTTCTCGAATCCGCTATTCGTAATTGTGATGAGTTTCAAGTAGATGTTTGGTTGGAAACCAATTACAGGAAGTGGGTTGGGGTCTTGCCATACCCTCAAATTTCATCAACGCCACTATTGGCTTGTCATTTGTGGGTTGTGGGGGTGAAGGATCGGGTGRAGRTAGTTGCTCAAASATTGTTGGCTATGGTCAAAGTCCGGATCTTGGAGTTTGAGMTGSCCACTCTYTTCACCTCCCMTCCCTTCTCTCTCCCTAGAGACCCACTCCTTCATCTTTACAACCACACTCGTTCATCCTCGACCCACTCCTCCATCTTCCTCGACCCACACCAGCCGCAAGCTCRACTCCTTCCATGGCGGYARCCTCTCAAAGATTGCATCTTTCGGCGACTWGGGTTTCGCCGTCTGTGGCCCAATCGGGCGGTTAAAGCCTTGCACACYGCCTTCCTTGTCCTCATAGAAAGAATGAGGGGCCGCAAAAAGATTCAAATGGAGTTGATTGAGAGTCAACATGCACGGCAWGTCTCTTTCTCCAAACGCAGATCCAGTCTCTTCAAAAACGCTAGTGAGCTTTGCACCATGTGTGCTGTTCAGGTTTTACTGGTTATCTTCTCACTTGGAAGGAAGCCCTTTTCTTTTGGCCACCCTTCCGTTCATTCGGTACTTAACAGGTTTCATCAGTTTCAGAACCCTGATGCCAGTACCAATCAAAACGAGGCKACAAAAGAACCAGTTATGCAAGGTCTTAACGACAGCTTCTCTCATTTACTTGAACAAGTGAAATTTGAGCAGAAAAGGGGAAAGAAACTGAACAGGAAAAYAATGGAGCATTCGGGGCCTGATTGGTTAAAAGCACCAATGGATAGCCTCAATCTCGAGGAGTTACGCAAGGTCAAGGAAACTCTTGTCGATGTAAAAAAGAAGATAAAAAAGCAARGGGATGAGCTTCTAGCGGAACCTCTTGCATCCTCAGCCAATAATTCTATAGAGTTGTTTCATTGTCCTGAAACTAACCTAGTTGGAGACATTTCTTCTGTTCATCCTCAAGGCTCATTAACTTTTAGGGAGGAAGAGTGA

>MdMADS113_MDP0000251651
GATAACATTGTTCTTCAGAGTTCAGGATCATTATCTACACCACAAGAAGCTGATGGGATTGCCTCTACAGCGAGTGAAAAGCATGATCATGTTGATTCTGGTCTTCATGATCCAAAGTCTTCTTCTGAGAGAAAGGACAATTCCAATGCTAAGCCTTATGCATCTGAGACTGATGCAAAACGTGCTAAACAGCAATTTGCTCAACGTTCACGGGTTCGGAAACTTCAGTACATAGCAGAGCTGGAGAGGAATGCMGAAGGGACTGAAGTTTCGGCTGAGCTTGAGTTTCTCAACCAGCAGAATATGATTCTGAGCATGGAGAACAAAGCCCTCAAGCAGCGCTTAGAAAGTATAGGACAGGAGCAGCTTATCAAATACTACAAACACAGTCCATCACATAAAACTGAAATGATCACAATGTGGAACAAGAATTGTTGGAGAGGGAGATTGGGAGGCTACGAGTCTTGTATCAGCAAAACAGCAGCAGCACAACAGCAACAGCAACAGCAGCAACCTTCTTCWAGCCATAGACGCTCTAACAGCAGAGACCTWGATTCCCAATTTGCAAACCTGTCTTTGAAACACAAGGATGCAAATGCAGTTAACGACTCTCAAAATTTAGAATTCATGAGATTAATTTCACAGAAGAAGAAGATGCTGGCTCCTTCAAGAAGAAGCTTGGAACTCATTCCCAACGAGACTGCTCGAAAGATGGCCTTTCAGAAGAGAAAGAAGAGCGTCTACAAGAAGGCCAACGAGCTCTCCAAACTTTGTGACATTGATGTGGCCTTGGTTGTCTACGAAGCTGATCAAAAGAAGGGAATTAGGCCAGTTCAGCCGGAGACGTGGCCGCAAGATCCGGCTGAGTTCAATCGCATTCTCAGCAGGTACAAGGCTTCCAAGGATGCTGCTGCCCCCGGTTTCCTAAAGAGAAGCTTCAGTTTGTCTGATTTTTATGAGGCCAAGAAGAAGAAAGATGTTGACAGTGATGATGGAAATGGTGGTGATGACAGTGATGGTGATGATGGCAATGACAACGATGACGATCATGTTGATCCCAAGGTTCAAAAAAGGGGCAATAAGCAGATTTCCAAGGACAAGTACCGAACATGGGATGCTCGAATTGACCTTTTTTCAGAAGATGAATTGATTAAACTCATTGCTTCACTCGAAGCCAAGATACAGGCCTCGACACTGGAGATTCATTCCATGGAAAGATATTCGGCAAAACAAAATCAAAATTTCTACCGAACTCACTCAAGCTCAAGCAAAATACCACAACACTTGAAGCCTGCGAATTTTGATGTGCAGAAGCCCCCCTCTCATGACCCTGTAAACACATTTATTCACGACACATTAGGCAAAAAAGTTACTCATGAATTGGCCCAATGGGGTGGTTTTAATAAGAATCCGGTGAACACTACTACTACTACTCCTACTACTTCAGTCATGCAGTCAAAGAATCCGATGAATACTTCTACTACTTGTACAACTACTAGCAATTCCGCTATTCAATCAAAGTCTTCCCCGTCTGTGAAATGTCCAATGCTTCCAAGTGCATGGATTTCAATCTCACAATCACAGAAGACCTAA

>MdMADS114_MDP0000185853
ATGGTGGCTCCTACGAGAAGAAGCTTGGAACTCATTCCCAACGAGACTGCTCGAAAGATGGCATTTCGGAAGCGAAAGAAGAGCGTTTACAAGAAGGCCGACGAGCTCTCCAAACTTTGTGATATCGATGTGGCCTTGGTTGTCTATGAAGCTGACCAAAGGAAGGGGATTAGGCCAGTTCAGCCGGAGACGTGGCCGCAAGATCCAGTTGAATTCAATCGCATTCTCGGCAGGTACAAGGCTTCCAAGGATGCTGCTGCCCCCGGTTTCCTAAAGAGAAGCTTCAGTTTGTCTGATTTTTATGAGGCCAAGATGAAGAAAGATGCTGACGGTGATGACGGTGATCACAGTGATGGTGATGATGGTGGTGATGATGGTGATGGCGATGATGGTGATGATGATGATCATGTGGATCCCAAGCTTCAAAAACTGGGCAATAAGCACATTTCCGAGAATAAGTACCCAACATGGGATGCTCGAATTGACCTATTTTCAGAAGATGAATTGATTAAACTCATTGCTTCACTCGAAGCCAAGATACAAGCATCAACACTGAAGATTGATTCCATGGAAAGATATCATGCTGTGAAACAAAATCAAAATTTATCCCGAACTCACTCAAGCTCAAGCAAAACACTGCAACGCTTGAACCCTGCGTATTTTGATGTGCAGATGCCCCCCTCTCAGGACCCTGTAAATCCATTTATTCACAATGCATTAGGCCAAAAAGTTACTCATGAATTGGCCCAATGGGGTGGTTTTAATAAGAATCCGGTGAATTCTACTACTACTAGTACTACTACGTCAGTCATGGAATCGAAGAATCCAATGAATACTACTTCTACTACTAGTACTTCAGCCATGGAATTGAAGCCTCCATTGCTTGTGAAATGTCCAATGCTGCCAAGTGCGTGGATTTTGAACTCAGAATTACAGAAGAAGATTTAA

>MdMADS119_MDP0000221590
[truncated: 537,325 more chars]
