# Supplementary material for: Phylogenomics of MADS-Box Genes in Plants — Two Opposing Life Styles in One Gene Family
Source: Biology (Basel). 2013 Sep 12;2(3):1150–64. doi: 10.3390/biology2031150 (PMC3960868; doi:10.3390/biology2031150)
Supplement: Supplementary File 1 — Supplementary (ZIP, 8248 KB) [file biology-02-01150-s001.zip › supplementary/TypeII.fa]

>AT1G18750_AGL65_MIKCS
ATGGGAAGGGTTAAGTTGAAGATTAAAAGACTTGAGAGCACAAGCAACAGGCAAGTTACATACACGAAGAGAAAAAATGGGATTTTGAAGAAAGCCAAAG
AGTTATCGATTTTGTGTGATATTGATATTGTCCTTCTTATGTTTTCCCCTACCGGAAGAGCTACTGCTTTCCATGGAGAACACAGTTGCATTGAAGAGGT
TATTTCCAAGTTTGCGCAATTAACTCCACAAGAAAGGACAAAAAGGAAACTGGAGAGCCTTGAAGCATTGAAGAAAACTTTTAAGAAACTGGATCATGAT
GTAAATATACATGACTTTTTAGGAGCAAGGAATCAAACTATTGAGGGTCTAAGTAACCAAGTAGCCATTTACCAAGCTCAGCTAATGGAGTGTCATAGGA
GGTTGAGTTGTTGGACGAACATCGATAGAATAGAAAACACTGAGCACCTCGATTTATTGGAAGAATCATTGAGGAAATCCATTGAAAGAATCCAGATTCA
CAAGGAACATTACAGAAAGAACCAACTCTTGCCAATAGAATGTGCAACAACACAGTTTCACAGCGGGATACAGTTGCCTATGGCGATGGGAGGTAATAGT
AGTATGCAAGAAGCTCACTCCATGTCTTGGCTTCCTGATAATGATCACCAGCAAACAATCTTACCTGGTGATTCCAGTTTTCTTCCCCATAGAGAGATGG
ATGGTTCGATTCCCGTTTACTCAAGCTGCTTCTTTGAGTCTACGAAACCAGAAGATCAGATATGCAGCAACCCGGGACAACAGTTTGAGCAGTTAGAACA
ACAAGGAAACGGTTGTTTGGGGTTACAACAACTTGGAGAGGAATATTCATATCCTACACCGTTTGGTACTACTTTGGGAATGGAAGAAGATCAAGAGAAA
AAGATAAAATCTGAAATGGAATTGAACAACTTGCAACAACAGCAACAGCAACAACAACAACAACAACAACAAGATCCTTCAATGTATGATCCCATGGCTA
ATAATAATGGTGGCTGCTTTCAGATTCCTCATGATCAGTCCATGTTTGTCAATGATCATCATCATCATCATCACCACCATCATCAAAATTGGGTTCCAGA
TTCAATGTTTGGTCAGACTTCTTACAACCAGGTTTGTGTGTTCACACCTCCATTGGAACTATCTAGGTAG

>AT1G22130_AGL104_MIKCS
ATGGGTCGGGTGAAATTAGAAATCAAGAGAATAGAGAACACAACGAATCGACAAGTTACGTTTTCAAAACGTAGAAATGGTTTGATTAAGAAAGCTTATG
AATTGTCGATTCTTTGTGATATCGACATTGCTCTTATCATGTTCTCTCCTTCTGATCGCCTTAGCCTTTTCTCCGGAAAAACTCGGATTGAAGACGTTTT
TTCAAGATTCATCAATCTTCCTAAACAAGAACGAGAGAGTGCTCTATACTTTCCTGACCAGAATAGACGCCCAGATATTCAAAACAAAGAGTGTCTACTA
AGGATTCTGCAGCAACTCAAGACTGAAAATGACATCGCTCTTCAAGTCACGAACCCTGCAGCTATCAACTCTGACGTCGAGGAACTTGAGCATGAAGTTT
GTAGGTTACAACAACAACTCCAAATGGCAGAAGAAGAACTAAGGAGATACGAACCGGATCCAATAAGATTCACGACCATGGAGGAATACGAAGTTTCTGA
GAAGCAACTTCTCGACACTCTAACACATGTTGTCCAACGGCGAGACCATCTCATGAGCAACCATTTATCTTCGTATGAAGCATCTACTATGCAACCAAAC
ATTGGTGGTCCTTTTGTAAATGACGTCGTTGAAGGTTGGCTACCTGAAAATGGGACCAATCAAACCCATTTGTTTGATGCATCGGCCCATTCTAACCAAC
TCAGAGAATTATCATCGGCAATGTATGAACCATTGTTGCAAGGAAGTAGCTCAAGCTCGAACCAAAACAACATGAGTGAATGCCACGTGACGAACCACAA
TGGTGAAATGTTCCCTGAGTGGGCTCAGGCGTATTCATCCTCGGCCTTATTCGCTTCTATGCAGCAACAGCATGAAGGTGTGGGTCCCAGTATAGAAGAG
ATGATGCCAGCTCAGCAGAGTGATATTCCGGGAGTGACGGCGGAGACACAAGTTGATCATGAAGTCTCCGACTATGAAACAAAGGTTCCTCAACTCAGTA
GCCAATAA

>AT1G24260_SEP3_AGL2
ATGGGAAGAGGGAGAGTAGAATTGAAGAGGATAGAGAACAAGATCAATAGGCAAGTGACGTTTGCAAAGAGAAGGAATGGTCTTTTGAAGAAAGCATACG
AGCTTTCAGTTCTATGTGATGCAGAAGTTGCTCTCATCATCTTCTCAAATAGAGGAAAGCTGTACGAGTTTTGCAGTAGTTCGAGCATGCTTCGGACACT
GGAGAGGTACCAAAAGTGTAACTATGGAGCACCAGAACCCAATGTGCCTTCAAGAGAGGCCTTAGCAGTTGAACTTAGTAGCCAGCAGGAGTATCTCAAG
CTTAAGGAGCGTTATGACGCCTTACAGAGAACCCAAAGGAATCTGTTGGGAGAAGATCTTGGACCTCTAAGTACAAAGGAGCTTGAGTCACTTGAGAGAC
AGCTTGATTCTTCCTTGAAGCAGATCAGAGCTCTCAGGACACAGTTTATGCTTGACCAGCTCAACGATCTTCAGAGTAAGGAACGCATGCTGACTGAGAC
AAATAAAACTCTAAGACTAAGGTTAGCTGATGGGTATCAGATGCCACTCCAGCTGAACCCTAACCAAGAAGAGGTTGATCACTACGGTCGTCATCATCAT
CAACAACAACAACACTCCCAAGCTTTCTTCCAGCCTTTGGAATGTGAACCCATTCTTCAGATCGGGTATCAGGGGCAACAAGATGGAATGGGAGCAGGAC
CAAGTGTGAATAATTACATGTTGGGTTGGTTACCTTATGACACCAACTCTATTTGA

>AT1G26310_CAL_SQUA
ATGGGAAGGGGTAGGGTTGAATTGAAGAGGATAGAGAACAAGATCAATAGACAAGTGACATTCTCGAAAAGAAGAACTGGTCTTTTGAAGAAAGCTCAGG
AGATCTCTGTTCTTTGTGATGCCGAGGTTTCCCTTATTGTCTTCTCCCATAAGGGCAAATTGTTCGAGTACTCCTCTGAATCTTGCATGGAGAAGGTACT
AGAACGCTACGAGAGGTATTCTTACGCCGAGAGACAGCTGATTGCACCTGACTCTCACGTTAATGCACAGACGAACTGGTCAATGGAGTATAGCAGGCTT
AAGGCCAAGATTGAGCTTTTGGAGAGAAACCAAAGGCATTATCTGGGAGAAGAGTTGGAACCAATGAGCCTCAAGGATCTCCAAAATCTGGAGCAGCAGC
TTGAGACTGCTCTTAAGCACATTCGCTCCAGAAAAAATCAACTCATGAATGAGTCCCTCAACCACCTCCAAAGAAAGGAGAAGGAGATACAGGAGGAAAA
CAGCATGCTTACCAAACAGATAAAGGAGAGGGAAAACATCCTAAGGACAAAACAAACCCAATGTGAGCAGCTGAACCGCAGCGTCGACGATGTACCACAG
CCACAACCATTTCAACACCCCCATCTTTACATGATCGCTCATCAGACTTCTCCTTTCCTAAATATGGGTGGTTTGTACCAAGAAGAAGACCAAACGGCGA
TGAGGAGGAACAATCTGGATCTGACTCTTGAACCCATTTACAATTACCTTGGCTGTTACGCCGCTTGA

>AT1G31140_GOA_Bsister
ATGAGGAAAGGTAAGAGAGTGATAAAAAAGATAGAGGAGAAAATAAAGAGACAAGTGACATTCGCAAAGAGAAAGAAGAGTCTAATCAAGAAGGCATATG
AACTCTCTGTTCTCTGCGATGTCCACCTTGGTCTCATCATCTTCTCTCACTCCAACAGGCTCTACGATTTCTGCTCCAACTCTACCAGCATGGAGAATCT
CATCATGAGATACCAAAAGGAAAAAGAAGGTCAAACCACTGCAGAACACAGTTTCCACTCGTGTTCAGATTGCGTGAAGACGAAGGAATCAATGATGAGA
GAGATAGAGAATCTTAAGCTGAATCTTCAATTGTACGACGGACATGGCTTGAATCTCTTGACCTACGACGAGCTCCTTTCTTTTGAGCTCCATCTCGAAT
CTTCTCTACAACATGCTCGAGCTCGCAAGTCTGAGTTCATGCATCAGCAGCAGCAGCAACAAACAGATCAAAAGCTTAAGGGAAAAGAAAAGGGTCAAGG
AAGCTCTTGGGAGCAGCTGATGTGGCAAGCAGAGAGACAGATGATGACGTGTCAAAGACAAAAAGATCCTGCGCCGGCGAATGAAGGAGGAGTTCCTTTT
TTACGGTGGGGAACAACCCACCGACGTTCTTCACCTCCTTAA

>AT1G69120_AP1_SQUA
ATGGGAAGGGGTAGGGTTCAATTGAAGAGGATAGAGAACAAGATCAATAGACAAGTGACATTCTCGAAAAGAAGAGCTGGTCTTTTGAAGAAAGCTCATG
AGATCTCTGTTCTCTGTGATGCTGAAGTTGCTCTTGTTGTCTTCTCCCATAAGGGAAAACTCTTCGAATACTCCACTGATTCTTGTATGGAGAAGATACT
TGAACGCTATGAGAGGTACTCTTACGCCGAAAGACAGCTTATTGCACCTGAGTCCGACGTCAATACAAACTGGTCGATGGAGTATAACAGGCTTAAGGCT
AAGATTGAGCTTTTGGAGAGAAACCAGAGGCATTATCTTGGGGAAGACTTGCAAGCAATGAGCCCTAAAGAGCTTCAGAATCTGGAGCAGCAGCTTGACA
CTGCTCTTAAGCACATCCGCACTAGAAAAAACCAACTTATGTACGAGTCCATCAATGAGCTCCAAAAAAAGGAGAAGGCCATACAGGAGCAAAACAGCAT
GCTTTCTAAACAGATCAAGGAGAGGGAAAAAATTCTTAGGGCTCAACAGGAGCAGTGGGATCAGCAGAACCAAGGCCACAATATGCCTCCCCCTCTGCCA
CCGCAGCAGCACCAAATCCAGCATCCTTACATGCTCTCTCATCAGCCATCTCCTTTTCTCAACATGGGTGGTCTGTATCAAGAAGATGATCCTATGGCAA
TGAGGAGGAATGATCTCGAACTGACTCTTGAACCCGTTTACAACTGCAACCTTGGCTGCTTCGCCGCATGA

>AT1G69540_AGL94_MIKCS
ATGGGTAGAGTGAAGCTAAAGATAAAGAAACTACAGAACATGAATGGACGTCAATGTACGTATACGAAAAGGAGACATGGGATTATGAAAAAGGCTAAGG
AGTTATCGATCTTATGCGACATAGATGTTGTGCTTCTCATGTTTTCTCCCATGGGAAAGGCTTCAATTTGCATAGGCAAACACAGCATTGGAGAAGTCAT
TGCTAAGTTTGCTCAACTCTCTCCTCAAGAAAGAGCAAAGAGGAAGTTGGAAAACCTTGAAGCCTTGAGGAAAACTTTCATGAAAGCTAACCACGATATA
GATATATCAAAGTTTCTAGACAGAATTAGTACACCAACAGTTGAGGTGCTTAGCGAAAAAATCAGGTTTCTGCAAACACAATTATCAGATATACACACAC
GACTAAGCTACTGGACCGATGTAGATAATATCGACAGCGTAGATGTTTTGCAGCAACTAGAACATTCACTAAGACAATCTCTGGCTCAAATCTATGGTCG
TAAGGCGAGCATGCCGCAACGTCAGCAGCAACAACTTATGTCCTCACAATGCAAAAACCAGTTGCAGACTGAAATAGATATAGATTTCGGAATGGAGATG
GAGCAACAACTTGAGAATTTCTCATGGGTTCGTACCGATGAAAACATGAATGTTCCTATAGAAGAAGAAGACCCTAATCTGCAGCTTCATCACATGTACA
AGGACATAACGTGTTCTGCAAGTTCAGCTCTTGGAAATTACTCAGGACTCTTTAGTAAAAGCTCAGATATCTTACAAAAACTAGAAACCGGTAGCATTCC
CGGGACATCGGCTGATCCGAACCAACAATTCAGCAATCTCAGTTTCTTAAATGATCAAAAGCTTAAGCAACTAGCTGAGTGGAATCTATTAGGCAGTCCT
GCGGATTACTACGTTAGCCAGATCTTGGAAGCTTCTTATAAGCCTCAGATTGGAGGAAAAAACAACGGCGCTTCTTCTGAAACATTACCTTATGTTGCGG
TCTTCGATGATCCTCTATATTTTTGGCCAAACTGA

>AT1G71692_AGL12
ATGGCTCGTGGAAAGATTCAGCTTAAGAGGATTGAGAACCCGGTTCACAGACAAGTGACTTTTTGCAAGAGGAGAACTGGTCTTCTCAAGAAGGCTAAGG
AGCTCTCTGTGCTCTGTGATGCCGAGATCGGTGTTGTGATCTTCTCTCCTCAGGGCAAGCTCTTTGAGCTCGCTACTAAAGGAACAATGGAGGGAATGAT
TGATAAGTACATGAAGTGTACTGGTGGTGGTCGTGGTTCTTCTTCTGCTACTTTTACTGCTCAAGAACAACTTCAACCACCAAATCTTGATCCGAAAGAT
GAGATCAACGTGCTTAAGCAAGAGATTGAGATGCTTCAGAAAGGGATAAGCTATATGTTTGGAGGAGGAGATGGGGCTATGAATCTTGAAGAACTTCTTT
TGCTTGAGAAGCATCTTGAGTATTGGATTTCTCAGATTCGCTCTGCTAAGATGGATGTTATGCTTCAAGAAATTCAGTCATTGAGGAACAAGGAAGGAGT
CCTCAAAAACACCAACAAGTATCTCCTCGAAAAGATAGAGGAAAACAACAATAGCATATTAGATGCTAACTTCGCAGTCATGGAGACAAACTATTCCTAT
CCGCTAACAATGCCAAGTGAAATATTTCAGTTCTAG

>AT1G77080_MAF1_FLM_AGL27_FLC
ATGGGAAGAAGAAAAATCGAGATCAAGCGAATCGAGAACAAAAGCAGTCGACAAGTCACTTTCTCCAAACGACGCAATGGTCTCATCGACAAAGCTCGAC
AACTTTCGATTCTCTGTGAATCCTCCGTCGCTGTTGTCGTCGTATCTGCCTCCGGAAAACTCTATGACTCTTCCTCCGGTGACGACATTTCCAAGATCAT
TGATCGTTATGAAATACAACATGCTGATGAACTTAGAGCCTTAGATCTTGAAGAAAAAATTCAGAATTATCTTCCACACAAGGAGTTACTAGAAACAGTC
CAAAGCAAGCTTGAAGAACCAAATGTCGATAATGTAAGTGTAGATTCTCTAATTTCTCTGGAGGAACAACTTGAGACTGCTCTGTCCGTAAGTAGAGCTA
GGAAGGCAGAACTGATGATGGAGTATATCGAGTCCCTTAAAGAAAAGGAGAAATTGCTGAGAGAAGAGAACCAGGTTCTGGCTAGCCAGATGGGAAAGAA
TACGTTGCTGGCAACAGATGATGAGAGAGGAATGTTTCCGGGAAGTAGCTCCGGCAACAAAATACCGGAGACTCTCCCGCTGCTCAATTAG

>AT1G77950_AGL67_MIKCS
ATGGGTCGGGTTAAATTGGAGTTAAAGCGTATAGAGAAGAGCACGAACCGACAAATTACGTTCTCAAAACGTAAAAAAGGTTTAATAAAAAAGGCTTATG
AATTGTCAACACTTTGTGACATCGATCTTGCCCTCCTCATGTTCTCTCCCTCTGATCGACTATGTCTCTTTTCCGGTCAAACAAGGATCGAGGACGTTTT
GGCGAGGTACATCAATCTTCCTGATCAAGAAAGAGAAAACGCCATAGTTTTCCCTGATCAGAGCAAGCGCCAAGGTATCCAAAACAAAGAGTATTTGTTA
AGGACTTTGGAAAAACTCAAAATTGAGGATGACATGGCTCTCCAAATCAACGAACCTCGTCCAGAAGCCACCAACTCCAATGTCGAGGAACTTGAGCAAG
AAGTTTGTAGATTACAACAACAGCTTCAGATATCAGAGGAAGAACTCAGGAAATTCGAACCAGATCCAATGAGGCTAACATCAATGGAGGAGATTGAAGC
ATGTGAAGCTAACCTCATCAATACGTTGACACGTGTCGTCCAGAGAAGGGAACATTTGTTGAGAAAGTCCTGCGAAGCACAAAGTAACCAACAAAGCATG
GACGGGATCCTTCTAAATGACATCGTCGAGGATTGGGGACCTGAGCCCGAGCCCAAACAAGCCCATATGATAGCTAATTCGGCCCATCATTCAAATCAGC
CAAGCTATGATTTACTCTTACGCAGGAGTAATTCGAGTTCGAACCAAAATCCAAAATGA

>AT1G77980_AGL66_MIKCS
ATGGGTCGAGTGAAATTGGAGATAAAACGAATAGAAAACACAACGAATCGACAAGTTACATTCTCCAAAAGACGAAATGGTCTTATAAAGAAAGCTTATG
AATTGTCCATTCTTTGTGACATCGACATTGCTCTCCTCATGTTCTCTCCCTCTGATCGCCTTAGCCTCTTTTCGGGCAAAACAAGGATTGAAGACGTTTT
CTCTAGATACATCAATCTTTCTGATCAAGAACGAGAGAATGCTCTAGTATTCCCCGATCAAAGTCGACGCCCAGATTTCCAGAGCAAAGAGTATCTACTC
CGGACTTTGCAGCAACTCAAGGCTGAGAATGATATTGCTCTTCAACTTACCAACCCTACAGCTATCAACTCCGACGTCGAGGAACTTGAGCATGAAGTTT
ATAAGTTACAACAACAACTTCTCATGGCAGAGGAAGAACTAAGGAAATACGAACCAGATCCAATCAGGTTTACAACAATGGAAGAGTACGAAACTTGTGA
GAAGCAGCTCATGGACACCTTAACACGTGTCAATCAACGACGGGAACATATATTGAGTCAAGACCAATTATCTTCATATGAAGCATCTGCTTTACAACAA
CAGCAAAGCATGGGTGGGCCTTTTGGAAACGACGTCGTTGGAGGATGGCTGACTGAAAATGGGCCTAACGAAGCCCATTTATTCGACGCATCGGCACATT
CAGCAATGTATGAAACTTTATTGCAAGGAAGTAGCTCAAGCTCGAACCAAAACAACATTATGGGTGAATCCAATGTGTCAAATCATAACGGTGACATGTT
TCAAGAATGGGCCCAAGCCTATAATTCTACTACGGCCCATAACCCTTCGACTCTATTTCCTCCTATGCAGCATCAGCATGGACTGGTGGTTGATCCCAAT
ATAGAAGAAATTGAAATACCGGTTATGAAGAAGGATGCACAAGCAGACCACGAGGTCTCCGACTATGATATAAGAATGCCTCAGCTCAGTAGCCAATAA

>AT2G03060_AGL30_MIKCS
ATGGGAAGGGTAAAATTGAAGATAAAGAAGTTAGAGAACACAAATGGACGCCAATCTACATTTGCTAAAAGGAAAAATGGGATCTTGAAAAAGGCTAATG
AGCTATCTATTCTTTGTGACATTGATATTGTTCTTCTTATGTTCTCTCCTACTGGCAAGGCTGCAATATGTTGCGGTACACGAAGTAGCATGGAAGAGGT
GATTGCTAAGTTTTCTCAAGTAACACCGCAGGAAAGAACGAAAAGGAAGTTCGAGAGTCTTGAAAACTTGAAGAAAACTTTCCAAAAGTTGGATCACGAT
GTAAATATACGCGAATTTATAGCCTCAAGTAATTCAACAGTAGAGGACTTGAGTACTCAAGCAAGGATTCTGCAGGCTCGGATTTCTGAGATACATGGAA
GATTAAGTTATTGGACGGAACCAGATAAGATTAACAATGTTGAACACTTGGGACAGCTCGAAATTTCGATTAGGCAATCCCTTGATCAATTGCGTGCACA
CAAGGAACATTTTGGGCAGCAGCAACAGGCAATGCAAATAGAAAACGCAAACTTTGTTAAGGATTGGTCAACATGCTCGATGCAAGATGGGATTCAGATT
CCTTTAGAACAACAGCTTCAATCTATGTCATGGATTCTTAATAGCAACACCACCAACATTGTCACCGAGGAACACAATTCAATCCCGCAGAGGGAAGTCG
AGTGCTCAGCGAGTTCTTCATTCGGGAGCTATCCAGGCTACTTTGGAACAGGGAAATCTCCTGAAATGACAATTCCGGGTCAAGAAACAAGCTTTCTTGA
TGAACTAAACACCGGACAGCTGAAACAGGACACAAGCTCGCAGCAGCAGTTCACTAATAATAATAATATCACAGCATACAATCCCAATCTTCACAATGAT
ATGAATCATCACCAAACGTTGCCTCCTCCTCCTCTTCCTCTTACTCTTCCGCATGCTCAGGTGTATATTCCAATGAATCAGAGAGAGTATCATATGAATG
GATTCTTTGAAGCACCACCACCTGATTCTTCTGCTTACAACGACAACACCAACCAAACCAGGTTTGGTTCTAGCAGCAGCTCCTTGCCTTGCTCAATCTC
AATGTTCGACGAATACTTGTTTTCCCAGGTAACCAAAACAAAACTTTCTCAGAGATTCTAA

>AT2G03710_SEP4_AGL3_AGL2
ATGGGAAGAGGGAAAGTTGAGCTGAAGAGGATAGAGAACAAGATCAATAGACAAGTTACTTTTGCAAAGAGAAGAAATGGTTTGCTCAAGAAGGCTTATG
AGCTTTCTGTCCTTTGTGATGCTGAGATTGCTCTTCTCATTTTCTCTAACCGTGGCAAGCTCTACGAATTCTGCAGCAGCCCTAGTGGTATGGCGAGGAC
GGTTGATAAGTATAGAAAACATAGTTATGCAACAATGGATCCAAATCAATCAGCTAAAGACTTGCAGGATAAGTATCAAGACTACTTGAAGCTTAAATCA
AGAGTTGAGATCCTTCAACATTCACAAAGGCATTTGCTAGGTGAAGAGCTATCCGAGATGGATGTGAATGAGCTTGAGCATCTCGAACGCCAAGTAGATG
CATCACTAAGACAAATAAGATCTACCAAGGCTCGGTCTATGCTTGATCAACTATCTGACCTCAAAACTAAGGAGGAAATGTTATTGGAAACCAATAGAGA
TCTTAGGAGAAAGTTGGAGGACAGTGATGCAGCACTTACTCAATCGTTTTGGGGAAGTTCTGCTGCAGAACAACAACAACAACATCAACAACAGCAACAA
GGCATGAGCTCTTATCAATCAAACCCTCCAATTCAGGAAGCAGGTTTCTTCAAGCCTCTACAAGGCAATGTAGCATTGCAAATGAGCAGTCATTACAATC
ACAATCCTGCAAATGCAACCAACTCTGCAACAACATCACAGAATGTTAATGGATTCTTCCCTGGATGGATGGTCTGA

>AT2G14210_ANR1_AGL44_AGL17
ATGGGGAGAGGGAAGATAGTTATACGAAGGATCGATAACTCTACAAGTAGACAAGTGACTTTCTCCAAGAGAAGGAGTGGTTTGCTTAAGAAAGCTAAAG
AGTTATCGATCCTTTGTGATGCAGAAGTTGGTGTTATCATATTCTCTAGCACCGGAAAGCTCTACGACTACGCAAGCAATTCAAGTATGAAAACAATCAT
TGAGCGGTACAACAGAGTAAAAGAGGAGCAGCATCAACTTCTGAATCATGCCTCAGAGATAAAGTTTTGGCAAAGAGAGGTTGCAAGTTTGCAGCAGCAG
CTCCAATATCTACAAGAATGCCACAGGAAACTAGTGGGAGAGGAACTTTCTGGAATGAATGCTAACGACCTACAAAACCTTGAAGACCAGCTAGTAACAA
GTCTAAAAGGTGTTCGTCTCAAAAAGGATCAACTTATGACAAATGAAATCAGAGAACTTAATCGTAAGGGACAAATCATCCAAAAAGAGAATCACGAGCT
ACAAAATATTGTAGATATAATGCGTAAGGAAAATATTAAATTGCAAAAGAAGGTTCATGGAAGAACAAATGCGATTGAAGGCAATTCAAGTGTAGATCCA
ATAAGCAATGGAACCACAACATATGCACCACCGCAACTTCAACTCATACAACTACAACCAGCTCCTAGAGAAAAATCAATCAGACTAGGGCTACAACTTT
CCTAG

>AT2G22540_SVP_AGL22_StMADS11
ATGGCGAGAGAAAAGATTCAGATCAGGAAGATCGACAACGCAACGGCGAGACAAGTGACGTTTTCGAAACGAAGAAGAGGGCTTTTCAAGAAAGCTGAAG
AACTCTCCGTTCTCTGCGACGCCGATGTCGCTCTCATCATCTTCTCTTCCACCGGAAAACTGTTCGAGTTCTGTAGCTCCAGCATGAAGGAAGTCCTAGA
GAGGCATAACTTGCAGTCAAAGAACTTGGAGAAGCTTGATCAGCCATCTCTTGAGTTACAGCTGGTTGAGAACAGTGATCACGCCCGAATGAGTAAAGAA
ATTGCGGACAAGAGCCACCGACTAAGGCAAATGAGAGGAGAGGAACTTCAAGGACTTGACATTGAAGAGCTTCAGCAGCTAGAGAAGGCCCTTGAAACTG
GTTTGACGCGTGTGATTGAAACAAAGAGTGACAAGATTATGAGTGAGATCAGCGAACTTCAGAAAAAGGGAATGCAATTGATGGATGAGAACAAGCGGTT
GAGGCAGCAAGGAACGCAACTAACGGAAGAGAACGAGCGACTTGGCATGCAAATATGTAACAATGTGCATGCACACGGTGGTGCTGAATCGGAGAACGCT
GCTGTGTACGAGGAAGGACAGTCGTCGGAGTCTATTACTAACGCCGGAAACTCTACCGGAGCGCCTGTTGACTCCGAGAGCTCCGACACTTCCCTTAGGC
TCGGCTTACCGTATGGTGGTTAG

>AT2G22630_AGL17
ATGGGGAGAGGGAAGATTGTGATCCAGAAGATCGATGATTCCACGAGTAGACAAGTCACTTTCTCCAAAAGAAGAAAGGGTCTCATCAAGAAAGCTAAAG
AACTTGCTATTCTCTGCGACGCCGAGGTCTGTCTCATCATTTTCTCCAACACTGACAAGCTCTATGACTTTGCCAGCTCCAGTGTGAAATCTACTATTGA
ACGATTCAATACGGCTAAGATGGAGGAGCAAGAACTAATGAACCCTGCATCAGAAGTTAAGTTTTGGCAGAGAGAGGCTGAAACTCTAAGGCAAGAATTG
CACTCATTGCAAGAAAATTATCGGCAACTAACGGGAGTGGAATTAAATGGTTTGAGCGTTAAGGAGTTACAAAACATAGAGAGTCAACTTGAAATGAGTT
TACGTGGAATTCGTATGAAAAGGGAACAAATTTTGACCAATGAAATTAAAGAGCTAACCAGAAAGAGGAATCTTGTTCATCATGAAAACCTCGAATTGTC
GAGAAAAGTACAAAGGATTCATCAAGAAAATGTCGAACTATACAAGAAGGCTTATGGAACGTCGAACACAAATGGATTGGGACATCATGAGCTAGTAGAT
GCAGTTTATGAATCCCATGCACAGGTTAGGCTGCAGCTAAGCCAGCCTGAGCAGTCCCATTATAAGACATCTTCAAACAGCTAA

>AT2G26320_AGL33_MIKCS
ATGAAGAGAACAATCAAAAATAAAAATAAACAAATAGTTAAAGAAAATATGGGGAGGAAAAAACTAAAATTGAAGAGAATAGAGTCCCTAAAAGAGAGAA
GTAGCAAATTTTCAAAACGTAAAAAAGGTCTTTTTAAAAAGGCAGAAGAAGTAGCATTGTTATGCGACTCGGATATAATGTTAATTGTTGTTTCTCCCAC
CGAGAAGCCTACAGTTTTTAACACTCGTTCTAGATCATTCCATACAATCCTTGAGAGGTTTTGCATGCTTTCATTACAAGAACGGGAAGAGAGGTGTGAT
CTTTCATATTTTTATATAATTATTACATAA

>AT2G42830_SHP2_AGL5_AG
ATGGAGGGTGGTGCGAGTAATGAAGTAGCAGAGAGCAGCAAGAAGATAGGGAGAGGGAAGATAGAGATAAAGAGGATAGAGAACACTACGAATCGTCAAG
TCACTTTCTGCAAACGACGCAATGGTTTACTCAAGAAAGCTTATGAGCTCTCTGTCTTGTGTGACGCTGAGGTTGCTCTTGTCATCTTCTCCACTCGAGG
CCGTCTCTACGAGTACGCCAACAACAGTGTGAGAGGAACAATAGAAAGGTACAAGAAAGCTTGCTCCGACGCCGTTAACCCTCCGACCATCACCGAAGCT
AATACTCAGTACTATCAGCAAGAGGCGTCTAAACTCCGGAGACAGATTCGGGACATTCAGAATTTGAACAGACACATTCTTGGTGAATCTCTTGGTTCCT
TGAACTTTAAGGAACTCAAGAACCTTGAAAGTAGGCTTGAGAAAGGAATCAGTCGTGTCCGATCCAAGAAGCACGAGATGTTAGTTGCAGAGATTGAATA
CATGCAAAAAAGGGTAAAAGAAATCGAGCTGCAAAACGATAACATGTATCTCCGCTCCAAGATTACTGAAAGAACAGGTCTACAGCAACAAGAATCGAGT
GTGATACATCAAGGGACAGTTTACGAGTCGGGTGTTACTTCTTCTCACCAGTCGGGGCAGTATAACCGGAATTATATTGCGGTTAACCTTCTTGAACCGA
ATCAGAATTCCTCCAACCAAGACCAACCACCTCTGCAACTTGTTTGA

>AT2G45650_AGL6
ATGGGAAGAGGGAGAGTGGAGATGAAGAGGATAGAGAACAAGATTAATAGACAAGTGACCTTCTCAAAAAGAAGAAACGGTTTGCTGAAGAAAGCTTATG
AGCTTTCTGTTCTTTGCGATGCCGAAGTTGCTCTCATCATCTTCTCAAGCCGTGGCAAGCTCTACGAGTTTGGTAGTGTTGGAATTGAAAGCACAATCGA
ACGGTATAATCGTTGTTACAACTGCTCTCTAAGCAATAATAAGCCTGAAGAGACTACACAGAGTTGGTGTCAGGAGGTGACAAAGCTTAAATCCAAATAC
GAATCTCTTGTTCGTACTAACAGGAATTTGCTTGGAGAAGATCTTGGAGAAATGGGTGTGAAGGAACTGCAAGCGCTCGAGAGGCAGCTCGAAGCCGCTC
TTACCGCGACTCGACAGCGCAAGACACAAGTTATGATGGAAGAAATGGAAGACCTTAGGAAAAAGGAGAGGCAACTAGGAGACATAAACAAACAACTCAA
GATTAAGTTTGAAACGGAAGGCCATGCTTTCAAAACCTTTCAAGACTTATGGGCAAACTCGGCGGCATCGGTGGCCGGGGATCCAAACAATTCTGAATTT
CCGGTAGAGCCTTCTCATCCTAATGTATTGGATTGCAACACCGAACCCTTTTTACAAATAGGGTTTCAACAACATTACTACGTGCAAGGTGAAGGGTCTT
CGGTATCAAAGAGTAACGTGGCAGGTGAGACTAATTTCGTCCAAGGTTGGGTTCTTTGA

>AT2G45660_AGL20_SOC1_TM3
ATGGTGAGGGGCAAAACTCAGATGAAGAGAATAGAGAATGCAACAAGCAGACAAGTGACTTTCTCCAAAAGAAGGAATGGTTTGTTGAAGAAAGCCTTTG
AGCTCTCAGTGCTTTGTGATGCTGAAGTTTCTCTTATCATCTTCTCTCCTAAAGGCAAACTTTATGAATTCGCCAGCTCCAATATGCAAGATACCATAGA
TCGTTATCTGAGGCATACTAAGGATCGAGTCAGCACCAAACCGGTTTCTGAAGAAAATATGCAGCATTTGAAATATGAAGCAGCAAACATGATGAAGAAA
ATTGAACAACTCGAAGCTTCTAAACGTAAACTCTTGGGAGAAGGCATAGGAACATGCTCAATCGAGGAGCTGCAACAGATTGAGCAACAGCTTGAGAAAA
GTGTCAAATGTATTCGAGCAAGAAAGACTCAAGTGTTTAAGGAACAAATTGAGCAGCTCAAGCAAAAGGAGAAAGCTCTAGCTGCAGAAAACGAGAAGCT
CTCTGAAAAGTGGGGATCTCATGAAAGCGAAGTTTGGTCAAATAAGAATCAAGAAAGTACTGGAAGAGGTGATGAAGAGAGTAGCCCAAGTTCTGAAGTA
GAGACGCAATTGTTCATTGGGTTACCTTGTTCTTCAAGAAAGTGA

>AT3G02310_SEP2_AGL4_AGL2
ATGGGAAGAGGAAGAGTAGAGCTCAAGAGGATAGAGAACAAAATCAACAGACAAGTGACGTTTGCTAAACGTAGAAATGGTTTGCTGAAAAAAGCTTATG
AGCTTTCTGTTCTCTGCGATGCTGAAGTCTCTCTCATCGTCTTCTCCAACCGTGGCAAGCTCTACGAGTTCTGCAGCACCTCCAACATGCTCAAGACACT
GGAAAGGTATCAGAAGTGTAGCTATGGCTCCATTGAAGTCAACAACAAACCTGCTAAAGAGCTTGAGAACAGCTACAGAGAGTACTTGAAGCTGAAAGGT
AGATATGAAAATCTGCAACGTCAGCAGAGAAATCTTCTTGGAGAGGATCTTGGACCTCTGAATTCAAAGGAGCTAGAGCAGCTTGAGCGTCAACTAGACG
GCTCTCTGAAGCAAGTTCGCTGCATCAAGACACAGTATATGCTTGACCAGCTCTCTGATCTTCAAGGTAAGGAGCATATCTTGCTTGATGCCAACAGAGC
TTTGTCAATGAAGCTGGAAGATATGATCGGCGTGAGACATCACCATATAGGAGGAGGATGGGAAGGTGGTGATCAACAGAATATTGCCTATGGACATCCT
CAGGCTCATTCTCAGGGACTATACCAATCTCTTGAATGTGATCCCACTTTGCAAATTGGATATAGCCATCCAGTGTGCTCAGAGCAAATGGCTGTGACGG
TGCAAGGTCAGTCCCAACAAGGAAACGGCTACATCCCTGGCTGGATGCTGTGA

>AT3G30260_AGL79_SQUA
ATGGGAAGAGGAAGGGTTCAGCTACGGCGGATCGAGAATAAGATAAGGAGACAAGTGACATTTTCAAAGCGAAGGACCGGTTTGGTAAAGAAAGCTCAAG
AGATCTCAGTGTTATGTGATGCTGAAGTTGCTTTGATTGTTTTCTCCCCCAAAGGCAAACTCTTTGAGTACTCTGCTGGTTCCAGCATGGAGAGAATTCT
TGATCGATATGAGAGGTCTGCCTACGCCGGTCAAGATATTCCTACACCAAATTTGGATTCACAGGGAGAGTGCTCAACAGAATGTTCAAAGCTCTTGAGG
ATGATTGATGTCCTGCAAAGAAGCCTGAGGCACTTAAGAGGAGAAGAGGTGGATGGTCTAAGTATCAGAGACCTTCAAGGTGTGGAGATGCAACTTGATA
CTGCCCTCAAGAAAACTCGCTCTAGAAAGAACCAGCTCATGGTAGAGTCCATAGCACAGCTTCAGAAAAAGGAGAAGGAACTAAAAGAACTGAAGAAACA
GCTAACAAAGAAGGCTGGTGAAAGGGAAGACTTTCAAACGCAAAACCTCAGCCATGACTTAGCCTCCTTGGCAACACCGCCATTTGAATCACCCCATGAG
CTTCGCCGGACAATATCTCCTCCTCCTCCTCCTTTATCTTCGGGGGATACATCACAAAGGGATGGAGTTGGAGAAGTAGCTGCCGGAACCCTAATTCGAA
GGACGAATGCAACGTTGCCTCATTGGATGCCCCAGCTCACCGGAGAATAG

>AT3G54340_AP3_DEF
ATGGCGAGAGGGAAGATCCAGATCAAGAGGATAGAGAACCAGACAAACAGACAAGTGACGTATTCAAAGAGAAGAAATGGTTTATTCAAGAAAGCACATG
AGCTCACGGTTTTGTGTGATGCTAGGGTTTCGATTATCATGTTCTCTAGCTCCAACAAGCTTCATGAGTATATCAGCCCTAACACCACAACGAAGGAGAT
CGTAGATCTGTACCAAACTATTTCTGATGTCGATGTTTGGGCCACTCAATATGAGCGAATGCAAGAAACCAAGAGGAAACTGTTGGAGACAAATAGAAAT
CTCCGGACTCAGATCAAGCAGAGGCTAGGTGAGTGTTTGGACGAGCTTGACATTCAGGAGCTGCGTCGTCTTGAGGATGAAATGGAAAACACTTTCAAAC
TCGTTCGCGAGCGCAAGTTCAAATCTCTTGGGAATCAGATCGAGACCACCAAGAAAAAGAACAAAAGTCAACAAGACATACAAAAGAATCTCATACATGA
GCTGGAACTAAGAGCTGAAGATCCTCACTATGGACTAGTAGACAATGGAGGAGATTACGACTCAGTTCTTGGATACCAAATCGAAGGGTCACGTGCTTAC
GCTCTTCGTTTCCACCAGAACCATCACCACTATTACCCCAACCATGGCCTTCATGCACCCTCTGCCTCTGACATCATTACCTTCCATCTTCTTGAATAA

>AT3G57230_AGL16_AGL17
ATGGGAAGGGGCAAGATCGCGATTAAGAGGATCAATAACTCTACGAGCCGTCAGGTTACGTTCTCGAAGCGAAGGAATGGATTGTTGAAGAAAGCTAAGG
AGCTTGCGATTCTCTGCGATGCTGAGGTTGGTGTCATCATCTTCTCCAGCACCGGTAGGCTCTACGATTTCTCCAGCTCCAGCATGAAATCGGTCATAGA
GAGATACAGCGATGCCAAAGGAGAAACCAGTTCAGAAAATGATCCCGCTTCAGAAATTCAGTTCTGGCAAAAGGAGGCTGCGATTCTAAAGCGTCAGCTA
CATAACTTGCAAGAAAACCACCGGCAAATGATGGGGGAGGAGCTCTCTGGACTAAGTGTAGAAGCTTTACAGAATTTGGAAAATCAGCTTGAATTGAGCC
TTCGTGGCGTTCGAATGAAAAAGGATCAAATGTTAATCGAAGAAATACAAGTACTTAACCGAGAGGGGAATCTCGTTCACCAAGAGAATTTAGACCTCCA
CAAGAAAGTAAACCTAATGCACCAACAGAACATGGAACTACATGAAAAGGTTTCAGAGGTCGAGGGTGTGAAAATCGCAAACAAGAATTCTCTTCTCACA
AATGGTCTAGACATGAGAGATACCTCGAACGAACATGTCCATCTTCAGCTCAGCCAACCGCAGCATGATCATGAGACGCATTCAAAAGCTATCCAACTCA
ACTATTTTTCCTTCATTGCATAA

>AT3G57390_AGL18_AGL15
ATGGGGAGAGGAAGGATTGAGATTAAGAAGATTGAGAATATCAACAGTCGTCAAGTCACTTTCTCTAAGAGACGAAACGGTTTGATCAAGAAGGCTAAAG
AGCTTTCGATTCTCTGTGACGCCGAGGTTGCTCTTATCATCTTCTCCAGCACCGGCAAGATTTACGATTTCTCCAGCGTCTGTATGGAGCAAATTCTTTC
TAGATATGGATACACTACTGCGTCCACTGAGCATAAACAACAAAGAGAACACCAACTTCTAATTTGTGCTTCACATGGAAATGAAGCTGTGTTGCGAAAT
GATGATTCTATGAAGGGGGAACTTGAAAGATTACAGCTTGCAATTGAGAGACTTAAGGGTAAGGAGCTTGAAGGTATGAGTTTCCCGGATCTTATTTCTC
TTGAAAACCAGTTGAACGAGAGCTTGCATAGTGTCAAGGATCAAAAGACACAAATCCTGCTCAACCAGATTGAGAGATCCAGGATACAGGAGAAAAAAGC
ATTGGAAGAAAACCAAATCTTGCGCAAACAGGTTGAGATGTTGGGGAGAGGTTCAGGACCAAAAGTGTTGAATGAAAGGCCTCAAGATTCTAGCCCAGAA
GCCGATCCCGAGAGCTCTTCATCAGAAGAGGATGAGAATGACAACGAGGAGCACCATTCCGACACTTCCTTGCAGTTGGGGTTGTCGTCGACGGGGTATT
GCACAAAGAGAAAGAAGCCGAAGATCGAACTGGTCTGCGATAACTCTGGGAGTCAAGTGGCTTCTGATTGA

>AT3G58780_SHP1_AGL1_AG
ATGGAGGAAGGTGGGAGTAGTCACGACGCAGAGAGTAGCAAGAAACTAGGGAGAGGGAAAATAGAGATAAAGAGGATAGAGAACACAACAAATCGTCAAG
TTACTTTCTGCAAACGACGCAATGGTCTTCTCAAGAAAGCTTATGAACTCTCTGTCTTGTGTGATGCCGAAGTTGCCCTCGTCATCTTCTCCACTCGTGG
CCGTCTCTATGAGTACGCCAACAACAGTGTGAGGGGTACAATTGAAAGGTACAAGAAAGCTTGTTCCGATGCCGTCAACCCTCCTTCCGTCACCGAAGCT
AATACTCAGTACTATCAGCAAGAAGCCTCTAAGCTTCGGAGGCAGATTCGAGATATTCAGAATTCAAATAGGCATATTGTTGGGGAATCACTTGGTTCCT
TGAACTTCAAGGAACTCAAAAACCTAGAAGGACGTCTTGAAAAAGGAATCAGCCGTGTCCGCTCCAAAAAGAATGAGCTGTTAGTGGCAGAGATAGAGTA
TATGCAGAAGAGGGAAATGGAGTTGCAACACAATAACATGTACCTGCGAGCAAAGATAGCCGAAGGCGCCAGATTGAATCCGGACCAGCAGGAATCGAGT
GTGATACAAGGGACGACAGTTTACGAATCCGGTGTATCTTCTCATGACCAGTCGCAGCATTATAATCGGAACTATATTCCGGTGAACCTTCTTGAACCGA
ATCAGCAATTCTCCGGCCAAGACCAACCTCCTCTTCAACTTGTGTAA

>AT3G61120_AGL13_AGL6
ATGGGAAGAGGCAAAGTGGAAGTGAAGAGAATTGAGAACAAGATCACTAGACAAGTAACCTTCTCCAAAAGAAAAAGTGGTTTGCTCAAGAAAGCCTACG
AACTCTCTGTTCTTTGTGATGCAGAGGTTTCTCTCATAATCTTCTCCACCGGTGGCAAGCTCTACGAGTTCAGCAATGTCGGAGTTGGCAGAACCATTGA
GAGGTACTATCGCTGTAAAGACAATCTTTTGGACAATGATACGCTTGAAGATACTCAGGGCTTGCGTCAAGAGGTGACAAAGCTCAAATGCAAATACGAA
TCTCTTCTTCGCACTCATAGGAATTTGGTTGGGGAAGATCTTGAAGGGATGAGTATAAAGGAATTGCAGACGCTGGAGAGACAGCTTGAAGGAGCTCTTT
CCGCAACCCGAAAACAAAAGACGCAGGTTATGATGGAACAAATGGAAGAGCTTCGGAGAAAGGAGAGGGAGCTCGGAGATATAAACAATAAGCTAAAGCT
TGAGACAGAAGATCATGATTTTAAAGGCTTTCAAGACCTACTGCTTAACCCGGTGCTCACCGCCGGTTGTTCCACTGATTTTTCCTTGCAATCAACTCAT
CAAAATTATATATCGGATTGCAACCTTGGATATTTTTTACAGATTGGGTTTCAACAACACTATGAGCAAGGTGAAGGATCTTCGGTGACAAAGAGTAATG
CAAGAAGTGATGCTGAGACCAACTTTGTCCAATGA

>AT4G09960_STK_AGL11_AG
ATGCTCTTTCCCCATGAAAGAAAGAAAGAGAAAGAAAGATCACAAGGGTTTTATTTGGTCACCAGATTAAGAATTAGGATGGGAAGAGGAAAGATAGAAA
TAAAGAGGATAGAGAACTCAACAAATCGACAAGTGACGTTTTGCAAAAGAAGAAATGGACTTCTGAAGAAAGCCTATGAGCTTTCGGTCCTTTGCGATGC
AGAAGTTGCGCTCATTGTTTTCTCCACTCGTGGCCGTCTCTATGAATACGCCAATAACAACATAAGATCAACCATTGAGAGGTACAAGAAAGCTTGTTCT
GATAGCACCAACACTAGCACTGTCCAAGAAATCAATGCCGCGTACTATCAACAAGAATCTGCTAAGCTGAGACAACAGATCCAAACGATTCAAAACTCCA
ACAGGAATCTGATGGGAGACTCTTTGAGTTCCTTAAGTGTCAAGGAACTAAAACAAGTTGAGAATCGCCTTGAGAAAGCTATCTCTAGGATCAGGTCCAA
GAAGCATGAGTTGCTTTTAGTTGAAATCGAAAACGCGCAGAAAAGGGAGATTGAGCTTGACAATGAGAACATCTATCTAAGAACTAAGGTAGCAGAAGTG
GAGAGGTATCAACAACACCATCATCAAATGGTTAGTGGTTCAGAGATTAATGCAATTGAAGCTTTAGCCTCACGCAATTACTTTGCTCATAGCATTATGA
CTGCTGGTTCTGGATCTGGTAATGGAGGTTCTTACTCTGATCCCGACAAGAAAATTCTTCATCTCGGATAA

>AT4G11880_AGL14_TM3
ATGGTGAGGGGAAAGACAGAGATGAAGAGGATAGAGAACGCAACGAGCAGGCAAGTGACTTTCTCAAAAAGAAGAAATGGACTTTTGAAGAAAGCTTTTG
AATTATCAGTCCTTTGTGATGCTGAAGTTGCCCTAATCATCTTCTCTCCTAGAGGCAAACTCTATGAGTTCTCTAGCTCCTCCAGTATACCTAAAACAGT
AGAAAGATATCAAAAGCGAATACAAGATCTCGGGTCTAACCATAAGAGAAATGATAATTCACAGCAATCGAAGGACGAAACCTATGGCTTGGCGAGAAAG
ATCGAACATTTGGAGATTTCGACACGAAAAATGATGGGAGAAGGACTTGACGCATCTTCTATAGAAGAGTTACAACAATTGGAGAACCAGTTGGACAGAA
GCTTAATGAAAATAAGAGCCAAAAAGTACCAGTTATTACGAGAAGAAACTGAGAAATTAAAAGAAAAGGAGAGGAACCTCATTGCAGAAAATAAAATGCT
GATGGAGAAGTGTGAGATGCAAGGAAGAGGAATAATAGGAAGAATATCATCATCATCATCAACATCAGAACTGGATATAGATGACAATGAAATGGAAGTG
GTGACTGATTTGTTCATTGGACCTCCTGAGACTCGACACTTCAAAAAGTTTCCTCCTTCAAACTAA

>AT4G18960_AG
ACGGCGTACCAATCGGAGCTAGGAGGAGATTCCTCTCCCTTGAGGAAATCTGGGAGAGGAAAGATCGAAATCAAACGGATCGAGAACACAACGAATCGTC
AAGTCACTTTTTGCAAACGTAGAAATGGTTTGCTCAAGAAAGCTTACGAGCTCTCTGTTCTTTGTGATGCTGAAGTCGCACTCATCGTCTTCTCTAGCCG
TGGTCGTCTCTATGAGTACTCTAACAACAGTGTAAAAGGGACTATTGAGAGGTACAAGAAGGCAATATCGGACAATTCTAACACCGGATCGGTGGCAGAA
ATTAATGCACAGTATTATCAACAAGAATCAGCCAAATTGCGTCAACAAATAATCAGCATACAAAACTCCAACAGGCAATTGATGGGTGAGACGATAGGGT
CAATGTCTCCCAAAGAGCTCAGGAACTTGGAAGGCAGATTAGAGAGAAGTATTACCCGAATCCGATCCAAGAAGAATGAGCTCTTATTTTCTGAAATCGA
CTACATGCAGAAAAGAGAAGTTGATTTGCATAACGATAACCAGATTCTTCGTGCAAAGATAGCTGAAAATGAGAGGAACAATCCGAGTATAAGTCTAATG
CCAGGAGGATCTAACTACGAGCAGCTTATGCCACCACCTCAAACGCAATCTCAACCGTTTGATTCACGGAATTATTTCCAAGTCGCGGCATTGCAACCTA
ACAATCACCATTACTCATCCGCGGGTCGCCAAGACCAAACCGCTCTCCAGTTAGTGTAA

>AT4G22950_AGL19_TM3
ATGGTGAGGGGCAAAACGGAGATGAAGAGGATAGAGAACGCAACAAGCAGGCAAGTGACGTTTTCGAAGAGAAGAAATGGACTCTTGAAGAAAGCCTTCG
AATTATCGGTCCTTTGTGATGCTGAAGTTGCTTTGGTTATCTTCTCTCCAAGATCCAAACTCTATGAGTTCTCTAGCTCTAGTATAGCAGCAACAATTGA
ACGCTATCAGAGACGAATAAAAGAAATTGGGAATAATCATAAGAGAAATGATAATTCTCAGCAAGCGAGAGACGAAACATCTGGATTGACAAAAAAGATT
GAACAGCTAGAGATATCTAAACGAAAATTGCTTGGAGAAGGCATTGATGCATGTTCCATCGAGGAGCTGCAACAGTTAGAGAATCAGTTGGACCGAAGCT
TGAGCAGGATAAGAGCCAAGAAGTACCAATTACTCCGTGAAGAAATTGAGAAGTTGAAGGCAGAGGAGAGGAATCTCGTTAAGGAAAATAAAGATCTGAA
GGAGAAGTGGCTTGGAATGGGAACAGCAACAATAGCATCATCACAATCAACGTTATCATCATCAGAAGTGAACATAGATGACAATATGGAAGTGGAGACT
GGTTTGTTCATTGGACCTCCTGAGACAAGACAATCCAAAAAATTCCCTCCTCAAAATTAA

>AT4G24540_AGL24_StMADS11
ATGGCGAGAGAGAAGATAAGGATAAAGAAGATTGATAACATAACAGCGAGACAAGTTACTTTCTCAAAGAGAAGAAGAGGAATCTTCAAGAAAGCCGATG
AACTTTCAGTTCTTTGCGATGCTGATGTTGCTCTCATCATCTTCTCTGCCACCGGAAAGCTCTTCGAGTTCTCCAGCTCAAGAATGAGAGACATATTGGG
AAGGTATAGTCTTCATGCAAGTAACATCAACAAATTGATGGATCCACCTTCTACTCATCTCCGGCTTGAGAATTGTAACCTCTCCAGACTAAGTAAGGAA
GTCGAAGACAAAACCAAGCAGCTACGGAAACTGAGAGGAGAGGATCTTGATGGATTGAACTTAGAAGAGTTGCAGCGGCTGGAGAAACTACTTGAATCCG
GACTTAGCCGTGTGTCTGAAAAGAAGGGCGAGTGTGTGATGAGCCAAATTTTCTCACTTGAGAAACGGGGATCGGAATTGGTGGATGAGAATAAGAGACT
GAGGGATAAACTAGAGACGTTGGAAAGGGCAAAACTGACGACGCTTAAAGAGGCTTTGGAGACAGAGTCGGTGACCACAAATGTGTCAAGCTACGACAGT
GGAACTCCCCTTGAGGATGACTCCGACACTTCCCTGAAGCTTGGGCTTCCATCTTGGGAATGA

>AT4G37940_AGL21_AGL17
ATGGGAAGAGGGAAGATTGTGATCCAAAGGATCGATGATTCAACGAGTAGACAAGTCACTTTCTCCAAACGAAGAAAGGGCCTTATCAAGAAAGCCAAAG
AGCTAGCTATTCTCTGTGATGCCGAGGTCGGTCTCATCATCTTCTCTAGCACCGGAAAGCTCTATGACTTTGCAAGCTCCAGCATGAAGTCGGTTATTGA
TAGATACAACAAGAGCAAGATCGAGCAACAACAACTATTGAACCCCGCATCAGAAGTCAAGTTTTGGCAGAGAGAAGCTGCTGTTCTAAGACAAGAACTG
CATGCTTTGCAAGAAAATCATCGGCAAATGATGGGAGAACAGCTAAATGGTTTAAGTGTTAACGAGCTAAACAGTCTTGAGAATCAAATTGAGATAAGTT
TGCGTGGAATTCGTATGAGAAAGGAACAACTGTTGACTCAAGAAATCCAAGAACTAAGCCAAAAGAGGAATCTTATTCATCAGGAAAACCTCGATTTATC
TAGGAAAGTACAACGGATTCATCAAGAAAATGTGGAGCTCTACAAGAAGGCTTATATGGCAAACACAAACGGGTTTACACACCGTGAAGTAGCTGTTGCG
GATGATGAATCACACACTCAGATTCGGCTGCAACTAAGCCAGCCTGAACATTCCGATTATGACACTCCACCAAGAGCAAACGAATAA

>AT5G10140_FLC_AGL25
ATGGGAAGAAAAAAACTAGAAATCAAGCGAATTGAGAACAAAAGTAGCCGACAAGTCACCTTCTCCAAACGTCGCAACGGTCTCATCGAGAAAGCTCGTC
AGCTTTCTGTTCTCTGTGACGCATCCGTCGCTCTTCTCGTCGTCTCCGCCTCCGGCAAGCTCTACAGCTTCTCCTCCGGCGATAACCTGGTCAAGATCCT
TGATCGATATGGGAAACAGCATGCTGATGATCTTAAAGCCTTGGATCATCAGTCAAAAGCTCTGAACTATGGTTCACACTATGAGCTACTTGAACTTGTG
GATAGCAAGCTTGTGGGATCAAATGTCAAAAATGTGAGTATCGATGCTCTTGTTCAACTGGAGGAACACCTTGAGACTGCCCTCTCCGTGACTAGAGCCA
AGAAGACCGAACTCATGTTGAAGCTTGTTGAGAATCTTAAAGAAAAGGAGAAAATGCTGAAAGAAGAGAACCAGGTTTTGGCTAGCCAGATGGAGAATAA
TCATCATGTGGGAGCAGAAGCTGAGATGGAGATGTCACCTGCTGGACAAATCTCCGACAATCTTCCGGTGACTCTCCCACTACTTAATTAG

>AT5G13790_AGL15
ATGGGTCGTGGAAAAATCGAGATAAAGAGGATCGAGAATGCGAATAGCAGACAAGTCACTTTTTCCAAGAGGCGTTCTGGGTTACTTAAGAAAGCTCGTG
AGCTCTCTGTTCTTTGTGATGCTGAAGTTGCTGTCATCGTCTTCTCTAAGTCTGGCAAGCTCTTCGAGTACTCCAGTACTGGAATGAAGCAAACACTTTC
CAGATACGGTAATCACCAGAGTTCTTCAGCTTCTAAAGCAGAGGAGGATTGTGCAGAGGTGGATATTTTAAAGGATCAACTTTCAAAGCTTCAAGAGAAA
CATTTACAACTGCAGGGCAAGGGCTTGAATCCTCTGACCTTTAAAGAGCTGCAAAGCCTTGAGCAGCAACTATATCATGCATTGATTACTGTCAGAGAGC
GAAAGGAACGATTGCTGACTAACCAACTTGAAGAATCACGCCTCAAGGAACAACGAGCAGAGTTGGAAAACGAGACCTTGCGTAGACAGGTTCAAGAACT
GAGGAGCTTTCTCCCGTCGTTCACCCACTATGTTCCATCCTACATCAAATGCTTTGCTATAGATCCAAAGAACGCTCTCATAAACCACGACAGTAAATGC
AGCCTCCAGAACACCGATTCAGACACAACTTTGCAATTAGGGTTGCCGGGAGAGGCACATGATAGAAGGACGAATGAAGGAGAAAGAGAGAGCCCGTCAA
GCGATTCAGTGACAACAAACACGAGCAGCGAAACTGCAGAAAGAGGGGATCAGTCTAGTTTAGCAAATTCTCCACCTGAAGCCAAAAGACAAAGGTTCTC
TGTTTAG

>AT5G15800_SEP1_AGL2
ATGGGAAGAGGAAGAGTAGAGCTGAAGAGGATAGAGAACAAAATCAACAGACAAGTAACGTTTGCAAAGCGTAGGAACGGTTTGTTGAAGAAAGCTTATG
AATTGTCTGTTCTCTGTGATGCTGAAGTTGCTCTCATCATCTTCTCCAACCGTGGAAAGCTCTATGAGTTTTGCAGCTCCTCAAACATGCTCAAGACACT
TGATCGGTACCAGAAATGCAGCTATGGATCCATTGAAGTCAACAACAAACCTGCCAAAGAACTTGAGAACAGCTACAGAGAATATCTGAAGCTTAAGGGT
AGATATGAGAACCTTCAACGTCAACAGAGAAATCTTCTTGGGGAGGATTTAGGACCTTTGAATTCAAAGGAGTTAGAGCAGCTTGAGCGTCAACTGGACG
GCTCTCTCAAGCAAGTTCGGTCCATCAAGACACAGTACATGCTTGACCAGCTCTCGGATCTTCAAAATAAAGAGCAAATGTTGCTTGAAACCAATAGAGC
TTTGGCAATGAAGCTGGATGATATGATTGGTGTGAGAAGTCATCATATGGGAGGAGGAGGAGGATGGGAAGGTGGTGAACAGAATGTTACCTACGCGCAT
CATCAAGCTCAGTCTCAGGGACTATACCAGCCTCTTGAATGCAATCCAACTCTGCAAATGGGTTGCTGTTTTGGTGATGATGATGATGATGACAGGTATG
ATAATCCGGTATGCTCAGAGCAAATAACTGCGACAACCCAAGCTCAGGCGCAGCAGGGAAACGGTTACATCCCGGGGTGGATGCTCTGA

>AT5G20240_PI_GLO
ATGGGTAGAGGAAAGATCGAGATAAAGAGGATAGAGAACGCAAACAACAGAGTGGTGACGTTCTCAAAGAGGAGGAATGGATTGGTGAAGAAGGCTAAAG
AGATCACAGTTCTTTGTGATGCAAAAGTTGCCCTCATAATCTTTGCAAGTAATGGTAAGATGATTGATTACTGTTGTCCTTCCATGGATCTTGGTGCTAT
GTTGGACCAATACCAGAAGTTATCTGGCAAGAAACTATGGGATGCTAAGCATGAGAACCTTAGCAATGAGATTGATAGGATCAAGAAAGAGAATGATAGC
TTACAACTGGAGCTCAGGCATTTGAAGGGAGAAGATATACAGTCTCTCAACTTGAAAAATCTGATGGCTGTCGAGCACGCCATTGAACATGGCCTCGACA
AAGTCCGAGACCACCAGATGGAGATCCTTATATCAAAGAGGAGAAATGAGAAGATGATGGCGGAGGAGCAACGGCAACTCACTTTCCAGCTGCAACAACA
GGAGATGGCTATAGCAAGCAACGCAAGAGGAATGATGATGAGAGATCATGATGGGCAGTTTGGATATAGAGTGCAACCGATTCAGCCAAATCTTCAGGAA
AAGATTATGTCTTTGGTCATCGATTGA


>AT5G23260_TT16_ABS_Bsister
ATGGGTAGAGGGAAGATAGAGATAAAGAAGATAGAGAATCAGACGGCGAGGCAAGTGACCTTCTCCAAGAGAAGAACTGGTCTTATAAAGAAGACTCGTG
AGCTCTCTATTCTCTGTGACGCTCACATCGGTCTCATCGTCTTCTCAGCCACCGGAAAGCTTTCCGAGTTCTGCTCCGAACAGAACAGGATGCCTCAACT
CATTGACCGATACTTGCATACCAACGGATTGCGACTTCCTGATCATCATGACGACCAGGAGCAATTGCACCATGAGATGGAACTACTAAGAAGAGAGACA
TGTAACCTTGAGCTTCGTCTGCGTCCATTCCATGGACATGACTTAGCCTCCATTCCTCCTAATGAGCTTGACGGACTCGAGAGACAGCTAGAACATTCTG
TCCTCAAAGTCCGTGAGCGTAAGAATGAGTTAATGCAGCAACAGTTGGAGAATCTAAGCAGAAAGAGGAGGATGCTAGAAGAAGATAACAACAACATGTA
CCGTTGGCTTCATGAGCATCGTGCAGCGATGGAGTTTCAACAAGCTGGGATAGATACCAAACCAGGGGAGTATCAACAGTTTATAGAGCAGCTTCAGTGC
TATAAACCAGGGGAGTATCAGCAGTTTCTAGAGCAGCAGCAACAACAACCAAACAGCGTTCTTCAGCTTGCTACACTTCCTTCTGAGATTGATCCTACTT
ACAATCTCCAGCTTGCTCAGCCTAATCTTCAAAACGATCCAACGGCCCAGAATGATTAA

>AT5G51860_AGL72_TM3
ATGGTGAGAGGAAAGATCGAAATCAAGAAGATTGAGAACGTGACAAGTAGACAAGTCACGTTTTCGAAGCGAAGGAGTGGTCTCTTTAAGAAGGCTCATG
AGCTTTCTGTTCTATGTGATGCTCAAGTGGCAGCTATGATCTTCTCTCAGAAAGGAAGATTATATGAATTCGCTAGCTCCGATATCAGGAACACGATAAA
GCGATACGCTGAGTACAAGAGAGAGTATTTTGTTGCAGAAACTCATCCTATAGAGCAATACGTGCAGGGGCTAAAGAAGGAAATGGTGACAATGGTGAAA
AAGATTGAAGTGCTTGAAGTCCATAACCGGAAGATGATGGGACAAAGTTTGGATTCTTGTTCGGTAAAAGAACTTTCAGAGATAGCCACACAGATAGAGA
AAAGCCTTCATATGGTTAGATTAAGAAAGGCTAAGTTATATGAAGATGAGCTACAGAAACTAAAAGCCAAGGAGAGGGAACTCAAGGACGAGAGAGTCAG
GCTTTCTCTAAAGAAAACAATTTATACTCACTTATGCCAGGTTGGAGAAAGACCAATGGGGATGCCGTCGGGAAGCAAAGAGAAAGAGGATGTTGAAACT
GATCTATTTATTGGATTTCTGAAGAACCGACCATAA

>AT5G51870_AGL71_TM3
ATGGTGAGAGGGAAGATCGAGATCAAGAAGATTGAGAACGTGACGAGCAGACAAGTCACGTTCTCGAAGCGAAGAAGCGGTCTATTTAAGAAGGCTCATG
AGCTTTCGGTTCTATGCGATGCTCAAGTAGCCGCCATTGTCTTTTCTCAGAGCGGAAGATTACACGAATACTCTAGCTCCCAGATGGAGAAGATTATAGA
TAGATATGGCAAGTTTAGTAATGCCTTCTATGTGGCAGAGAGGCCTCAAGTAGAACGATACTTGCAGGAGCTGAAGATGGAAATTGATAGAATGGTGAAA
AAGATTGATCTCCTTGAAGTTCATCACCGTAAGCTGTTGGGGCAAGGTTTGGATTCGTGTTCAGTGACAGAACTTCAAGAGATTGACACTCAAATTGAGA
AAAGCCTTCGTATTGTCAGGTCAAGAAAGGCTGAGTTATATGCAGATCAACTGAAAAAGCTAAAAGAAAAGGAGAGGGAGCTCTTGAACGAGAGAAAAAG
GCTGCTTGAAGAGGTAAATATGCACCACTCATCAAAGGGTAATACTGAAGGTGGTCACAGAACCAAACATTCATCAGAGGTTGAAACCGACCTATTTATC
GGATTGCCCGTGACTCGGCTATAA

>AT5G60910_AGL8_FUL_SQUA
ATGGGAAGAGGTAGGGTTCAGCTGAAGAGGATAGAGAACAAGATCAATAGGCAAGTTACTTTCTCAAAGAGAAGGTCTGGTTTGCTCAAGAAAGCTCATG
AGATCTCTGTTCTCTGCGATGCTGAGGTTGCTCTCATCGTCTTCTCTTCCAAAGGCAAACTCTTCGAATATTCCACCGACTCTTGCATGGAGAGGATACT
TGAACGCTATGATCGCTATTTATATTCAGACAAACAACTTGTTGGCCGAGACGTTTCACAAAGTGAAAATTGGGTTCTAGAACATGCTAAGCTCAAGGCA
AGAGTTGAGGTACTTGAGAAGAACAAAAGGAATTTTATGGGGGAAGATCTTGATTCGTTGAGCTTGAAGGAGCTCCAAAGCTTGGAGCATCAGCTCGATG
CAGCTATCAAGAGCATTAGGTCAAGAAAGAACCAAGCTATGTTCGAATCCATATCTGCGCTCCAGAAGAAGGATAAAGCCTTGCAAGATCACAACAATTC
GCTTCTCAAAAAGATTAAGGAGAGGGAGAAGAAAACGGGTCAGCAAGAAGGACAATTAGTCCAATGCTCCAACTCTTCTTCAGTTCTTCTGCCTCAATAC
TGCGTAACCTCCTCCAGAGATGGCTTTGTGGAGAGAGTTGGGGGAGAGAACGGTGGTGCATCGTCGTTGACGGAACCAAACTCTCTGCTTCCGGCTTGGA
TGTTACGTCCTACCACTACGAACGAGTAG

>AT5G62165_AGL42_TM3
ATGGTTAGAGGAAAGATAGAGATGAAGAAAATAGAAAACGCAACGAGTAGACAAGTGACTTTCTCAAAAAGAAGAAATGGTTTGTTGAAGAAAGCTTATG
AGCTCTCAGTACTCTGCGATGCTCAACTCTCTCTCATCATCTTCTCCCAGAGAGGAAGGCTTTATGAATTCTCTAGCTCTGATATGCAGAAGACGATCGA
ACGCTACCGCAAGTACACAAAAGATCATGAAACCAGCAATCACGACTCACAAATTCACTTGCAGCAATTGAAACAAGAAGCAAGCCACATGATAACAAAG
ATTGAACTCCTTGAGTTTCACAAGCGGAAGCTATTGGGACAAGGAATTGCTTCTTGTTCTCTAGAAGAGCTTCAAGAAATCGATAGTCAACTCCAAAGAA
GTCTGGGAAAGGTCCGAGAAAGAAAGGCTCAATTGTTCAAGGAGCAGTTGGAGAAACTAAAAGCAAAGGAGAAACAATTGTTAGAAGAGAACGTCAAGTT
ACATCAAAAGAATGTTATTAATCCATGGAGAGGATCATCGACTGATCAGCAGCAAGAGAAATACAAAGTTATAGATTTGAATTTGGAAGTTGAAACTGAC
TTATTCATCGGTTTGCCAAATAGAAACTGCTAG

>AT5G65050_AGL31_MAF2_FLC
ATGGGTAGAAAAAAAGTCGAGATCAAGCGAATCGAGAACAAAAGTAGTCGACAAGTCACTTTCTCCAAACGACGCAATGGTCTCATCGAGAAAGCTCGAC
AACTTTCAATTCTCTGTGAATCTTCCATCGCTGTTCTCGTCGTCTCCGGCTCCGGAAAACTCTACAAGTCTGCCTCCGGTGACAACATGTCAAAGATCAT
TGATCGTTACGAAATACATCATGCTGATGAACTTGAAGCCTTAGATCTTGCAGAAAAAACTCGGAATTATCTGCCACTCAAAGAGTTACTAGAAATAGTC
CAAAGCAAGCTTGAAGAATCAAATGTCGATAATGCAAGTGTGGATACTTTAATTTCTCTGGAGGAACAGCTCGAGACTGCTCTGTCCGTAACTAGAGCTA
GGAAGACAGAACTAATGATGGGGGAAGTGAAGTCCCTTCAAAAAACGGAGAACTTGCTGAGAGAAGAGAACCAGACTTTGGCTAGCCAGGTGGGGAAGAA
GACGTTTCTGGTTATAGAAGGTGACAGAGGAATGTCATGGGAAAATGGCTCCGGCAACAAAGTACGGGAGACTCTTCCGCTGCTCAAGTAA

>AT5G65060_MAF3_AGL70_FLC
ATGGGAAGAAGAAAAGTCGAGATCAAGCGAATCGAGAACAAAAGCAGTCGACAAGTCACTTTCTCCAAACGACGCAAAGGTCTCATCGAAAAAGCTCGAC
AACTTTCAATTCTCTGTGAATCTTCCATCGCTGTTGTCGCCGTCTCCGGTTCCGGAAAACTCTACGACTCTGCCTCCGGTGACAACATGTCAAAGATCAT
TGATCGTTATGAAATACATCATGCTGATGAACTTAAAGCCTTAGATCTTGCAGAAAAAATTCGGAATTATCTTCCACACAAGGAGTTACTAGAAATAGTC
CAAAGCAAGCTTGAAGAATCAAATGTCGATAATGTAAGTGTAGATTCTCTAATATCTATGGAGGAACAGCTCGAGACTGCTCTGTCAGTAATTAGAGCTA
AGAAGACAGAACTAATGATGGAGGATATGAAGTCACTTCAAGAAAGGGAGAAGTTGCTGATAGAAGAGAACCAGATTCTGGCTAGCCAGGTGGGGAAGAA
GACGTTTCTGGTTATAGAAGGTGACAGAGGAATGTCACGGGAAAATGGCTCCGGCAACAAAGTACCGGAGACTCTTTCGCTGCTCAAGTAA

>AT5G65070_MAF4_FLC
ATGGGAAGAAGAAAAGTAGAGATCAAACGAATTGAGAACAAAAGCTCTCGACAAGTTACTTTCTGTAAACGACGAAATGGTCTCATGGAGAAAGCTCGTC
AACTCTCAATTCTTTGTGAATCCTCCGTCGCTCTTATCATCATCTCTGCCACCGGAAGACTCTACAGCTTCTCCTCAGGTGATAGCATGGCCAAGATCCT
CAGTCGTTATGAATTAGAACAGGCTGATGATCTTAAAACCTTGTGCCTTAACATTGTGGAGAGAGACCAGCATAGAATCACTCTGTTCTTTACAGTTGGT
ATTGCACTAGAAAGTCCACGACGTGGTTCTAAACTTGATCTAGAAGAAAAAACTCTTAATTATCTTTCGCACAAGGAGTTGCTAGAAACAATCCAATGCA
AGATTGAAGAAGCGAAAAGCGATAATGTAAGTATAGATTGTCTAAAGTCCCTGGAAGAGCAGCTCAAGACTGCTCTGTCTGTAACTAGAGCTAGGAAGAC
AGAACTAATGATGGAGCTTGTGAAGACCCATCAAGAGAAGGAGAAGCTGCTGAGAGAGGAGAACCAGAGTTTGACTAACCAGCTTATAAAGATGGGGAAG
ATGAAGAAGTCTGTGGAAGCAGAGGATGCAAGAGCAATGTCACCGGAAAGTAGCTCTGACAACAAGCCACCGGAGACTCTCCTGCTTCTCAAGTAA

>AT5G65080_MAF5_AGL68_FLC
ATGTGTCGGAAGAGTGAAGCCATGGGAAGAAGAAGAGTAGAGATCAAACGAATTGAGAACAAAAGCAGTAGACAAGTCACTTTCTGTAAGAGACGAAATG
GTCTCATGGAGAAAGCTCGTCAACTCTCAATTCTCTGTGGATCCTCCGTCGCTCTTTTCATCGTCTCTTCCACCGGCAAACTCTACAACTCCTCCTCCGG
CGACAGCATGGCCAAGATCATCAGTCGTTTTAAAATACAACAAGCTGATGATCCTGAAACCTTGGATCTTGAAGACAAAACTCAGGATTATCTTTCACAC
AAGGAGTTACTAGAAATAGTTCAAAGAAAGATTGAAGAAGCAAAAGGGGATAATGTAAGTATAGAATCTCTAATTTCCATGGAAGAGCAGCTCAAGAGTG
CTCTGTCTGTAATTAGAGCTAGGAAGACAGAGTTATTGATGGAGCTTGTGAAGAACCTTCAGGATAAGGAGAAGTTGCTGAAAGAAAAGAACAAGGTTCT
AGCTAGCGAGGTGGGGAAGCTGAAGAAAATTTTGGAAACAGGGGATGAAAGAGCAGTAATGTCACCGGAAAATAGCTCTGGCCACAGCCCACCGGAGACT
CTCCCGCTTCTCAAGTAA

>AlMADS100_Al497339_PACid_16050565
ATGGGAAGAAGAAAGGTCGAGATCGAGCGAATCGAGAACAAAAGCAGTCGACAAGTTACTTTCTCCAAACGACGCAAAGGTCTCATCGAGAAAGCTCGACAACTTTCAATTCTCTGTGAATCTTCCATCGCTGTTCTCGCCGTCTCTGGCTCTGGAAAACTCTACAACGCTGCCTCCGGTGACAACATGTCAAAGATCATTGATCGTTATGAAATACATCAGGCTGATGAACTTAAAGCCTTAGATCTTGCAGAAAAAATTCGGAATTATCTTCCACACAAGGAGATACTAGAAATAGTTCAAAGCAAGCTTGAAGAACCAAATGTCGATACTGTAAGTGTAGATTCTCTAATTTCTATGGAGGAACAGCTCGAGACTACTCTGTCCGTAATTAGAGCTAAGAAGACAGAACTAATGATGGAGGAAGTGAAGTCCCTTCAAGAAACGGAGATGTTGCTGAGAGAAGAGAACCAGATTCTGGCTAGCCATAGCCAGTTGGGGAAGAATACGTTTCTGGTAACAGAAGGTGAGAGAGGAATGGCACGGGAAAATGGCTCCGGCAACAAAGTACCGGAGACTCTTGCGCTGCTCAAGTAA

>AlMADS101_Al489185_PACid_16049986
ATGGGGAGAGGGAAGATTGAGATAAAGAAGATAGAGAATCAGACGGCGAGGCAAGTGACCTTCTCCAAGAGAAGAACTGGTCTTATGAAGAAGACTCGTGAGCTCTCTATTCTCTGTGACGCTCACATCGGTCTCATCGTCTTCTCTGCCACCGGAAAGCTCTCAGAGTTCTGCTCCGAACAGGACAGGATGCCTCAACTCATTGACCGATACTTGCATACCAACGGACTGCGACTTCCTGATCATCAGGACGACCAGGATCAATTGTACCATGAGATGGAAGTATTAAGAAGAGAGACATGTAACCTTGAGCTTCATCTGCGTCCCTATCAAGGACATGACTTAGCCTCCATTCCTCCTCATGAGCTTGACGGACTCGAGCGACAGCTCGAACATTCTGTCCTCAAAGTCCGTGAGCGTAAGAATGAGTTAATGCAGCAACAGTTGGAGAATCTAAGCAGAAAGAGGCGGATGCTAGAAGAAGATAACAACAACATGTACCGTTGGCTTCATGAGCATCGTGCAGCGATTGAGTTTCAGCAAGCTGGGATAGAGACGAAACCAGGGGAGTATCAACAGTTTCTAGAGCAGCTTCAGTACTATAAACCAGGGGAGTATGATCAACAGTTTCTAGAGCAGCAGCAACAACAACAACCAAACAGTGTTCTTCAGCTTGCTACACTTCCTTCCGAGATTGATCCTAATTACAATCTCCAGCTTGCTCAGCCTAATCTTCAAAACGATCCAACGGCCAAGAGCGATTAA

>AlMADS102_Al476959_PACid_16047746
ATGGGTCGGGTGAAATTGGAGTTAAAGCGGATAGAGAAGAACACGAACCGACAAATTACGTTCTCAAAACGTAAAAAAGGTTTAATAAAAAAAGCGTATGAATTGTCAACACTTTGTGATATCGATCTTGCCCTCCTCATGTTCTCTCCTTCCGATCGACTATGTCTCTTTTCCGGTCAAACAAGGATCGAGGACGTTTTGGCGAGGTACATCAATCTTCCTGATCAAGAAAGAGAAAACGCCATAGTTTTTCCTGATCAGAGCAAACGCCAAGCTATCCAAAACAAAGAGTATTTGTTAAGAACTCTGGAAAAACTCAAAATTGAAGATGACATGGCTCTCCAAATCAACGAACCTCGCCCTGAAGCTATCAATACCGATGTCGAGGAACTTGAGCAAGAAGTTTGTAGATTACAACAGCAGCTTCAGATATCAGAGGAAGAACTAAGGAAATTCGAACCAGATCCAATGAGGTTTACATCAATGGAGGAGATTGAAGCATGTGAAACTCATCTCATCAATACATTGACAAGTGTCGTACAGAGAAGGGAACATTTGTTGAGGAAGTCCTGCGAAGCACCAAGTAACCAACAAAGCATGCAGGGGATCCTTCTAAATGACATCGTCGAGGATTGGGGGTCTGAGGCTGAGCCCAAACAAGCCCATGTGATGGCTAAGTCGGCCCATCAGTCAAATCAGCTAAGCTATGATTTGCTCTTACAAGGGAGTAATTCGAGTTCGAACCAAAATCCAAAATGA

>AlMADS103_Al490004_PACid_16037039
ATGGTGAGGGGAAAGACAGAGATGAAGAGGATAGAAAACGCGACGAGCAGGCAAGTGACTTTCTCCAAGAGAAGAAATGGACTTTTGAAGAAAGCTTTTGAATTATCAGTCCTTTGTGATGCTGAAGTTGCCCTAATCATCTTCTCTCCTAGAGGCAAACTCTATGAATTCTCTAGCTCATCCAGTATACCAAAAACAGTAGAACGATATCAAAAGCGGATACAAGATCTCGGGTCTAACCATAAGAGAGATGATAACTCACAGCAGTCGAAGGATGAAACCTATGCCTTGGCGAGAAAGATCGAACATTTGGAGATTTCGACACGAAAAATGCTGGGAGAAGGACTTGACGCATCTTCTATAGAAGAGTTACAACAATTGGAGAACCAGTTGGACAGAAGCTTAATGAAAATAAGAGCCAAAAAGTATCAATTATTACGCGAAGAAATTGAGAAGTTAAAAGAAAAGGAGAGAAACCTCATTGCACAAAATAAAATGCTGATGGAGAAGTATGAGATGCAAGGAAGAGGAATAATAGCAAGAACATCCTCAGAACTGGACATAGATAACAATGATGATATGGAAGTGGTGACTGATTTGTTCATTGGACCTCCTGAGACTCGACACTCCAAAAAGTTTTCTCCTCCAAACTAA

>AlMADS104_Al486166_PACid_16052765
ATGGGAAGGGGAAAGATCGCGATTAAGAGGATCAATAACTCTACGAGCCGTCAGGTTACGTTCTCCAAGCGAAGGAATGGATTGTTGAAGAAAGCTAAGGAGCTTGCGATTCTCTGCGATGCTGAGGTTGGTGTTATCATCTTCTCTAGCACCGGTAGGCTCTACGAATTCTCCAGCTCCAGCATGAAATCGGTCATAGAGAGATACAGCGATGCCAAAGGGGAAACCAGTTCAGAAAATGATCCCGCTTCAGAAATTCAGTTCTGGCAAAAGGAGGCTGCGATTCTAAAGCGACAGCTACATAACTTGCAAGAAAACCACCGGCAAATGATGGGGGAGGAGCTCTCTGGACTAAGTGTAGAAGCTTTACAGAATTTGGAAAATCAGCTTGAATTGAGCCTTCGTGGGGTTCGAATGAAAAAGGATCAAATGTTAATCGAAGAAATACAAGTACTCAACCGAGAGGGGAATCTCGTGCACCAAGAGAATTTAGACCTCCACAAGAAAGTAAACCTAATGCACCAACAGAACAAGGAACTACATGAAAAGGTTTCAGAGGTTGAGGGTGTGAAAATCACAAACAAGAATTCTCTTCTCACAAATGGTCTAGACATGAGAGATAACTCAAGCGAACATGTCCATCTTCAGCTCAGCCAACCGCAGCATGATGA

>AlMADS108_Al476961_PACid_16036363
ATGGGTCGAGTGAAATTGGAGATAAAACGAATAGAAAACACAACGAATCGACAAGTTACGTTCTCAAAAAGACGTAATGGTCTGATAAAGAAAGCTTATGAATTGTCCATTCTTTGTGACATCGACATTGCTCTCCTCATGTTCTCTCCCTCCGATCGCCTTAGCCTTTTTTCCGGCAAAACAAGGATCGAAGACGTTTTCTCAAGATACATCAATCTTTCTGATCAAGAACGAGAGAATGCTCTAGTATTCCCCGATCAAAGCCGACGCCCAGATTTCCAGAGCAAAGAGTATCTACTCCGGACTTTGCAGCAACTCAAGACTGAGAATGATATTGCTCTTCAACTTACAAACCCTACAGCTATCAACTCCGACGTCGAGGAACTTGAGCATGAAGTTTATAAGTTACAACAACAGCTTCACATGGCAGAGGAAGAACTAAGAAAATACGAACCAGATCCAATCAGGTTTACAACAATGGAAGAGTACGAAACTTGTGAGAAGCAGCTAATGGATACCTTAACACGTGTCAATCAACGACGGGAACATATGTTGAGTCATGATCACTTATCTTCATACGAAGCATCTGCTATACAACAACAGCAAAACATGGGTGGACCTTTTGTAAACGACGTCGTTGGGGGATGGCTGACTGAAAATGGGCCTAACCAAGCCCATTTATTCGACGCATCAGCCCATTCAGCAATGTATGAAACGTTGTTGCAAGGAAGTAGCTCAAGCTCGAACCAAAACAACATTATGGGTGAATCCAATGTGTCAAATCATAACGGTGACATGTTCCAAGAATGGGCCCAGGCATATAATTCTACTACGGCCCATAATCCGACAACCCTATTTCCTCCTATGCAGCATCAGCACGGATTGGTTGATCCCAATATGGAAGAAATTGAAATCCCGGTTATGAAGAAGGAGGCACAAGCAGACCAGGAGGTCTCCGACTATGATATAAGAATGCCTCAGCTCAGTAGCCAATAA

>AlMADS109_Al472101_PACid_16037387
ATGGGTAGGGTTAAGTTGAAGATTAAAAGACTTGAGAGCACAAGCAACAGGCAAGTTACATACACGAAGAGAAAAACTGGGATATTGAAGAAAGCCAAAGAGTTATCGATTTTGTGTGATATTGATATTGTCCTTCTTATGTTTTCTCCTACCGGAAGGGCTACTGCTTTCCATGGAGAACACAGTTGCATTGAAGAGGTTATTTCCAAGTTTGCGCAATTAACTCCACAAGAAAGGACAAAAAGGAAACTGGAGAGCCTTGAAGCATTGAAGAAAACTTTTAAAAAACTGGATCATGATGTAAATATACATGACTTTTTAGGAGCAAGGAATCAAACTATTGAGGGTCTAAGTAACCAAGTAGCGATTTACCAAGCTCAGCTAATGGAGTGTCATAGGAGGTTGAGTTGTTGGACGAACATCGATAGAATAGAAAACACTGAGCACCTCAATTTATTGGAAGAATCATTGAGGAAATCTATTGAAAGAATCCAGATTCACAAGGAACATTACAGAAAGAACCAACTTTTGCCAATAGAATGTGCAACAACACAGTTTCACAGCGGGATACAGTTGCCTATGGCGATGGGAGGTAACAGTAGTATGCAAGAAGCTCACTCGATGTCCTGGCTTCCTGATAATGATAACCAGCAAACAATTTTACCTGGTGATTCCAGTTTTCTTCCTCATAGAGAGATGGATGGTTCGATTCCCGTTTACTCAAGCTGCTTCTTTGAGTCTACAAAACCAGAAGATCAGATATGCAGCAACCCGGGACAACAGTTTGAACACTTAGAACAACAAGGAAACGGTTGTTTAGGTTTACAACAGCTTAAAGAGGAATATTCATATCCTACACAATTTGGTACTACTTTGAGAATGGAAGACGATCAAGAGAAAAAGATAAAATCTGAAATGGAATTGAACAACTTGCAACAACAACAACAACAACAACAACAAGATCCTTCAATGTATGATCCCATGGCTAATAATAATGGTGGCTGCTTTCAGATTCCTCATGATCAGTCCATGTTTGTCAATGATCATCATCATCATCATCATCACCATCATCAAAATTGGGTTCCAGATTCAATGTTTGGTCAGACTTCTTACAACCAGGTTTGTGTTTACACCTCCATTGGAACTATGTAG

>AlMADS10_scaffold_2_arabidopsis
ATGCCTAAAACGAAAGGCTTGGCAAATGTACCTGATGTGGTAAGTGTGGCTGAGAAAAAGCCCATTCTGCGATCATTGGACATGGGTCGGGTGAAATTGGAGTTAAAGCGGATAGAGAAGAACACGAACCGACAAATTACGTTCTCAAAACGTAAAAAAGGTTTAATAAAAAAAGCGTATGAATTGTCAACACTTTGTGATATCGATCTTGCCCTCCTCATGTTCTCTCCTTCCGATCGACTATGTCTCTTTTCCGGTCAAACAAGGATCGAGGACGTTTTGGCGAGGTACATCAATCTTCCTGATCAAGAAAGAGAAAACGCCATAGTTTTTCCTGATCAGAGCAAACGCCAGTGA

>AlMADS110_Al492570_PACid_16040916
ATGGTGAGGGGCAAAACGGAGATGAAGAGGATAGAGAACGCAACAAGCAGGCAAGTGACGTTTTCGAAGAGAAGAAATGGACTCTTGAAGAAAGCCTTCGAATTATCTGTTCTTTGTGATGCTGAAGTTGCTTTGGTCATCTTCTCTCCAAGATCCAAACTCTATGAGTTCTCTAGCTCTAGTATAGCAAAAACAATTGAACGCTATCAGAGACGAATAAAAGAAATTGGGATTAACCATAAGAGAAATGATAATTCTCAGCAAGCGAGAGACGAAACATCTGGCTTGACAAAAAAGATTGAACAGCTAGAGACATCTAAGCGAAAATTGCTTGGAGAAGGCATTGATGCATGTTCTATCGAGGAGCTGCAACAGTTAGAGAATCAGTTGGACCGAAGCTTGAGCAGGATCAGAGCCAAGAAGTACCAATTACTCCGTGAAGAAATTGAGAAGTTAAAGGAACAGGAAAGGAATCTCGTTAAGGAAAATAAAGAACTGAAGGAGAAGTGGCTTGGAATGGGAGCACCAACAATAGCATCATCACAATCAACGTTATCATCATCAGAAGTGAACATAGATGACAATATGGAAGTGGAGACTGGTTTGTTCATTGGACCTCCTGACACAAGACAATTCATGAAAATTTCTCCTCAAAATTAA

>AlMADS111_Al488929_PACid_16055264
ATGGGTAGAGGGAAGATCGAGATAAAGAGGATAGAGAACGCAAACAACAGAGTGGTGACGTTCTCGAAAAGGAGGAATGGGTTGGTGAAGAAGGCTAAAGAGATCACAGTTCTTTGTGATGCAAAAGTTGCTCTCATAATCTTTGCAAGTAATGGTAAGATGGTTGATTATTGTTGTCCTTCCATGGATCTTGGTGCTATGTTGGACCAATACCAGAAGTTATCTGGCAAGAAACTATGGGATGCTAAGCATGAGAACCTCAGCAATGAGATTGATAGAATCAAGAAAGAAAATGATAGCTTACAACTGGAGCTCAGGCACTTGAAGGGGGAAGATATACAGTCTCTCAACTTGAAAAACCTGATGGCTGTCGAGCACGCCATTGAACACGGCCTCGACAAAGTCCGAGACCACCAGATGGAGTTGCTCAACTCAAAGAGGAGAAATGTGAAGATGATTATGGAGGAGCATCGGCAACTCACTTTCCAGCTGCAACAACAGGATATGGCTATAGCAAGCAACGCAAGAGGAATGATGATGAGAGATCATGATGGGCAATTTGGATATAGAGTGCAGCCGATTCAGCCAAATCTTCAGGAAAAGATCATGTCTTTGGTCATCGATTGA

>AlMADS19_scaffold_8_FGENESH
ATGGTGAGAGGAAAGATAGAGATGAAGAAAATAGAAAACGCAACGAGTAGACAAGTGACTTTCTCAAAAAGAAGAAATGGTTTGTTGAAGAAAGCTTATGAGCTCTCAGTACTCTGTGATGCTCAAATCTCCCTTATCATCTTCTCACAAAGAGGAAGGCTTTACGAATTCTCTAGCTCTGATATGCAGAAGATGATCGAACGCTACCGCAAGTACACAAAAGGACATGAAACCAGCAATCACGACTCACAAATTTACTTACAGGAATTAAAACAAGAAGCAAGCCACATGATAGCAAAGATTGACCACCTTGAGTTTCAAAAGCGGAAGCTACTGGGACAAGAAATTGCTTTTTGTTCTCTAAAAGAGCTTCAAGAAATTGATAGTCAACTCCAAAAAAGTCTGGGCAAGGTCCGAGAAAGAAAGGCTCAGTTGTTCAAGGAGCAGGTGGAGAAACTAAGAGCAAAGGAGAAACAATTGTTAGAAGAGAACGTCAAGTTACATCGAAAGAATGTTATAGAACCATGGAGAGGATCGAGTGATCGGCAGCAAGAGAAATACAAAGTTATAGATCTGAATTTGGAAGTTGAAACGGATTTATTCATCGGTTTGCCAAATAGAAACTGTTAG

>AlMADS22_scaffold_5_arabidopsis
ATGGGGAGAGGAAGGATTGAGATTAAGAAGATTGAGAATGTCAACAGTCGTCAAGTCACTTTCTCTAAACGACGAAACGGTTTGATGAAGAAGGCTAAAGAGCTTTCGATTCTCTGTGACGCCGAGGTTGCTCTTATCATCTTCTCCAGCACCGGCAAGATTTACGATTTCTCCAGCGGCTGCATGGAGCAAATTCTTTCCAGATATGGATACACTACTGCGTCTACTGAGCATAAACAAAGAGAAAAACAACTTCTAATTTGTGCTTCACATGAAAATGAAGCTGTGTTGCGAAATGATGATTCTGTGAAGGGAGAACTTGAAAGATTACAGCTTGCAATTGAGAGACTGAAGGGTAAGGCACTTGACGGTATGAGTTTCCCGGATCTTATTTCTCTTGAAAACCAGTTGAACGAGAGCTTGCATAGTGTTAAAGATCAAAAGACACAAATCCTGCTCAACCAGATTGAAAAATCCAGGTTACAGGAGAAAAGAGCATTGGAAGAAAACCAAATCTTGCGCAAACAGGTAGAGCTGTTGGGGAGAGGTTCAGGACCAAAAGTGTTGAACGAAAGGCCTCAAGTTTCTAGCCCAGAAGCCGATCCCGAGAGCTCTTCATCAGAGGAGGATGAGAATGACAACGAGGAGCACCATTCCGAGACTTCCTTGCAGTTGGGGTTGTCGTCGACGGGGTATTGCACAAAGAGAAAGAAGCCGAAGATCGAACTGGTCTGCGATAACTCTGGGAGTCAAGTGGCTTCTGATTGA

>AlMADS29_scaffold_2_FGENESH
CGATCATTGGACATGGGTCGGGTGAAATTGGAGTTAAAGCGGATAGAGAAGAACACGAACCGACAAATTACGTTCTCAAAACGTAAAAAAGGTTTAATAAAAAAAGCGTATGAATTGTCAACACTTTGTGATATCGATCTTGCCCTCCTCATGTTCTCTCCTTCCGATCGACTATGTCTCTTTTCCGGTCAAACAAGGATCGAGGACGTTTTGGCGAGGTACATCAATCTTCCTGATCAAGAAAGAGAAAAGAAATTCGAACCAGATCCAATGAGGTTTACATCAATGGAGGAGATTGAAGCATGTGAAACTCATCTCATCAATACATTGACAAGTGTCGTACAGAGAAGGGAACATTTGTTGAGGAAGTCCTGCGAAGCACCAAGTAACCAACAAAGCATGCAGGGGATCCTTCTAAATGACATCGTCGAGGATTGGGGGTCTGAGGCTGAGCCCAAACAAGCCCATGTGATGGCTAAGTCGGCCCATCAGTCAAATCAGCTAAGGCAAACCACAGTGAGATTGTTGATTTTATTTGGATTTGAAAAACCTCTTTGA

>AlMADS31_Al477299_PACid_16051166
ATGGGTCGGGTGAAATTGGAGTTAAAGCGGATAGAGAAGAACACGAACCGACAAATTACGTTCTCAAAACGTAAAAAAGGTTTAATAAAAAAAGCGTATGAATTGTCAACACTTTGTGATATCGATCTTGCCCTCCTCATGTTCTCTCCTTCCGATCGACTATGTCTCTTTTCCGGTCAAACAAGGATCGAGGACGTTTTGGCGAGGTACATCAATCTTCCTGATCAAGAAAGAGAAAACGCCATAGTTTTTCCTGATCAGAGCAAACGCCAAGCTATCCAAAACAAAGAGTATTTGTTAAGAACTCTGGAAAAACTCAAAATTGAAGATGACATGGCTCTCCAAATCAACGAACCTCGCCCTGAAGCTATCAACACCGATGTCGAGGAACTTGAGCAAGAAGTTTGTAGATTACAACAGCAGCTTCAGATATCAGAGGAAGAACTAAGGAAATTCGAACCAGATCCAATGAGGTTTACATCAATGGAGGAGATTGAAGCATGTGAAACTCATCTCATCAATACATTGACAAGTGTCGTACAGAGAAGGGAACATTTGTTGAGGAAGTCCTGCGAAGCACCAAGTAACCAACAAAGCATGCAGGGGATCCTTCTAAATGACATCGTCGAGGATTGGGGGTCTGAGGCTGAGCCCAAACAAGCCCATGTGATGGCTAATTCGGCCCATCAGTCAAATCAGCTAAGCTATGATTTGCTCTTACAAGGGAGTAATTCGAGTTCGAACCAAAATCCAAAATGA

>AlMADS32_Al476289_PACid_16065947
ATGGCTCGTGGAAAGATTCAGCTCAAGAGGATTGAGAACCCGGTTCACAGACAAGTGACTTTTTGCAAGAGGAGAACTGGTCTTCTCAAGAAGGCTAAGGAGCTCTCTGTGCTCTGTGACGCCGAGATCGGTGTTGTGATCTTCTCTCCACAGGGCAAGCTCTTTGAGCTCGCTACTAAAGGAACAATGGAGGGAATGATTGATAAGTACATGAAGTGTACTGGTGGTGGTCGTGGTTCTTCTTCTGCTACTTTTACTGCTCAAGAACAACTTCAACCACCAAATCTTAATCCGAAGGATGAGATCAACGTGCTTAAGCAAGAGATTGAGATGCTTCAGAAAGGGATAAGCTATATGTTTGGAGGAGGAGATGGGGCGATGAATCTTGAAGAACTTCTTTTGCTTGAGAAGCATCTTGAGTATTGGATTTCTCAGATTCGCTCTGCTAAGATGGATCTTATGCTTCAAGAAATTCAGTCATTGAGGAACAAGGAAGGAGTCCTCAAAAACACCAACAAGTATCTCCTCGAAAAGATAGAGGAAAACAACAATAGCATATTAGATGCTAACTTTGCAACAGTCATGGAGACTAACTATTCCTATCCGCTAACCATGCCAAGTGAAATATTTCAGTTCTAG

>AlMADS39_Al891115_PACid_16065024
ATGGGAAGGAAGAAAATAAAACTGAATAGACTAGAAAGCCTGAAAGAGAGAAGTAGCAAATACTCAAAACGTAAAAAAGGGCTTTTCAAGAAGGCAGAAGAAGTAGCAATGTTGTGCGATTGTGAAATAATTTTGATTGTTGTTTCTCCGACCGACAAGCCTACCATTTTCCACACTCGTTCTAAGTCCTTCAGTAAAATTTATGAGAGGTATTGCATGCTTTCATTACAAGAACGGGAAGAAAGGTGTGATCTTTGA

>AlMADS40_Al949734_PACid_16059612
ATGGTGAGAGGAAAGATTGAGATCAAGAAGATCGAGAACGTAACAAGTAGACAAGTCACGTTTTCCAAACGAAGGAGTGGTCTCTTTAAGAAGGCTCATGAGCTTTCTGTTCTATGTGATGCTCAAGTCGCAGCAATGATCTTCTCTCAGAAAGGAAGATTATATGAATTCGCTAGCTCCGATATCAGGAATATGATCAAGCGATACGCTGAGTACAAGAGGGAGTACTTTGTTGCAGAAGCACATCCTATAGAGCAATATGTGCAGGGGCTAAAGAAGGAAATGGTGACAACGGTGAAAAAGATTGAAGTGCTTGAAGTCCATAACCGGAAGATGATGGGACAAAGTTTGGCTTCTTGTTCGGTAAAAGAACTTCAGGAGATAGCCACACAGGTAGAGAAAAGCCTTCATATTGTTAGATTAAGAAAGGCTAAGTTATATGAAGATGAGCTAGAGAAACTAAAAGCCAAGGAGAGGGAACTCAAGGACGAGAGAGTCAGGCTTTGTCGAAGGGTTGGAGAAAGGCCAATGGGGATGCCGTCGGGAAACAAAGAGAAAGAGGATGTGGAAACTGATCTATTTATTGGATTACCATAA

>AlMADS41_Al476870_PACid_16037164
ATGGGAAGAAGAAAAATCGAGATCAAGCGAATCGAGAACAAAAGCAGTCGACAAGTCACTTTCTCCAAACGACGCAATGGTCTCATAGACAAAGCTCGACAACTTTCGATTCTCTGTGAATCCTCCGTCGCTGTTGTCGTCGTCTCTGCCTCCGGAAAACTCTACGAGTCTTCCTCCGGTGACGAGATAGAAGCGCTGGTCAAGCCGGAGATAACTCAATGTTTTGAACTTGATCTTGCAGAAAAAATTCAGAATTATCTTCCACACAAGGAGTTACTAGAGACAGTCCAAAGCAAGCTTGAAGAACCAAATGTCGATAATGTAAGAGTAGATTCTCTAATTTCTCTGGAGGAACAACTCGAGACTGCTCTGTCCGTAAGTAGGGCTAGGAAGGCAGAACTGATGATGGAGTATGTGAAGTCCTTAAAAGAAAAGGAGATGTTGCTGAGAGAAGAGAACCAGGTTCTGGCTAGCCAGATGGGGAAGAATACGTTGCTGGCAATAGAGGATGAGGGAGGAATGTTGCCGGAAAGTAGCTCCGGCAACAAAATACCGGAGACTCTCCCGCTGCTCAAGTAA

>AlMADS43_Al935524_PACid_16035778
ATGGTGAGGGGCAAAACTCAGATGAAGAGAATAGAGAATGCAACAAGCAGACAAGTGACTTTCTCTAAACGAAGGAATGGTCTGTTGAAGAAAGCCTTTGAGCTCTCAGTGCTTTGTGATGCTGAAGTTTCTCTTATCATCTTCTCTCCCAAAGGCAAACTTTATGAATTCGCCAGCTCCAATATGCAAGATACCATAGATCGTTATCTGAGGCATACTAAGGATCGAGTCAGCACCAAACCGGTTTCTGAAGAAAATATGCAGCATTTGAAATATGAAGCAGCAAACATGATGAAGAAAATTGAGCAACTCGAAGCTGCTAAACGTAAACTCTTGGGAGAAGGCATAGGAACATGCTCAATCGAGGAGCTGCAACAGATTGAGCATCAGCTTGAGAAAAGTGTCAAATGTATTCGAGCAAGAAAGACTCAAGTGTTTAAGGAACAAATTGAGCAGCTCAAGCAAAAGGAGAAAGCTCTAGCTGCAGAAAACGAGAAGCTCTCTGAAAAGTGGGGATCTCATGAAATCGTGATTTGGTCGAGTAAGAATCAAGAAAGTACTGGAAGAGGTGATGAAGAGAGTAGCCCAAGTTCTGAAGTAGAGACGCAATTGTTCATTGGGCTACCTTGTTCTTCAAGAAAGTGA

>AlMADS44_Al320100_PACid_16038836
ATGGGGAGAGGGAAGATTGTGATCCAGAAGATCGATGATTCAACGAGTAGGCAAGTCACTTTCTCCAAAAGAAGAAAGGGTCTCATCAAGAAAGCTAAAGAACTCGCTATTCTCTGCGACGCCGAGGTCTGTCTCATCATTTTCTCCAGTACCGACAAGCTCTATGACTTTGCCAGCTCCAGTGTGAAATCTACTATTGAACGATTCAATACGACCAAGATGGAGCAGCAACAACTACTCAACCCTGCATCAGAAGTTAAGTTTTGGCAGAGAGAGGCTGAAACTCTAAGGCAAGAATTGCACTCGCTGCAAGAAAATCATCGGCACCTAACGGGAGAGCAATTAAATGGTTTGAGCGTTAAGGAGTTACGCAATCTCGAGAGCCAACTTGAAATGAGTTTACGTGGAATTCGTATGAAAAGAGAACATATTTTGACCAATGAAATCAAAGAACTAACCAGAAAGAGGAGTCTTCTTCATCATGAAAACCTCGAGATATCGAGAAAAGTGCAAAGGATTCATCAAGAAAATGTCGAACTATACAAGCAGGTTTATGCAACGTCAAACACAAACGGATTGGGACACCATGAGCTAGTGGATGGAGCCAATGAATCCCTTGTAGAGGTTAGGCTGCAGCTAAGCCAGCCTGAGCAGTCCCATTATGAGACTTCTTCAAACAGCTAA

>AlMADS48_Al896262_PACid_16059050
ATGGGAAGGGTAAAATTGAAGATAAAGAAGTTAGAGAACACAACTGGACGCCAATCTACATTTGCTAAAAGGAAAAATGGGATCTTGAAAAAGGCTAATGAGCTATCAATTCTTTGTGACATTGATATTGTTCTTCTTATGTTTTCTCCTACTGGCAAGGCTGCAATATGTTGCGGTACACGAAGTAGCATGGAAGAGGTGATTGCTAAGTTTTCTCAAGTATCACCGCAGGAAAGAACGAAAAGGAAGTTCGAGAGTCTTGAAAACTTGAAGAAAACTTTCCAAAAGTTGGATCACGATGTAAATATACGCGAATTTATAGCCTCAAGTAATTCAACAATAGAGGACTTGAGTAATCAAGCAAGGATTCTGCAAGCTCGGATTTCTGAGATACATGGAAGATTAAGTTATTGGACGGAACCCGATAAGATTAACAACGTTGAACACTTGGGACAGCTCGAAATTTCGATTAGGCAATCCCTTGACCAATTGCGTGCACATAAGGAACATTTTGGGCAGCAGCAACACGCAATGCAAATAGAAAACGCAAACTTTGTTAAAGATTGGTCAACATGCTCGATGCAAGATGGGATTCAGATTCCTTTAGAACAACAGCTTCAATCTATGTCATGGATTCTTAATAGCAACACCACCAACATTGTCACCGAGGAACACAATTCAATCCCGCAGAGGGAAGTCGAGTGCTCAGCGAGTTCTTCATTTGGGAGCTATCCAGGCTACTATGGAACAGGGAAATCTCCTGAAATTACAATTTCGGGTCAAGAAACAAGCTTTCTTGATGAACTAAACACCGGACAGCTGAAACCGCAAACAAGCTCGCAACAGCAGTTCATTAATAATAATATCACAGCATACAATCCCAATCTGCAGAATGATCTGAATCATCACCAAACGTTGCCTCCTCCTATTCCGCCTCCTCAGGTGTATATTCCAATGGCTCAGAGAGAGTACCATATGAATGGATTCTTTGAAGGACCACCACCTGGACTTTCTGCTTACAACAACAACACCAACCAAACCAGGTTTGGTGGTTCTAGCAGCAACTCCTTGCCTTGCTCAATCTCAATGTTCGACGAATACTTGTTTTCCCAGATGCAGCAACCGAACTGA

>AlMADS50_Al918304_PACid_16060039
ATGGGAAGAAGAAAAGTGGAGATCAAACGAATTGAGAACAAAAGCTCTCGACAAGTTACTTTCTGTAAGCGACGAAATGGACTCATGGAGAAAGCTCGTCAACTCTCAATTCTCTGTGAATCCTCCGTCGCTCTTATCATCATCTCTGCCACCGGAAGACTCTACAGCTTCTCCTCTGGCGATAGCATGGCCAAGATCCTCAGTCGTTATGAATTACAACAGGCTGATGATCTTAAAACCTTGTGCCTTAACATTGTGGATAAAGACCAGGATAGAGATACTCTGTTCTTCACAGCTGGTATTGCACTAGAAAGTCTACGACATGGTTCTAAACTTGTAGATCTAGAAGAAAAAAATCTTAATTATCTTTCACACAAGGAGTTGCTAGAAATAATCCAATGCAAGATTGAAGAAACGAAAAGCGATAATGTAAGTATAGATTGTCTAAAGTCCCTGGAAGAGCAGATCAAGACTGCTCTGTCTATAACTAGAGCTAGGAAGGCAGAACTCACGATGGAGTTTGTGAAGACCCTTCAAGAGAAGGAGAAGCTGCTGATAGAAGAGAACCAGGTTTTGACAAGCCAGCTTAAAAAGATGGGGAAGATGAAGAAGTCTAGGGAAACAGAGGATGCAAGAGCAATGTCACCCGAAAATAGTTCCCGAAACAAGCCACCGGAGACTCTCCTGCTGCTCAAGTAA

>AlMADS52_Al944110_PACid_16057320
ATGGGGAGAGTGAAAATACAGATTAAAAGAATAAATGATAGGCAACAAAGAAATATTGCATTTGCCAAAAGAAAAAATGGGCTTTTAAAGAAAGCTTATGAACTCTTTATTCTATGTAATGTCCCGGTTGCTCTCATTCTTTTCTCTCCTTCTGGTAAACTCTTCGTTTTTTATGCCAAAGCGAGGTACATGTATATTAATATTGTTTCCTTGCCAAAACAAATTACGTTTTCATTATCTTCTTCTTCTTTTAATTCCAATATTTTATTATTTCATCATATATCAAGTATCAACTGTTTTGTCATTAATCTGATATAA

>AlMADS53_Al921628_PACid_16062188
ATGGGAAGGGGTAGGGTTCAATTGAAGAGGATAGAGAACAAGATCAATAGACAAGTGACATTCTCTAAAAGAAGAGCTGGTCTTTTGAAGAAAGCTCAGGAGATCTCTGTTCTTTGTGATGCCGAGGTTTCCCTTATTGTCTTCTCCCATAAGGGGAAATTGTTCGAGTACACCTCTGAATCTTGCATGGAGAAAGTACTCGAACGCTACGAGAGGTATTCGTACGCCGAGAGGCAGCTGATTGCACCTGACTCTCACATTAATGCACAGCCGAATTGGTCAATGGAGTATAGCAGGCTTAAGGCTAAGATCGAGCTTTTGGAGAGGAACCAAAGGCATTATCTAGGAGAAGACTTGGAACCAATGAGCCTCAAGGATCTCCAAAATCTGGAGCAGCAGCTTGAGACTGCTCTTAAGCACATTCGCTCCAGAAAAAATCAACTCATGTACGAGTCCCTCAACCACCTCCAAAGAAAGGAGAATGAGATACAGGAGGAAAACAGCATGCTTACCAAACAGATAAAGGAGAGGGAAAACATCCTAAGGACACAACAAACCCAATGTGAGCAGCTGAACCGCAACCACGATGTACCACCGCCGCAACCGCAACCATTTCAACACCCTCATCCTTACATGATCTCTCATCAGACTTCTCCTTTCCTAAATTTGGGTGGCATGTACCAAGGAGAAGATCAAACGGCGATGAGGAGGAACAATCTGGATCTGACTCTTGAACCCATTTACAATTACCTTGGCTGTTACGCCGCTTGA

>AlMADS54_Al472923_PACid_16034561
ATGGGAAGAGGGAGAGTAGAATTGAAGAGGATAGAGAACAAGATCAATAGGCAAGTGACGTTTGCAAAGAGAAGGAATGGTCTTTTGAAGAAAGCATACGAGCTTTCAGTTCTATGTGATGCAGAAGTTGCTCTCATCATCTTCTCAAATAGAGGAAAGCTGTACGAGTTTTGCAGTAGTTCGAGCATGCTTCGGACACTGGAGAGGTACCAAAAGTGTAACTATGGAGCACCAGAACCCAATGTGCCTTCAAGAGAGGCCTTAGCAGTTGAACTTAGTAGCCAGCAGGAGTATCTCAAGCTTAAGGACCGTTACGACGCCTTACAGAGAACCCAAAGGAATCTACTGGGAGAAGATCTTGGGCCTCTAAGTACAAAGGAGCTTGAGTCACTTGAGAGACAGCTTGATTCTTCCTTGAAGCAGATCAGAGCTCTCCGGACACAGTTTATGCTCGACCAGCTCAACGATCTTCAGAGTAAGGAACGCATGCTGACTGAGACAAATAAAACTCTAAGACTAAGGTTAGCTGATGGGTATCAGATGCCACTCCAGCTGAACCCTAACCAAGAAGAGGTTGATCACTACGGTCGTCATCATCAACACTCCCAAGCTTTCTTCCAGCCTTTGGAGTGTGAACCCATTCTTCAGATCGGGTATCAGGGGCAGCAAGATGGAATGGGAGCAGGACCAAGTCTGAATAATTACATGTTGGGTTGGTTACCTTATGACACCAACTCTATTTGA

>AlMADS55_Al488202_PACid_16045913
ATGGGTCGTGGAAAAATCGAGATTAAGAGGATCGAGAATGCCAATAGCAGACAAGTTACTTTCTCCAAGAGGCGTTCTGGGTTGCTTAAGAAAGCTCATGAGCTCTCTGTTCTTTGTGATGCTGAGGTTGCTGTCATCGTCTTCTCTAAGTCTGGCAAGCTCTTCGAGTTCTCCAGTACTGGAATGAAGAAAACACTTTCGAGATACGGCAATCACCAGAGTTCTTCAGCTTCTAAAGCAGAGGAGGATTGTGCAGAGGTGGATCTTTTAAAGGATGAACTTTCAAAGCTTCAAGAGAAACATTTACAACTGCAGGGTAAGGGCTTGAATATTCTGACCTTTAAAGAGCTGCATAACCTTGAGCAGCAACTATATCATGCATTGATTACTGTGAGAGAGCGGAAGGAACGATTGCTGACTAACCAACTTGAAGAATCACGCCTCAAGGAACAACGAGCAGAGTTGGAAAACGAGACCTTGCGTAGACAGGTTCAAGAACTCAGAAGCTTTCTCCCGTCGTTCACCCACTATGTTCCATCCTACATCAAATGCTTTGCGATAGATCCCAAGAACGCTGTCATAAACCATGGTTGCTTGGACGACAGTGAGTGCAGCCTCCAGAAGACCAATTCAGACACAACTTTGCAATTAGGGTTGCCGGGAGAGGCACATGATAGAAGGAAGAAGGAAGGAGGCAGAGAGAGCCCATCAAGCGACTCAGTGACAACGAACACGACCAGAGAAACTGCACAAAAGATCAGTCTAGTTTAG

>AlMADS56_Al908534_PACid_16051770
ATGGGTAGAGTGAAGCTAAAGATAAAGAAACTACAAAACATGAATGGACGTCAATGTACGTATGCGAAAAGGAGACATGGGATCATGAAAAAGGCTAAGGAGTTATCGATCTTATGCGACATCGATGTTGTGCTTCTCATGTTTTCTCCCATGGGGAAGGCTTCAGTTTGCATAGGCAAACACAGCATTGGAGAAGTCATTGCTAAGTTTGCTCAACTCAGTCCTCAAGAAAGGGCAAAGAGGAAATTGGAAAACCTTGAAGCCTTGAGGAAAATATTCATGAAAGTTAACCACGATATAGATATATCAAAGTTTCTAGACAGAAGCAGTACACCAACAGTTGAGGTGCTTAGCGAAAAAATCAGGTTTCTGCAAACACAATTATCAGATATACACACACGACTAAGCTACTGGACCGATGTAGAAAATATCGACAGTGTAGATGATTTGCAGCAACTAGAACATTCATTAAGACAATCTCTGGCTCAAATCTATGGTCGTAAGGCGAGCATGCCGAGACATCAGCATCGACAACTTATGTCCTCCAAATGCAAAAACCAGTTGCAGACTGAAATAGATATAGATTTCGGAATGGAGATGGAGCAACAGCTTGAGAATTTCTCATGGGTTCGTACCGATGAAAACATGAATGTTCCTCCAAAAGAAGAAGACCCTAATATGCAGCTTCATCAGATGTACAGGGACATAAAGTGTTCTGCAAGTTCATCTCTTGGAAATTACTCAGGACTCTTCTTTAGTAAAAGCTCAGATCTCTCAACTCCAAAATTACAAACCGGCAGTATTCCCGGGACAGCAGCTGATCCAAACCAACAAATTAGCAATCTCAGTTTCCTAAATGATCAAAAGCTTCAGCAACTAGCTGAGTGGAATCTATTAGGAAGTCCCGCGGATTACTACGTTAGCCAGATCTTGGAAGCTTCTTATAAGCCTCAGTTCGGAGGAAAAAACAACTGCGCTTCTTCTGAAACATTACCTTATGTTGCGGTCTTCGATGATCCTCTATATTTTTGGCCAAACTGA

>AlMADS57_Al896948_PACid_16036943
ATGGGAAGGGGAAGGGTTCAGCTACGGCGGATCGAGAACAAGATAAGGAGACAAGTGACATTTTCAAAGCGAAGAACTGGTTTGGTTAAGAAAGCTCAAGAGATCTCAGTGTTATGTGATGCTGATGTTGCTTTGATTGTCTTCTCCCCCAAAGGAAAGCTCTTTGAGTACTCTGCTGGTTCCAGCATGGGGAGAATTCTTGATCGATATGAGAGATCTTCCTACGCCGGTCAAGATATTCCTACACCAAATTTGGATTCACAGGGAGAGTGTTCAACAGAATGTTCAAAGCTCTTGAGGATGATTGATGTCATGCAAAGAAGCCTAAGACACTTAAGAGGAGAAGAGGTGGATGATCTAAGCATCAGAGAGCTTCAAGGTTTGGAGATGCAACTTGATACTGCCCTCAAGAAAACTCGCTCTAGAAAGAACCAGCTCATGGTAGAGTCCATAGCACAGCTTCAGAAAAAGGAGAAGGAACTAAAAGAACTGAAGAAACAGCTAACAAAGAAGGCTGGTCAAAGAGAAGACTTTCAGCTGCAAAACCTCAGCCATGACTTATCCTCCTCGGCAACGCCGCCATATGAACCACCGCACGAGCTGCCCCCACCAATATCTCCTCCTCCTGTATCTTTTGGGGATGCACCAAGGAATGGAGTGGGAGAAGTAGCTGCTGGAACCCTAATTCGGAGGACTACAACGTTGCCGCATTGGATGCCCCGGCTCACCAGAGAATAG

>AlMADS59_Al486333_PACid_16063514
ATGGAGGAAGGTGGGAGTAGTCACGACGGAGAGAGTAGCAAGAAGATAGGGAGAGGGAAAATAGAGATAAAGAGGATAGAGAACACAACAAATCGTCAAGTAACTTTCTGCAAACGACGCAATGGTCTTCTCAAGAAAGCTTATGAACTCTCAGTCTTGTGTGATGCGGAAGTTGCCCTCGTCATCTTCTCCACTCGTGGCCGTCTCTATGAGTACGCCAACAACAGTGTGAGGGGAACAATTGAAAGGTACAAGAAAGCTTGTTCCGATGCCGTCAACCCTCCTTCCGTCACCGAAGCTAATACTCAGTACTATCAGCAAGAAGCCTCTAAGCTTCGGAGGCAGATTCGAGATATTCAGAATTCAAACAGGCATATTGTTGGGGAATCACTTGGTTCCTTGAACTTAAAGGAGCTCAAAAACCTCGAAGGACGGCTTGAAAAAGGAATCAGCCGTGTCCGATCCAAAAAGAACGAGCTGTTAGTGGCAGAGATAGAGTATATGCAGAAGAGGGAAATGGAGTTGCAACACAATAACATGTACCTGCGAGCTAAGATAGCCGAAGGTGCCAGATTGAATCCGGAACAGCAGGAATCGAGTGTGATACAAGGGACGACTGTTTACGAATCCGGTGTATCTTCTCATGACCAGTCGCAGCATCATAATCGGAACTATATTCCGGTGAACCTTCTTGAACCGAATCAGCAATTCTCCGGCCAAGACCAACCTCCTCTTCAGCTTGTGTAA

>AlMADS5_scaffold_3_rice
ATGGGGAGAGGGAAGATAGTTATAAGAAGGATCGATAACTCGACAAGTCGACAAGTGACTTTCTCCAAGAGAAGGAGTGGTTTGCTTAAGAAGGCTAAAGAGTTATCGATCCTTTGTGATGCTGAAGTTGGTGTTATCATCTTCTCTAGCACCGGAAAGCTCTACGACTACGCAAGCAATTCAAGTATGAAAACAATCATTGAGCGGTACAACAAAGTAAAAGAGGAGCAGCATCAACTTCTGAATCATGCCTCAGAGCTAAAGTTTTGGCAAAGAGAGGTTGCAAGTTTGCAGCAGCAGCTCCAATATCTTCAAGAATGCCATAGGAAACTAGTTGGAGAAGAACTTTCTGGAATGAATGCTAATGACCTACAAAATCTTGAAGACCAGCTAGTATCAAGTCTAAAAGGTGTTCGTCTCAAAAAGGATCAACTTATGACAGATGAAATCAGAGAACTCAATCGTAAGGGGCAAATCATCCAAAAAGAGAATCACGAGCTACAAAATATTGTAGATATAATGCGTAAGGAAAATATTAAATTGCAAAAGAAGGTTCATGGAAGAACAAATGCGATTGAAGGCAGTTCAAGTGTAGCTCCAATAAGCAATGGAACCGCAACATATGCACCACCGCAACTTCAACTTATACAAGTACAACCTCCAAGAGAAAAATCAATCAGACTAGGACTTTCGCAGGTTAAGACGCTAAGCTCATCAAATACTAGTTCAGGAAACCTACCATCACTTTTGGTGGAAGAGAGAGAAGATGATGTGGATTGTGGAGTGTTAAAAGGTAAAAAAAAGGGTGTTGAATAA

>AlMADS61_Al941068_PACid_16060925
ATGGGAAGAGGAAGAGTAGAGCTGAAGAGGATAGAGAACAAAATCAACAGACAAGTAACGTTTGCAAAGCGTAGGAACGGTTTGTTGAAGAAAGCTTATGAATTGTCTGTTCTTTGTGATGCTGAGGTTGCTCTCATCATCTTCTCCAACCGTGGAAAGCTCTACGAGTTTTGCAGCTCCTCCAACATGCTCAAGACACTGGATCGGTACCAGAAATGCAGCTATGGCTCCATTGAAGTCAACAACAAACCTGCCAAAGAACTTGAGAACAGCTACAGAGAGTATCTGAAGCTTAAGGGTAGATATGAGAACCTTCAGCGTCAACAGAGAAATCTTCTTGGGGAGGATCTAGGACCTCTGAATTCAAAGGAGTTAGAACAGCTTGAGCGTCAACTGGACGGTTCTCTCAAGCAAGTTCGGTCCATCAAGACACAGTACATGCTTGACCAGCTCTCTGATCTTCAAAATAAAGAGCAAATGTTGCTTGAAACCAATAGAGCTTTGGCAATGAAGCTGGATGATATGATTGGTGTGAGAAGTCATCATATGGGAGGAGGATGGGAAGGCGGTGAACAGAATGTTACCTACGCGCATCATCAAGCTCAGTCTCAGGGACTATACCAGCCTCTTGAATGCAATCCAACTCTGCAAATGGGGTATGATAATCCGGTATGCTCGGAGCAAATAACTGCGACAACACAAGCTCAGGCGCAGCAGGGAAACGGTTACATCCCAGGGTGGATGCTTTGA

>AlMADS63_Al486583_PACid_16051111
ATGGGAAGAGGGAAAGTGGAAGTGAAGAGAATTGAGAACAAGATCACTAGACAAGTAACCTTCTCCAAAAGAAAAAGTGGTTTGCTCAAGAAAGCCTACGAACTCTCTGTTCTATGTGATGCAGAGGTTTCTCTCATAATCTTCTCCAACGGTGGCAAGCTCTACGAGTTCAGCAATGTCGGAGTTGGCAGAACCATTGAGAGGTACTATCGCTGTAAAAACAATTTGTTGGACAATAATGATACGCTTGAAGATACTCAGGGCTTGCGTCAAGAGGTGACAAAGCTGAAATCCAAATATGAATCTCTTCTCCGCACTCATAGAAATTTGGTTGGGGAAGATCTTGAAGGGATGAGTTTAAAGGAACTGCAGACGCTCGAGAGACAGCTAGAAGGAGCTCTTTCCGCAACCCGAAAACACAAGACGCAGGTTGCGATGGAACAAATGGAAGAGCTTCGGAGAAAGGAGAGGGAGCTTGGAGATATAAACAATAAGCTTAAGCTTGAGACCGAAGATCATGATTTTAGAGGCTTTCAAGACCTACTGCTTAACCCGGTGCTCACGGCCGGTTGTTCCACTGATTTTGCGTTTCAATCATCTCATCAAAATTATATATTAGATTGCGACGTGGGATACTTTTTACCGATTGGGTTTCAACAACACTATGAGCAAGGTGAAGGATCTTCGGTGTCAAAGAGTAATGCAAGAAGTGATGTTGAGACCAACTTTGTCCAATGA

>AlMADS65_Al321962_PACid_16046979
ATGGAGGGTGGTGCGAGTAATGAAGTAGCAGAGAGCAGCAAGAAGATAGGAAGAGGGAAGATAGAGATAAAGAGGATAGAGAACACTACGAATCGTCAAGTCACTTTCTGCAAACGACGCAATGGTTTGCTCAAGAAAGCTTATGAGCTCTCTGTCTTGTGTGATGCTGAGGTTGCTCTTGTCATCTTCTCCACTCGAGGCCGTCTCTACGAGTACGCCAACAACAGTGTGAGAGGAACAATAGAAAGGTACAAGAAAGCTTGCTCCGACGCCGTTAACCCTCCGACCGTCACCGAAGCTAATACTCAGTACTATCAGCAAGAGGCGTCTAAACTTCGGAGACAGATTCGGGACATTCAGAATTTGAACAGACATATTCTGGGTGAATCTCTTGGTTCCTTGAACTTTAAGGAACTCAAGAACCTTGAAAGTAGGCTTGAGAAAGGAATCGGCCGTGTCCGCTCAAAGAAGCACGAGATGTTAGTTGCAGAGATTGAATACATGCAAAAAAGGGTAAAAGAAATCGAGCTGCAAAACGATAACATGTATCTCCGCTCCAAGATTACTGAAAGATCAGGTCTACAGCAGCAAGAATCGAGTGTGATACATCAAGGGACAGTTTACGAGTCGGGTGTTACTTCTTCTCACCAGTCAGAGCAGTACAACCGGAATTATATTCCGGTTAACCTGCTTGAACCAAATCAGAATGCCTCCAACCAAGACCAACCACCTCTGCAACTTGTTTGA

>AlMADS67_Al476039_PACid_16064521
ATGGGGAGGGGTAGGGTTCAATTGAAGAGGATAGAGAACAAGATCAATAGACAAGTGACATTCTCGAAAAGAAGAGCTGGTCTTTTGAAGAAAGCCCATGAGATCTCTGTTCTCTGTGATGCTGAAGTTGCTCTTGTTGTCTTCTCCCATAAGGGGAAACTCTTCGAATACTCCACTGATTCTTGTATGGAGAAGATACTTGAACGCTATGAGAGGTACTCTTACGCCGAGAGACAGCTTATTGCACCTGAGTCTGATGTCAATACGAACTGGTCGATGGAGTATAACAGGCTTAAGGCTAAGATTGAACTTTTGGAGAGAAACCAGAGGCATTATCTTGGGGAAGACTTGAATGCAATGAGCCCTAAGGAGCTTCAGAATCTGGAGCAGCAGCTTGACACTGCTCTTAAGCACATCCGCACTAGAAAAAACCAACTTATGTACGAATCCATCAATGAGCTCCAAAGAAAGGAGAAGGCCATACAGGAGCAAAACAGCATGCTTTCTAAACAGATCAAGGAGAGGGAAAAAATTCTTAGGGCTCAACAAGAGCAGTGGGATCAGCAGAACCATGGCCACAATATGCCTCCCCCTCCACCGCCGCAGCAGCATCAAATCCAGCATCCTTACATGCTCTCTCATCAGCCATCTCCTTTTCTTAACATGGGTGGTCTGTATCAAGAAGAAGATCCAATGGCAATGAGGAGGAACGAACTCGAACTGACTCTTGAACCTGTTTACAACTGCAACCTTGGCTGCTTCGCCGCATGA

>AlMADS68_Al496727_PACid_16047420
ATGGGAAGAAGAAAAGTCGAGATCAAGCGAATCGAGAACAAAAGCAGTCGACAAGTCACTTTCTCCAAACGACGCAAAGGTCTCATCGAGAAAGCTCGACAACTTTCAGTTCTCTGTGAATCTTCCATCGCTGTTCTCGTCGTCTCCGGCTCCGGAAAACTCTACAACTCTGCCTCCGGTGACAACATGTCAAAGATCATTGATCGCTATGAAATACAACGTGCTGATGAACTTAAAGCCTTAGATCTTGCAGAAAAAATTCGGAATTATCTTCCACACAAGGAGTTACTAGAAATAGTCCAAAGCAAGCTTGAAGAACCAAATGTCGATACTGTAAGTGTAGATTCTCTAATTTCTATGGAGGAACAGCTCGAGACTGCTCTGTCCGTAATTAGAGCTAAGAAGACAGAACTAATGATGGAGGAAGTGAAGTCCCTTCAAGAAACGGAGATGTTGCTGAGAGAAGAGAACCAGATTCTGGCTAGCCATAGCCAGGTGACAAAAACATCTCTGATATATGATTCTAGAAGCTAA

>AlMADS70_Al481114_PACid_16042278
ATGGCGAGAGAAAAGATTCAGATCAGGAAGATCGACAACGCGACGGCGAGACAAGTGACGTTTTCGAAACGAAGAAGAGGCCTTTTCAAGAAAGCTGAAGAGCTCTCCGTTCTCTGCGACGCCGATGTTGCTCTCATCATCTTCTCTTCCACCGGAAAACTCTTCGAGTTCTGTAGCTCCAGCATGAAGGAAGTCCTAGAGAGGCATAACTTGCAGTCAAAGAATTTGGAGAAGCTTGATCAGCCATCTCTTGAGTTACAGCTGGTTGAGAACAGTGATCACGCCCGAATGAGTAAAGAAATTGCGGACAAGAGCCACCGACTAAGGCAAATGAGAGGAGAGGAACTTCAAGGACTTGACATTGAAGGGCTGCAACAGCTAGAGAAGGCCCTTGAAACTGGTTTGACGCGTGTGATTGAAACAAAGAGTGACAAGATTATGAATGAGATCAGCGAACTTCAGAAAAAGGGAATGCAATTGATGGATGAGAACAAGCGGTTGAGGCAGCAAGGAACGCAACTAACGGAAGAGAACGAGCGACTTGGCATGCAAATATGCAATAATGTGCATGAATACGGTGGTATCGCTGAATCGGAGAACGCCGCCGTGTACGAGGAAGGACACTCGTCGGAGTCTATTACTAACGCTGGAAACTCCACCGGAGCACCTGTTGACTCCGAGTGCTCCGATACTTCCCTTAGGCTCGGCTTACCGTATGGTGGTTAG

>AlMADS73_Al485833_PACid_16038284
ATGGCGAGAGGGAAGATCCAGATCAAGAGGATAGAGAACCAGACAAACAGACAAGTGACGTATTCAAAGAGAAGAAATGGTTTGTTCAAGAAAGCACATGAGCTCACGGTTTTGTGTGATGCTAGGGTTTCGATTATCATGTTCTCTAGCTCCAACAAGCTTCATGAGTATATCAGCCCTAACACCACAACGAAGGAGATCGTAGATCTGTACCAAACAGTTTCTGATGTTGATGTTTGGGCCACTCAATATGAGAGAATGCAAGAAACCAAGAGGAAACTGTTGGAGACAAATAGAAATCTCCGGACTCAGATTAAGCAGAGGCTAGGTGAGTGTTTGGACGAGCTTGACATTCAGGAGCTGCGTCGTCTTGAGGATGAAATGGATAACACTTTCAAACTCGTTCGCGAGCGCAAGATTAAATCTCTTGGGAATCAGATCGAGACCACCAAGAAAAAGAACAAGAGTCAACAAGACATACAAAAGAATCTCATACATGAGCTGGAACTAAGAGCTGAAGATCCCCACTATGGACTAGTAGACAATGGAGGAGATTACGACTCAGTTCTTGGATATCAAATCGAAGGGTCGCGTGCTTACGCTCTTCGTTTCCACCAGAACCATCACCACCATTACCCAAACCATGCCCTTCATGCTCCCTCTGCCTCTGACATCATCACCTTCCACCTTCTTGAATAA

>AlMADS74_Al916807_PACid_16049001
ATGGTGAGAGGGAAGATTGAGATCAAGAAGATTGAGAACGTGACGAGCAGACAAGTCACGTTTTCGAAGCGAAGGAGCGGTCTCTTTAAGAAGGCTCATGAGCTTTCGGTTCTATGCGATGCTCAAGTCGCCGCCATTGTCTTCTCTCAGAGTGGAAGATTACACGAATACTCTAGCTCCGAGATGGAGAAGATTATAGAAAGATATGACAAGTTTACTAATGCCTTGTATGTGGCAGAGAGGCCCCAAATAGAACGATACTTGCAGGAGCTGAAGATGGAAATGAATAGAATGGTGAAGAAGATTGATCTTCTTGAAGTTCATCACCGTAAGCTGTTGGGGCAAGGTTTGGATTCGTGTTCAGTGACAGAACTTCAAGAGATAGACACTCAAATTGAGAAAAGCCTTCGTATTGTCAGGTCCAGAAAGGCTGAGTTATATGCAGATCAACTGAAAAAGCTAAAAGAAAAGGAGAGGGAGCTCTTGAACGAGAGAAAAAGGCTGCGTGAAGAGGGTAAAACTGAAGGTGGTTGCAGTACCAAACATTCATCAGAGGTTGAAACCGACCTATTTATTGGATTGCCCGTGACTCGGCTATAA

>AlMADS77_Al940484_PACid_16056122
ATGGGGAGAAAAAAACTAGAAATCAAGCGAATTGAGAACAAAAGTAGCCGACAAGTCACCTTCTCCAAACGTCGCAACGGTCTCATCGAGAAAGCTCGTCAGCTTTCTGTTCTCTGTGACGCATCCGTCGCTCTTCTCGTCGTCTCTGCTTCCGGCAAGCTCTACAGCTTCTCTTCCGGCGATAACCTGGTCAAGATCCTTGATCGATATGGAAAACAACATGCTGATGATCTTAAAGCCTTGGATATTCAGTCAAAAGCTCTGAACTATGGTTCACACCATGAGCTACTTGAACTTGTGGAAAGCAAGCTTGTGGGATCAAATGTCAATAATGTGAGTGCCGAAACTCTTCTTCAACTAGAGGAACACCTTGAGACTGCCCTCTCCGTAACCAGAGCCAAGAAGACAGAACTAATGTTGAAGCTTGTGGAGAACCTTAAAGAAAAGGAGAAATTGCTGAAAGAAGAGAACCAGGTTTTGGCTAGCCAGATGGAGAAGAATCATCATGTGGGAGCAGAAGCTGAGATGGAGATTTCACCTGCAGGACAAATCTCCGACAATCTTCCGGTGACTCTCCCGCTGCTTAATTAG

>AlMADS78_Al946287_PACid_16060026
ATGAAAAGTCTTGATGTATCGTGGGTGTTATTTATGCACAACCTTACCTTCCATTTTCTGCAACTTCTCCAAATCTCATACTTTCCAGAAAATCATTTTCCCAAGAAAAATAAAACTTTCCCCTTTGTTCTTCTCCCCCCAACAGCAATCACGGCGTACCAATCGGAGCTAGGAGGAGATTCCTCTCCCTTGAGGAAATCTGGGAGAGGAAAGATCGAAATCAAACGGATCGAGAACACAACGAATCGTCAAGTTACTTTTTGCAAACGTAGAAATGGTTTGCTCAAGAAAGCTTACGAGCTCTCTGTTCTTTGTGATGCTGAAGTCGCACTCATCGTCTTCTCTAGCCGTGGTCGTCTCTATGAGTACTCTAACAACAGTGTAAAAGGGACAATTGAGAGGTACAAGAAGGCAATCTCAGATAATTCTAACACCGGATCGGTGGCAGAAATTAATGCACAGTATTATCAACAAGAATCGGCCAAATTGCGTCAACAAATTATCAGCATACAAAATTCCAACAGGCAATTGATGGGTGAGACGATAGGGTCAATGTCTCCCAAAGAGCTCAGGAATTTGGAAGGCAGATTAGAGAGAAGTATTACCCGAATCCGATCCAAGAAGAATGAGCTCATATTTTCTGAAATCGACTACATGCAGAAAAGAGAAGTTGATTTGCATAACGATAACCAGCTTCTTCGTGCAAAGATAGCTGAAAATGAGAGGAACAATCCGAGTATAAGTCTGATGCCAGGAGGATCTAACTACGAGCAGATTATGCCACCGCCTCAAACGCAATCTCAACCGTTTGATTCACGGAATTATTTCCAAGTCGCGGCATTGCAACCTAACAACCACCATTACTCATCCGCGGGTCGCCAAGACCAAACTGCTCTTCAGTTAGTGTAA

>AlMADS79_Al483701_PACid_16064888
ATGGGAAGAGGGAGAGTGGAGATGAAGAGGATAGAGAACAAGATTAATAGACAAGTGACCTTCTCAAAAAGAAGAAACGGTTTGCTGAAGAAAGCTTATGAGCTTTCTGTTCTTTGTGATGCCGAAGTTGCTCTCATCATCTTCTCAAGCCGTGGCAAGCTCTACGAGTTCGGTAGTGTTGGAATTGCAAGAACAATCGAACGGTATAACCGTTGTTACAACTGTACTCTAAGCAATAATAAGCCTGAAGAGACTACACAGAGTTGGTGTCAGGAGGTGACAAAGCTTAAATCCAAATACGAATCTCTTGTTCGCACTAATAGGAATTTGCTTGGAGAAGATCTTGGAGAAATGGGTGTGAAGGAACTGCAAGCGCTCGAGAGGCAGCTCGAAGCCGCTCTTACCGCGACTCGACAGCGCAAGACACAAGTTATGATGGAAGAAATGGAAGATCTTAGGAAAAAGGAGAGGCAACTAGGAGACATAAACAAACAACTCAAGATTAAGTTTGAGACGGAAGGCCATGCTTTCAAAACGTTTCAAGACTTATGGGCAAACTCGGCGGCCGGGGATCGAAACAATTCTGAATTTCCGGTTGAGCCTTCTCATCCTATTTCACTGGATTGCAACACCGAACCCTTTTTACAAATAGGGTTTCAACAACATTACTACGTGCAAGGTGAAGGGTCTTCAGTATCAAAGAGCAACGTGGCAGGTGAGACCAATTTCGTCCAAGGTTGGGTTCTTTGA

>AlMADS80_Al950843_PACid_16054961
ATGGGAAGAGGTAGGGTTCAGCTGAAGAGGATAGAGAATAAGATCAATAGGCAAGTTACTTTCTCAAAGAGAAGGTCTGGTTTGCTCAAGAAAGCTCATGAGATCTCTGTTCTCTGCGATGCTGAGGTTGCTCTCATCGTCTTCTCTTCCAAAGGCAAACTCTTCGAATATTCCACCGACTCTTGCATGGAGAGGATACTTGAACGCTACGATCGCTATCTATATTCAGACAAACAACTTGTTGGCCGAGACGTTTCACAAAGTGAAAATTGGGTTCTAGAACATGCTAAGCTCAAGGCAAGAGTTGAGGTACTTGAGAAGAACAAAAGGAATTTTATGGGGGAAGATCTTGATTCGTTGAGCTTGAAGGAGCTTCAAAGCTTGGAGCATCAGCTCGATGCAGCTATCAAGAGCATTAGGTCAAGAAAGAACCAAGCTATGTTCGAATCCATATCTGCGCTCCAGAAGAAGGATAAGGCCTTGCAAGATCACAATAATTCGCTTCTCAAAAAGATTAAGGAGAGGGAGAAGAAAACGGGTCAACAAGAAGGACAATTAGTCCAATGCTCCAACTCTTCTTCAGTTCTTCTGCCCCAATACTGCGTAACCTCCTCCAGAGATGGCTTTGTTGAGAGAGTTGGGGGAGGGAACGGCGGTGCATCGTCGTTGACGGAACCAAACTCTCTTCTTCCGGCTTGGATGATACGTCCTACCACTACGAATGAGTAG

>AlMADS81_Al490820_PACid_16049608
ATGGGAAGAGGGAAGATTGTGATCCAAAGGATCGATGATTCAACGAGTAGACAAGTCACTTTCTCCAAACGAAGAAAGGGTCTTATCAAGAAAGCCAAAGAGCTAGCTATTCTCTGCGACGCCGAGGTCGGTCTCATCATCTTCTCTAGCACCGGAAAGCTCTATGACTTTGCAAGCTCCAGTATGGAGTCGGTTATTGATAGATACAACAAGAGCAAGATCGAGCAACAACAACTAATGAACCCCGCATCAGAAGTCAAGTTTTGGCAGAGAGAAGCTGCTGTTCTAAGGCAAGAATTGCATGCTTTGCAAGAAAATCATCGCAGGCAAATGATGGGAGAACAACTAAATGGTTTAAGCGTTAACGAGCTAAACAGTCTTGAAAATCAACTTGAAATAAGTTTACGTGGAATTCGTATGAAAAAGGAACAAATGTTGACTCAAGAAATCCAAGAACTAAGCCAAAAGAGGAATCTCATTCGTCAGGAAAACCTCGATTTATCTAGGAAAGTACAACGGATTCATCAAGAAAATGTGGAGCTCTACAAGAAGGCTTATACGGAAAACACAAACGGGTTTATACATCATGAGCTAGCTGTCGCGGATGATGAATCACACACTCAGATTCGGCTGCAACTAAGCCAACCTGAGCATTCCGATTATGAGACCCCACATCAAGATTGA

>AlMADS86_Al912066_PACid_16060223
ATGGGTCGGGTGAAGTTAGAGATCAAGAGAATAGAGAATACAACGAATCGACAAGTTACGTTTTCAAAACGTAGAAATGGTTTGATTAAGAAAGCTTATGAATTGTCGATTCTTTGTGATATCGACATTGCTCTCATTATGTTCTCTCCTTCTGATCGCCTTAGCCTCTTCTCCGGAAAAACTAGGATTGAAGACGTTTTTACAAGATTCATCAATCTTCCTAAACAAGAACGAGAGAGTGCTCTATACTTTTCCGACCAGAATAGACGCCCAGATATTCAAAACAAAGAGTGTCTACTAAGGATTTTGCAGCAACTCAAGTCTGAAAATGACATCGCTCTTCAACTCACGAACCCTGCAGCTATTAACTCCGACGTCGAGGAACTTGAGCATGAAGTTTGTAGGTTACAACAACAACTCCAAATGGCAGAAGAAGAACTAAGGAGATACGAACCGGATCCAGTAAGATTCACGACCATGGAGGAATACGAAGTTTATGAGAAGCAACTTCTCGACACTCTAACACATGTTGTCCAAAGGCGAGACCATCTCATGAGCAACCATTTATCTTCTTATGAAGCATCTACTATGCAACAAAGCATTGGTGGTCCTTTTGTTAACGACGGCGTTGAAGGTTGGCTACCTGAAAATGGGCCTAATCAAACCCATTTATTTGATGCATCGGCCCATTCCAATCAACTCAGAGAATTATCATCGGCAATGTATGAACCATTGTTGCAAGGAAGTAGCTCAAGCTCGAACCAAAACAACATGAGTGAATGCCACGTGACGAACCACAACGGTGAAATGTTCCCTGAGTGGGCTCAGGCGTATTCTTCCTCGGCCTTATTCGCTTCTATGCAACAACAGCATGGAGGTGTGGGTCCCAGTATAGAAGAAATGATGCCAGCTCAGCAAGGTGATATTCCGGCAGTGACGGCGGAGGCACAACCTGATCATGAAGTCTCCGACTATGAAACAAAAGTTCCTCAGCTCAGTAGCCAATAA

>AlMADS87_Al927709_PACid_16064139
ATGGGAAGAGGAAGAGTAGAGCTCAAGAGGATAGAGAACAAAATCAACAGACAAGTGACGTTTGCTAAACGTAGGAATGGTTTGTTGAAAAAAGCTTATGAGCTTTCTGTTCTCTGCGATGCTGAGGTCTCTCTCATCGTCTTCTCCAACCGTGGCAAGCTCTACGAGTTCTGCAGCACCTCCAACATGCTCAAAACACTGGAAAGGTATCAGAAGTGTAGCTATGGCTCCATTGAAGTCAACAACAAACCTGCTAAAGAACTTGAGAACAGCTACAGAGAGTATTTGAAGCTGAAAGGTAGATATGAAAATCTGCAACGTCAGCAGAGAAATCTTCTTGGAGAGGACCTTGGACCTCTGAACTCAAAGGAGCTAGAGCAGCTGGAGCGTCAACTAGACGGCTCTCTGAAGCAAGTTCGCTGCATCAAGACACAGTATATGCTTGACCAGCTCTCTGATCTTCAAGGTAAGGAGCATATCTTGCTTGAAGCCAACAGAGCTTTGTCAATGAAGCTGGAAGATATGATCGGCGTGAGACATCACCATATAGGAGGAGCATGGGAAGGTGGTGATCAACATAACGTTGCATATGGACATCCTCAGGCTCATTCTCAGGGACTATACCAATCTCTTGAATGTGATCCCACTTTGCAAATTGGATATAGCCATCCAGTGTGTTCAGAGCAAATGGCTGTGACGGCGCAAGGTCAGTCCCAACCAGGACACGGCTACATCCCTGGCTGGATGCTGTGA

>AlMADS90_Al896343_PACid_16050461
ATGGGAAGAGGAAAAGTGGAGCTGAAGAGGATAGAGAACAAGATCAATAGACAAGTTACTTTTGCAAAGAGAAGGAATGGTTTGCTCAAGAAGGCTTATGAGCTTTCTGTGCTTTGTGATGCTGAGATTGCTCTTCTCATTTTCTCTAACCGTGGCAAGCTCTACGAATTCTGCAGCAGCCCTAGTGGTATGGCGAAGACGGTTGACAAGTATAGAAAATATAGCTATGCAACAATGGATCCAAATCAATCAGCTAAAGACTTGCAGGATAAGTACCAAGACTACTTGAAGCTTAAATCAAGAGTTGAGATCCTTCAACATTCACAAAGGCATTTGCTAGGTGAAGAGCTAGCCGAGATGGATGTGAATGAGCTTGAGCAACTAGAACGCCAAGTAGATGCATCACTAAGACAAATAAGATCAACCAAGGCTCGGACTATGCTTGATCAACTATCTGACCTCAAAACTAAGGAGGAAATGTTATTGGAAACCAACAGAGATCTTAGGAGAAAGTTGGATGAAAGTGATGCAGCACTTACTCAATCGTTTTGGGGAGGTTCTGCTGCAGAACATTCCCAACAGCAACATCAACAACAACAACAGCAACATCAACAACAACAAGGCATGAGCTCTTATCAATCAAACCCTCCAATTCAGGAAGCAGGTTTCTTCAAGCCTCTACAAGGCAATGTAGCATTGCAAATAAGCAGTCATTACAATCACAGTCCTGCTGCTGTGACAAATGCAAGCAACTCTGCAACAACATCACAGAATGTTAATGGATTCTTCCCTGGATGGATGGTCTGA

>AlMADS92_Al492389_PACid_16039692
ATGGCGAGAGAGAAGATAAGGATAAAGAAGATTGATAACATAACAGCGAGACAAGTTACTTTCTCTAAGAGAAGAAGAGGAATCTTTAAGAAAGCCGATGAACTTTCAGTTCTTTGCGATGCTGATGTTGCTCTCATCATCTTCTCTGCCACTGGAAAGCTCTTCGAATTCTCTAGCTCAAGAATGAGAGACATATTGGGAAGGTATAGTCTTCATGCAAGTAACATCAACAGATTGATGGATCCACCTTCTACTCATCTCCAGCTTGAGAATTGTAACCTCTCCAGACTAAGTAAGGAAGTCGAAGACAAAACCAAGCAGCTACGGAAACTGAGAGGAGAGGATCTTGATGGATTGAACTTAGAAGAATTGCAGCGGCTAGAGAAACTGCTTGAATCCGGACTTAGCCGTGTTTCTGAAAAGAAGGGCGAGTGTGTGATGAGCCAGATTTCTTCACTTGAGAAACGGGGATCGGAATTGGTGGATGAAAATAAGAGACTGAGGGATAAACTAGAAACGTTGGAAAGGGCTAAACTGATTACGTTTATGGAGGCTTTGGAGACAGAGTCGGTGACCACAAATGTGTCAAGCTACGACAGTGGAGCTCCCCTTGAGGATGACTCCGACACTTCCCTGAAGCTTGGGCTTCCATCTTGGGAATGA

>AlMADS96_Al320424_PACid_16047950
ATGGGGAGGAAGAAAATAAAATTGAATAGAATAGAAAGCCTAAAAGAGAGAAGTAGCAAATACTCAAAACGTAAACAAGGGCTTTTCAAGAAGGCAGAAGAAGTAGCATTGTTATGCGATTGTGAAGTCATTTTGATTGTTGTTTCTCCGACGGATAAGCCTACCCTTTTCCACACCCGTTCTAAGTCCTTTAATAAAATCTATGATAGGTATTGCATGCTTTCATTACAAGAACGGGAAGAAAGGTGTGATCTTTCAGATTTGTATATTATTATTACATAA

>AlMADS99_Al489841_PACid_16046902
ATGGGAAGAGGAAAGATAGAAATAAAGAGGATAGAGAATTCAACAAATCGACAAGTGACGTTTTGCAAAAGAAGAAATGGACTTCTGAAGAAAGCCTATGAGCTTTCGGTCCTTTGCGATGCAGAAGTTGCGCTCATTGTCTTCTCCACTCGTGGCCGTCTCTATGAGTACGCCAATAACAACATAAGATCAACCATTGAGAGATACAAGAAAGCTTGTTCTGATAGCACCAACACCAGCACTGTCCAAGAAATCAATGCCGCGTACTATCAACAAGAATCTGCAAAGCTGAGACAACAGATCCAAACAATTCAAAACTCCAACAGGAATCTGATGGGAGAATCTTTGAGTTCCCTAAGTGTCAAGGAACTAAAACAAGTTGAGAATCGCCTTGAGAAAGCTATCTCCAGGATCAGGTCCAAGAAGCATGAGTTGCTTCTAGTTGAAATCGAAAACGCGCAGAAAAGGGAGATTGAGCTTGATAATGAGAATATCTATCTACGAACTAAGGTAGCAGAAGTGGAGAGGTATCAACAACACCATCATCAAATGGTTAGTGGTTCAGAGATCACCGCCATCGAAGCTTTAGCCTCACGCAATTACTTTGCTCATAGTATTATGACTGCTGGTTCTGGTTCTGGTAATGGAGGTTCTTACTCTGACCCCGACAAGAAAATCCTTCATCTCGGTTAA

>BdMADS10_Bradi1g69890_3_EST_PACid_16479776
atgggtcgggggaaggtggagatgaagcggatcgagaacaagatcagccggcaggtgacgttcgccaagcgccggaacgggctgctcaagaaggcgtacgagctctcgctgctctgcgacgccgaggtcgcgctcatcatcttctccggccgcggccgcctcttcgagttctcaagctcatcctgcatgtacaaaacacttgagagataccgcacctgcaactacaactcacaggaagcaacacctccggtggaaagtgaaattaattaccaggaatatttgaaactgaagaccagagttgaattccttcaaagttcacaaagaaatattcttggtgaggatctgggtccacttagcatgaaggagcttgagcagattgagaaccaaatagacatatccctcaagcatatcaggtcaagaaagaatcaagtattgcttgaccagctatttgacctgaaaaacaaggagcaagaattgcaggatcaaaacaaggacctaaggaagaagttgcaagacaccagctgtggagataatgccctccacatgtcctggcaagatggagggcagagtagctctagcgggcatggcaatatcgagccttacccggccggactgctgcaacgcccggacaatgattcttccatgcaaattgggcatcacccggcctacatggatcagctgaacaacgaagacatggcttctcaggacccaaacggacaccacggaacttcaggctggatatga

>BdMADS11_Bradi1g08340_2_EST_PACid_16472449
ATGGGGCGCGGGAAGGTGCAGCTGAAGCGGATCGAGAACAAGATCAACCGGCAGGTGACCTTCTCCAAGCGCCGCTCGGGGCTGCTGAAGAAGGCGCACGAGATCTCCGTGCTCTGCGATGCCGAGGTCGCGCTCATCATCTTCTCCACCAAGGGCAAGCTCTACGAGTTCGCCACCGACTCATGTATGGACAAAATTCTTGAACGCTATGAGCGCTACTCCTATGCAGAAAAGGTTCTCGTTTCAACGGAATCTGAAATTCAGGGAAACTGGTGTCACGAATATAGGAAACTGAAGGCGAAGGTTGAGACAATACAGAAATGTCAAAAACACCTCATGGGAGAAGATCTTGAGTCTTTGAATCTCAAGGAGTTGCAGCAACTGGAGCAACAGCTGGAAAGTTCACTGAAACACATCAGATCCAGAAAGAACCAGCTAATGCACGAGTCGATTTCTGAGCTACAAAGGAAGGAGAGGTCACTGCAGGAGGAGAATAAAGCTCTGCAGAAGGAACTTGTGGAGAAGCAGAAGGCCCATACACAGCAAGCTCAGTGGGAGCAAACACACCCGCAAACTAGCTCTTCTTCCTCCTCCATGCAGAGGGAAGCTCCGCCAACAACAAATATCAGGTGA

>BdMADS12_Bradi3g32090_3_EST_PACid_16491748
ATGGTGCGGGGCAAGACGGAGTTGAAGCGGATAGAGAACACGACGAGCCGGCAGGTGACCTTCTCCAAGCGCCGCAACGGGCTGCTCAAGAAAGCCTTCGAGCTCTCCGTGCTGTGCGACGCCGAGGTCGCGCTCGTCGTCTTCTCCCCGCGCGGCAGGCTCTACGAGTTCGCCAGCTCTGCCAGCCTGCAAAAGACGATCGACCGCTATAAGGCATACACAAAGGATAATGTTAATAAGAAGACAGCACAACAAGATATTCAGCAAATCAGAGCTGACACTGTAGGCTTGGCAAAGAAACTTGAGGCTCTTGAAGATTCGAAACGAAAAATCTTGGGCGAAAACTTAGGAGAATGTACTACTCAAGAACTGCATATTCTGGAAGCTAAAATTGAGAAGAGCCTCCACATCATCAGAGCAAAGAAGTCCCAGCTGCTGGAACGGCAGATAGCTAAGCTGAAAGAGAAGGAGACGATGCTGCTCAAAGATAATGAGGAATTACGCGAAAAGCAGCATCTCGCCGCACTGATGGTGGTTCCCTCCCTGAACCATGTTGCGCTTTCGCCTTTGCAGCCCGAGCCCGAGCCGGAGCCTAGCAGCGACGCCATTGACACCGTGGAGACGGAGCTGTACATAGGGTTGCCCGGCAGGGAGCGCTCCTCCAACCGGCAGTCAGGTTGA

>BdMADS13_Bradi2g57000_2_EST_PACid_16487464
ATGGGGCGCGGGAAGATCGAGATCAAGCGGATCGAGAACCCCGCCAACCGACAGGTGACCTTCTCGAAGCGCCGGCACGGGATCCTCAAGAAGGCCAAGGAGATCAGCGTGCTGTGCGACGCCGAGGTCGGCGTCGTCATCTTCTCCAGCGCCGGCAAGCTCTACGAGTTCTGCTCCTCCAAGACCTCGCTATCCAGAATCTTGGAGAAGTACCAGATCAACTCTGGGAAGATACTATGGGATGAGAAGCACAAGAGCCTTAGTGCAGAGATCGACCGAATTAAAAAAGAGAACGATAACATGCAGATTGAGCTCAGGCACTTGAAAGGCGAAGATCTGAACTCGCTGCAACCAAAAGAGTTGATCATGATTGAGGAAGCACTTGATAATGGGCTGACAAACGTGCATGAAAAACAGATGGAGCACTGGGACAGGCTCATTAAAAGCGGTAAAATGCTGGAAGACGAGAACAAGCTGTTGGCTTTTAAACTGCACCAGCATGACATCGCGCTGAGCGGGAGCTTGAGGGATCTTGAGCTTGGGTACCATACAGAAAGGGACTTTGCAGCCCAGATGCCGATCACCTTCCGCGTGCAGCCTAGCCACCCCAACCTGCAGGAGAACAACTAA

>BdMADS14_Bradi1g35000_1_PACid_16475758
ATGGGGCGGGGGAAGATCGAGATAAAGCGGATCGAGAACGCGACCAACAGGCAGGTGACCTACTCCAAGCGCCGGACGGGGATCATGAAGAAGGCCAAGGAGCTCACCGTGCTCTGCGACGCCCAGGTCGCCATCATCATGTTCTCCTCCACCGGCAAGTACCACGAGTTCTGCAGCCCCGGCATCGATATCAAGGGGATCTTTGACCGCTACCAGCAAGCACTCGGGACCAGCCTGTGGATCGAGCAGTATGAGAATATGCAGCGCACGCTGAACCATCTCAAGGACATCAATCGGAACCTGCGCACCGAGATCAGGCAAAGGATGGGTGAAGATCTGGACAGTCTGGAGTTCGAGGAGCTGCGCGGTCTTGAGCAAAATGTCGACGCTGCTCTCAAGGAGGTTCGCCAGAGGAAGTATCATGTGATCACCACGCAGACTGAAACCTACAAGAAGAAGGTGAAGCACTCCCAGGAGGCATACAAGAACCTGCAGCAGGAGCTGGGAATGCGCGAGGACCCGGCGTTCGGGTTCGTGGACAACCCGGCCGCGGGCGGCTGGGACGGCGTGGCGGCGGTGGCGATGGGCGGCGCCGGGGCGGCGGACAGCATGTACTCCTTCCGCGTGGTGCCCAGCCAGCCCAACCTGCACGGCATGGCCTACGGCGGCTCCCACGACCTGCGCCTCGGTTAA

>BdMADS15_Bd3_EST_MIKC_FGENESH
atggggaggggaaagatcgtgatccgccggatcgacaactcgacgagccggcaggtgactttctccaagcggcgcaacgggatcttcaaaaaggccaaggagctcgccatactctgcgacgccgaggttgggctcatgattttctccagcaccggtcgcctctatgagtactctagcaccagcatgaagtcagtgatagatcgatatggaaagaccaaggacgagcagcaggtcgtcgcaaatcccaactcggagcttaagttttggcaaagggaggcagcaagcttgagacaacaactgcacaacttgcaagaaaatcatcggcagttgatgggagaagatctatcagggctgaacgttaaggaactgcagtccatagagaatcagctggaaataagcatacgtggcgtccgcacaaagaaggaccagctcttgttcgatgaaattcacgaactgaatcggaagggaagtatggttcaccaagaaaacatggaattatacaaaaagataagtctgattggccaagaaaatgctgaattatataagaagatctacgaggcagaaggaccaagtgaagtcaaccaggattcaccaacaccatacaactttgcagtggttgagaacaggaatgttcctgtgcaacttgaactcagcacactgccacaacagaatgataatgagcagtcaactgctcctaagctaggattacagttaaatccatga

>BdMADS16_Bradi3g57020_1_PACid_16494943
ATGGGGAGGGGGAAGATAGTGATACGGAGGATCGACAACTCGACCAACAGGCAGGTGACGTTCTCGAAGCGGCGGAGCGGGCTGCTGAAGAAGGCCAAGGAGCTCTCCATCCTCTGCGATGCGGAGGTCGGGCTTGTCGTCTTCTCCAGCACCGGCAGGCTCTACGACTTCTGCAACACCAACATGAAAGCTGTGATCGACCGGTACACAAGGGCAAAAGAGGAACAGCAGCCTGTCGTGAATGCAACTTCAGAAATTAAGTGCTGCATCCATCGTAAAATATACTCTTCGGAATAA

>BdMADS17_Bradi5g12440_1_PACid_16501710
ATGGGGCGGGGAAAGATAGTGATCCGGCGGATCGACAACTCCACGAGCCGGCAGGTGACGTTCTCGAAGCGGCGGAACGGGATCTTCAAGAAGGCCAAGGAACTGGGCATCCTGTGTGATGCCGAGGTCGGTCTTGTCATCTTCTCCAGCACCGGCCGCCTCTATGAGTACTCCAGCAGCAGCATGAAGTCAGTGATAGATCGATATGGCCGAGCCAAGGAGGAGCAGCAGCCTGTTACAAACCCCAACTCGGAGCTTAAGGTATGCCTTACCTAA

>BdMADS18_Bradi2g24940_1_EST_PACid_16483862
ATGGGCCGCGGCAAGATTGAGATCAAGAGGATCGAGAACACGTCGAACCGGCACGTGACCTTCGCGAAGCGCCGGGCCGGGCTAGTCAAGAAAGCCCGCGAGATCAGCGTGCTCTGCGACGCCGAGGTCGGCGTCGTCATCTTCTCCAGCGCCGGCAAGCTCCATGACTTCTGCTCGCCTAAGACCACGCTACCGAGGATCCTGGAGAAGTACCAGACTAACTCTGGGAAGATTCTGTGGGATGAGAAGCACAAGAGCATCAGCGCAGAGATCGACCGGGTGAAGAAGGAGAACGACAACATGCAGATCGAGCTCAGGCATATGAAAGGAGAGGATCTGAACTCCCTGCAGCCCAAGGAGCTGATCGCGATTGAGGAGGCGCTTCAGAACGGCCAGACCAACCTGAGGGACAAGCAGATGGAGCACTGGAAGATGCATAGGAGGAATGAGAAGATGCTGGAGGACGAACACAAGCTGCTGGCTTTTAGGATGCACCAGCAGGATGCTGAGCTGAGCAATGGCATGAGGGAGATGGAGCTTGGGTACCATCACGCAAGGGATTTTGCTCCCCAGATGCCGTTCACCTTCCGAGTGCAGCCCAGCCACCCCAACTTGCAGGAAGACAAGTAG

>BdMADS19_Bradi3g39180_1_PACid_16492628
ATGGGGCGCGTGAAGCTGCCCATCAAGAGGATCGAGAACAACACGAACCGGCACGTGACCTTCTCCAAGCGCCGGAACGGGCTCATCAAGAAGGCATACGAGCTCTCCGTCCTCTGCGACATCGACATCGCACTCCTCATGTTCTCCCCTTCCAAACGCCTCTGCCCCTTCTCCGGCCGCCACGGCGTGGAGGACGTGCTTCTCCGGTACCTCAACATGACGGACCATGACAGGGGAGAACCCATCCAGAATCGGGAGTACCTCATCAGCATGCTCCAAAGGCTTAAGCGTGAGAGCGACATGGCGACGCAGATGGCCAACCCGGGGGCATTGAACGAGAAGATCGAGGAGATTCAGCAGGAGATTTACGGCTCGCAACAGCAACTCCAAATCTCTGAAGAACGCCTCAGGCTGTTTGAGCCGGATCCCGCGGCGTTCGGGTCCGCCAGCGAGATCGACGGCTGCGAGAAGTTCCTGATGGACATGCTCACACGAGTCGTCGAGAGGAAGAATTACTTGCTGAGCAACCACATGGCCCCGTTCGACCCGACGGCGCCCGGAATGCAGGGCGGGAACGGTCCGCAGATGTACGTGCACCACCACCACCACCCGGCTCCGCAGCAGGCAGCAGGGGAAGGTTCCGGCCTGGTGGGCGCGTTCGCCGCCGACGCGGCGGCCCTATGGGCCTCAGACCCCAGCGGCGGGCCCAGCAACCCGGCCCACCACAACCTCTTCGCGGCCTCCGACCCCATGATCTACCTCCGTGACCAGGACGTGTACGAGGCGAGCTCCTCACAGGCCGAGGCGTGGCGGCAGGCGTACACGTGCACGGAGCTGCTCTCGACGCTCATCCCGGCCACGCCCTTCCCACTCATGCAGCACTGCCTCGGCCCAGACGACGGCGGCCCATACGGCAATGGCGGCCTGCCGGCGATGGCGACGACGATGCAGCAGCAGCAGGAAGTGGAGGCGTCGGCGAGCTGCTCGTACACCATGCCCACCAGCGACGAGACGGCCGGCACGCCCCCCGTCCTGCAGCCCGCCGCCTACGACTCCGCCGCCATGCCGCCGGGCATCCCCTGA

>BdMADS1_Bradi2g06330_2_PACid_16481597
ATGGGGAGGGGCAGGATCGAGATCAAGCGCATCGAGAACACCACCAACCGGCAGGTCACCTTCTGCAAGCGCCGCAACGGGCTCCTCAAGAAGGCGTACGAGCTCTCCGTGCTCTGCGACGCCGAGGTCGCCCTCGTCGTCTTCTCCAGCCGTGGCCGCCTCTACGAGTACTCCAACAACAGTGTGAAAGCCACCATTGAGAGGTACAAGAAGGCCAACAGTGACACCTCCAACTCTGGCACGGTCGCAGAAGTCAATGCCCAGCATTACCAGCAGGAATCCTCCAAACTGCGCCAGCAAATTAGTAGCCTGCAGAACTCAAACAGGTCCTTAGTGAAGGATTCTGTCAGCACCATGACCCTCAGGGATCTCAAGCAGCTTGAAGGCAGACTGGAGAAAGGCATAGCCAAGATAAGAGCTAGAAAGAATGAGCTGCTGTATGCTGAAGTTGAGTATATGCAGAAAAGGGAAATGGAGCTACATAATGACAACATGTACCTCAGGAGCAAGGTTGCTGAGAACGAGAGGGGGCAGCAGCCGATGAACATGATGGCGGCGGCATCCACGAGCAGTGAGTACGATCACATGGTCCAGTATGATTCCAGAAACTTCCTGCAGGTGAACCCTATGCAACAGCAGCAGCAGCAGCACTCCCATCAGCTGCAGCCAACTGCCCTTCAGCTCGGCCAGCAGCCCTTCAACTAG

>BdMADS20_Bradi3g05260_1_PACid_16488869
ATGGGGCGCGGGAAGATCGAGATCAAGAGGATCGAGAACGCGACGAACCGGCAGGTGACCTTCTCGAAGCGGCGGGGAGGGCTGCTGAAGAAGGCCAACGAGCTCGCCGTGCTCTGCGACGCCCGTGTCGGCGTCGTCATCTTCTCCAGCACCGGCAGGATGTTCGAGTACTCCAGCCCTACTTCCAGCTTGAGGGAACTCATCCAGCAGTACCAGAACACCACCAACAGCCAGTTCGAGGAGATTAATCACGACCAGCAAATCTTTGTGGAGATGACACGGATGAGGAACGAGTTGGAGAAGCTGGAGAGCGGCATCCGGCAGTACACCGGCGACGACCTCTCCTCGCTCTCCCTCGCTGATGTTGGAGACATCGAACAGCAGCTCGAGTTGTCCGCCAGCAAAGTCCGGGCAAGAAAGATTCAGCTCATAAACCAGCAGGCCGACAACTTACGTCGCAAGGGGCACATCTTGGAAGATCAGAACACTCTCCTGTGCCGCATGTACAATGAGAGCCAGCAGCATGGTGTGGGGGGCAGCGGCGGCGGGGAGGTGAAGATGATGGGGATGTCGCCGGTGCTGTCGATGCTGCCGCCGTCGGCCTTCCCGGCGACGCCGTACTACGGCGGCGGAGGCGGCGAGGAGTCGTCGAGCACTGCGCTGCAGCTGACCTCGCCGCTCCAAGCCGCCGAGGCTGCCGCGGCGGCGGCGGGGTTCCGGCTGCAGCCGACGCAGCCCAACCTGCAGGACCCGGCTTGCAGCAGCCTCCACGCCGGCCACGGCCTCCACCTCTGGTAA

>BdMADS21_Bradi1g77020_2_EST_PACid_16480625
atgcaggcaggccggctcgatcggagaggatctatttgggatcggtcgacgaagatggtgcgggggaagacgcagctgaagcggattgagaaccgggcgagccggcaggtgaccttctccaagcgccgcggcgggctgcgcaagaaggcgcacgagctctccgtcctctgcgatgttgagatgcaggcaggccggctcgatcggagaggatctatttgggatcggtcgacgaagatggtgcgggggaagacgcagctgaagcggattgagaaccgggcgagccggcaggtgaccttctccaagcgccgcggcgggctgcgcaagaaggcgcacgagctctccgtcctctgcgatgttgaggtcgccctcatcgtcttctcccccagcggccgcctctacgagttcgccagcgccagcatgcagaaaacactagaacgttataaggcatccacaaaggacaaaactagcagcccaacggcacagcaagacatagagaagataaaagctgatgctgagggcttgtcacagaaactggaagctcttgaagcctacagaaggaaatttttgggtgaaaagttggaagacgactgttcttttgaagagctgaatagtctggaggtcaagatggaaaagagccttcgtagcatcaggagaatgaagactcaggtgtttgaagatcagctcgctaagctgagacagaaggagatgacgttgcgcaaggagaacgaagatctaaggggcaaggtgaccaaaggcagcgaaaacgaagatcttcaggccaagtgcaaggatgtggtcgaccttacgctggtgacctctgctcccatgatcgccgcggcggcgcggcggagaggaggaggagaaccctcctga

>BdMADS22_Bradi5g21700_1_PACid_16502892
ATGGGGCGTGGGAAAGTAGAGCTTAAGAAGATCGAGAACACGACAAGCCGCCAAGTTACCTTCTCCAAGAGGCGGATGGGGCTGCTCAAGAAGGCGAATGAGCTAGCCATTCTGTGTGATGCACAGATTGGTGTAGTTATCTTCTCAGGCAGCGGCAAGATGTATGAGTACTCCAGTCCACCATGGAGAATCACAACTATCTTTGACAGATACCTGAAAGCCCCCAGCACCCGTTTTGATGAGATGGATATCCAGCAGAGAATCATCCATGAGATGACGAGAATGAAGGATGAGAGCAACAGGCTTAAGATCATTATGAGGCAGTACATGGGTGAGGACTTGGGTTCATTGACTTTGCAAGATGTGCTCAATCTTGAGCAGCAGATTGACTTCTCTCTCTACAAAATTCGCCTGAGGAAGCAACAGCTACTTGATCAGCAGCTGCTCGAGATGCGCCATGGGGAGATGCACATCCCAGAGGACCAGAGCAGCTATCTGTGCCACATGGATCCGGCAAGCGGACAGCAGAGCCAGGCAGCCGAGATGATCGACCCGAAGCTGTTCCCGCTGTGGGACGTCGGCAGCCAGCTCTACAGCCAGGACGCCGAGTCCTCCATGACAGCCCTGAAGCTCTCGCCGCAGCTGCAAGAGTACAAGCTCCAGCCTCTGCAGCCCAACCTTCAGGAGGCCGACCTCCATGGCTACGTTCTTCGGCTGTGGTAA

>BdMADS23_Bradi2g59190_1_EST_PACid_16487757
ATGGCGCGGCGCGGGCGGGTGGAGCTGCGGCGGATCGAGGACCGGACGAGCCGGCAGGTGCGCTTCTCCAAGCGCCGGGCGGGGCTCTTCAAGAAGGCCTTCGAGCTCGCCGTCCTCTGCGACGCCGAGGTCGCGCTGCTCGTCTTCTCCCCCGCCGGCAGGCTCTACGAGTACGCCTCCTCAAGCATAGAAGGTACATATGACCGCTATCAGAGATTTGCGGGAGGCAGATGGAATCTGAATGATGGAGATTCAAGTAGCAACAATGATGAAGATCCTTCAAACATACAATCAAGACTTGGAGAGATTGCCTCCTGGTCTCTTCAAAACAATGCTGACGACTCAGATGCTAATAAGCTAGAGAAATTGGAGACACTCCTCAAAGATGCTTTGAGGAATACAAAATCCAAGATATTGGCAAAACGAAACAGCGGCGCCAGCACGAGCGGGAGTGGTGAGAACTCCAGTGAGCCTAAGGGACAGGAGGGAGGAAGGGCTTGA

>BdMADS24_Bradi4g06870_1_EST_PACid_16496270
atggggagggggaaggtgcatctccggcggatcgagaacaaggtgagccgccaggtgaccttctcgaagcgccgctcaggcctgctgaagaaggcgcgggagctcgccgtgctctgcgacgccgacatcgccgccatcgtcttctccgccaacggcaacctctacacctactccacccaatccagcatggacaaaattctcgaacgatatcagaggtgttcgctgtctgaaggaggtgtgattgaagattactctgagcttgaggggagtacgaactctgaccacattctgctgaggtctcaggttgaagctctacgaaaaagtgaaaggaatcttatgggagagcaactgggctccctaacacagaggggagtccagcagcttgagcagcagattggtgatgccctcaggagcatcagactcagaagggacttcctcttggccaactcgatcagggagctccgaaacaaggaacggttgctgatggagcaaaataaaattctgcagaggaaaaaggctgaactgctgcaggcatccatgcacaagaactgcacggctgctttctgcaatgctgcagctgcctcacttccaaacctcaacatctccatcgaggacggcaactccgacaacgagccagctggatcggtgatggcgtcggtcgattga

>BdMADS25_Bradi3g41300_1_PACid_16492897
ATGGAGGAGAGGAGGATGTTGCAGGAGCAGCAGCAGGAGGAGGCTCATGGCCATGGGGGAAAGGAGGAGGAGGGGAAGAGGAGGAAGAAGCGTGGGAAGGTGGAGCTGAGGAGGATAGAGGACCGGACGAGCCGGCAGGTGCGCTTCTCGAAGCGGCGGAGCGGGCTGTTCAAGAAGGCGTTCGAGCTGTCCGTGCTGTGCGACGTCGAGGTCGCGCTCATCGTCTTCTCCCCCGCCGGACGACTCTACCCGTTCGTCTCCTCCGAAAGCAGGTATATATGCATATATACACAAGGTTTTGGGCGTCGATTTAGTTTGCTCCTTTGCTGA

>BdMADS26_Bradi2g59120_2_EST_PACid_16487750
ATGGTGCGGCGCGGGCGGGTGGAGCTGCGGCGGATCGAGGACCGGACGAGCCGGCAGGTGCGCTTCTCCAAGCGCCGGTCGGGGCTCTTCAAGAAGGCCTTCGAGCTCGCGCTCCTCTGCGACGCCGAGGTCGCGCTGCTCGTCTTCTCCCCCGCCGGCAAGCTCTACGAGTACTCCTCCTCCTTAAGCATTGAAGGCACATATGACCGCTATCAGCAATTTGCGGGAGCCGTAAGGAACACATATCAAGGAGGCGCAAGTACCAGCAATGATGAAGATCCTTCAAATCTACAGTCAAGGCTTAGGGAGATTACTGCCTGGTCTGTTCACAATAATGCTGATAATGCAGATGCCAGTAATCTAGAGAAACTGGAGAAACTACTGACAGATGCTAAGAGGGCTTTGGCGAAACAAAATAGCAACAGGAGTGCAACCGGTGAGAACTCCAATGGACCTACTGGAGAGGGAGGAAACGCTTAA

>BdMADS27_Bradi3g58220_1_EST_PACid_16495090
ATGGCGCGGGAGCGGCGGGAGATAAAGCGAATAGAGAGCAGCGCGGCGCGGCAGGTCACCTTCTCCAAGCGCCGCCGCGGGCTCTTCAAGAAGGCCGAGGAGCTCTCCGTGCTCTGCGACGCCGACGTCGCGCTCATCGTCTTCTCCTCCACCGGCAAGCTCTCCCAGTTCGCCAGCTCCAGTATGAATGAGATCATCGACAAGTACAGCACACATTCTAAGAACCTGGGAAAAGCAGACAAGCCATCTCTTGACTTGAATCTAGAGCATAGCAAATATGCAAATTTGAATGATCAACTTGCTGAAGCTAGTCTTCGACTCAGACAGATGAGAGGTGAGGAGCTCGATGGCTTGAGTGTTGAAGAACTCCAGCAATTGGAGAAGAAGCTTGAAACTGGTCTGCACAGGGTCCTTCAAACAAAAGATCAACAATTCTTGGAACAGATCAATGAACTCCAGAGAAAGAGTTCACAGCTGGCAGAGGAGAACATGCAACTGAGGAATCAAGTATCACAGATACCTACAGCCGGCAAGTTAGTGGTTGCTGATACCGAAAATGTTATTGCTGAAGATGGACAGTCCTCTGATTCTGTGATGACTGCATTGCACTCTGGAAGCTCACAGGATAATGATGACGGTTCGGATGTATCCCTGAAATTAGCGTTGCCTTGCGTTCCATGGAAGAAGTAA

>BdMADS28_Bradi1g72150_7_EST_PACid_16480072
ATGGCGGGGAAGAGGGAGAGGATAGCGATACGGAGGATCGAGAACCTGGCGGCGAGGCAGGTCACCTTCTCCAAGCGGCGGAGGGGCCTCTTCAAGAAGGCCGAGGAGCTCTCCATCCTCTGCGACGCCGAGGTCGGCCTCGCCGTCTTCTCCGCCACCGGCAAGCTATTCCAGTTCGCAAGCTCCAGCATGAACCAGATTATTGATCGGTATAACTCCCATTCCAAAATACTTCAGAGAGCAGACGAGCCATCTCAACTGGACTTGCATGAGGACAGCAACTGCGCAAGATTAAGGGAGGAGCTTGCAGAAGCAAGCCTTTGGCTCCGGCAGATGAGAGGAGAGGAGCTGCAGAGCCTGAACATCCAGCAGCTTCAGGCTCTAGAGAAGAGGCTCGAGTCGGGGCTCAGCTCCGTGCTCAAAACCAAGAGCCAGAAAATCCTGGACGAGATCAGCGGGCTAGAGAGGAAGAGGACGCAACTGATAGAGGAAAACTCAAGGCTGAAGGAGCAAGTGTCCAAGATGGAGATGCAGGTTGCCGCTGATTCACCGGTGGTTTACGAGGAAGGGCAATCGTCTGAATCCGTCACCAACGCGTCATATCCGCGTCCTCCCCTCGACACGGAGGACAGCTCTGATACGTCGCTCAGGCTCGGATTACCACTCTTTACCTAG

>BdMADS29_Bradi1g45810_2_EST_PACid_16476746
atggcgcgggagaggcgggagatacggcggatagagagtgcggcggcgcggcaggtgaccttctccaagcggcggcgcgggctgttcaagaaggccgaggagctcgccgtgctctgcgacgccgacgtcgcgctcgtcgtcttctcctccaccggcaagctctcccagttcgccagctccagtatgaacgagatcattgacaagtatagtactcattcgaagaacctggggaaatcagatcagcaaccttcaattgatttaaatgtagaacacaacaagtacaacagtttgaatgaacaactcgcagaatcaagtcttcggcttagacatatgagaggtgaggaacttgaggggttgagtgtcggtgaattgcagcagatggaaaagaatcttgaaacaggactgcagagggtgctttgtacaaaggaccaacaattcatgcaacaaatcagtgagctccaacaaaagggcacactgctggcagaggaaaattcgcgcttgagaagccaaatgcctcaggtgccaaaggccggcaagatgactgttgtcgaaactgaaaacgttgccactgaagatgtccactcatctgaatctgtgatgacggcattgcattcggggagctcgcacgacaatgacgacggttctgatatatccctgaagctagcgttgccttga

>BdMADS2P_Bradi4g40350_1_PACid_16499970
ATGGGGAGGGGAAGGATTGAGATCAAGAGGATCGAGAACACCACTAGCCGGCAGGTGACCTTCTGCAAGCGCCGGAATGGCCTCCTCAAGAAGGCCTACGAGCTCTCCGTCCTCTGCGACGCCGAGGTCGCGCTCATCGTCTTCTCCAGCCGCGGCCGCCTCTACGAGTACTCCAACAACAGTGTCAAGGCTACAATTGACAGGTACAAGAAGGCGCATGCTTGCGGCTCAACCTCTGGGGCACCACTCATAGAGGTCAATGCTCAGCAATACTACCAGCAAGAAGCTGCCAAGTTGCGCCATCAGATCCAGATGCTGCAAAACACTAACAAGCACTTGGTCGGTGATTCTGTCGGCAACCTGTCACTGAAGGAGCTGAAGCAGCTCGAAAGCCGGCTCGAGAAAGGCATTGCAAAGATCAGGGCCAGGAAGAATGAGCTGCTGGCTGGCGAGATAAATTACATGGCCAAAAGGGAGATGGAGCTTCAAAGTGACAACATGGACCTCAGGACCAAGATTGCAGAGGGGGAGCAGCAGCTGCAGCAGGTGACAATAGCAAGGCCCGCAGCGGTGCCAGAGCTAAACCCTTTTGCCGCACTGGACATGAAGTGCTTCTTCCCCGCCAATCTCTTCGATGCAGCGGTGCAAGCGCAGGCGCAGGCCCAAGCTCAGGCTCAGGCGCAGGCATCGTTGCAGCTGAACCTCGGTTACCAGCTCGCGCCACCGGGTGCTGGCGACCAAACTCACCATTTCTAA

>BdMADS30_Bradi1g32210_1_PACid_16475408
ATGGGGCGCGGGAAGGTGGAGATGAAGAGGATCGACAACGACGCGAGCCGAGGGGTGACCTTCAGCAAGCTGCGCGCCGGGTTGCTCAAGAAGGCGCACGAGCTCGCCGTGCTCTGCGACGCGCACCTCGGCGTCATCGTCTTCTCCAGCAACGGCAAGCTCTTCGACTACTGCAGCCCCCATACCAGCTGGAGCGAGCTAATTCAGCGTTACGAGAGCAGCAGCACCAGCAGCTCCACCAGCGACATCCAACTCCAGCAAATCCCCGCGGAGATCGAAAGACTGAGGCAAGAGCGTGACCATCTCGAGGCCAGCCTGAGGAGGCTGACCGGAGAAGATCTGTCATCTTTGGCAACGGATGAGGAGCTCGACGATCTTGAGCAGCAGCTCCAGTCGGTCCTCGGCAAAGTTCGTCAAAGGGAAGATGAGCTACTGACCGAGCAGCTGGACGAAACGCGTCAGAAGGTGCAGATCTTGGAGGACCAGAACAGCTTCCTGCGCCACATGTTTGATGAGGAGGATTACTATTAG

>BdMADS33_Bradi3g13570_3_PACid_16489864
ATGGCAAGAGGCAAGGTGCAGCTCCGGCGCATCGAGAACCCGGTGCACCGGCAGGTGACCTTCTGCAAGCGTAGGGCAGGATTGCTGAAGAAGGCCAGGGAGCTGTCGGTGCTCTGCGATGCCGATATCGGCATCATCGTCTTCTCCGCCCACGGCAAGCTCTATGACCTCGCCACCACCGGAACCATGGATGGGCTGATCGAGAGGTACAAGAGTGCCAGTGGAGGAGAAGGCAGCATGCAGGCTGATGGCTTTGGTGACCACAGAATGGACCCAAAGCAGGAGGCAATGGTGCTGAAGCAAGAGATCGACCTGCTGCAGAAGGGACTGAGGTACATTTATGGAAACAGGGCAAATGAGCAGATGAGTGTTGAAGAGCTGAATTCCCTGGAGAGATACTTGGAGATATGGATGTTCAACATCCGCTCCGCAAAGATGCAGATAATGATTCAAGAAATCCAAGCACTGAAGAGCAAGGCAAACATGTTGAAAGCTGCAAACGAAATTCTCCAGGAAAAGATAGTAGAACAGCATGGATTAGTAGGACATCATGGATTGATCGACGTAGGCATGACGATAGCAGATCAGCAGAATGGGCATTTTAGTACAGACCCACTGATAGAAGAGATCACTAACCCACTGACTATACTGAGTGGCTATTCTACTTGTAGGGGCTCAGAGATGGGCTATTCCTTCTGA

>BdMADS34_Bradi4g40360_1_PACid_16499971
ATGGTCAGAGGGAAGGTGCGGATGCGACGAATTGAGAACCCTGCCCACAGACGGGTAACCTTCTGCAAGCGTCGAGAGGGGCTTCTCAAGAAGGCCAGGGAACTCTCAGTGCTTTGCGATGCTGAAGTTGGTGTTATCATATTCTCCTCTCAGGGAAAACTCCATGAACTGGCAACTAATGGAAACATGCAAAGCTTGATTGGGAGGTACCAGAGTGATGTGGTAGCAGAACCTGAGATTTTATTGGTAAGGGAAGAGATAGGTCACCTACAGCACAGTCTAAGCAGGTCCACATATGGAGGAGGAGCAGGGGACATGACGCTAGATAAATTGCACAAGCTAGAAAAAGGTCTTGAGCAATGGATTTCTCAGATGCGATCCGCAAAGATGCAGATTATGCAACAAGAGATACAACTTCTTGAAAATAAGTTGCTTGACCTTGCATACCTGACACTATTTGGGAGGGTCAAATAG

>BdMADS35_Bradi4g40940_1_PACid_16500039
ATGGTCAGAGGGAAGGTGCGGATGCGACGAATTGAGAACCCTGCCCACAGACGGGTAACCTTCTGCAAGCGTCGAGAGGGGCTTCTCAAGAAGGCCAGGGAACTCTCAGTGCTTTGCGATGCTGAAGTTGGTGTTATCATATTCTCCTCTCAGGGAAAACTCCATGAACTGGCAACTAATGGATCATGCAACAAGAGATACAACTTCTTGAAAATAAGTGTGTTCACATTTGAAAATCAGTCCTTGTTACCCTACATAGTTCACTGCAAATTGAACAAGGAACAAGATGACAGGGCAAGAGCAGAGGGGACGGAGGAGGAGGAGCAGGAGGAGAAGGGGGACACGCGACACTCACAGGAGCGTGATGAGTACGAAGAGCAGGAGCGCGGCGACGAAGGAGTACTTGACGGCGGCTGCGAAGATGGAGGCGGAGATGAGCACCAGCTGCAGCAGCAGCGACGCGCCGGCCCAGACCAGCGCGCCCGTCAGCGCCACGGCCGCGGCGTTATCGGGGCCCGGCGCGAGCAGCTCCCCCAACGGATCTCCGACAGCGCCGGCAAGGAGGGAACCCCGCGCGGCTTCTCATCCCCATTCTCCGCCGGTGGCCCCCCGCCGTCGCCGCCGCCTCCGGAGGCCGCAGAGGCGACCTGA

>BdMADS36_Bradi3g00730_1_EST_PACid_16488288
ATGGTGGCGGCGGCGGAGCCAGAGGAAGAGCAGCAGATCGTGGCGGCGGCGGACGTGGAGATGTCGTCGCCGGAGGAGAAGAAGAAGGAGAAGGCGGTGCAGCAGGGGCGGCGGGGGCGGCGCGAGATGCGGCGGATCGAGTGCGCGACGAGCCGGCAGGTGACCTTCTCGAAGCGGCGGAGCGGGCTGCTGAAGAAGGCGTTCGAGCTCGGGGTGCTCTGCGACGCCGAGGTCGGCCTCCTCGTCTTCTCCCCGCGCGGCCGCCTCTACGAGTACGCATCCACCGCTGATCTGCAGAAGACAATTGATCGCTACCTGAACCACACAAAAGGCGCACCTGCAAATGAGAAAGCTCTTGAATCAGCCGGCGTCCAGCAAAAGAAGATGCTGGACCAAATTTTGGAGCTGAGGGAGAAGGAGGAGAAGCTGTTGATGGAGAACTCATCGCTGCGTGAAAAGTACCATGCGCTGCCTCTGCTAGAGCTGGCTACAAGAACCGTGGAGGCAGCTCATGCAAGATCACCCGGCGCCACCATCGGAGGCGGAGAAGAAGCACCAGAGGACAACGACGATGAGCGGCGGCGGCGGCAGAAGGACGTGGAAGACGTGGAGACAGAGCTGGTCATCGGAAGGCCTGGAACACATATCTAG

>BdMADS37_Bradi5g11270_1_PACid_16501587
ATGGCTCGTGGTAAGGTTCAGATGAGAAGGATAGAAAACCCGGTGCACAGGCAGGTCACCTTCTGCAAGCGACGGATGGGCCTGCTCAAGAAGGCCAAGGAGTTATCTGTTTTGTGTGAAGCTGATATCGGTGTCATAGTAATCTCTCCTCATGGCAAGATTTACGAGTTGGCCACCAACGGGAACATGGGAAGCTTAATTGAGAGGTACAAGGGTAGCAACACAGAAGCACAAGCTGAAAGTAGCAACCAGAACAAACCTCAGGTAATACAACAAGAGGTACTGCTCTTGAGGCAAGAAATTGACTTACTTCAGAAGGGCTTAAGGTACATGTATGGAGAGAAAGATATAAACCACATGAATCTTGATGAGCTGCAAGCCCTGGAGAGTAATCTTGAAATCTGGGTACACAACGTTCGCTCTACAAAGATGCAGATCATATCTAGGGAGATTGAGATGCTCAAGAACAAGGAGGGTATACTGAAGGCTGCCAATGACATGCTTCAAGAAAGGATAATTGAGCAGAGCGGGATTCTGGGTACCAGCAGCGACACGCTGATTCCGCAATTCCCCTTCCACAGAAACATGGAGAGTGACTACTACTTCTAG

>BdMADS39_Bradi2g48690_2_PACid_16486375
ATGGGGAGGGGGCGCAGCGAGATAAAGAGGATCGAGAACCCCACGCAGCGGCAGTCCACCTTCTACAAGCGCAGGGACGGCCTCTTCAAGAAGGCCAGGGAGCTCGCCGTCCTGTGCGACGCCGACCTCCTCCTCCTCCTCTTCTCCGCCTCCGGCAAGCTCTACCACTATCTCGCGCCCACCGTCCCCTCTGTTAAGGAGTTTGTCGAGAGGTACGAAGCCGCGACGCAGACCAAAGTTTGGTGTGATATCCGCCAGGAGAGGCGCGCCGAGCTGGAGAACGTTGGCAAGATGTGCGACCTCCTGGAGAAGGAGCTGAGGTTCATGACGGTGGACGATGGGGAGCAGTACACGGTGCCGTCGCTGGCGGCGCTGGAGCACAACCTGGAGGCGGCCATGCGCAAGGTGCGCTCCGAGAAGGACCGCAAGATCGGAGGCGAGATGAGCTACCTGGAGAACATGATCAGGGGAAAACAAGCGGAGCGCTACGGTTTGTGCGACAAGGTGAACGAACATTTTACTATTCCGTATCAAACAGGGCCTTAA

>BdMADS3_BdSEP3_Bradi4g34680_1_EST_PACid_16499246
ATGGGGAGAGGGCGGGTGGAGCTGAAGCGGATCGAGAACAAGATCAACCGGCAGGTCACCTTCGCCAAGCGCAGGAACGGCCTGCTCAAGAAGGCGTACGAGCTCTCCGTGCTCTGCGATGCCGAGGTCGCGCTCATCATCTTCTCCAACCGCGGCAAGCTCTATGAGTTCTGCAGCGGCCAGAGCATGCCCAAGACACTTGAGAGATACCAAAAATGCAGTTACAGTGGTCCAGATACTGCAGTACAGAATAAAGAGAACGAGTTAGTGCAGAGCAGTAGAAATGAGTACCTCAAACTGAAAGCGCGAGTGGAAAATCTACAGAGAACCCAAAGGAATTTGCTTGGTGAAGATCTGGGGTCACTAGGCATCAAAGAGCTCGAAGAGCTTGAAAAACAACTTGATTCATCGTTAAGGCACATAAGATCTACAAGGACACAGCATATGCTTGATCAGCTCACTGATCTCCAAAGGAAGGAGCAAATGTTGTGCGAAGCAAATAGATGCCTTAGAAGAAAACTGGAGGAGAGCAGCCAGGTGCATGGCCATATGTGGGAGCACGCTGCCAACTTACTTGGCTACGACCAGCGACAGTCTCCGCAGCAGCAGGCACCACACCACGGCGGCAACGGGTTCTTTCACCCGCTGGACGCCGCCTCCGAACCCACCCTGCAGATTGGGTTTACTCCGGAGCAGATGAGTAGCTCATGCGTCACGGCCTTCCTGCCGACGTGGCTGCCTTGA

>BdMADS44_Bradi4g11100_1_PACid_16496782
ATGGGGAGGGTGAAGCTGAAGATCAAGAAGCTGGAGAACATCAGCGGGCGGCACGTGACCTACTCGAAGCGGCGGTCGGGGATCCTGAAGAAGGCCAAGGAGCTCTCCATACTCTGCGACATCGACCTCATCCTCCTCATGTTCTCCCCCAGCGGGAGGCCCACCATATGCGTCGGCGACAGAAGCAACTTGGAGGAAGTCATAGCAAAATATGCACAACAAACTCCTCAGGAAAGGGCTAAAAGGAAGCTGGAGAGCTTAGAAGAAAACTTTGCAAAGCAGCATCTAATGGGCCTACAGTGTGCTGCTGCTCAGTTCCAGAATGACATGCAACTGCCTCTGGGGATACCCGGTGACCCGAACTCTTCGTCGTGGTTCCACAGCAGCAGCAACAGTGATGGGCAGCAAACCATGATGCTACCTGACGAAGCCGGCTTGCAAAGGTACCCAGGCTACTTCAGCATGAGCAAGCAGTCCACAGAAACCGGGGGAGAGCAACACCAGCACCAGCAGCAGGCAGCGGTGGCGGCGCAACACCAGCCGGAGTTCAGCCAGCAGGCGGCCGATTGCCTGACATCGTTGCACCTGACGGGGCAATTCCCCTACCAGTCTTCATTTGACCATACGAGCTTGCTCAATGATAGGCTTTTCAGACCGGACATGGAGCTGCACGTTGACAATGCTTCTGCTGCAATGGACTTTGGCGGCCACTACAACCACTTGCCGAGGCCCGGGGACGAGGCCAGTTTCCAAAACTGGGCCTCGGCGACATGCGGCGTCACCATGTACGACCACCAGCAGCAACCAGCATCTGCCCAACTTATTGTTCAGAACATGACTGAATCTCTGACCGTCGGCTCCATACAACAACAACTTTAA

>BdMADS45_Bd2_FGENESH
ATTGGAGTTGGCGGTGATGGGACAGCCGGTCGTCCGTCCCGTCCGTACATAACCCCACCTGGATCCCCGCAAGCGGTAGGCAAAAATTCAAAGCGTTTTTTTGCCTCGCACACCTCCACCCAATCCGGCCTCCAACTCCCCGACCTCTGCCGCCTAATCCCACCTTGTGCACCGCCATCGCCATGCGAGGCTACAAAACCCGGCCGCCCGCCGCCGCCATGGACGACCTGCATGACATGGGCACCTACTTCTTCCCCGGAGGGCACCAATTGGATAAGACTCGCTGCGGGGGAAGACGCGCTGAAGCGGATAGAGAACTTGACAAGCCGGCAGACCTTCTCCAAGTGCCGCGGCGGGCTGCTCAAGAAGGCCTTCGAGCTCTCCATCCTTTGCGACGCCGAGGTCACCCTCATTGTCTTGTCCCCTCGCGGCCGCCTCTACGAGTTCGCCAGCGCCAGCACCATAAAAAAAATCCTATCTCATCTCATCTCCCGGTTGGGGCAATGCAGGCTACGGGCGAAGCACCTTGGTGCTGCTGTGTGGGCAAAGGTGCCCCCATCGCTGATCATGCAGCCCCCGCTGAGCTTGTTCGACGGTGGCTGGTCCAGCCACTGCTGCGATGCAATCAACACGATAATGGGCCTGCGGCGGCGGGCGCAGCAGCCTCTCGCCGGTTCGCGGATAGGTGGAGGAGCTCTCCTAGCAGGGTTAATTTGTGAATCGTGA

>BdMADS47_Bd1_rice
ATGGTGCAGCCACGCGCAGTGGGCGAGAAGAAGACGGCAGGGAAGCGGTCCATCCGGATCCAACGGATAGAGAACAAGGAAAGCCGGCTGGTGACCTTCTCGAAGCGCAAGTCGGGCCTGTGGAAAAAGGGCTCCGAGATCGCCGTGCTCTGCCACGTCCGCGTCGCCCTCCTCGCCTTCTCCGAGGCCGGCAAGGTGTTCGCTTTCGGCAGCCCCTCTGTCGACGCCGTCCTGGGCGACGCCACCGGCGTCGCTCCTGCTGACGACGGCGCGGAGTGGGAGGCGGTGGAGGCGCTGTACCGGGAGACAGAGGGGAAAATAAAGGAGGTGGCGGCGGAGAGTTCGCAGATGGACGCCGTCGGGGAGAAGGTGCGGCAGGCGCAGGCGGGGGCGGGGAAGCGGTTCTGGTTTGAGGTGGACGTGGAGGCGCTTAGGGCGGAGGAGCTGCCCGTGTTCGCCATGGCTCTCCAACGCCTCAGGTACAACGTAGGCCGCCGCATTGAATCTTGTCTCAACTCCGCCGCCGCCAAAGTAGGACAGAACAGGTCACCCTTCAGCTAA

>BdMADS49_Bradi2g30530_1_PACid_16484319
ATGGTGCAGCCACGCGCAATGGGCGAGAAGAAGACGGCGGGGAAGCGGTCCATCCGGATCCAGCGGATAGAGAACAAGGAAAGCCGGCTGGTGACCTTCTCGAAGCGCAAGTCGGGCCTGTGGAAGAAGGGCTCCGAGATCGCCGTGCTCTGCCGCGTCCGGATCGCCCTCCTCGCCATCTCCGAGGCCGGCAAGGTGTTCGCCTTCGGCAGCCCCTCCGTCGACGCCGTCCTGGGCGGCGACGCCGGCGCCGTTCCTGCTGACGACGGCGCGGGGTGGGAGGCGGTGGAGGCGCTGTACCGGGAGACGGAGGGGAAAGTCAGGGAGGTGGCGGCGGAGAGCGCGCGGATGGACGCCGTCGGGGAGAAGGTGCGGCAGGCGCAGGCGCAGGCGGGGAAGCGGTTCTGGTTTGAGGTGGACGTGGAGGCGCTTGGGGCAGAGGAGCTGCCTGTGTTCGCCATGGCGCTCCAACGCCTCAGGGAGAACGTCGGCCGCCGCATTGAATTTTGCCTACACTCCGCCGCCGCCGCCAAAGTAGGACAGAACAGGGCACCCTTCAGCTAA

>BdMADS4P_Bradi2g25090_1_PACid_16483885
ATGGGGAGGGGGAAGATCGAGATCAAGAGGATCGAGAACACGACGAGCCGGCAGGTGACCTTCTGCAAGCGCAGGAACGGGCTGCTCAAGAAGGCCTATGAGCTCTCCGTCCTCTGCGACGCTGAGATCGCCTTGATCGTCTTCTCCAGCCGTGGCCGCCTCTACGAATATGCTAGTAACAGCACGAGATCGACGATCGACAGGTACAAGAAGGCCTCTGCTAGCCCATCTGGCTCGGCTCCCACTGTAGACGTCAATTCTCAGCAATACTTTCAGCAAGAATCGGCAAAGCTGCGCAATCAGATACAGTCCTTGCAAAGTGCAAACAGGCACCTGGTGGGCGAATCCGTGGGCAGTTTGACCCTGAAGGAGCTCAAGAGCCTTGAGAACAGGCTGGAGAAGGGCATCGGCCGGATCCGATCCAAGAAGCATGAGCTGCTGTTGGCGGAGATCGAGTACATGCAGAAAATGGAAGCGGATCTGCAGAGCGAGAACATGTATCTCCGAGCCAAGATGGCGGAGGCGGAGCGGGTGGCGGCGACGGAGCTGGACGCGCTCCCGACGTTCGACGCGAGGAGCTACTACCAGCACCAGCAACTCCAGGTGAACATGCAGCTGCACGAGGAGGCGGCTTCTTCCTCGCGCTACTCTTCCCAGCCACAGCACCAGGACCAGGCCACGGCGACCACCACGGCTCTTCACCTCGGCTACGAGATGACCGGCCCCAATTAA

>BdMADS5_Bradi3g51800_2_EST_PACid_16494258
ATGGGGAGGGGAAGGGTTGAGCTGAAGCGCATCGAGAACAAGATCAACAGGCAGGTCACCTTCTCCAAGCGCCGCAACGGCCTCCTCAAGAAGGCCTACGAGCTCTCCGTGCTCTGCGACGCCGAGGTTGCGCTCATCATCTTCTCCAGCCGCGGCAAGCTCTACGAGTTCGGCAGCGCCGGCACAACTAAAACATTAGAAAGATACCAGCACTGCTGCTACAATGCTCAAGATTCAAATAGTGCACTCTCTGAAACTCAGAGCTGGTACCAGGAAATGTCAAAGCTGAAGGCAAAATTGGAAGCTTTACAGCGCACTCAGAGACATTTGCTTGGGGAGGACCTTGGACCGCTCAGCGTGAAGGAATTGCAGCAGCTGGAGAAACAGCTAGAATGTTCTCTGTCCCAGGCGAGACAGCGAAAGACACAACTTATGATGGAGCAAGTGGAGGAACTTCGCAGGAAGGAGCGTCATTTGGGAGAAATCAACAGGCAACTCAAGCACAAGCTTGACTCTGAAGGCAGCAGCAGCAACAACAACTACAGGGCCATGCAGCAGGTCTCCTGGGCTGCTGGCGCCGTCGTCGATGAAGCAGGCGCCGCCGCATATCACGTGCAGCAGCAGCAGCCGCCTCATCACTCCGCTGCTATGGACTGCGAACCCACTCTGCAAATTGGATATCCTCATCAGTTTGTGACCGCTCCTGAAGCAGCAGCCAATAATATTCCAAGGAGCAGCGCCCCGGCAGGAGGGGAGAACAACTTCATGCTGGGGTGGGTTCTTTGA

>BdMADS6_Bradi3g41260_1_EST_PACid_16492893
ATGGGGAGGGGGAGGGTGGAGCTGAAGCGGATCGAGAACAAGATCAACAGGCAGGTGACGTTCGCCAAGCGCAGGAACGGGCTGCTCAAGAAGGCCTACGAGCTCTCCGTCCTCTGCGACGCCGAGGTCGCGCTCATCGTCTTCTCCAACCGCGGCAAGCTCTACGAGTTCTGCAGCACCCAGAGCATGACGAAGACACTCGAGAAGTATCAGAAATGCAGTTATGCGGGACCTGAAACAGCCGTGCAAAATAGAGAAAATGAGCAATTGAAAAACAGCCGCAACGAGTACCTGAAATTAAAGGCACGGGTTGATAATTTACAGCGAACACAAAGGAATTTGCTTGGTGAAGATCTTGAATCATTAGGAATAAAGGAGCTCGAGGGCCTTGAGAAGCAACTTGATTCATCCTTGAAGCACATCAGAACTACAAGGACACAACATATGGTTGACCAACTGACGGAACTCCAGAGAAGGGAGCAAATGTTTTCTGAAGCAAACAAATGTCTTCGAATAAAATTGGAGGAGAGCAATCAGGTTCATGGCCAGCAACTCTGGGAGCACAACAACAACTTACTCAGCTACGAACGTCAGCCTGAGGTGCAGCCGCAGATGCATGGCGGCAATGGATTCTTCCATCCTCTCGATGCTGCTGGTGAACCCACCCTTCACATAGGGTACCCTTCTGAGACGATGAATAGTGGCATGAATAGTTCATGCATGACCACTTTCATGCCGCCGTGGTTACCATGA

>BdMADS7_Bradi1g48520_1_EST_PACid_16477101
ATGGGCCGTGGCAAGGTGGAGCTGAAGCGGATCGAGAACAAGATCAGCCGGCAGGTGACGTTCGCCAAGCGCCGGAACGGGCTGCTGAAGAAGGCGTACGAGCTGTCGGTGCTCTGCGACGCCGAGGTCGCCCTCATCATCTTCTCCACTCGCGGCCGCCTATTCGAGTTCTCCACTTCCTCATGTATGTACAAGACACTAGAGCGGTACCGCAACTGCAACTCCAACTCCGAAGCAACTGCAACTCCGGAGACTGAATTGAGCAATTACCAAGAGTATTTGAAGCTGAAGACAAGAGTTGAGTTCCTACAGACAACTCAGAGAAATCTTCTTGGTGAAGACTTGGGCCCACTTAGCATGAAGGAGCTTGAGCAACTTGAGAACCAAATTGAGATCTCTCTCAAACATATCAGGTCGACAAAGAGCCAACAATCACTGGATCAGCTCTTTGAGCTCAAGCGAAAGGAACAACAGCTGCAAGATGTTAATAAAGACTTAAGAAAGAAGATACAAGAAACCAGTGCAGAAAATGTGCTGCATATGTCTTGCCAGGATGTGGGGCCTAGTGGGTCTACTGGCCATACTAATCAAGCTAACCAGCAGGAACTTTTTCATCCGTCAGTTTGTGACCCTTCCCTGCATATAGGGTATCAAGCTTATATGGATCACTTGAACAATGACTGA

>BdMADS8_BdAP1_Bradi1g59250_2_EST_PACid_16478407
ATGGGGCGCGGGAAGGTGCAGCTGAAGAGGATAGAGAACAAGATAAACCGGCAGGTGACCTTCAGCAAGCGCCGGAATGGGCTCCTCAAGAAGGCGCACGAGATCTCCGTCCTCTGCGACGCCGAGGTCGCCGTCGTCGTCTTCTCCCCCAAGGGCAAGCTCTACGAGTACGCCACCGACTCCAGCATGGACAAGATTCTTGAACGTTACGAGCGCTACTCGTATGCTGAAAAGGCTCTTATTTCAGCTGAATCTGAAAGCGAGGGAAACTGGTGCCACGAATACAGGAAACTGAAGGCCAAGATTGAGACGATACAAAAATGTCACAAGCACCTCATGGGAGAGGATCTTGATTCTCTGAACCTCAAAGAGCTCCAACAGCTTGAGCAGCAGCTGGAGAGTTCATTGAAGCACATCAGATCAAGAAAGAGCCATCTTATGATGGAATCCATTTCTGAGCTACAAAAGAAGGAGAGGTCACTGCAGGAGGAGAACAAGGCTCTACAGAAGGAGCTGGTGGAGAGGCAGAAGGCAGCCAGCAGGCAGCAACAGCAGCAGCAGCAGCAGCAGCAAGTGCAGTGGGAACAGCACGCCCACACCCAAGCCCAAGCCCATGCTCAAGCTCAAGCCCAAACCCAAGCCCAAGCCCAGACCAGCTCATCATCTTCCTCCTTCATGATGAGGGATCATCAGCAGGCACGTGTCCCTCAACAGAACATCTGCTATCCGCCGGCGACAATGGGCGGGGAGTCGTCGTCGGTGGCAGCGCCAGGGCAGGGTCAGATTCGCATCGGAGGGCTGCCGCCATGGATGCTGAGCCACCTCAACGCTTGA

>BdMADS9_Bradi1g08330_1_PACid_16472447
ATGGGTCGCGGCAAGGTGGTGTTGCAGCGGATCGAGAACAAGATCAGCCGCCAGGTGACGTTCGCCAAGCGCCGCAACGGCCTGCTCAAGAAGGCCTACGAGCTCTCCATCCTCTGCGACGCCGAGGTCGCGCTCGTCCTCTTCTCCCACGCCGGCCGCCTCTACCAGTTCTCCTCCTCCTCAAATATGCTTAAGACCCTCGAGAGGTACCAGAGGTACATTTATGCTTCTCAAGATGCTGTGGTGCCGACTAGTGATGAGATGCAGAACAACTATCTGGAATATATGGAGCTCAAGGCACGTGTTGAGGTTTTACAGAACTCGCAAAGGAATCTTCTAGGTGAGGACTTGGCTCCACTTGGTACAACCGAGCTTGATCAGCTTGAGAGTCAAGTAGGCAAAACCTTGAGGCAAATAAGATCAAGAAAGACCCAAGTACAACTCGACGAACTCTGCGACTTAAAGAGAAAGGAACAAATGCTAGAGGATGCAAACCTGACCCTGAAAAGAAAGCTAGACGAGATCCCGGTGGAGGCAGCGGCTCCCCCACAGCTGCCGTGGCAGGGCGACCGCGGCGTGCCGTCCCATGCGCCTCTTCCGCAGCCAGACCACTTCTTCCAGGCCCTAGAATGCAACCCCTCCCTGCAGCCAGCAAAGGTGAGGGAAAATGCCAAAGTGCAGTCGAAAGCGAGAGATATTTCGCTAGTGGGGTTTTGTGGGCGGATATTTGAGAATATCTTATCTCTTCCGGAGGAAAGAAAGGAAAAGAGGGATACTTGCGAGCTTGGGAAAAGAACACCTATGCTTGGTGTTGCTGAAAGGATAGCAGAGGTCTTTTTTACATCATTAAACCTCTTGAGTTTTGTCAAAGTCAACCCACAATCTAAGGGCGTGTTCGGCAACGCCCCCGCTTCTATCTCGTTCTCCTGCTTCCGATCGAGAGCGAGAGGTGTTCGGGACAGCTTCTCGTTTCAACTGGGCTGGAAGCCCACAACCCAGCTAACTCTATTTGGCCTGCTCACCGGATGA

>CpMADS102_evm_model_supercontig_231_1_PACid_16414327
ATGGGGAGGAAGATTGATTTGAAGAAGATAGAGAATTCATCGAAATGTCACGTGACCTTCACAAAGAGAAGAAACAGTCTTATTAAAAAATCCTACGAGATCTCTGTTTACTGTGGAGTAGATGTTTTGTTCCTCACTTTCTCACCTTCTGGTCGAGTCACTCACTACTGTAGCCGACAAAGGATGGAAGATGTGCTGCAACGCTATATCAATATGCCGTCTGACAAAAAGCACCATTTAAATTAA

>CpMADS106_evm_model_supercontig_126_16_PACid_16407317
ATGGGGAAGAGGAAATTAGTGATAAAGAGGTTGGAAACACTGAAGGAAAGACATGCAAAATTCTCAAAGAGGAAAAAAGGAATTCTGAACAAGGCAAAGGAGTTTTCTGTTATCTGCGATATTGATTTAGCTCTCGTCATGTTCTCTCCATCTGACAAACCCGTCACTTATTTTGCTCATGACAAGGATCTCGGCTACTTTGTGGAGAAGATGGAGAAAACAAGTGCCCGTGATCTTGAAGAAAGGAGGGAGTCTACTAATAAGTTGCTGAAAAAGATTTTCCAGAAAAATGTGGAAGCTGAGGTGGATGTAAGAAGTTTCTCTGCAGACGGGGATGATACTGTCAAGGTGCAGGAGGCTCAGTTGGAGGAGATGAAGAACAGGCTTGACGAGAGGAGAAAAGCACTGGAGGATTTTAAAAATCCAAGAAACGTTCAGGATTTGAACCAAATCAAAAGCATGAAGGAACACCTGATTACATCTCTTGAGAGGATACAAAAGAAGAAGAACCGACTCCTGGGGAAGTATCAAATGGAACGAGTAATCAATGCCAGCTCCGGGCCAGGAGCTGTAAACTTGGCACATGGGACCTTTGGAGACAAGAACTAG

>CpMADS10_evm_model_supercontig_4_204_PACid_16419291
ATGGTGAGGGGGAAAGTTGAGATGAAGCGAATCGAGAACGCAACGAGCCGGCAAGTGACATTTTCAAAACGTCGAAACGGGCTGTTGAAGAAGGCGTATGAGCTATCAGTTCTTTGCGATGCAGAAGTTGCTGTCATTATCTTCTCACAGAACGGAAGATTGTATGAATTCTCAAGCTCCGAGTAA

>CpMADS11_evm_model_supercontig_1_162_PACid_16404080
ATGGGGAGAGGTAGGGTTCAGTTGAAGAGGATAGAGAACAAGATCAACCGCCAGGTGACCTTCTCCAAAAGGAGAGCTGGCTTGTTGAAGAAAGCTCATGAGATCTCTGTCTTGTGCGATGCTGAGGTTGCATTGATCGTCTTTTCTCACAAAGGAAAACTCTTCGAGTACTCCACTGATTCCTGCATGGAAAAAATCCTGGAACGTTACGAGCGCTATTCTTATGCAGAAAGACAGCTTGTTGCACCCGACTCTGAACTGCAGGGGAATTGGTCTCTGGAGTACAACAGGCTGAAGACTAAGATTGAGCTTCTACAAAGAAACCACAGGCACTATATGGGTGAAGATCTTGAATCACTTAGTCTCAAAGAAATTCAAAATCTTGAGCAGCAGCTGGATACTGCTCTTAAGCACATTCGATCAAGAAAAAACCAACTCATGTATGAGTCCATTTCTGAGCTTCAGAGAAAGGAGAAGGCAATACAGGAGCAAAACACCATGCTCGCCAAGCAGATCAAGGAGAAAGAAAAGACGCTGGCTCAGCAGGCACAGTGGGGGCAGCAAAATGGCAATGCAGGACCCAGCACTGTACCAACCTTCATGCTGCCTCAGCCACCTCCCTGTTTAAACATCGGTGGGGCATACCAAGAAGAAGGTGCAGAAATGAGGAGGAACGATCTGGAGCTGACGCTTGAACCCATATATTCAACCCACCTTGGATGCTTTGCTGCTTAA

>CpMADS123_supercontig6_arabidopsis
ATGGGGAGGCCAAAAACAAAATTGGGAGAAGGCAAGAACAAAGCCAATAAGTCTATTACTTTTTCCCATAGGAAAAATAGTCTTGTCAAGAAAGCTTATGAACTGTCAACTCTGTGCGAGATAGACCTTGCTCTCATCTTTTTTACCCCAACCGGGAAGCTCTCTCTTTTCGATGGAAAAAGCAGTGTAGAAGAAACTCTCGAGCGTTATCTTAATCTTCCACCACCTTGCAGAGAAAGGTATGCTCTTTGTTATAGAAGCCATGAATCGGAATCGGAGGAGGTTGGAGGAAAATGTATTGGTCACAGGCCCTACTTCAAAAAACCAGGCTTCATCAAATCTATAAGAGAATGCAAATTGGTGGAGAAGACTTTGTACAGGAGTCTAAAACTTGTTTGTGAACAAGAGAAAGTTTTGGAATTAAAGAAAGAATTAGAAAAGGATGATGATGATGATACCCAGCTTGCAGCTATTGGGCTGCAATTACCCAATGGTTCCATGGGAGGAGATGGAATTTCTATCAATAACTTCATCAGCTGGCTTGATTCACAAAATGATGATGGTAATCAATGGAAACGCATGCTTGCTGCTTCAACTCATTTTGATCATCATGGACTTCAAATTCGTAGTGATGGTGGTGGAATCCTTAGAAACCAACTAAGGAATTATGCAAATAGTAACAGTCATCTTCAAGCACGACGCTGTGCAGGCTCAGCAAAAAGCCTTCAATTTCATAATTTGAAGTTCGATGTTGGATCCTCAAGTGCTGGAAACATTACAAGTGATAATATTATGCAATCATATTATCATCAACCAGCAGCTTTGGCTAATCAAACTCATCATCCCGTTCCCTCCTATGCTGCTAACACTTATAATGGTCTTCCTATTGGGTTAGCTCCAGCCTCTATTTATGGAAACAATACTAGATTAATCAATCAAATCTTACCTTCTTCATCAGCTGGTCATCATCGTGATCGAATGATTCCATATACTACACCAAATGGAATTTCATCATTTGCTGGTAATGATCAGTCAATACAAACAGTACTTACAGTTGATAATCATGAAATGATTCCAAGCTACATGGGACTACATGGGTTTCCATCATTAGTCAATGGTAATTATGGAAATGGGATTAATCAATCAATACTATTTGCATCTAGTGGTGATCATGATCAAGACAATAAGATGGTTCCATATTATCCTGGCTATGATGATCAACATAGTGGATTTAAATGCCAACAAACAGGGAATTACAGTTCAAATGCTATAAATCCTGAATTACCAACACAGCAGCAGACAAAGATTAATTTTCCTGAAATGGTCTCTTATCACAACATTGATAATTACTCTCTCGGTGGAAATTTTGAAAATCCAGCGAAGAATAATGATAATAATAATATTAATAACATAAATAATTATAACAGTAACGATGATGATCAGTTACTGGAGCAACTACTTGCTCATATAGATTTTGATGGTGAAATTTTGTGTGGCGACACTATGAGCAACGATGATGGGATTAATAATGGTGGCTATGAAGACAGTAGATATGTGGAACAATTTTTAGGGCATGGACAACTGAGAAATCTTAATCCTAGCTGTTTACCTACGCCAGAAAACAATGACTTCCAACCAGCTTCTGGAAACAACATCGTCAGCAAGCAAAACGGCACCGATGACAACCAACAATGGAGTCGTCGCTGA

>CpMADS12_supercontig3_MIKC_rice
ATGGGGAGAGGCAGAGTTCAGTTGAAGAGGATAGAGAACAAGATCAACAGACAGGTGACTTTTTCTAAGAGAAGGTCTGGTTTGCTCAAGAAAGCACATGAGATCTCTGTTCTCTGTGATGCTGAGGTTGCTTTGATCGTCTTCTCCACCAAAGGGAAGCTCTTTGAATATTCTACAGATTCCTGCATGGAGAGAATACTTGAACGGTACGAGAGATACTCATACACAGATCAGAGGCAGACTGTCACAAATGAAATTGGACCAAACGGAAACTGGAATCTGCAGTATGCAAAGCTGAAGGCTAGAATTGAAGTGTTGCAGAGAAATGAAAGGCATTTTCTGGGAGAGGATCTTGATTCTTTGAGTCTGAAAGAGCTTCAAAGTTTGGAGCATCAGCTTGATTCTGCACTTAAACATGTCAGGTCAAGGAAGAACCAACTCATGCTTGAGTCCATTTCAGAGCTTCAGAAAAGGGACAAAGCATTGCAAGAGCAAAATAATGCGCTTGCTAAAAAGGTAAAGGAATGGGAAAAGGAATTGGCTCAACAGGCACAAATAACATGGGAGCCCCATGCTCCTGCTTTACATCCATCCTCTAATATTAGGAGTTATCCGCCGATGAGTAATGGAGAAGACGAAGAAGGTAATGTAGCTCAACAGAGAGCCACAGGAAGTACACTGCTGCCTCCTTGGATGCTTGGCCAGATTAATGAATAA

>CpMADS13_evm_model_supercontig_125_55_PACid_16407287
ATGGGTAGAGGTAAAATTGAGATTAAGAGGATCGAGAATGCCAATAGCAGGCAAGTTACATTCTCAAAAAGACGTGCTGGTTTGCTCAAAAAGTCGAAGGAACTTGCTGTTCTTTGTGATGCTGAGGTTGCTGTTATCATTTTCTCAAGTACCGGCAAGCTTTTTGAGTATTCCAGTAATGGCATGAAGAGAACTTTGTCTAGATACAACAAATGCAATCTTTCTCCAGAGGAGGCTGCTTCCGAATATAGGGCAGAGAAACAACACTCAAAAGAGGTGGATGCTCTGCAGGAGGAAATTGCAAAACTACAGCTGAAACAGTTGCAGCTGCTGGGTAAGGACTTGAATGGCGTTTGCTTGAAAGAGCTACAACAACTGGAACAGCAATTAAGTGATGGTTTATCATCAGTGAAGGAGAGGAAGGAGCAAGTGTTACTGGAGCAACTAGAGCAATCAAGACTTCAGGAACAGCGAGCGTTGCTGGAGAATGAAACTCTGCGCAGACAGGTTCAGGAGCTCCGAGCCTTTCTCCCAACGAACAACAATCCTGTCCCATCCTACTTTGAGTACTATCCAGCTGCAAAGAAAAATTCTGTTGGAAACAATGCAGTCACAACCTCTGATGTTACTTGCAACTGTGCTGTGGAAAAGGGTGATTCAGACACCACCTTGTATTTAGGGTTACCAAGTGATGTTTCTCGCAAGAGGAAGGCACCCGAGAGCCAAAGCCATGCCAAGTGA

>CpMADS14_evm_model_supercontig_3486_1_PACid_16418117
ATGGGGAGAGGGAAAGTAGTACTGGAGAGGATAGAGAACAAGATCAACCGACAAGTTACTTTCTCCAAGAGAAGAAATGGTTTGCTTAAAAAGGGTTACGAACTGTCTGTTCTGTGTGATGCGGAGATTGCTCTTATCATCTTCTCCAGCCGTGGTAAACTCTTTGAGTTCGGCAGCCATGAN

>CpMADS15_supercontig29_rice
ATGGTTAGGGGAAAAACCCAGATGAAGAGAATAGAAAATGCTACAAGCAGGCAAGTAACCTTCTCTAAGAGAAGAAATGGATTGCTCAAGAAGGCCTTTGAGTTGTCAGTCCTCTGCGATGCTGAAGTTGCACTCATCATCTTCTCCCCGAGAGGAAAGCTTTATGAGTTTTCAAGTTCTAGTTGCTCCAAGCAGTGGTTTCATCCAGGGTACACAACTGCGCTATCTGTTGATGACGTCCTTCACCGTCGCAGGACTTTATCCGCAGTTTCTGCCACATCAACCAGTTCTTTTGCTCCTATTTGGCCACAGGGGTGTTCAAAATCAAATTTCGATCGGAGGTGGCTCTGGCGCGACAGCAGGCAACAATCGGCTCCCTTCCCTGGCGACTAG

>CpMADS16_evm_model_supercontig_18_166_EST_PACid_16411311
atggtgagagggaagacacaaatgaagcggatagagaatgctacaagccggcaagtgaccttctccaagcgcagaaatggtctgctgaagaaagcatttgagctttcagttctttgtgatgctgaggttgcccttatcatcttttctcccagaggaaagctccatgaatttgcgagtgcaagtgtgcagcagacagtggaacgttacctaaggcatacaaaagatgctcgaaactgtagcaggcagataattgaacaaaacatgcagaataaatttcaggaaaaagccctactagctgaaaatgcaaagctgactgagaagaacaatgctcaatcatggcaagcaactaacgagcaaagaaagataatggtaccgaatgaagacagtaatccgagttcagatgtagaaaccgaactgtttatcggaccaccaacaaggagaccgagatgcatcttacctccgaaaaactga

>CpMADS17_evm_model_supercontig_55_31_PACid_16422596
ATGGCGAGGGAGAAGATACAGATCAAGAAAATTGATAACACGACGGCGAGACAGGTAACTTTCTCTAAACGGCGAAGAGGGCTTTTTAAGAAGGCCGAGGAGCTCTCAGTTCTTTGCGATGCCGATGTTGCTCTTATCGTATTCTCCTCTACCGGCAAGCTCTTCGAATACAGCAGCTCAAGCATGAAGGAAATACTCGAAAGACATAGGTTGCACGCGAAGAACCTTGAGAAGCTGGAGCAGCCATCTCTTGAACTACAGCTAGTTGAGAATGCCGACCGCTCCAGATTGTGCAAGGAAATTGCTGAGAAAAGCCATCAGTTGAAGCAAATGAGGGGGGAAGAGCTCCAGGGATTAAGCATAGAGCAGCTGCAGCAGTTGGAAAAATCCCTTGAAGTGGGATTGCGTCGTGTCATAGAGAAAAAGGGTCAAAATATAATGAAAGAGATCAGTGATCTTCAAAGGAAGGGACTACGATTGGTGGAAGAGAATGAGAAACTGAGGCAACAAATATCTAACAAGGGAAAACAAGGTGGTGCAGAGTCAGAGAATGTAGTTTATGAAGAGGGCCAGTCATCAGAGTCTGTAACCAATCTCTGTAACTCTAATGGTCCACCATATGACTATGAAAGCTCAGATACCTCTTTAAAGCTTGGGTAA

>CpMADS18_evm_model_supercontig_13_95_PACid_16407906
ATGGGAAGAGGGAAAGTAGAACTGAAGAGAATAGAAAACCCTACAAGCAGGCAGGTTACTTTCTCCAAGAGAAGAAATGGAATTTTGAAGAAAGCCTTTGAACTCTCCATTCTCTGTGATGCTGAACTTGCCCTCCTCATCTTTTCTCCTTCTGGAAAAGCCTTCCAATTTGCCAGTCATGACCTGGATAGGACCATTGCTAAGTACAGGAATCATATGGGTCTGTCTAATTCAGCTTACAATCAACGCACCACAACTACTGAGTACTGGAGATGTGAAATTGAGGAGCTGAAGAGATCCATCATCAATCTGGAAGCTAGAACTAGGCATTTATGTGGAGAAGATATTACAACGCTGGGAGTGAAGGACCTGAAACATCTGGAACGACAATTGAAGATTGGAGTTGAACGTGTTCGCTCCAGAAAGAGGCGAATTTTATCAGACAACGTCAACTTGCTCAAGAGAACCTATTGCGCCTTGAAAGAGGAGAACACTCATCTCCAAAAAAAAGTGAGTTAA

>CpMADS19_evm_model_supercontig_177_14_PACid_16411111
ATGGGGAGAGGGAAGATAGTGATAAGGAGGATTGATAATTCCACGAGCAGACAAGTAACTTTCTCCAAGAGAAGAAATGGATTGTTGAAGAAAGCGAAGGAGCTCGCGATCCTCTGCGACGCGGAAGTCGGAGTCATGATCTTCTCCAGCACCGGGAAGCTCTACGATTTTGCTAGCACCAGGTCATTTTTCCTCATCTAA

>CpMADS1_supercontig471_MIKC_FGENESH
atgggtagaggaaagatagaaatcaagcggatagaaaacacgacgaatcgccaagtcaccttctgcaagagaagaaatggattgctgaagaaagcttatgagctgtctgttctgtgcgacgctgaagttgctctcatcgtcttctcaagtcgtggtcggctctacgagtactcgaataacaacataagatcaacaatagaccggtataaaaaggcatgttctgatagctcagctacaacttctgttacagaaattaatgctcagtactatcagcaagaatcagcaaagctgcggcaacaaattcaaatgctacagaactctaataggcatttgatgggggattcgctgagtgctttaagcgtgaaggagctaaaacaactggagaataggcttgaacgcggcattacccggatcaggtctaagaagcatgaaatgttgctagctgaaatcgaatacttacagaaaagggagattgagctggaaaatgaaagcgtgtgtcttcggactaagatagcagaagtggagagatcactccaagtaaacatggttacagggccagagctgaatgcaatccaggcattagcttctcgcaacttctttattgagaacgaaactacctactcacacggccctgacaagaagattctccatcttgggtaa

>CpMADS20_evm_model_supercontig_14_223_PACid_16408729
ATGGGGAGAGGAAGGGTTCAGTTAAAACGGATCGAGAACAAGATCAGCAGACAAGTAACTTTTTCCAAGAGGAGAACCAGTTTACTCAAGAAGGCTCATGAGATCTCCGTGCTGTGCGAAGCTGATGTTGCTCTGATTGTCTTCTCCACCAAAGGAAAGCTCTATGAGTACTCTACTGATTCAAGGTTTGTTCTTTTTTTCTTCTCCTTTCATACATAA

>CpMADS21_evm_model_supercontig_21_11_EST_PACid_16413381
ATGGCGAGAGAGAAGATCAGGATCAGAAAGATCGAAAACGTGACGGCGAGACAAGTGACATTCTCCAAGAGGAGAAGAGGGCTGTTCAAGAAAGCTGATGAGCTTTCGGTTCTCTGTGATGCAGATGTTGCTCTCATCGTCTTCTCTGCAACTGGCAAGCTCTTTGACTATTGTAGCTCCAGGTCAAGCATGAAGGATATGTTGTCAAGGTATAATATGCATTCCAATAACGTCAACAAATTGGAGCCTCCCCCTCTTGAACTCCAGATAGAAAACAACAATCGCATCAGGTTGAGTAAGGAAATTGCTGACAAGAGCCATCAATTGAGACAGATGAAGGGCGAGGATCTTCAAGGTTTGAATGTAGAAAAACTGCAACAACTGGAGAAAATGCTTGAAGCTGGACTGGGCCGTGTAGTTCAGATGAAGAGTGAAAAAATCACAAGTGAGATTTCTGCACTCGAAAGAAAGGGAGCTCAATTGATGGAAGAAAACCAGAAGTTAAAAGAGAAAATGAGGGAGATATGTAAAGGAAAAAAAGGTGGTGTTTTGGAGACAGATGTTGGTTTGCATGAAGAAGGGTTGTCATCAGAGTCTGTAAACAACACCAACGCCTGCAGCTGCAGCAGTGGCCCTCCTCCAGAGGATGATTCCTCTGATACTTCCCTCAGGCTAGGGTGA

>CpMADS22_CpTM6_2_evm_model_supercontig_6_199_EST_PACid_16423374
atgggtcgtgggaagatcgaaatcaagaggatagagaacccgacgaacaggcaagtaacttactccaagcgcagaaatggcatcttcaagaaagcccaagaacttactgttctctgcgatgccaaggtttctctcatcatgatctctaataccggcaagctccatgagttcatcagccctactgccacgacgaagaagatgatagatcaataccaaagtactttaggagttgatctgtggatgggtcgtgggaagatcgaaatcaagaggatagagaacccgacgaacaggcaagtaacttactccaagcgcagaaatggcatcttcaagaaagcccaagaacttactgttctctgcgatgccaaggtttctctcatcatgatctctaataccggcaagctccatgagttcatcagccctactgccacgacgaagaagatgatagatcaataccaaagtactttaggagttgatctgtggagtacccactaccagaaaatgcaagacaacttgaagaagctgagagaaatcaataacaagctaaggagagagattaggcaaagaagtggggaagacttgcatgatgctagcgtggaagaactgcgcggtcttgagcaaaacatggcctcggctttggaggtcatacgggaacgaaagtttcatactatcaaaacacagactgatacttataagaaaaaggttcggaacttggaggaacaaaatggaaatctcttgcttaaattcgaaacgagatatcacggtgatccacattacggactaattgagaatgaaagggattacgaatctgcaattgcacttgctaatggagcttccaaccttcatgcatttcgtcttcaccataaccaccacccaaatgaccttcacctcggaggatttggttgcagtgatcttcgtcttgcttga

>CpMADS23_CpTM6_1_evm_model_supercontig_6_202_EST_PACid_16423379
ATGGGTCGTGGAAAGATTGAGATCAAGAGGATCGAGAACCCTACGAACAGGCAAGTAACTTACTCCAAGCGCAGAAATGGTATCTTCAAGAAAGCCCAAGAACTCACTGTTCTCTGCGATGCCAAGGTTTCTCTCATCATGATATCTAATACCGGCAAGCTCCACGAATTCATCAGCCCCACCACCACGACGAAGAAGATGATAGATCAATACCAAAGTACTTTAGGAGTTGATCTGTGGAGTACCCATTACCAGAAAATGCAAGACAACTTGAAGAAACTGAGAGATATCAACAGCAAGCTAAGGAGAGAGATTAGGCGAAGAAATGGTGAAGATTTGCACGATATGAGCGTGGAAGAGCTGCGCGGTCTTGAGCAAAACATGGCCTCGGCTTTGGAGGTCATACGCGAGCGAAAGTTTCATACAATCAAAACACTGACAGATACCTACAAGAAGAAGGTCCGGAATTTGGAGGAACAAAATGGAAACCTCTTGCTTAAATTCGATACAGGATGTCATAATGATCCACATTACGGTTTAGTTGAGAATGAAAGAGATTACGAATCTGCAATTGCACTTGCTAATGAAGCTTCCAACCTTCAAGCATTTCGCCTTCACCACAACCACCATCCTAATAATCTTTATCTCGGAAGATTTGATTGCAGTGATCTTCGTCTTGCTTGA

>CpMADS24_CpPI_evm_model_supercontig_26_316_PACid_16415268
ATGGGGAGAGGGAAGATTGAGATCAAGAGAATAGAGAATTTGAGCAACAGGCAGGTCACCTATTCAAAGAGAAGAAATGGGATTATTAAGAAGGCCAAGGAGATTACTGTTCTATGTGATGCTCGAGTTTCTCTCATTATTTTTGCTAGTTCTGGCAAGATGCATGAGTATTGTAGCCCTTCTACTTCTTTGACAAATATGTTGGATGAGTATCACAAAGCTGGAAAACCAAGGCTGTGGGATGCTAAGCATGAAAATCTCAATAATGAAATTGAGAGAGTCAAGAAAGAGAATGACAACATGCAGATTGAGCTGAGGCACTTGAGGGGAGAGGATATAACATCTTTGAATCACAGAGATCTCATGGCCTTAGAGGAAACCCTTGAAACTGGTCTGGCTAGTGTTCGTAACAAACAGATGGAGGTCCTCAAGATGATGAGAAGGAATGAAAAGATTTTGGAGGAGGAGAATAGGCGTCTCAGTTTTGCTCTGCAACAACAGGAGATCGCGATAGAAAATAGCGCAAGAGAGATGGAAAACGGATATCAACAAAGAATGAGAGAGTATAACGCACACATGCCTTTCGCCTTTCGAGTGCAACCTATTCAACCAAATTTACAAGACAGGATTTAG

>CpMADS25_evm_model_supercontig_30_148_PACid_16416942
ATGGGACAGGGAAAAATACCCATCCGCCGGATCGAGAACACAAGCACAAGGCAAGTTACCTTCGCCAAACGCCGTGTAGGGCTTTTGAAGAAAACCCATGAGCTGTCCGTGCTCTGTGATGCCGAGATCGGACTTGTCATCTTCTCCAGCTCTGGAAAGATGTTTCAGTACTGCAGTCAATCTTCCAGCATGGATCAGATCATAAACAAGTACCATCTTGCCCGTGGGATTCATCCAGAAAACACTAACGACCCAGTGTTCTCTCATTGTGAACAAATGCAAGGTGAAATGAGAAGAATGAGAAAAGAAACTCACAATCTTCAATTAAGTCTGCAACGTTACACGGGTGACATCGACCTGACGGCCGTCCATTACGAAGACCTAGTTGAACTTGAAGGCCAACTGGAGAACTCAGTTAACAAGGTCCGAGCTCGCAAGTTTCAACTCCTACAGCAGCAACTGGACAATCTTCAGAGGAAGGAGCGTATGTTGGAAGAGGAAAACCAGCAAATCTACCAGATGATTAAAGAGACACAGATGGCATGGGAGCAGCAGCAGGTAGCAATTGCTGGACATCCGAAGCAAGAAGCCGAACATCGACAACTGCTGGATCTTTTCGATCCATTTTCTGGAGAAGAGCAACCCAGCAGTTTTCTTCAACTAGCCCTTCTCTCCCCACGCTTCCAACCACCTTATCGCCTCCAGCCTACTCACCCCAATTATCTTCAAGATTTCACTCTTCATGACAACGCCACCTATGTTCTTGTGTCCAGGCAGTTTGTGGACATGTCTCGCATTAGGATTGAAGGTCTTCTTGCTGCTTTTCCAAAGTTGGTGGGCACAGGAAAGCAACATACATATGTTGAGACTGAGAATGTCCGCTACGTTTACCAGCCAATAGAAGCTTTGTACTTGTTACTTGTAACAAACAAGCAAAGCAACATTCTTGAAGATTTGGAGACTCTGAGGCTGCTTTCAAAGCTTGTACCTGAGTATTCCATGTCTTTAGATGAAGAAGGCATTTGCAAGACTGCTTTTGAGCTGATATTTGCTTTTGATGAAGTCATTTCCCTGGGGCACAAGGAGAATGTGACTGTTTCCCAGGTTAAGCAATACTGTGAGATGGAGAGTCATGAAGAGAAGTTGCACAAACTGGTAATGCAGAGCAAGATCAATGAAACAAAAGATGTTATGAAGCGCAAAGCCAGTGAGATTGACAAAAGCAAGATTGAGAAGAATAGAAGTGATAAAGGAGGATTTATGTCCTTGCAATCAATGGGGTCTGGAAGAATAGAAAGTAGCTTTAGTGATATGAGCATTTCTAGTGGAGGTGGTGGCTTTGGTAGTGGTTCTGGGATTGCAATCAGCAATGAAGTTGACTCCTTCTCTGCCAAATCTAAAGGTCGTCCTCCATCAGCTGCTACTGCTCCTCCTAAAGGTCTTGGCATGAAGCTTGGTAAATCTCAAAGGACAAACCAGTTCTTGGAGTCTCTGAAAGCAGAAGGTGAAGTTATTTATGAAGATGTGCAGCCAAAAGCTGGTGTGTCAAAATCTGCAGCTCCACCTCCAACTGATCCAATCACTTTAACTGTTGAGGAAAAGCTCAATGTAACACTAAAAAGAGACGGTGGAGTCAGTAACTTTGATGTTCAAGGGACCCTGTCACTTCAAATTCTTAACCAAGAAGATGGGTTTATCCAAGTTCAGATTGAATCTGGGCAAAATCCAGGCATACTTTTCAAGACACACCCCAACGTGAACAAAGAATTATTTGCGAATGAAAATATTCTTGGCTTAAAGGACCCCAACAGGTCTTTTCCTACTGGTCAATCCGGTGATGCAGCAGGAGTTGGCCTTTTGAAATGGAGAATGCAAAGTGTTGATGAGTCAATGGTTCCCTTAACTATCAACTGCTGGCCTTCTGTTTCTGGAAATGAGACATATGTTAGCATCGAATATGAAGCTTCATCAGCATTTGATTTACGAAATGTTGTAATTTCCGTACCTCTTCCAGCTGTTCGAGAGGCTCCAAATGTCAGACAAATAGATGGGGAATGGAGGTATGACTCCAGAAATTCTATTCTAGAGTGGTCCGTACTTCTCATTGATAATTCTAACCGCAGTGGATCAATGGAATTTGTTGTGCCACCAGCAGATTCCTCAGCGTTCTTTCCCATTTCTGTGCAGTTTTCAGCCACTAGTACCTACAGTAATCTGAAGGTTGCAAATATCATCCCTGTCAGAGGTGGACCGCCAGCCAAGTTTTCTCAGAGAACGCAACTGATCACAGAAAATTATCAAGTAGTCTAA

>CpMADS26_evm_model_supercontig_21_50_PACid_16413562
ATGGCTCGTGGAAAGATTCAGATTAAGAAAATCGAGAACCCGGTCCACCGCCAGGTAACTTTCTGCAAACGACGTGCAGGGCTGCTGAAGAAGGCAAAGGAGCTCTCGGTTCTCTGCGATGCTGATATTGGACTCTTCATTTTCTCCTCCCATGGCAAGCTCTATGAACTCGCCACCAATGGAACGATGCAAGAGCTTATTGAGAGGGATACCAAGGAGGAAACCATTCGGTTGAAACAGGAAATTGAGATGCTCCAAAAAGGACTCGGTTATATGTTTGGAGGAGAAGCTGCGGAGACGATGACTTTAGATGAATTACTCATTCTTGAAAAGCATCTTGAGATTTGGATATGTCACATACGCTCAACAAAGATGGATATTATATCTCAAGAGATCCAACTGTTGAAAAATAAGGAAGGAATACTGACAGCGGCAAATATGTATCTTCAAGAAAAGATAGAAGAGAATACTACTGACTATGCAACACTACTGGGTAGTAGTACTAGTTCATGCCCACTAACCTTGCCAAATGAAATGTTTCAAGCCTAA

>CpMADS2_evm_model_supercontig_660_1_EST_PACid_16424669
ATGGGAAGAGGCAAAGTGGAGCTGAAGAGGATAGAGAACAAAATAAATCGACAAGTCACTTTTGCTAAGAGGAGAAATGGGTTGCTCAAGAAGGCTTACGAGCTCTCAGTCCTTTGTGATGCAGAGATTGCTCTCATCATCTTCTCTGCTCGTGGCAAGCTCTATGAGTTCTGTAGCAGCTCTAGCATGGTGAAGACACTTGAGAGATACCAAAGGGTGAGTTATGAGGCACTGGAAGCAACTCAAACAGCAAGAGATAAGCAGAATAACTACCAAGATTACTTAAAGCTCAAATCAAAAGTTGAGATCCTACAACATTCTCAGAGACATCTTCTTGGTGAAGAATTAGGAGATTTGGGCACCAAAGAACTCGAGCAACTCGAGCATCAACTTGATATGTCATTGAGGCAAGTTAGATCTACAAAGACCCAGTTTATGATTGATCAGCTTTCTGAACTTAGAAAGAAGGAGGAGATGCTGATGGACACCAACAGAGTCCTAAGAAGAAAGTTGGAGGCAAGTGATGCAGCCCTTCAACCCCACTCCTGGGAAACTACCGATCACAACATTCCTTTCTCCCGGGAGCTTACTAACCCAGATGCCTTTTACCAACCTCTACAATGCAACAACACTTTGCAGATTGGCTATAATCCTGCAGTGACGGCAGATGAGATGATCATCGCAAGCTCGTCGCAGAACATTAATGGGTTCATTCCTGGGTGGATGCTATGA

>CpMADS3_evm_model_supercontig_14_222_PACid_16408728
ATGCAAGAATTCAAGTCTCATCAAATCGAAGCCAGCATTATATCCACGCTCTTAATCTTCAGAGGAAGAGTAGAGTTGAAGAGGATAGAGAACAAGATAAACAGGCAGGTGACATTTGCTAAGAGAAGGAATGGGTTGCTGAAGAAAGCTTATGAGCTCTCAGTGCTCTGTGATGCTGAGGTGGCTCTCATCATTTTCTCTAACCGAGGCAAGCTCTACGAGTTCTGTAGCAGCTCTAGCATGCTCAAGACACTCGACAGATACCAGAAATGTAGTTATGGTGCTGTTGAAGTTAGCAAACCAGCGAAGGAGCTCGAGAGCAGCTACAGGGAATATTTAAAGCTGAAAACTAGATTTGAAGCTCTACAACGAACTCAGAGGAATCTTCTGGGAGAGGATTTAGGCCCTTTAAACACCAAAGAGCTGGAGCAACTCGAGCGTCAGCTAGAGTCATCTTTGAAGCATGTTCGATCCACCAAGACCCAATATATGCTGGATCAGCTCACTGATCTTCAAAACAAGGAACATATGTTGCTTGAAGCTAACAGAGCTTTGACAATCAAGCTGGATGAAATCAGTGCAAGAAATCATCTTCGAGTGGCATGGGAAGGCAGTGAACAAAACGTATCTTATGGGCACCAACACGCTCAATCTCAGGGACTATTCCAGCCTCTGGAATGCAATCCCACTTTGCAAATAGGGTACAACCCAGTTGGTTCAGACCAGATGACGGCAGCAGCCACAAGTCAAGGCCAACAAGTAAATGGGTTCATCCCTGGCTGGATGCTTTGA

>CpMADS4_evm_model_supercontig_43_78_EST_PACid_16420039
ATGGGGAGAGGTAGGGTTGAGTTGAAGAGGATAGAGAACAAGATCAACAGGCAAGTAACGTTTGCAAAGAGAAGAAATGGTCTGTTGAAGAAAGCTTATGAACTTTCCGTTCTTTGCGATGCGGAGGTTGCTCTCATCATCTTCTCTAATAGAGGAAAGCTGTACGAGTTTTGCAGTAGTTCAAGCATGCTCAAAACACTTGAGAGGTACCAGAAGTGCAATTATGGAGCACCGGAGACTAATGTGTCCACAAGAGAAGCACTGGAGCTAAGTAGTCAGCAGGAATACTTGAAGCTGAAAGCACGTTATGAAGCCCTACAAAGATCCCAAAAGAATCTTCTTGGGGAAGATCTTGGTCCTTTAAGCAGCAAGGAGCTTGAGTCACTAGAAAGGCAGCTCGATATGTCACTGAAACAAATAAGATCGACGCGGACCCAGTACATGCTGGATCAGCTCACTGACCTCCAACGTAGAGAACACATGCTCAATGAAGCTAATAAAACGTTGAAACAAAGGTTAGTGGAGGGTTACCAAGTTAGTTCACTCCAACTGAATCCAAATGCAGAAGATGTTGGGTATGGCAGACAAGCAGCTCCAGTACCTCAGCCTGATCCTTTCTTTCATCCCTTAGACTGTGAGCCTACATTACAAATCGGATATCAACCAGATCCAATATCAGTGGTGACTGCAGGGCCAAGTGTGAATAATTACATGCCAGGTTGGTTGCCATGA

>CpMADS5_evm_model_supercontig_414_3_EST_PACid_16419652
ATGGGGAGAGGAAGAGTGGAACTAAAGAGGATAGAGAACAAGATCAACAGACAAGTGACTTTCTCCAAAAGAAGGAATGGTTTGCTCAAGAAAGCTTACGAGCTTTCTGTGCTCTGCGATGCTGAAGTCGCTCTCATCATCTTCTCCAGCCGCGGCAAGCTTTATGAGTTTGGCAGCACTGGTATAGCCAAAACCCTGGAGCGATACCAGCGATGCTCCAGCTTCAATCCTCAAGAAAACAGCCTTGAACGTGAGACACAGAGCTGGTATCAGGAGGTAGCAAAGTTGAAGGCAAAATACGAATCTTTACAACGAACCCAAAGGCATTTGCTTGGGGAAGATCTTGGACCACTGAATATTAAAGAGCTGCAAAATCTTGAGAAGCAGCTTGAAGGAGCTCTTGCACTTGCCAGGCAAAGGAAGACTCAGATTATGATTGAACAAATGGAAGACCTGCGCAAAAGGGAGCGTCAGCTGGGAGACCTTAACAAGCAGCTCAAGATTAAGCTGGAGGCAGAAGGACAAAGTTTTAAAGCCATGCAAGGATTGTGGAGTTCTGGTGCAGCAGCTGGTCCTAGCACTTCCCACTTTGCACTTCACCCTTCTCAATCCAACCCTATGAACTGTGATCCTGAACCTGTTTTACAGATAGGGTACCAGCAGTATGTTGGAAGTGATGAGGGGCCTTCTGTTCCGAAGAGCATGGCTTGTGAGACCAACTTCATCCAGGGATGGCTCCTTTGA

>CpMADS6_evm_model_supercontig_3_196_EST_PACid_16416475
ATGGGAAGGGGCAAAGTTGAGCTGAAGAGAATAGAGAACAAAATCAACAGGCAAGTAACTTTTGCAAAGAGAAGAAATGGGTTGCTCAAGAAGGCTTATGAACTCTCAGTTCTTTGTGATGCTGATATCTCTCTCATCATCTTTTCTAACCGTGGGAAGCTTTATGAGTTTTGTAGCAGCTCTAGCATGGTGGAAATGCTTGAAAAATATTATCAATGTAGTTATGGGGCACAAGGAATTCCGAACCAACCAGTCCACGAGATACAGAGCTACCAAGAGTACTTGAAGCTGAAAGCAAGAGTTGATGTTTTACAAAGGTCTCAAAGAAATCTTCTTGGGGAAGATCTGGCTCCATTAGACACGAAGGAGCTTGAGCAGCTAGAGCATCGACTCGAAACATCTTTAAAGCAGATCAGATCAACAAAGACCCAGTTCATGATCGGTCAGTTAGCTGATCTCCAGAACAGGGAACAAATTTTATTGGAAGCCAATAGAAGCTTAAGAAAGAAGTTGGAGGAAGGTAGCTCACAATTCCCAATTCGACTTGACTGGGAACCCAGCTGCCAAAGCGTTCACCTTCCGGCTAACTCAGGAGGCTTCTTTTATCCCCTGCAAACAAATTCTTTTGGATATCATCCATTGGCAACAGAGGAGGTAAGTTTTGTTGCAGGTCATAACCAAAATGTTAGTGGATTCAGTATGCCTGGATGGATGCTTTGA

>CpMADS7_supercontig21_FGENESH
ATGGGAAGAGTGAAGCTTCAGATCAAGAGAATAGAGAATACAACAAACAGGCAAGTGACTTTCTCTAAAAGGAGAAATGGATTAATCAAGAAGGCCTATGAGCTTTCTGTTCTTTGCGATGTTGATGTTGCTCTCATCATGTTTTCTCCATCTGGAAGAGTTACTCATTTCTCTGGCTCTAAAAGCATCGAAGAAATTCTTGCAAGGTATGTCAATGTTCCGGAGCACGAAAGAGGACGCTGCAGTCCCCAAAGCACTGACTCTCAGCTTGAGGAACTTCAACAAGAAATCCTCAAACACAGGTCCCAAATAATGGAGATGGAAAAACGACTAAGGTACCTTTTCTTTTCAAGGCTCGAGAAAAAACCCAGCTGGCCGCTAATTTCTATTGCAAGTATGATATATGAAGGTGATCCATGTGAAATCACAACGTTGTGTGAAGCCGAGTACCGGGAGCAGATCCTCCAAGAAAGTTTAAAACGTGTTCACCTGCAAAAGCAAGTTTTGGAGGATAGATACAGTTCTCCTGGTCCACCACCACCACAGGTTCCTCATCCGGAAACAACAAATGTCAATAGTTTTATGACAGAAAGTTCAAGCAATATACTGGATTGGATTCCACAAAAAGACCCACAAGCTCATATCCTTAATTTTTTGGACTCCAATGGCTTTCTTCCTCCTCCACCTCCTAGGTGA

>CpMADS87_evm_model_supercontig_1_45_EST_PACid_16404388
atggaaggctccaaacataacggaaaaacgagcggtaaagttaaagctagttgtgggatgggaagggttaagttgaagataaagaggttagagaatatcaatggccgtcaagcgacctatgccgaaaggaagcatggcatcatgaaaaaggctaatgaattatcaatactctgtgatatagatattgttctccttatgttttcccccacatcgggtaaaccttcgttatgcaccggaagacgcagtagcatcgaagaggttattgcaaaatttgctcagctaactcctcaggaaagagcaaagaggaagttggagagccttgaagccttgaagaagacttttaagaagttggaccatgatgtaaatatacaggaatttatgggtacaagtaaccaaacaatagaggacctgactaaccaagcaaggttgttgcaaactcaactttctgagatacataggagactgaggtga

>CpMADS8_evm_TU_contig_33612_1_PACid_16430302
ATGGGTAGAGGAAGAGTTGAGATGAAGAAGATAGAGAACTTGAGTAGCAGACAGGTCACCTTCTCCAAGAGACGCAATGGGTTGATGAAGAAAGCTAGAGAATTGTCTGTTTTATGCGATGCTGAGGTTGCTGTCATCGTCTTCTCTAGCTCTGGAAAACTTTACGAATATTCGAGTACCAGN

>CpMADS9_evm_model_supercontig_50_73_PACid_16421697
ATGGCAAGAGGGAAAATCGAGATTAAGCGGATCGAGAACACAACAAATCGACAAGTTACTTTCTGTAAACGTCGTAATGGTTTGCTCAAGAAAGCTTATGAGTTATCTGTTCTTTGTGATGCTGAAGTTGCTCTCATCGTCTTCAGCAGCCGTGGCCGTCTTTATGAGTATGCTAATAACAGTGTCAAAGCAACAATAGAAAGGTACAAGAAAGCATGTTCTGATGCCACAAACCCAGGATCTGTCACTGAGGCCAATACTCAGTTTTATCAGCAAGAAGCCACGAAACTGCGAAGACAGATCCGGGAGATTCAGAATTCCAACAGGCATATTCTGGGTGAGGCTCTGGGCTCTTTGACTTTCAAGGAACTCAAGAATCTGGAAGGAAGACTGGAGAAAGGAATCAGCAGAATTAGATCCAAGAAGAACGAACTTCTATTTGCTGAAATAGAGTACATGCAGAAGAGGGAGATAGAGCTGCAGAATGATAATATGTATCTGAGAGCAAAGATAGCTGAAAATGAGAGAGTGCAAGAACAGCAACAATCCAATCTGATGCAGGGATCTGTTTATGAATCCATGCCTTCCCAATCACAAACCTATAACCGGAATTTCCTTCCTGTAAACCTTCTTGAACCCAATCATCAGTACTCCGCCGATGATCACACTGCTCTACAACTCGTGTAA

>CsMADS01
ATGGGAAGAGGAAGAGTAGAGTTGAAGAGGATAGAGAACAAAATAAACAG
ACAAGTAACATTTGCAAAGAGAAGAAATGGGCTTTTGAAGAAAGCTTATG
AACTTTCTGTTCTTTGTGATGCTGAAGTTGCTCTTATCATCTTCTCAAAT
CGTGGCAAGCTCTATGAATTCTGTAGTACTTCCAATATGCTTAAAACGCT
GGAGAGGTACCAAAAATGCAGTTATGGAGCGGTGGAGGTTACAAAACCGG
CTAAAGAACTCGAGAGTAGTTATAGAGAGTACTTGAAGCTGAAGTCTAGG
TTTGAGTCTCTACAAAGAACTCAGAGAAACCTTCTTGGGGAGGACTTGGG
TCCATTGAACTCAAAAGAGCTTGAGCAGCTGGAGCGTCAGCTTGTGTCTT
CTTTGAAGCAAGTTAGGTCTACCAAGACTCAGTACATGCTGGACCAACTA
TCTGATCTTCAGAACAAGGAACAAATGCTGATTGAAACTAACAGAGCTCT
GCAAATAAAGCTGGAAGAAATAAGTTCAAGAAATAATATAAGGCTTACAT
GGGATGGTGGAGATCAAAGCATGTCATATGGTCCACAAAATGCCCAAACT
CAAGGCTTCTTTCAGCCACTGGAATGCAACCCCACTTTGCAAATTGGGTA
CACTTCTGCAGTATCAGACCAAATTACAAGCACTACTACTCCAACTCATG
CCCAACAAGTCAATGGCTTCCTCCCTGGTTGGATGCTTTGA

>CsMADS02
ATGGGAAGAGGGAGAGTAGAACTGAAGAGAATAGAGAACAAGATCAATAG
ACAAGTGACATTCGCTAAACGAAGAAATGGTCTATTGAAGAAAGCATATG
AACTTTCAGTTCTATGTGATGCTGAAGTTGCTCTCATCATCTTCTCTAAT
AGAGGCAAACTCTATGAGTTTTGCAGCAGTTCAAGCATGCTCAAAACTCT
AGAGAGATACCAGAAATGCAACTATGGAGCACCAGAGCCCAATGTCTCCA
CAAGAGAAGCCTTGGAACTGAGCAGCCAGCAGGAGTATTTGAAACTTAAA
GCTCGCTATGAAGCTCTGCAACGATCCCAAAGGAACCTTTTGGGAGAAGA
CCTTGGCCCATTGAGTAGCAAAGAACTTGAATCTCTTGAAAGGCAACTTG
ATATGTCACTCAAGCAAATCAGATCAACAAGGACTCAGTATATGTTAGAT
CAGCTCACTGATCTTCAACGTAAGGAACATCTTCTTAATGAAGCAAACAA
GACTCTGAAACAAAGGTTAGTAGAAGGGTATCAAGTAAATGCTCTTCAAT
TGAACCAAAGTGCTGATGATATGATGTATGGAAGACAGCAAGCTCAGCCA
CCTGGTGATGCCTTCTTCCATCCTCTAGATTGTGAACCCACCCTACAAAT
TGGGTATCAACCAGATCCCATAACAGTGGTCACTGCTGGGCCAAGCATGA
ATAATTTCCTGCCAGGATGGTTGCCTTGA

>CsMADS03
ATGGGAAGAGGAAGAGTTGAATTGAAGAGAATTGAGAACAAAATTAACAG
GCAAGTCACTTTTGCAAAGAGAAGAAATGGTTTGCTTAAGAAAGCTTATG
AACTCTCTGTTCTTTGTGATGCTGAACTTGCTCTCATCATCTTCTCTAAC
CGTGGTAAACTCTTTGAGTTTTGTAGTGGCTCTAGCATGACTAAAACGTT
GGAGAAATATCGAAGATGTAGTTACGGTATACCGAATGCTACTCATCAAC
CACAGAGCTTTGATGACTATCTGAATCTAAAAGCCACAGTTGAATTCATG
CAACAATCTCAGAGAAACCTTTTGGGAGAAGATTTAGGTCCACTGAATGC
CAAAGAACTTGAGCAACTTGAACATCAACTGGAGACATCCTTGGAGCGCA
TTAGATCCACAAAGACACAAAGCCTACTTGAACAACTTACAGAACTTCAA
CGCAAGGAACAAATGCTTGTCGAGGACAATCGAGGATTAAAAAAGAAGCT
GGAAGAAAGCAGTGCGCAAGTGGCGGTGGCAGCAGCTGGGGCATGGGGGT
GGGAAGATGGCGCCGGAGGGCACAACATGGAGTATCCCAGCCGTGGTGTT
GCTTCACAATCAGATGCCTTTTTCCACCCCATAGTTCAACCCACTCCCAC
TTTACAAATTGGGTACAGTTCTATTGGCTCAATGGGAATGAATCATATTG
GATCTCCATCCCAAAATGCCAATAACAATGCATTTCACCTTGGCTGGATG
ATTTAA

>CsMADS04
ATGGGAAGGGGAAGAGTAGAGTTGAAGAAGATAGAGAACAAAATAAATCG
ACAAGTTACATTCACAAAAAGAAGAAATGGACTTCTTAAAAAGGCTTATG
AGCTCTCCATTTTGTGTGATGCTGAAGTTGCTTTGATCATCTTCTCCGCT
CGTGGCAAACTCTATGAATTCTCAAGCTCTCCCAGTATAGCCAAGACACT
GGAGAGGTATGAAAGGCATAGCTATGGTGCACTGGAAGCCTCCCTCCCTC
CAAAGGACACTGAGAGATGGTATCAAGAGTATTTGAAGCTGAAAGCAGAA
GTGGAAGCTTTACAATATTCACAAAGACGATTTCTCGGAGAAGAACTGGA
TGATTTGGAGACTAAGGAATTGGACCAACTAGAAATTCAATTGGAAATGT
CTCTAAAGCAAATTAGATCTACTAAGGAAGATAAACTGCTGGAAACAAAT
CAAGCTTTGAGGAAGAAGTTGGAGGAAAGTAGTGCAGCTATTCATCATAC
ATCATGGGATTCTTCAGAGCCCAACAATTTGCAATACTGCAGACAACCTG
AGGCCTTTCTTCAACTCAATAACAATATTATTGCATTGGAAAATAGTTAC
AATCCAACTGAAGTTACAAATGAAGAAAATGTTGTGAACTCTGGGGCAGA
TGGCAATGGTTTGTCTTCACATTGGATGCTGCTTTGA

>CsMADS05
ATGGGAAGAGGAAGAGTGGAACTGAAGAGAATAGAGAACAAAATCAACCG
CCAAGTTACATTCTCAAAGAGAAGAAACGGACTCCTAAAAAAAGCTTATG
AACTCTCTGTTCTATGTGATGCCGAAGTTGCTTTGATCATCTTCTCCACT
CGAGGCAAGCTCTACGAATTCGGCAGTGCTGGTACTTCCAAAACATTGGA
GCGATACCAACGGTGTTGCTTCTCTCCTCAACACAATTTTGCTGAACGAG
AAACCCAGAATTGGTTCCAGGAGATCTCAAAACTGAAAGCTAAATATGAA
TCTCTTTGTCGCACTCACAGGCATTTGCTTGGGGAAGATCTAGGACCATT
GAGTGTAAAGGAGCTCCAAAACCTTGAGAAGCAACTTGAAGCAGCCCTTT
CTCAAGCTAGACAAAGGAAGACCCAGATTATGATTGAACAGATGGAAAAT
CTGCGCAAAAAGGAGCGTCAACTTGGGATCCTCAACAGGGAGCTTAAGCT
CAAGGTCTTTACCCTATAA

>CsMADS06
ATGGGAAGAGGAAGAGTGGAACTGAAGAGAATAGAGAACAAAATCAACCG
CCAAGTTACATTCTCAAAGAGAAGAAACGGACTCCTAAAAAAAGCTTATG
AACTCTCTGTTCTATGTGATGCCGAAGTTGCTTTGATCATCTTCTCCACT
CGAGGCAAGCTCTACGAATTCGGCAGTGCTGGTACTTCCAAAACATTGGA
GCGATACCAACGGTGTTGCTTCTCTCCTCAACACAATTTTGCTGAACGAG
AAACCCAGAATTGGTTCCAGGAGATCTCAAAACTGAAAGCTAAATATGAA
TCTCTTTGTCGCACTCACAGGCATTTGCTTGGGGAAGATCTAGGACCATT
GAGTGTAAAGGAGCTCCAAAACCTTGAGAAGCAACTTGAAGCAGCCCTTT
CTCAAGCTAGACAAAGGAAGACCCAGATTATGATTGAACAGATGGAAAAT
CTGCGCAAAAAGGAGCGTCAACTTGGGATCCTCAACAGGGAGCTTAAGCT
CAAGGTCTTTACCCTATAA

>CsMADS07
ATGGGAAGAGGGAGAGTTCAGCTGAAGAGAATAGAGAACAAAATCAGCCG
CCAAGTCACTTTCTCAAAGCGTAGAGCTGGTTTACTCAAAAAGGCTCATG
AGATCTCTGTTCTTTGTGAAGCTGATGTTGCTTTGATTGTTTTCTCCACC
AAAGGAAAACTCTTTGAGTACTCTTCTGATTCCAGCATGGAGAAGATCTT
AGAGAAATATGAGAGATATTCTTATGCAGAGAGACCGTTGGCCCCAAATG
GAGATTCTGAATTACAGACAAGTTGGTGTCAGGAGTATCCAAAACTTACA
GCCAGATTGGAAATTGTACAGAAAAACTTAAGGCATTATTTGGGAGAAGA
TCTTGACCCTTTGAATTTGAGAGAACTTCAAAGCTTAGAGCAACAACTTG
ACACATCACTCAAGCGCATAAGATCTAGAAAGGAAAAGGACTTGCAAGAG
GAGAATAGGCAGCTAGCGAATAAGGTAAAGGAAAATGAGAAGGCTTTGGT
TGAACGTGGACAGTGCGATGTTCCAAACTTGGTTCATAATAATCAGCCAA
TTTTTGGAATGACACCACCAATCCCTTCTTTATCATTTGGGTAA

>CsMADS08
ATGGGGAGAGGGAGAGTGCAATTGAAGAGAATAGAGAACAAAATTATTAG
ACAAGTGACTTTCTCTAAAAGAAGGTCAGGTTTATTGAAGAAAGCTCATG
AAATTTCAGTTCTTTGTGATGCTGAAGTTGCTCTTATTGTTTTCTCCACC
AAGGGGAAGCTCTTTGAATACTCAACTGATTCTTGCATGGAGAAAATTCT
TGAGCGTTATGAAAGGTACTCATATGCAGAGAGGAGACTTGTTGCAAATG
ATAGCCAACCAAATGGAAATTGGACACTTGAACATGCAAAGCTTAAAGCC
AGAATAGAGGTTTTACAGAAAAACCACAGGCATTTCATGGGGGAAGATCT
CGACTCATTGAGTCTAAAAGAGCTCCAAAATATTGAGCAACAACTTGATT
CTGCACTCAAGCATATAAGAGCTAGGAAGAACCAACTCATGCATGAATCC
ATTACAGAGCTAAAGAAAAAGGGCAAAGTACTACAAGAGCATAATAACAT
CTTAGGCAAAAAGATAAAGGAGAAGGAGAAATCACGAGCTCACAATCCAC
AAATGGAGCAGCAGCAGCACCAGAATAGTAATGTCATTGAATCTTCTCCA
CTTCTTCTACCTCAGCCATTTCAATCTCTTAGCATGAGTTGTCCTTATCC
AACCCACGGCCTCGAAGAGAACGAGTCCGCTCCCAATCACGAAAGATCCG
ATACCCTCCTTCCGCCGTGGATGCTCCGCCACCACCTTGGTGACTAA

>CsMADS09
ATGGGAAGAGGTAGGGTTCAATTGAAAAGGATTGAGAACAAAATAAACAG
GCAAGTAACTTTCTCAAAAAGGAAAGCTGGATTACTGAAGAAGGCTCATG
AAATCTCTGTTCTTTGTGATGCTGAAGTTGCTTTGATTGTTTTCTCCCAC
AAAGGAAAACTCTTTGAATACTCCTCTGATTCCAGCATGGAGAAAATACT
TGAACGGTATGAGAGATATTCTTTTGTGGGAAGGCAACAAAATGCAGCTT
CTGAATCTGAATTTTCTTATGAAAATTGGACTCTTGAATACTACAGACTC
AAGTCCAAAGTCGAACTTCTACAACGAAACAACAGTCATTATATGGGAGA
AGATTTGGATTCGTTGAGTGTCAAAGAACTGCAAAACTTGGAACAACAAA
TTGACACTGCACTTAAACATGTTCGAACCAGAAAAGTAAGAAATATAGAG
GAGAACAATGTCCAACTGGCTAAGCAGATAAAGGAGAAAGAGAAGAGTGT
AGCATTGGCACAACAAGCAGAATGGGAGCACCAGCAACAGCAGGGTTACA
ATGCTTTGTCTTTCTTATTCCCACCACCTCCTCATCCCTCTCTAAACATT
GGGTAA

>CsMADS10_ERAF17
ATGGGAAGAGGGAAAGTTGAGCTGAAGCGAATTGAAAACCCGACAAGTCG
GCAAGTGACATTCTCGAAGCGTCGGAATGGACTTTTGAAGAAAGCTTATG
AACTCTCTGTTCTTTGTGATGCCCAAGTTGCCCTTCTCATCTTTTCCCCT
TCCGGCAAAGCCTACCAATTTTCTAGCCATGACATGGATGGAACCCTAGC
CAGGTATAGGACTGACGTCGGGCTACCACAATCCAACCATCCACATTCAC
GAGCTCTGTTTTGGAAGACTGAGATGGACGATATGAAAAGATCAATAAGC
AGCATGGAGGCAAGATTAAGACACTTTGTTGGAGAGGATCTCGAACCGTT
GAACGTGAAGGAGTTAAAACAGTTAGAAAGGCAAATGAGCGTTGGAATTG
AACGTATTCGCTCTAAAAAGAGACGTATCATAGCAGAGCATATAAACCTG
TTGAAAAGGAAGTATAAGGGTTTGCAAGAGGAGCACAGCCGTCTTCAGAA
AAGATTGAATCAGCTTAAGGATGTGGTTGTCACAAATTCTTCAAGAAACT
CAGATGCTAATCCTGCCTCTGCACTTGAAATTGAATTTCAGGTGGATGGC
TTACTAATTTAA

>CsMADS11
ATGGGAAGAGGGAAAGTTGAGCTGAAGCGAATTGAAAACCCGACAAGTCG
GCAAGTGACATTCTCGAAGCGTCGGAATGGACTTTTGAAGAAAGCTTATG
AACTCTCTGTTCTTTGTGATGCCCAAGTTGCCCTTCTCATCTTTTCCCCT
TCCGGCAAAGCCTACCAATTTTCTAGCCATGACATGGATGGAACCCTAGC
CAGGTATAGGACTGACGTCGGGCTACCACAATCCAACCATCCACATTCAC
GAGCTCTGTTTTGGAAGACTGAGATGGACGATATGAAAAGATCAATAAGC
AGCATGGAGGCAAGATTAAGACACTTTGTTGGAGAGGATCTCGAACCGTT
GAACGTGAAGGAGTTAAAACAGTTAGAAAGGCAAATGAGCGTTGGAATTG
AACGTATTCGCTCTAAAAAGAGACGTATCATAGCAGAGCATATAAACCTG
TTGAAAAGGAAGTATAAGGGTTTGCAAGAGGAGCACAGCCGTCTTCAGAA
AAGATTGAATCAGCTTAAGGATGTGGTTGTCACAAATTCTTCAAGAAACT
CAGATGCTAATCCTGCCTCTGCACTTGAAATAGACTTTCAAAGTCAAGTT
GTCTATGCATTGGATGTACGTTTCCGTAATTGA

>CsMADS12
ATGGTTCGTGGGAAAGTAGAAATGAAACGAATTGAAAATTCGACGAGTCG
TCAAGTGACATTCTCAAAGAGAAGAAATGGACTTTTGAAGAAAGCTTATG
AATTATCCGTTCTTTGTGATGCTGAAGTTTCTGTCATCATTTTCTCCCAG
AAAGGAAGACTCTATGAATTCTCAAGCTCCGACATGCAAAAGACAATCGA
ACGCTATCGAAAGCATGGGAAAGACGGACAAAGCAACCCTTTTCGATCAG
AAGGATATATGCAGCAACTGAAGCAAGAAGCTGAGATGACTGCAAAGAAA
ATCGAACAACTTGAGAAATCCCAACAGAAGCTTTTAGGACGTGGGTTGGA
TTCTTGTTCTTTTGAGGAAATTCGAGAGATTGAAAGACAATTGGTACTTA
GCTTAACTCGTATCAGAGAAACTAAGGCTCAGCTATTCAAGGAGCAAAAA
GAGAAGCTGATTGAAAAGAAAGGTGAATTTCTATCCGAGGGAAATTACAA
AAAAGATCCTGAGATTATTGAGAATGTAACCAGAGAAAAGAATGCTTAA

>CsMADS13
ATGGTGAGAGGAAAAGTAGAAATGAAAAGGATAGAAAATGCAACAAGTAG
ACAAGTAACATTCTCAAAGCGTCGAAATGGAGTATTGAAGAAAGCTTATG
AACTATCTGTGCTGTGTGATGCTGAAATTGCCGTCATTATTTTCTCACAG
AAAGGTCGTCTCTATGAATTTGCAAGCTCTGAGATGCCAAAGATTATGGA
CCGCTATCGCAAATGTACTAAAGATGCCAAAAATAATGACACTAAATTTG
ATAGACAGCTCTTACAGCAATTAAGGCTTGAGGTTGAAAGCATTAATAAG
CAGATGGAGTTGATGCGACTTTCTCACAGGAAGCTGTTGGGTTATGGACT
GGATAATTGTTCCCTTGATGAACTTGAAGTACTTGATGCTCAGCTTCAAC
GAAGCCTCTTCCAAATTAGGGCTAGAAAGGCTCAATTATACAATGAGCAG
ATACAACAACTACAAGAAAAGAACTCTCTATTTGAGCAAGTTTTTTCCAA
TAGTATCTCTTTGCCTAAAACATTAGAAGAATGA

>CsMADS14
ATGGTGAGAGGAAAGACACAGATGAGGTTAATAGAGAACGCTACAAGCCG
TCAAGTCACCTTCTCCAAGAGAAGAAATGGTTTGATGAAAAAAGCTTTTG
AGTTATCGGTTCTCTGTGATGCTGAAGTTGCTCTTATCATCTTCTCCCCT
AGAGGAAAGCTTTATGAATTTGCTAGCACGAGCATGCAGGCAACTATAGA
GCGTTACCGAAAGCGTGCAAAAGCCAAAGAAGCCCTGGATCCTCCGTTTG
TCAATAATATCGTACAGTTGGAGCATCTTAATCATGAAGAAGCAGCTAGC
CTGATAAAGAAAATAGAGCAACTCGAAGTTTCAAAACGGAAAATGTTGGG
AGAGGATCTGGGATCTTGCTCCCTTGATGAACTTCAACAACTTGAACATC
AGTTGGAGAAAAGTGTTTGCAAAATAAGAGCTAGAAAGATAGAAGTGTTT
GAAGAACAGATTAAACAGCTAAAGCAAAAGGAAAAAGTGTTGCAGGATGA
AAATGCTAAGCTACTTCAAAAGTGGGAAAGTGAGGGAGGAGATGGAGGAG
TAAATAATGAAGGAGGAGAGAAAATGTTAAACTACGCAGAAAGTAGCAGT
CCAAGTTCTGAGGTGGAGACTGAATTGTTGATTGGGCCACCCAGAAGATT
TCTTTCCATTCACTGA

>CsMADS15
ATGGTGAGAGGAAAGACACAGATGAGGTTAATAGAGAACGCTACAAGCCG
TCAAGTCACCTTCTCCAAGAGAAGAAATGGTTTGATGAAAAAAGCTTTTG
AGTTATCGGTTCTCTGTGATGCTGAAGTTGCTCTTATCATCTTCTCCCCT
AGAGGAAAGCTTTATGAATTTGCTAGCACGAGCATGCAGGCAACTATAGA
GCGTTACCGAAAGCGTGCAAAAGCCAAAGAAGCCCTGGATCCTCCGTTTG
TCAATAATATCGTACAGTTGGAGCATCTTAATCATGAAGAAGCAGCTAGC
CTGATAAAGAAAATAGAGCAACTCGAAGTTTCAAAACGGAAAATGTTGGG
AGAGGATCTGGGATCTTGCTCCCTTGATGAACTTCAACAACTTGAACATC
AGTTGGAGAAAAGTGTTTGCAAAATAAGAGCTAGAAAGATAGAAGTGTTT
GAAGAACAGATTAAACAGCTAAAGCAAAAGGAAAAAGTGTTGCAGGATGA
AAATGCTAAGCTACTTCAAAAGTGGGAAAGTGAGGGAGGAGATGGAGGAG
TAAATAATGAAGGAGGAGAGAAAATGTTAAACTACGCAGAAAGTAGCAGT
CCAAGTTCTGAGGTGGAGACTGAATTGTTGATTGGGCCACCCAGAAGATT
TCTTTCCATTCACTGA

>CsMADS16
ATGGTGAGAGGAAAAACACAAATGAAGAGGATAGAGAATGCTACAAGCAG
GCAAGTTACTTTTTCAAAGAGAAGAAATGGGTTACTGAAGAAGGCTTTTG
AGCTTTCAGTTCTTTGTGATGCTGAAGTTGCACTTATCATTTTCTCTCCA
AGAGGCAAACTTTATGAGTTTTCCAATTGCAGTATGAACAAGACAATTGA
TCGCTATCAAAACAGAACCAAAGATTTGATGTCAAGTAACAGCACAGCTA
TTGAAGATGTGCAGTTGGAGAAGGAATACGACTCCTTTAGCATGACTAAG
AAGTTAGAGCACCTTGAAGTTTGTAAAAGAAAACTATTGGGAGATGGGTT
GGATTTGTGTTCCATTGATGAGTTGCAGCAGCTTGAGAGGCAACTTGAAA
GAAGCTTAAGCAAAATTAGGTCAAGAAAGTATCAAATGCTGAAGGATGAA
ATTATGAAGCTGAAGGAAGAGGAGAAAATGTTGCTGGAAGAAAATGCAGC
ACTGCAGATTAAGGTTATAAGTGAATCATCAAAAAAACAAGAAAGCAATC
AGAGATCAGAATCATCAAACCATGAAGAGATAATGGATGTGGAAACTGAA
CTATTCATAGGACCACCAGAAAGAAGAAGCAATAATAACAATAACAATAA
TAATAATGCCTTCCTATAG

>CsMADS17
ATGGCGAAAGAGAAAATCCAGATCAGGAAGATCGATAACGCGACGGCGAG
GCAGGTCACTTTCTCCAAGCGTCGGAGGGGACTTTTCAAGAAAGCCAAAG
AGCTTTCCGTTTTATGCGATGCCGATGTGGCCCTCATTATCTTCTCTGCC
ACCGGAAAGCTGTTCGAGTACTCCAGCTCAAGCATGAAGGGAATCATAGA
AAGACATAATTTGCACTCTAAGAACCTTCAGAAATTGGAACAACCATCCC
TTGAATTACAGCTGGTAGAAAACAGCAATTACACCCGATTAAACAAGGAA
ATTGCTGAAAAAACTCATCAACTAAGGCAGATGAGGGGTGAGGAACTTCA
AACATTGAATATAGAGGAATTGCAGCAGTTGGAGAAGTCACTGGAGTCTG
GATTGAGCCGTGTGATGGAGAAAAAGGGTGAACGGATCATGAAAGAGATC
ACTGACCTTCAAAGAAAGTCGGCCGAGCTGATGGATGAGAATAAGCGATT
GAAACAACAAGCGGAGAAAATGAATGGCGTAAGGCACCTGGGCGTAGAGC
CCGAGATTTTGGTCGTGGAGGATGGCCAGTCGTCGAATTCCGTCACTGAA
GTTTGTGTTTCCAACTCCAATGGCCCGCCTCAAGATCTGGAAAGCTCAGA
CACATCTCTTAAATTAGGGCTGCCGTATTCCGGATGA

>CsMADS18
ATGGCGAGGGAGAAAATCAAGATAAAGAAGATTGATAACCTAACGGCGAG
GCAGGTGACGTTCTCTAAGCGACGGAGAGGGCTTATCAAGAAGGCTGAGG
AGCTGTCGGTCCTCTGCGACGCCGAGGTTGCGCTCCTCGTCTTCTCTGCC
ACCGGGAAGTTCTTTGAGTATTCAAACTCCAGTATTAAGGATGTTATAGC
TAGATATAATTTGCACTCTAGTAACCTTGGAAAGTTGGAATATCCATCCA
TCGGGTTGCAGGTTGAAGATAGCAACCACGTCCAATTGAATAAGGAAGTT
GAAGATATGAACCAACAACTTAGGCAGATGAGGGGAGAGGATCTTCAAGG
ATTGAACTTAGAAGATTTGAAGCAATTGGAAAGAAAGCTTGAAGTTGGTC
TCACACGAGTTCTTCACACCAAGGAAAAGAAGATTATGAGGGAAATTGAT
GAACTTGAGCTTAAGGGAGCGAGGCTGATGGAAGAAAACAAGATGCTTAA
ACAGCAGATGTTAAGGCTGTCGAATGAAAGATTAATGGCGGTGCTTGTGG
ATTCCTCCGACGTTCGTGTGGCTGCGGAAGAAGGACTTTCGTCGGAATCC
GCCGCCAACGTCTATAGCTGCAACAGCGGCCCTCCTGCCGACGACGACAG
CTCCGACACCTCTCTCAAATTAGGGTCAGCCTCCTTGCCCAAATTGAGGC
AGAAGTACTTTTGGAGGGATGGAGAAGGTGCAAAATAA

>CsMADS19
ATGACAAGACAAAAAATAGAGATAAAGAAAATAGACAACATAGCAGCAAG
ACAAGTGACATTTTCAAAGAGGAGAAGAGGGCTATTCAAAAAAGCTCATG
AACTTGCAACTCTCTGTGATGCTGATATTGCTCTCATTGTTTTTTCTGCT
TCTGGAAAGCTTTTTGATTATTCTAGCTCAAGTACTGCGGGTGCTAAGAT
TTAA

>CsMADS20
ATGACAAGGAAGAAAATTCAGATCAAGAAGATTGACAACATAGCTGCAAG
ACAAGTAGCATTTTCCAAGAGAAGAAAAGGGCTTTTCAAGAAGGCTAAAG
AACTTGCAATTCTCTGTGATGCTGAGATTGGCCTTCTTGTTTTTTCTGCT
TCTGGGAAGCTCTTTGATTATGCAAGTTCAAGGTTTTTCTTCTCTCACTC
TTAA

>CsMADS21
ATGGCTCGTGGGAAGATCCAGATCAAGAGAATAGAAAACCCTACAAACAG
GCAAGTGACTTACTCCAAGAGACGCAACGGGCTGTTCAAAAAAGCCAACG
AATTGACGGTTCTCTGCGATGCTAAAGTCTCCATTATCATGTTCTCCAGC
ACTGGAAAACTTCACGAGTATATCAGCCCTGCCACTTCGACTAAGGAGCT
TTTCGATCAGTACCAGAAGACTTTAGGCGTTGATTTATGGATCACTCACT
ATGAGAGAATGCAAGACAATCTCAAGAAGCTCAAAGATATCAACCGAAAT
CTCCGAAGGCAGATTAGGCAGAGGATGGGGGAATGTATGAATGATCTGAG
TTTTGAAGAACTCCGATGTCTTGAGCAAGATATGGATAATGCTGTCAGGA
TCATCCGTGAACGCAAGTACCGGGTGATCTCAAACCAGATCGAAACACAC
AAGAAGAAGTTAAAGAGCGTAGGAGAAATACACAAGAGTCTTCTACAAGA
GTTTGACATTGCAACAGAAGAAGATCCACATTATGGGCTGGTAGACAATG
GAGGAGTAGGTGTAGGAATTGGAGGAGGAGATTATGAGTCAATTATGGGG
TTCTCAGGTGCTGCCCATCCTCGCATTTTTGCATTGCGTCTCCAGCCCAA
CCACACCCACAACAACCATCTTAATAATATTCACCTTCATCACCCTCCTC
CTTCAGATCTCACTACCTATCCACTCCTTGAGTAG

>CsMADS22
ATGTTCCAGAATCAAGAAGAGAAGATGTCAGACTCGCCTCAGAGGAAGAT
GGGAAGAGGAAAGATTGAGATTAAGAGGATTGAAAATACAACAAATCGTC
AAGTCACTTTCTGTAAGAGAAGAAATGGGTTGCTTAAAAAAGCTTATGAA
GTGATGCTGAAGTTGCTCTCATCGTTTTCTCAAGCCGTGGCCGCCTCTAT
GAATATGCTAACAACAGTTCTAGATTTGGGTCATGGAAGTTTTAAGGAAG
GGCAAGATTTTGGGAATCTGGGTTGTATTGAGAATATAGTCATTTATTTT
TTTGGAGAAGATTTGAGTGTTTGCTGGTTCTCAGTTTGGTGTATACATAG
ATCTGGTGTAACAGATGGAAAGATAGGGCATAATATGGAATGGTTAATGG
AAGGTTGA

>CsMADS23_CUM26
ATGGGAAGAGGGAAAATAGAAATAAAAAGAATAGAGAACTCAAGCAATAG
ACAAGTTACATATTCAAAGAGAAGAAATGGTATCATCAAAAAAGCCAAAG
AAATTACTGTTCTTTGCGATGCTCAAGTTTCTCTTGTCATTTTTGCTAGC
TCTGGAAAAATGCATGAATATTGCAGCCCTTCTACACCTTTGGTTGATAT
CTTGGATAAGTATCACAAGCAATCTGGGAAGAGGCTGTGGGATGCTAAGC
ATGAGAGGCATTTGAGAGGAGAAGATATAACGTCTTTGAACTACAAGGAG
TTAATGGCTCTCGAAGAAGCTCTTGAAAATGGCCTCACCGGTGTTCGTGA
GAAGCAGTCGGAATTCATGAAAATGATGAGAACAAATGAAAGAATGATGG
AAGAAGAGAACAAGCGCCTTAACTATGAGCTGTACCAAAAGGAGATGGTT
GCAATGGGAGATAGTGTGAGAGAAATGGATATTGGATATAATCAAAGAAT
GAGAGATTTCAATTCTCAAATGCCTTTTGCTTTCAGAGTTCAGCCTATTC
AGCCAAATCTACAAGAAAGGGAATAA

>CsMADS24_CAG2
ATGAGTTGTTATGAGGAAGAAGATGAAGAATCAGGAGTAGTAGGATTAAG
AAGATCATCATCATCATCAAGAACAGGAAGAGGAAAGATTGAAATAAAGA
GAATTGAAAATACAACAAATCGTCAAGTTACTTTCTGTAAACGAAGAAAT
GGTTTGCTTAAGAAAGCTTATGAACTCTCTGTCCTTTGTGATGCTGAGGT
TGCTCTTATCGTCTTCTCCTCCCGTGGTCGTCTCTATGAATACGCTAACA
ACAGTGTTAGGGCTACGATTTCGAGGTACAAAAAGGCATATTCGGATCCC
TCCACCGCCATGACCGTTTCAGAAGCCAATACTCAGTTCTACCAGCAAGA
ATCTGCCAAATTACGAGCTCAAATCGGAAATTTGCAAAACCTAAACAGGC
ATTTGTTGGGGGAATCCATCAGTTCGTTATCAGTTAAAGATTTGAAAAGC
CTAGAGGTGAAATTGGAGAAAGGAATTAGCCGAATTCGATCCAGAAAGAA
TGAGCTTCTGTTTTCGGAGATTGAATACATGCAAAAAAGGGAAATTGAAC
TGCACACTAACAACCAGCTGATACGTGCAAAGATAGCCGAGACAGAGAGA
AGCCAACAAAACACAAATGCAAGTAATAACAATGGAATAGCAACAAGAAG
AGGAGAGGAAGGATCAATGGGTACAAATTTAGAGGACAACAATCATCATC
AATATGACTCAACAAACTACTTTGATCCCCATCATAATCACCCTATCTCT
CTTCAACTTGTGTAA

>CsMADS25
ATGGGTAGAGGCAGAGTTGAGATCAAGAAGATTGAAAATATCAACAGCAG
ACAAGTTACTTTCTCTAAACGCCGTAATGGGTTGATGAAAAAGGCCAAAG
AATTGTCTGTTCTTTGTGATGCTGAGGTCGCCATTGTTGTCTTCTCCAGT
ACTGGAAGGCTTTATGAATTCTCCAGCACTAGCATGGAACATACACTTTC
AAGGTATAGAGGACAGGGCATGGAATTAGATTTTCCTAAAGAGACTTTGG
ACCACCCAGCACAACTGCCACCATCTGATTCTGATGCAAAGTCGTCCGAG
GAGGAGATTGGAAAGCTAAAGTTAGCATATACGCAGATGAGAGGCCAGGA
ACTGGATAGTTTGAGCTTTATAGACCTACAGAACTTAGAAAACCAGTTGC
GGGAAGGGATCATATCTATCAAAGACAAGAAGGAGACACTACTTTTGGAG
CAGCTCCAAAGGTGTAGGTCACAGCTCGAGGAGTTTCAGCACAGAAATAA
TATAACACTTCAGGAGTCTAGTCCCCTTCAGAGATCCTACTTTTCGGATT
CGAAAACTGCTTCTACCAATGAGACCGAGGTCAAGACGGAGGTAGAGGAA
AATGACCGCTCAGAAATTTCCTTGCATCTGGGGTTGTCATTGGATGGTCA
ACGAAAAAGGAAACGATCGGTTGAAGGTGCGAGCACTGACACAACCTGTA
GTCAAGTAGAGTTGGAAGGGGATGCACTATTAGCAAATGACGAACTCTCT
CGTCATTTTGGTATGTAA

>CsMADS26
ATGGGTCGAGGGAAGATTGAAATCAAAAGGATTGAGAATGCTAATAGCAG
ACAAGTTACATTCTCGAAGAGACGAGCTGGGTTGCTTAAGAAGGCTCAAG
AACTTGCTATTCTTTGTGATGCTGAAGTTGCTGTTATTATCTTCTCTAAT
ACTGGCAAGCTTTTCGAGTTTTCTAGTTCTGGCATGAAGCACACTCTTGC
AAGATACAACAAATGTGTAGAATCTTCAGATGCTACAGTAGACGTGCACA
AGGTTGAGCTATTGGGAAAGGATCTCACTGGCTTAGGCTTCAAAGAGTTG
CAAAACCTGGAGCAACAGCTAAATGAAGGGCTATTACTGGTGAAAGAGAA
GAAGGAACAGTTACTGATGGAGCAACTAGAGCAATCAAGGGTACAGGAAC
AACGAGCAATGCTTGAGAACGAAACTCTGCGGAGACAGGCAAGGAGATGT
GTCAATGAGCTTCGGTGTCTGTTTCCGCCGGTTGATTGCCCCCTTCCAGC
TTATCTTGAATACTGCTCCCTAGAGCAAAAGAATATTGGCATTAGAAGCC
CTGATATGGCCTGCAACTCTGAAATTGAAAGAGGAGATTCAGACACCACC
TTGCACTTGGGGTAA

>CsMADS27
ATGGGGAGAGGCAAAATTGTAATTAGGAGGATCGATAATTCGACGAGCAG
ACAGGTGACTTTCTCGAAGCGTAGGAGCGGATTGTTAAAGAAGGCGAAAG
AACTAGCGATTCTCTGCGATGCGGATGTCGGAGTTATCATCTTCTCCAGT
ACCAGCAAGCTCTATGAATACTCCAGCACCAGGATCGTCAGTTCTGTCAA
TTGCCGGACCTCGATCTTCGTCGCTGAAACTTCGTTTGTTTCAGTTTTCC
ACTATTCCGGTAATAAACTCGATTGA

>CsMADS28
ATGGGAAGAGGGAAGATAGTCATAAGAAGAATAGACAATTCAACAAGCAG
GCAAGTGACCTTTTCAAAGAGGAGAAGTGGTTTATTGAAAAAGGCTAGAG
AACTTTCAATCCTCTGCGATGCTGAAGTTGGTTTGATCATTTTTTCAAGC
ACTGGCAAACTCTATGATTATTCCAGTTCCAGGTCAGATCTCTTTCTCTC
TCTCTATAATTCTCCCTCTCTCTCTCTCTCTCTCTCTCTCTCTCTCTCTA
TATATATATATATATATATCACTTTCCATAATTTTATCAAATGGGTTTTC
TTTCTTTTTTTGTTTTTTTTTCATACTATTATTATTTTCCATCCCAATAT
TATTGGATCGAATAATTAA

>CsMADS29
ATGGGTAGAGGGAAGATTGTGATAAGAAGGATCGATAATTCAGCAAGTAG
ACAAGTAACTTTTTCAAAGAGAAGAAAGGGACTTATTAAAAAGGCCAAAG
AACTCTCTATTCTCTGTGATGCTGAAGTTGGTCTCATTATTTTTTCTAGT
TCTGGCAAACACTACGAATTTGCAAGCTCCAGCATGCATTCAATAATTGA
GAAATATAACAGAAGGAAGGAGGAAGATGAATTACTGTTGAATCCAATTT
CAGATGTGAAGTTATGGCAGAAGGAGGTAACAACATTAAGGCAGCAACTA
CATAACTTGCAGGAGAACAATAGAAAATTAATGGGGGAGCAACTCTATGG
TTTATCAATGAAAGATCTAAACAATCTTGAGAATCAATTGGAGTTCAGCT
TACAAAGCATTCGAATTAAAAAGGAACAATTATTAAATGATGAAATAAAA
GAATTGAACAGAAAGGTTTATGGACATGATTCAAGATCAGAGATGAACTT
GGCCACCGGAAATGCCTTAATTCCATATGGTATCATCGCTGCGGCCCCTA
TTGCCGGCGACGCTCTGTGTGTGCCAATCCACCTTCAGCTCAGCCCGCGG
GAGCAACAAGCTTAA

>CsMADS30
ATGGGGAGAGTTAAATTGCAAATCAAAAGAATTGAAAATACAACAAATCG
ACAAGTAACTTTTTCAAAACGAAGAAATGGACTCATCAAGAAGGCTTACG
AACTCTCTATTCTATGTGATATTGATATTGCTCTTATTATGTTCTCTCCT
TCTGGCCGCCTCAGCCAGTTCTCCGGTCGCCGCAGAATTGAGGATGTGCT
TGCTCGTTATATAAATCTGCCTGATCATGATAGAGGAAGTCCTACATCAA
GCAACTCCAATGTTGAGGAACTTCAGCAAGAGGTTGGTACACTGAGACAC
GAGCTTCAACTTGCTGAGCAACAACTCAGGTTATTTGAACCTGATTTTCT
TTCATTCACATCAAATGGTGAAATAAATTCTTGTGAGAAAAATCTTTTAG
ACACTTTGGCGAGAATCACCCAAAGGAAGAAAGATCTATTAAGCACTCAT
TTATCTCCTTATGAACCTCCAAATGGGATTCAGATATATTTGGATCAACA
AGATGGAATACCAACCTCTTTTGAAAGCGATGTTGGTCATTGGTTGCCAG
AAAGTAATGGACAAAATAATCCAAACCAAATTTGTGTTGCTTCTGAATCA
TCTTCCATCCCTCAAAGTGGGCAGTATCCAACAGCGACAGTATATGATCA
AGTAGTATCACAAGCAGCAGCAGGAACAAACATAAACGTTGGAGTTGGCG
TTGGCGTTGGCGTTGGCGGCTATGACATTGCAAATGCCAACGATGACGGT
TTCTCCCCATGGCATCACAACTACACCACAACTCAACTCCTCTCTTCCTT
CATCCCTCAAACTTCTTTTGATGTTGTCAAGAATGAAATTGGGGAGGCTT
GTATGAATACAATGGTACCACAACAACAAGTTGATAGCATTTCAAATGGA
AACCAAATGCCTCCAAGTGATGGAAGTGCCAATTATGATAATGTCAAGTT
GTCTCAACTCAATGTGGATTAA

>CsMADS31
ATGGGACGCAAGAAGATCGAGGTCAAGCTAATCGAAGATAGGTGTAATCG
CCATGTCACTTTCTGCAAGAGAAGATCTGGATTGTTGAAGAAGGCGAAAG
AGCTCTCTGTTCTTTGCGACGTTCAGGTTGGAATCATCCTCTTCACCAAT
CGCGGCCGACTTTATGAGTTTTCCAGCGGAAACAGATGGACTTTTCTTCA
ATCTAATGTTTGTTTCCTTCTGTTCTTATTTCTTCTTACTGTATTCACTA
ACAAAATGTCGTTAGTGTTCGGCGATCTAGAAAATCGTCGGAACTTTGTT
TCCGACGCGTTTCTCGCTCTCTGA

>CsMADS32
ATGGGAAGAGTAAAATTGAAGATAAAGAGATTAGAGAATACAAACGGAAG
ACAATCGACTTATTCTAAACGAAAGAATGGGATTATGAAGAAGGCTAAGG
AATTATCTATTTTATGTGATGTTGATATCATTCTTCTCATGTTTTCACCT
ACTGGAAAGCCCAATCTTTCTTGTGAAAAACGCAGCTTTGAGGAGGTAAT
CGCTAGATTTGCTCAACAAACCCCTCAGGAAAGAACGAAAAGGAAAATGG
AAAGCATTGATTCACTGCGGAAAACTTTCAAGAAATTAGACCACGATGTC
AACATAGACGATTTGCTAGGAACAAGTAGCCAAACGATTGAGGATTTGAC
CGGCCAAGCAAAGTTATTGAGGACCCAACTTTCTGAAGTACATCAGAGAC
TAAGCTGTTGGAGAAACCCTGACAAGATAAACAATGTGGATCATTTGTCC
CAAATGGAGGATTCGATGAGAGAAACACTTAATCAAGTTCGATTGCATAA
GGACAATCTGCAGAAGCATCCTCCAGTACCATTAGAGTTCACTAATCAGG
ATGGAATGCATTTAACTTTTGATATGAGTGTTGAGCAACAAATTCAACAA
CTCCAACACTTCTCTTGGATTCCCAATGATAGCCAAAATATAGTTTTACA
TGATGATCCAAACTTCGTTCTCCATCGGGATGCGGAGTGCTCTGCAAGTT
CCTCCTTTACTAGTTATCCTGGTTATTTCGGCACAGGACGGAGTCCGGAG
ATTTCAAATTCTGGACAAGAAAATGGTGTCCTCCCGGAACTAAGCAGAAC
AGAAGCTCTAAGGCCCCAGCTAGGAGGGCAAAATTCCTACATGTCGTATA
ATGTTAATTTTTTTAATGACCCAACATTTCAACCTGCAGCAGAGATGAAC
CTGCCAATAAATCCTGTAGATTATCATGTTAATGGGAACTTGGACACCAC
TCAACACAATTGGGCTTCTTCTTCTGGCCCTTGTGCTGTTTCATTGTTAG
ATGATCGCTTGTTTCCTTGA

>CsMADS33
ATGAAGAAAGCAAGGGAGCTAGCTATACTCTGCGATATTGATATCGTTCT
CCTCATGTTTTCGCCAAGTGGAAAGCCGGCGCTATATGAAGGTGAACGCA
GCAACATCGAGGAGGTCATTACAAAATTTGCCGAATTGACTCCACAGGAG
AGGGCAAAAAGGAAAATGGAAAGCCTTGAAGTGCTGAAGAAAACATTCAA
GAAGTTAGACCACGATGTTAACATAGACGATTTTGTGGGTTCAAGCTCTC
AAGATTTTGAGGAATTGACCAATGAAGCTTCCTTATTGCGAGATCAGATT
GGTGAAACACATAAGAGACTGAGCTATTGGAGGAATCCTGATAGTATCAA
CAATGTAGACCAGCTCCAGCAGATGGAAGATCTATTAAGGGAGTCCTTAA
ACCAGACACGTCTACACAAGGAAAATTTAAGAAGACATCAACTACTCTCA
CAGGACTTCACAGGCCAGTATTCGTGTGCTGGGATGTCCTTACCTTTGTT
AATGGAAGAAATGCAAGGCACTCAACCCTTGTTATGGCTTGCCAACTATG
GCACTCAACAGATTCCTTTACCAAATGAGCCCAGCTTTCTGCAACCAGGT
GATGTTGAATGCTCATTTCCAAGCTATCCTAGTTTTTTCAACCCTGGGAA
GCAAATTGAAGCTGGAATCTCTGGTCAAGTTGATAGCATGCCTCAAGGTG
ATGGGGCTTTAAATGAATTAAGTGGAACTTCTTGCTCAACGCTGCAACTT
AGTGATCAATATCCATACCCTACATGTGATGGTTCAAACTTCCAAGATGA
AAAGAGACTGAAAATGGAAATGGAGATGAACTTGCATGCAGCTTGTGTGG
ATACTCAACTAAATGACAGCAGCCAAATTGATTCTTATCAAATTTCACCA
GTAATTGGAGGGGGTAACAGATTAAAGAAATGTTCCTCTTGA

>CsMADS44_CUM10_Cucsa_061700_1_PACid_16954930
ATGGGGAGAGGAAAGATAGAGATAAAGAGAATAGAGAACACAACAAATAGACAAGTTACATTCTGTAAGAGAAGAAATGGACTTTTGAAAAAAGCTTATGAACTCTCTGTTCTTTGTGATGCTGAAGTTGCTCTCATTGTCTTCTCCAGCCGTGGCCGTCTCTATGAATACTCCAATAACAGCATCAAAACAACTATTGAGAGGTACAAGAAGGCTTGTTCTGATAGCTCAGCTACTAGCTCTGTCACTGAACTAAATACTCAATATTATCAGCAAGAATCGGCTAAACTGCGTCAACAGATACAAATGCTTCAGAATTCCAACAGCAATCTTGTTAGGCACTTGATGGGGGACTCCTTGAGTGCTCTTACTGTCAAAGAACTCAAGCAGCTTGAAAATAGGCTTGAAAGAGGCATCACTAGAATCAGATCAAAGAAGCACGAAATGTTGCTAGCAGAAATTGAGTACCTTCAGAAAAGGGAGATTGAGCTGGAGAACGAAAATGTGTGTATTAGAACCAAGATAGCAGAAGTAGAGAGGGTTCAACAAGCAAACATGGTATCTGGACAAGAACTGAATGCAATACAAGCATTGGCTAACTCTCGCAATTTCTTCTCTCCCAATATCATGGAACCTGCTGGACCTGTTTCTTACTCTCATCAAGACAAGAAAATGCTTCATCTTGGGTGA

>CsMADS45_Cucsa_139620_1_PACid_16963393
ATGGGAAGAGGTAAGATTGAAATAAAAAGAATTGAAAATACTACAAATCGTCAAGTCACCTTTTGCAAGAGAAGAAATGGATTGCTTAAAAAAGCTTATGAGCTGTCTGTTCTTTGTGATGCTGAAGTTGCTCTCATCGTCTTCTCTACTCGTGGTCGTCTCTACGAATACGCAAATAATAGTGTTAGAGGAACGATTGAGAGGTACAAGAAAGCATTTGCTGATTCTTCCAATTCCGGATTATCAGTTGCCGAAGCTAATGTACAGTTTTACCAACAAGAAGCCACCAAGTTGAAGAGACAGATTAGGGAAATTCAGAACTCAAACAGGCATATCCTGGGAGAAGCACTCAGCTCATTGCCATTAAAAGAGCTCAAAAGTCTTGAGGGCAGATTGGAGAGAGGTATCAGCAAAGTTAGGGCTAAAAAGAACGAAACCTTGTTTGCAGAAATGGAATTCATGCAAAAAAGGGAAATGGAACTTCAGAGCCACAATAACTATCTGAGAGCACAGATTGCAGAACACGAAAGAATACAACAGCAGCAGCAGCAACAACAGCAAACGAACATGATGCAAAGGGCAACATATGAGAGTGTGGGAGGGCAATATGATGATGAGAATAGAAGTACTTATGGGGCTGTAGGGGCGCTTATGGATTCAGACAGCCATTATGCTCCTCAAGACCATCTCACTGCCCTTCAGCTTGTTTAA

>CsMADS46_Cucsa_251170_1_PACid_16971758
ATGGGAAGGGGAAAAGTAGTGCTTGAAAGAATAGAGAACAGAGTGAATCGTCAAGTGACCTTCTCAAAGAGAAGAAATGGGTTATTGAAGAAGGCTTCTGAACTCTCTGTGCTTTGTGATGTTGATGTTGCTCTCATCATCTTCTCTACTCGTGGAAAGCTCTTTGAATTTGGCAGCACTGACATGAACAAAATCCTTGAGAGGTATCACCAGCAATGTTACACCTCTGGATCAACCACCAATCTTGACGAGAGTGACGTACAGATAGAGGAGGTGTCAAAGCTGAGAGCTAAATATGAATCTCTTCAACGCTCCCATAGGAATTTTCTTGGAGAAGAACTTGAACCATTGACCTTAAAAGAGTTGCATAATCTTGAGAAACAGTTGGACAAAACTCTTTCACAAGCTAGACAGCGAAAGGTTGGAATCGCTAAATTCATAACATTAATAAGGATGATTTCTCTATGA

>CsMADS47_scaffold00542_MIKC_arabidopsis
ATGGGAAGAGGAAAAATCGCAATCAGGAGAATAGAGAATCGGACGACAAGGCAAGTTACATTCTCGAAGCGGAGAGGCGGTCTGTTCAAGAAGACCCATGAACTTTCTGTTTTATGTGATGCTCAGATCGCTCTCATCGTCTTCTCCAGTAACGGCAAATTGTTCGAATACTGTACTCAAACAACATGCATGGATCAAATCATCAGGAGATATCAGATTGCAATAGGGAGTCGAATTCCAGAGCATAATATGAACGATCCGGAGGAATTGGAGCGGCAAGTAAGGTCAATGAAAAAAGAAACGGACGATCTTCAGCTGAGTTTGCAGCGCTACACAGCCGACGATTTCAGCACTTTTCACCTTCGCGATCTCGACGATATCGAGAACCGTCTCCAAAACTCTCTCAACAGATCAGAGCTGTTACAGCAGCAAGTCGACAATCTGCGAAGAAAGGAGAAAATTCTGGAGGATGAAAATGAACAGATTTACCATCTGATAAAAGAGGAGCAGATGGCGATGGAGGAGCAGCAGCAACAGCAGATGGCAGCAGCGGTGATGATGCAGAAAAGAAGAAGCGAAGAAGATGACGAGGAAGTGATGATGCGGCTGAGAAGGAGGGCGGCGCATGATAATCATGATAATGCTGCTGATGATCAGGCGCAGGCAGCGGCAGTTGAGGTTGTAAATATTGGTGATCATGATCACGATGGGTCGTCGTGGTTTGGTTATATTCATGGATTACTTGAAATGAATGAAAATAGTAATAAAAATAATAATCATATTCATCCTCCACAGCTTCAGCTTCAGCTTCAACATGATTACCACAATCATCATCATCATCATCATCATCATCATCATGATCAGGCAAGCAGCTGCGTCCTTCAGCTGGCTTCAGTACAGCAGCAGCTTCCATCTGATCCCTCCCCTCCTCCTCCGCCCTTCCTCCTTCCCTATCGCCTTCAGCCTTTTCAACCAAATCTTCAGGACATCAACCTCCATTCTTCCACCTACGGTACTTACTGA

>CsMADS48_Cucsa_257910_1_PACid_16972777
ATGGTGAGAGGAAAAACTCAGATGAGAAGAATAGAAAATGCGACAAGTCGGCAAGTGACATTCTCGAAGCGTCGGAATGGGCTTCTTAAGAAAGCCTTTGAGCTCTCAGTTCTCTGTGATGCTGAACTTGCTCTCATTATTTTCTCTTCCAGAGGCAAACTTTATGAATTTTCAAGCTCAAGTATGCAGGCCACGGTGGGGAGATATCTAAGGCATACAAGATCAGATCAATCCCATCATCTTGATCAACCTTTACCTCATCAACACGATTTACAAGCTGTTCAGAATGAAGCTGCAAGTTTGTTGAAGGAGATAGAGTCAGTTGAAGTTTCAAAGAGGAAATTGCTGGGTGAAAGTCTAGGAACAAGCTCATATGAAGAACTCCAACAATTAGAACAACAACTAGAAAGAAGCTTATCCCATATTAGAGCTAGAAAGCATGAGGTTTACAGGGAACAGATAGAACAACTAAAAGAAAAGGAGAAGCATTTGACAGCTGAAAATGCAAAGCTAGCTAAGAAGGTGAGGATAATCGATATACGATCGCTTTTCGACTATTTTCAAATATAG

>CsMADS49_Cucsa_061750_1_PACid_16954937
ATGGCTCGTGGGAAAGTTCAAATGAAAAGGATTGAGAATCCAGTGCACAGACAAGTTACTTTCTGCAAGCGTCGAGCTGGGCTCCTCAAGAAGGCTAAGGAGCTCTCTGTGCTTTGCGATGCTGAAATTGGACTCTTCATTTTCTCCGCTCATGGAAAGCTCTATGAACTCGCCACTAAAGGAACCATGCAAGGGCTTATTGAAAGGTACATGAAGCACACCAATGGGAATCAGCCACCAGACCCACCAATTCATCACCAAACTTTGGAAGTAAAAGAGGAGATCATCAGGCTGAAACAAGAAATTGAAGTCCTAAAGGGTCTCAGGAATGCTTTGGGAGGAGGAGGAGGGGAAGGAATAATGACATTGGATGAGCTTGATATCTTTGAGAAGCAACTTGAGATTTGGATTTGTCAAGTGCGTTCTACAAAGATGAAGTTCATGTGTGAAGAGATTGAAGCACTGAGGAACCAGGAATTCATACTGACAGCTGCCAACAAATATCTTCATGATAAGATGGAGGCCGAAAACATTAGCAACACAACTAACATGGAACCTGTGAATATTACTAACTGTCAATATCCACTAACTATACAGGATGAGCTATTTCAGCTTTGCACTTAA

>CsiMADS10_1_1g028864m_18120348
ATGGTGAGGGGCAAAACCCAGATGAAGAGAATAGAAAATGCAACAAGCAGGCAAGTTACTTTCTCAAAGCGAAGAAATGGGCTGCTCAAAAAGGCCTTTGAGTTATCGGTTCTTTGTGATGCCGAAGTTGCACTAATTATCTTCTCCCCCAGAGGCAAGCTCTACGAGTTCTCTAGTTGTAGTATTAACAAGACCATAGAACGCTATCAGAAGAAAACCAAAGATATTGGAATCAACTCCAAAATAGTAGAAGATCATTCACAGCATGCCAAGGAAGAGACTTCAAACATGATGACGAAGCTTGAGTTTCTTGAAGTGGCCAAAAGAAAACTCCTTGGAGATGGACTGGAGCCATGTACAATTGATGAGCTACAACAGTTAGAGAACCAGTTGGAACGAAGCTTAAGCAGAATTAGGGCAAGAAAGAATCAGCTCTTCAGAGAACAAATTGAGAAGCTGAAAGAAAAGGAAAAAATCCTCATTGAAGAAAATACGAAGCTGCGAGAGCAATGTGGGATGCAACCGCGGCAAGCGTCAGAGGAGCAAGAAGTATATATGGATGTAGAGACACAATTGTCCATAGGACCACCTGAAAGAAGAGTTGCTTAA

>CsiMADS11_1_1g028889m_18120351
ATGGTGAGGGGCAAAACCCAGATGAAGAGAATAGAAAATGCAACAAGCAGGCAAGTTACTTTCTCAAAGCGAAGAAATGGGCTGCTCAAAAAGGCCTTTGAGTTATCGGTTCTTTGTGATGCCGAAGTTGCACTAATTATCTTCTCCCCCAGAGGCAAGCTCTACGAGTTCTCTAGTTGTAGTATTAACAAGACCATAGAACGCTATCAGAAGAAAACCAAAGATATTGGAATCAACTCCAAAATAGTAGAAGATCATTCACAGCATGCCAAGGAAGAGACTTCAAACATGATGACGAAGCTTGAGTTTCTTGAAGTGGCCAAAAGAAAACTCCTTGGAGATGGACTGGAGCCATGTACAATTGATGAGCTACAACAGTTAGAGAACCAGTTGGAACGAAGCTTAAGCAGAATTAGGGCAAGAAAGAATCAGCTCTTCAGAGAACAAATTGAGAAGCTGAAAGAAAAGGAAAAAATCCTCATTGAAGAAAATACGAAGCTGCGAGAGCAATGTGGGATGCAACCGCGGCAAGCGTCAGAGGAGCAAGAAGTATATATGGATGTAGAGACACAATTGTCCATAGGACCACCTGAAAGAAGAGTTGCTTAA

>CsiMADS12_1_1g028911m_18120349
ATGGTGAGGGGCAAAACCCAGATGAAGAGAATAGAAAATGCAACAAGCAGGCAAGTTACTTTCTCAAAGCGAAGAAATGGGCTGCTCAAAAAGGCCTTTGAGTTATCGGTTCTTTGTGATGCCGAAGTTGCACTAATTATCTTCTCCCCCAGAGGCAAGCTCTACGAGTTCTCTAGTTGTAGTATTAACAAGACCATAGAACGCTATCAGAAGAAAACCAAAGATATTGGAATCAACTCCAAAATAGTAGAAGATCATTCACAGCATGCCAAGGAAGAGACTTCAAACATGATGACGAAGCTTGAGTTTCTTGAAGTGGCCAAAAGAAAACTCCTTGGAGATGGACTGGAGCCATGTACAATTGATGAGCTACAACAGTTAGAGAACCAGTTGGAACGAAGCTTAAGCAGAATTAGGGCAAGAAAGAATCAGCTCTTCAGAGAACAAATTGAGAAGCTGAAAGAAAAGGAAAAAATCCTCATTGAAGAAAATACGAAGCTGCGAGAGCAATGTGGGATGCAACCGCGGCAAGCGTCAGAGGAGCAAGAAGTATATATGGATGTAGAGACACAATTGTCCATAGGACCACCTGAAAGAAGAGTTGCTTAA

>CsiMADS13_1_1g028923m_18120350
ATGGTGAGGGGCAAAACCCAGATGAAGAGAATAGAAAATGCAACAAGCAGGCAAGTTACTTTCTCAAAGCGAAGAAATGGGCTGCTCAAAAAGGCCTTTGAGTTATCGGTTCTTTGTGATGCCGAAGTTGCACTAATTATCTTCTCCCCCAGAGGCAAGCTCTACGAGTTCTCTAGTTGTAGTATTAACAAGACCATAGAACGCTATCAGAAGAAAACCAAAGATATTGGAATCAACTCCAAAATAGTAGAAGATCATTCACAGCATGCCAAGGAAGAGACTTCAAACATGATGACGAAGCTTGAGTTTCTTGAAGTGGCCAAAAGAAAACTCCTTGGAGATGGACTGGAGCCATGTACAATTGATGAGCTACAACAGTTAGAGAACCAGTTGGAACGAAGCTTAAGCAGAATTAGGGCAAGAAAGAATCAGCTCTTCAGAGAACAAATTGAGAAGCTGAAAGAAAAGGAAAAAATCCTCATTGAAGAAAATACGAAGCTGCGAGAGCAATGTGGGATGCAACCGCGGCAAGCGTCAGAGGAGCAAGAAGTATATATGGATGTAGAGACACAATTGTCCATAGGACCACCTGAAAGAAGAGTTGCTTAA

>CsiMADS14_1_1g028363m_18120347
ATGGTGAGGGGCAAAACCCAGATGAAGAGAATAGAAAATGCAACAAGCAGGCAAGTTACTTTCTCAAAGCGAAGAAATGGGCTGCTCAAAAAGGCCTTTGAGTTATCGGTTCTTTGTGATGCCGAAGTTGCACTAATTATCTTCTCCCCCAGAGGCAAGCTCTACGAGTTCTCTAGTTGTAGTATTAACAAGACCATAGAACGCTATCAGAAGAAAACCAAAGATATTGGAATCAACTCCAAAATAGTAGAAGATCATTCACAGCATGCCAAGGAAGAGACTTCAAACATGATGACGAAGCTTGAGTTTCTTGAAGTGGCCAAAAGAAAACTCCTTGGAGATGGACTGGAGCCATGTACAATTGATGAGCTACAACAGTTAGAGAACCAGTTGGAACGAAGCTTAAGCAGAATTAGGGCAAGAAAGTTTAGAAACTTGGTCTTTTCTCAGAATCAGCTCTTCAGAGAACAAATTGAGAAGCTGAAAGAAAAGGAAAAAATCCTCATTGAAGAAAATACGAAGCTGCGAGAGCAATGTGGGATGCAACCGCGGCAAGCGTCAGAGGAGCAAGAAGTATATATGGATGTAGAGACACAATTGTCCATAGGACCACCTGAAAGAAGAGTTGCTTAA

>CsiMADS15_1_1g042438m_18117332
ATGGGGCGAGGGAAGGTGGAGCTGAAGAGGATAGAGAACAAAACAAACAGGCAAGTGACTTTCTCAAAGAGAAAAAATGGGATTTTAAAGAAGGCCTTTGAGCTTTCCGTTCTTTGTGATGCTGAAATTGCCCTAGTCATCTTCTCTCCCTCTGGAAAGGCTTATCATTATGCTAGTGATCATCACACCATGGACAAAATCATTGCGAGGTATCGCAGAGAAGTAGGGCAGCTTAATTCAGCCGACCAGCGCTCAAGATTGGTGCAG

>CsiMADS16_SL2_1_1g033826m_18101111
ATGGTGAGGGGAAAAATTCAGATGAAGAAAATAGAGAATGATACAAGCCGGCAAGTGACATTTTCAAAGCGTCGAAATGGGATGTTGAAGAAGGCTTACGAGCTTTCGGTTCTTTGCGATGCTGAAGTTGCTGTTATTATCTTCTCACAGAAAGGAAGGCTCTATGAGTTTTCAAGTTCTGAAATGCAAAAGACGTTAGAACGATACTATAGATACACAGAAGAAAGGCAAATTGACAGGAATGGAATGGAGCGATACATGCAGGTTAGACCTCTATATTTGAATTTAATTACTTTTGAAATCTCCTTAGGCAAAAGGCAGTATTTAAAGACTTGA

>CsiMADS17_1_1g039982m_18139703
ATGGGGAGAGGCAAAATTGAGATCAAGAAAATTGAGAACTTGAACAGTCGGCAAGTGACCTTCTCAAAGCGGCGTAATGGGTTGCTGAAAAAGGCTAAGGAGTTGTCAGTTTTGTGTGATGCAGATGTTGGTGTCATTGTCTTCTCCAGCACCGGCAAGCTTTATGAGTTTTCAAGTTCAAGCATGGAACACATTCTTTCAAGATACAGCAAAGGCATTGATTTGGAATGCCAAACAAATCGTAATGAAGAGCATGGAGTCCCAGAGCTTCCACCAAAATCAGCAGAATTGAATGCTTTGAAAGATGAGTATGCAAGGCTACGTTTGGCATACATGCGGATGAATGGACAGGAGCTAGATGGCTTGAGCTTCAAAGAGCTACAACAATTGGAACATCAATTGAGTGAAGGCATGTTATCTGTCAAAGACATGAAGGAACAAGTTTTGTTGGAGCAAATTCGGAGATCTAGATTAATGGAGCAAAAAGCCATGCTAGAGAATGAGACTTTAAGAAAACAGATGGAGGAGCTTCGAAGGTCGTCATCAAGATCACCATTGGTTGAATTTGATCCTCTCGAAAGGAGATTTTCCTTCACAAAATTGAAAGCTGATCACTGCGGTTGCACTTCGAATGAAAATGAAGATGATCATTCTGATACTTCCTTACACTTGGGGCTATCATCAGAGGTTCGCCGCAAAAGAAAAGCACCAAAGATAGAGTCCACCGGCAATGATTCTGGGAGCCAAGTGGCCTCAGATTGA

>CsiMADS18_1_1g036452m_18112115
ATGGCGTTTCCAAATGAATTAGCAGCAGGAAGAGAGGAATTATCACCAAAGAGAAAAATGGGGAGAGGAAAGATCGAGATCAAGCGGATCGAAAACACAACAAATCGCCAAGTGACCTTCTGCAAGAGGCGCAATGGTTTGCTCAAGAAAGCTTACGAATTATCTGTTCTTTGTGATGCTGAGGTTTCTCTTATCGTCTTCTCCAGCCGCGGCCGCCTTTATGAGTATTCCAACAACAGTGTGAAATCAACAATTGACAGGTACAAGAAGGCCACTGCAGATACCTCAAATACTGGGTCTATCTGTGAAGCAAATGCTCAGTTCTACCAGCAAGAAGCTGCCAAGCTGAGGATACAAATTAGCAATATGCAAAATTCAAACAGAAACATGTTGGGTGAATCACTAAGTGGGTTAAATTTCAAGGAACTCAAGAACATGGAGACTCGTTTAGAGAAAGGTATTAGCAGAATCCGATCTAAAAAGAATGAGCTGCTGTTTGCAGAAATTGAGTACATGCAGAAGAGGGAAGTTGACTTGCACAACAGCAACCAGCTTCTCCGAGCAAAGATAGCCGAGAATGAAAGAGGACAGCAGAACATGAATTTGATGCAAGGAGGGAGTAGCTACGAGATTATACAGTCTCAGCCATTTGATTCCCGGAGCTATTTCCAAGTCAATGCATTACAGCCCACCAATCATTACCCACGCCAGGATCAGATGGCCCTTCAGTTA

>CsiMADS19_1_1g035470m_18133615
ATGGGGAGAGGAAGGGTGCAGCTGAAGAGGATAGAGAACAAGATCAATAGACAAGTGACTTTCTCTAAGAGAAGGTCTGGTTTATTGAAAAAAGCCCATGAGATCTCTGTGCTTTGTGACGCTGAAGTTGCTTTGATCGTCTTCTCCACTAAAGGCAAGCTCTTTGAATACTCTACTGATTCATGGTAA

>CsiMADS1_1_1g026043m_18121587
ATGGGAAGGGGAAAAGTAGAGCTGAAGAGGATAGAGAACAAAATAAATCGACAGGTGACTTTTGCAAAGAGAAGGAATGGATTGTTAAAGAAAGCTTATGAGCTCTCAGTTTTGTGTGATGCTGAGGTTGCTCTTATCATCTTCTCTAGCCGCGGGAAGCTCTATGAATTCTGCAGCAGCCCTAGTATGCACAAGACACTTGAGAAGTATGAAAGGTGTAGTTATGGAACACTGCAAGCAAATCATCAATCAGCCAAAGAGACGCAGGCCAGCTACGAGGAATACATAAAACTCAAAGAGAAACATGAGGCCCTACAGCACTTGCAAAGACAATTTTTTGGGGAAGATTTGGGACGCTTAGGCTTAGAGGAGTTGGAACAGCTTGAGAGACAGCTGGGCAGTTCATTGGGCCGAGTAAGGTCACTCAAGACCCGGAATCAGCTGGATAAGCTTTCTGAACTTCAAAGGAAGGAAGAAATGTTGCTGGAAGCCAATAACATTTTAAGTATGAAGTTGGAGGAAATTAATGCAGCTCGGAGATCACATCCATGGGCAGCTGAGGAACAAAACATTACATACAGCAACCAACCTGCTCATTCGGAGGGTTCTTTTGGCCATTTACACAGCAATGGTACATTGCACTTGGGTCACAATCCTGGAGTAACAGCTCATGAAAGGACTGTTGCTACTTCAGAACAAGATGTTCACAGCTTAATTCCAGGCTGGATGCTCTGA

>CsiMADS20_SL1_1_1g031002m_18136915
ATGGTGAGAGGCAAAACTCAAATGAGGCGCATAGAGAATGCTACAAGCAGGCAAGTCACCTTCTCCAAAAGAAGAAATGGTTTGCTAAAGAAGGCCTTTGAGCTTTCAGTTCTCTGTGATGCTGAGGTTGCCGTTATTATCTTCTCTCCTAGAGGCAAGCTCTCTGAATTTGCAAGTTCCAGCATGCAGGAGACAATAGAACGGTATCTGAAGCATACAAAAGACACTCGAAACAAGCAACAGCCAACGGAACAAAACATGCAGCATCTGAAGCATGAAGCAGCTAACATGGTGAAGAAGATAGAGCTTCTTGAAGTTTCAAAACGGAAACTATTGGGAGAAGGTCTGGCATCATGCACCCTTGAAGAACTACAACAAATAGAACGTCAGCTGGAGAAGAGCGTAAGCAATATCCGAGCAAGAAAGAATCAAGTTTTCAACGAACAGATTGCGCAGCTCAAAGAGAAGGTCAGTGTGATCAAAATTTGCTTTAGTGTTTGGTAA

>CsiMADS21_1_1g030748m_18136914
ATGGTGAGAGGCAAAACTCAAATGAGGCGCATAGAGAATGCTACAAGCAGGCAAGTCACCTTCTCCAAAAGAAGAAATGGTTTGCTAAAGAAGGCCTTTGAGCTTTCAGTTCTCTGTGATGCTGAGGTTGCCGTTATTATCTTCTCTCCTAGAGGCAAGCTCTCTGAATTTGCAAGTTCCAGGAAACTATTGGGAGAAGGTCTGGCATCATGCACCCTTGAAGAACTACAACAAATAGAACGTCAGCTGGAGAAGAGCGTAAGCAATATCCGAGCAAGAAAGAATCAAGTTTTCAACGAACAGATTGCGCAGCTCAAAGAGAAGGGAAAAGTCTTAGAAGCTGAAAACACAAGGCTAGAGGAGAAGTGTGGTATGGAAAACTGGCAAGGATCAAAAGAGCAGCCAGAGAATCTAACAAACGACGACGGTGCCTCAACTTCTGACGTGGAGACTGAATTGTTCATCGGCCCACCTCCTGAAAGAAGAGCAAGGCGCTTGGCAATACCACCACAAAACTGA

>CsiMADS22_1_1g028641m_18136913
ATGGTGAGAGGCAAAACTCAAATGAGGCGCATAGAGAATGCTACAAGCAGGCAAGTCACCTTCTCCAAAAGAAGAAATGGTTTGCTAAAGAAGGCCTTTGAGCTTTCAGTTCTCTGTGATGCTGAGGTTGCCGTTATTATCTTCTCTCCTAGAGGCAAGCTCTCTGAATTTGCAAGTTCCAGCATGCAGGAGACAATAGAACGGTATCTGAAGCATACAAAAGACACTCGAAACAAGCAACAGCCAACGGAACAAAACATGCAGCATCTGAAGCATGAAGCAGCTAACATGGTGAAGAAGATAGAGCTTCTTGAAGTTTCAAAACGGAAACTATTGGGAGAAGGTCTGGCATCATGCACCCTTGAAGAACTACAACAAATAGAACGTCAGCTGGAGAAGAGCGTAAGCAATATCCGAGCAAGAAAGAATCAAGTTTTCAACGAACAGATTGCGCAGCTCAAAGAGAAGTGTGGTATGGAAAACTGGCAAGGATCAAAAGAGCAGCCAGAGAATCTAACAAACGACGACGGTGCCTCAACTTCTGACGTGGAGACTGAATTGTTCATCGGCCCACCTCCTGAAAGAAGAGCAAGGCGCTTGGCAATACCACCACAAAACTGA

>CsiMADS23_1_1g027656m_18136912
ATGGTGAGAGGCAAAACTCAAATGAGGCGCATAGAGAATGCTACAAGCAGGCAAGTCACCTTCTCCAAAAGAAGAAATGGTTTGCTAAAGAAGGCCTTTGAGCTTTCAGTTCTCTGTGATGCTGAGGTTGCCGTTATTATCTTCTCTCCTAGAGGCAAGCTCTCTGAATTTGCAAGTTCCAGCATGCAGGAGACAATAGAACGGTATCTGAAGCATACAAAAGACACTCGAAACAAGCAACAGCCAACGGAACAAAACATGCAGCATCTGAAGCATGAAGCAGCTAACATGGTGAAGAAGATAGAGCTTCTTGAAGTTTCAAAACGGAAACTATTGGGAGAAGGTCTGGCATCATGCACCCTTGAAGAACTACAACAAATAGAACGTCAGCTGGAGAAGAGCGTAAGCAATATCCGAGCAAGAAAGAATCAAGTTTTCAACGAACAGATTGCGCAGCTCAAAGAGAAGGGAAAAGTCTTAGAAGCTGAAAACACAAGGCTAGAGGAGAAGTGTGGTATGGAAAACTGGCAAGGATCAAAAGAGCAGCCAGAGAATCTAACAAACGACGACGGTGCCTCAACTTCTGACGTGGAGACTGAATTGTTCATCGGCCCACCTCCTGAAAGAAGAGCAAGGCGCTTGGCAATACCACCACAAAACTGA

>CsiMADS24_1_1g027658m_18136910
ATGGTGAGAGGCAAAACTCAAATGAGGCGCATAGAGAATGCTACAAGCAGGCAAGTCACCTTCTCCAAAAGAAGAAATGGTTTGCTAAAGAAGGCCTTTGAGCTTTCAGTTCTCTGTGATGCTGAGGTTGCCGTTATTATCTTCTCTCCTAGAGGCAAGCTCTCTGAATTTGCAAGTTCCAGCATGCAGGAGACAATAGAACGGTATCTGAAGCATACAAAAGACACTCGAAACAAGCAACAGCCAACGGAACAAAACATGCAGCATCTGAAGCATGAAGCAGCTAACATGGTGAAGAAGATAGAGCTTCTTGAAGTTTCAAAACGGAAACTATTGGGAGAAGGTCTGGCATCATGCACCCTTGAAGAACTACAACAAATAGAACGTCAGCTGGAGAAGAGCGTAAGCAATATCCGAGCAAGAAAGAATCAAGTTTTCAACGAACAGATTGCGCAGCTCAAAGAGAAGGGAAAAGTCTTAGAAGCTGAAAACACAAGGCTAGAGGAGAAGTGTGGTATGGAAAACTGGCAAGGATCAAAAGAGCAGCCAGAGAATCTAACAAACGACGACGGTGCCTCAACTTCTGACGTGGAGACTGAATTGTTCATCGGCCCACCTCCTGAAAGAAGAGCAAGGCGCTTGGCAATACCACCACAAAACTGA

>CsiMADS25_1_1g027667m_18136911
ATGGTGAGAGGCAAAACTCAAATGAGGCGCATAGAGAATGCTACAAGCAGGCAAGTCACCTTCTCCAAAAGAAGAAATGGTTTGCTAAAGAAGGCCTTTGAGCTTTCAGTTCTCTGTGATGCTGAGGTTGCCGTTATTATCTTCTCTCCTAGAGGCAAGCTCTCTGAATTTGCAAGTTCCAGCATGCAGGAGACAATAGAACGGTATCTGAAGCATACAAAAGACACTCGAAACAAGCAACAGCCAACGGAACAAAACATGCAGCATCTGAAGCATGAAGCAGCTAACATGGTGAAGAAGATAGAGCTTCTTGAAGTTTCAAAACGGAAACTATTGGGAGAAGGTCTGGCATCATGCACCCTTGAAGAACTACAACAAATAGAACGTCAGCTGGAGAAGAGCGTAAGCAATATCCGAGCAAGAAAGAATCAAGTTTTCAACGAACAGATTGCGCAGCTCAAAGAGAAGGGAAAAGTCTTAGAAGCTGAAAACACAAGGCTAGAGGAGAAGTGTGGTATGGAAAACTGGCAAGGATCAAAAGAGCAGCCAGAGAATCTAACAAACGACGACGGTGCCTCAACTTCTGACGTGGAGACTGAATTGTTCATCGGCCCACCTCCTGAAAGAAGAGCAAGGCGCTTGGCAATACCACCACAAAACTGA

>CsiMADS26_1_1g027684m_18136909
ATGGTGAGAGGCAAAACTCAAATGAGGCGCATAGAGAATGCTACAAGCAGGCAAGTCACCTTCTCCAAAAGAAGAAATGGTTTGCTAAAGAAGGCCTTTGAGCTTTCAGTTCTCTGTGATGCTGAGGTTGCCGTTATTATCTTCTCTCCTAGAGGCAAGCTCTCTGAATTTGCAAGTTCCAGCATGCAGGAGACAATAGAACGGTATCTGAAGCATACAAAAGACACTCGAAACAAGCAACAGCCAACGGAACAAAACATGCAGCATCTGAAGCATGAAGCAGCTAACATGGTGAAGAAGATAGAGCTTCTTGAAGTTTCAAAACGGAAACTATTGGGAGAAGGTCTGGCATCATGCACCCTTGAAGAACTACAACAAATAGAACGTCAGCTGGAGAAGAGCGTAAGCAATATCCGAGCAAGAAAGAATCAAGTTTTCAACGAACAGATTGCGCAGCTCAAAGAGAAGGGAAAAGTCTTAGAAGCTGAAAACACAAGGCTAGAGGAGAAGTGTGGTATGGAAAACTGGCAAGGATCAAAAGAGCAGCCAGAGAATCTAACAAACGACGACGGTGCCTCAACTTCTGACGTGGAGACTGAATTGTTCATCGGCCCACCTCCTGAAAGAAGAGCAAGGCGCTTGGCAATACCACCACAAAACTGA

>CsiMADS27_1_1g027691m_18136908
ATGGTGAGAGGCAAAACTCAAATGAGGCGCATAGAGAATGCTACAAGCAGGCAAGTCACCTTCTCCAAAAGAAGAAATGGTTTGCTAAAGAAGGCCTTTGAGCTTTCAGTTCTCTGTGATGCTGAGGTTGCCGTTATTATCTTCTCTCCTAGAGGCAAGCTCTCTGAATTTGCAAGTTCCAGCATGCAGGAGACAATAGAACGGTATCTGAAGCATACAAAAGACACTCGAAACAAGCAACAGCCAACGGAACAAAACATGCAGCATCTGAAGCATGAAGCAGCTAACATGGTGAAGAAGATAGAGCTTCTTGAAGTTTCAAAACGGAAACTATTGGGAGAAGGTCTGGCATCATGCACCCTTGAAGAACTACAACAAATAGAACGTCAGCTGGAGAAGAGCGTAAGCAATATCCGAGCAAGAAAGAATCAAGTTTTCAACGAACAGATTGCGCAGCTCAAAGAGAAGGGAAAAGTCTTAGAAGCTGAAAACACAAGGCTAGAGGAGAAGTGTGGTATGGAAAACTGGCAAGGATCAAAAGAGCAGCCAGAGAATCTAACAAACGACGACGGTGCCTCAACTTCTGACGTGGAGACTGAATTGTTCATCGGCCCACCTCCTGAAAGAAGAGCAAGGCGCTTGGCAATACCACCACAAAACTGA

>CsiMADS28_1_1g034367m_18139295
ATGGCGAGAGAAAAGATTCAGATCAAGAAAATTGACAACGCAACGGCGAGGCAAGTCACTTTCTCTAAGAGACGAAGAGGGATTTTCAAGAAAGCTGAAGAGCTTTCTGTTCTTTGCGATGCCGATGTTGCTCTGATCATCTTCTCCGCCACAGGCAAGCTCTTCGAATATTCCAGCTCAAGCATGAAGGAAATCTTAGAAAAGCACCGTGTGCACTCAAAGAACCTTGAGAGGGTGGATCAACCATCTGTTGAGTTGCAGGTTAGTGGCCTTGGTTTCGCATATTTTTAA

>CsiMADS29_1_1g034384m_18139293
ATGGCGAGAGAAAAGATTCAGATCAAGAAAATTGACAACGCAACGGCGAGGCAAGTCACTTTCTCTAAGAGACGAAGAGGGATTTTCAAGAAAGCTGAAGAGCTTTCTGTTCTTTGCGATGCCGATGTTGCTCTGATCATCTTCTCCGCCACAGGCAAGCTCTTCGAATATTCCAGCTCAAGCATGAAGGAAATCTTAGAAAAGCACCGTGTGCACTCAAAGAACCTTGAGAGGGTGGATCAACCATCTGTTGAGTTGCAGGTTAGTGGCCTTGGTTTCGCATATTTTTAA

>CsiMADS2_1_1g037149m_18137445
ATGGGGAGAGGAAGAGTGGAGCTGAAGAGGATAGAGAACAAGATTAACAGACAGGTCACTTTCTCAAAGAGAAGAAATGGTTTGCTGAAGAAAGCTTATGAGCTTTCTGTGCTTTGTGATGCTGAAGTTGCTCTTATCATCTTCTCTAGCCGTGGCAAGCTCTATGAGTTTGGTAGTGCTGGCATAAACAAAACCCTTGAGCGATACCAACGTTGCTGCTTCAATCCTCAAGACAACAGCATCGAACGTGAAACACAGAGCTGGTACCAGGAGGCAACAAAGTTGAAAGCAAAATATGAGTCTCTTCAACGCACTCAAAGGCATTTGCTTGGAGAGGATCTTGGACCGCTGAGTGTAAAGGAGCTGCAGAATCTTGAGAAACAGCTTGAAGGAGCCCTAGCACTGGCCAGGCAAAGGAAGACACAGATTATGATAGAGCAGGTGGAAGACCTCCGCAAAAAGGAGCGTCAGCTTGGAGATATCAACAAGCAGCTCAGGATTAAGCTGGAGACTGAAGGGCAAAGTTTTAAGGCCATTCAAGACCTGTGGAATTCTGCTGCTGCAGGTGCTGGAAATAGCAACTTCTCTGTTCATCCTTCTCATGACAGTCCCATGAACTGTGACCCGGAACCTGCTCTACAAATTGGGTACCTGAATTATCTTCCATCTGAAGGGTCTTCAGTGCCAAAGAATACGGTTGGTGAGACCAACTTCATCCAAGGATGGGTCCTTTGA

>CsiMADS30_1_1g034390m_18139294
ATGGCGAGAGAAAAGATTCAGATCAAGAAAATTGACAACGCAACGGCGAGGCAAGTCACTTTCTCTAAGAGACGAAGAGGGATTTTCAAGAAAGCTGAAGAGCTTTCTGTTCTTTGCGATGCCGATGTTGCTCTGATCATCTTCTCCGCCACAGGCAAGCTCTTCGAATATTCCAGCTCAAGCATGAAGGAAATCTTAGAAAAGCACCGTGTGCACTCAAAGAACCTTGAGAGGGTGGATCAACCATCTGTTGAGTTGCAGGTTAGTGGCCTTGGTTTCGCATATTTTTAA

>CsiMADS31_1_1g046530m_18108214
ATGGGAAGAGTGAAGGTGCAGATCAAGAGGATTGAGAACACAACAAATAGGCAGGTCACTTTCTCAAAAAGGAGAAATGGGCTTGTCAAGAAAGCTTATGAACTTTCTGTCCTCTGTGATGTTGATGTGGCTCTCATCATGTTCTCCCCTTCTGGAAGAGTCAGCCTCTTCTCTGGAAACAAAAGCATGGAGGAGATTCTGGCAAGGTATGTCAATCTTCCCGAACATGAGCGAGGACGACTGCGTAATCAAGAGTTTCTACAAAGGGCTCTCGGCAAGTTAAGAAGTGAGGCCAACCAAACTTATCAAGCAACGAGCAACCCAACTACGAATACTGATTCTCACCTTGAGGAAGTTCAACAAGAAATCGTCAAGTGTAAATCCCAAATACAGAACATGGAGAAACGTCTCAGGATATTTGAGGAAGATCCGTCTGAAATGACAACATTGTACGAGATCAAGCACCGGGAGCAAATCCTCGAGGAAACTTTGAAACAAGTTCGCATACGCAAGCATCTTTTGGAGGAAATTTGTAATTCGTCTAGCACGCCAGCTACTTCGCAGGCACACCTTCCTCCAGCCGAAACGTCAGATCATATGAACGGATTTGTTACAGAAAGTCCAAACAATATCTTGGAATGGCTTCCACATAGAGACTCACAAGTTCATAATCTTAACATTTTGGATTCAAATGGCCTCCTTCCCGTTAGTGATGAGCCTCAAGAGGCAACAGAAATATTGGTGCCACCTTTAAATATGTTCCGGGGACACAATATGAATATTGATGGTCAAATAAGCCGAAGAGATGGTTTAGAGGACGACAATAATGATATGCAACGTCCTCAATTTGGACAAGTAATTGACGTCAACTTTTCCCCATGGACTGAATTTTATCCTTCAGGCTTACACATTGAAAGTGAAGATACGCAATAA

>CsiMADS32_1_1g039560m_18108464
ATGGGTCGTGTTAAGCTCGAGATTAAGAGAATAGAAAACAACACAAATCGCCAAGTTACCTTCTCAAAGCGTAGAAATGGGCTCATCAAGAAAGCATACGAGCTTTCAATCCTCTGTGACATTGATATTGCTCTTATAATGTTCTCTCCTTCCGGTCGTCTCAGTCATTTTTCTGGCAGAAAAAGGATCGAGGACGTGTTTTCTCGCTATGTTAATCTCCCTGATCAAGAAAGAGAGCACGCTATAATTTTTCCCGATCAAGGCAGACACCCGGACATTCAAAACAAAGAGTACCTGCTAAGGACTCTACAGCAACTAAGGAGCGAAAATGACATTGCTCTTCAACTTGCAAACCCTGCAGCAATCAACAATGACATCGAGGAACTGCAACAGGAAGTTGGTAGGTTACAGCAGCAACTTCAAATGGCAGAGGATCAAATAAGGATATATGAGCCTGATCCTTTAAGGATCACATCTATCAAGGACATTGAATCCTGTGAGAAAAATCTTGTTGACACTCTCACTCAAGTTTCCCAGAGAAAGGAATTTTTGTTGAGTAACCATCTGTCTTCTTACGACCCATCGAGTATGCAGCAGCAAGCAATGCCATCATCTTTTGAGAATGAAGTTGTGGGTTGGTTGCCTGGGGGAGGTCATAACCAAGCACAAATTTTCGAATCATCCGCTTCTCTAAATGAGCTCAGGGATCTTTCAACCACAATGTATGATCCATTGTTACAAGGAACCAGTTCGAACGCGGGGCCCCATAGCATCGGAGAGTGTCACGTCACCAATCCAAGTGGTGAAAACTTTGCCACTTGGCCTCAAGCTTTTGTTTCGGCAGGGCTACACTCTGCGCCCTTATCACCTTCTTTGTACCCTCAAATTCAGCAGCATGGAATGATGGGTACAGACACCAATGAGATACTGCCGCGTGATCAGGTGGAGATACCAATCAATGCCCCCCACGTACAAGCTGATAATGAGGGAGCAAATTATGATCAGAACAAAATCCCTCAAGTGAATGGGCAATAA

>CsiMADS33_1_1g040046m_18092754
ATGGCTAGAGGAAAGATCCAGATCAAGAGGATTGAGAACGCAACAAACAGGCAGGTCACTTTCTCGAAGAGGCGAAATGGGCTTTTCAAGAAAGCTCAAGAACTCACCGTTCTCTGTGATGCTAAGGTTTCCATTATCATGTGTTCTAGCACTGGAAAGGTCCAGGAATACGTTAGCTCCTCCACTACAACAAAGCAGTTGCTTGATGAGTATCAGAGGAGATTAAAGATCGATCTTTGGAGTTCTCAATATGAGAAAATGCAAGAGAATCTGAAGAATCTGAAAGAAGTGAATATAAATCTGAAGAAGGAAATTAGGCAAAGGTTGGGTGAAAGTTTGAATGATCTGAGCTTGAAGAAATTGTCTGATCTTGAGCAAGATGTGGATAATTGCTTGAGGATTATCCGTGAACGCAAGCTTCGAGCGATATCGGGTCAGATTGTTACCCACAGGAAAAAGGTAAGAAGAGAGGAAGAGGAGAACAGAAAACTACGGAATGGATTTATCATTAATGCAAAAGAGGAAGATCAACACTATGAGTTAGTTGATAATGAAGGGCATTATGATTCTGTTATCAGATTCCAGAATGGAGGTCCTGGCATATTTGCCTTACGCTTGCAGCCTAACGAACCCTTAAGTTCACAGTGGATGAGTATCCACGAGTAG

>CsiMADS34_1_1g040096m_18107860
ATGGGAAGAGGCAAGATTGAGATCAAGAGAATAGAGAACGCAAGCAACAGGCAGGTGACTTATTCAAAGAGAAGAAATGGAATCCTCAAGAAGGCAAAGGAGATCACTGTGCTGTGTGATGCTAAAGTTTCTCTCATCATTTACGCTAGCTCTGGCAAGATGCACGATTACTGTAGCCCTTCTACTTCGTTGGTTGATATTTTGGAGCAATATCACCGGCAGTCAGGGAGGAGATTGTGGGATCCCAAGCATGAGAACCTCAGCAATGAAATTGAAAGAATCAAGAGAGAGAATGATAGAATGCAGATCAAGCTCAGGCACCTAAATGGGGAGGATATCTCATCTCTGAACCCTAAAGAACTCATAGCCTTAGAGGATGCCCTCGAAAATGGTCTTGTCAGCATCCGCGACAAACAGAGTGAAAAGATGGAAACGATGAGGAAAAATGGAAAAATGATGGAGGAGGAGCATAATTACCTCAAATTTGTTCTGAGGCAACAGGAGATTGCGAGACAGCAACAGGAGCTTGCTATGGAGAATAGTGTGAGTGCTGAGATTGATAATTATCAAAGGGAGAATCATCATGACTATGCCTACCATGTGCAGCCTATTCAGCCTAATCTTCAAGAAAGGATCTAA

>CsiMADS35_1_1g027470m_18098522
ATGGGTAGGGGAAAGATCGAGATCAAGAGAATTGAAAACCCTACCAACAGACAAGTCACTTACTCTAAGCGGAGAAATGGTATTTTCAAGAAAGCACAAGAACTCACTGTTCTTTGTGATGCTAAGGTTTCTCTCATCATGTTCTCTAACACTGGCAAATTTCACGAGTACATAAGCCCTACAACCACGACTAAGAAGATGTTCGATCAATACCAGAAGAGTTTAGGGGTTGATCTCTGGAGCACCCACTACGCGAAAATGCAAGAGTCGTACAGGAAACTGAAGGAGATCAATAATAAGCTAAGGAAAGACATCAGGCAGAGGATGGGAGAGGATTTGGATGATCTAACCTTTGAAGAACTGCGTGGTCTTGAGCAAAACATGTCTTCTTCTGCGGCTACCGTTCGTGAAAGAAAGTTTCATGTGATCAAAACGCAGACAGATACCTACAAGAAGAAGGTAAGAAACTTGGAGGAAAGGCATGGAAACATCCTGCTGGACTTTGAAACAAAATATGACGATCCACATTACGGATTAGTTGACAATGGAGACTATCAATCCGCAATGGCATTAGCAAATGGAGCGTCTAACCTGTATGCATTTCGCATGCAACAGCAAAACCTTCACCAGGGGACTGGGGGGTATGGATCCAGTGATCTTACCCTTGCCTGA

>CsiMADS36_1_1g037016m_18124788
ATGGGGAGAGGAAAGATTGTGATTCAAAAGATTAATAATTCAACAAGCAGGCAAGTGACTTTCTCAAAGCGAAGAAAGGGATTAATCAAGAAAGCAAAAGAGCTATCAATTCTGTGTGATGCAGAAGTTGGACTTGCAATCTTTTCCAGCACCGCCAAGCTATATGAGTTTGCAAACACCAGGTTACTTTGCTCACTGACTACTGTACCATAA

>CsiMADS37_1_1g046479m_18101127
ATGGGGAGAGGAAAAATGGTACTTGAGAGGATCCAAAACAAGATTAATCGACAAGCTACTTTCGCTAAGAGAAGAGATGGTTTGCTCAAGAAAGCTTATGAGCTTTCTCTGCTTTGTGATGCTGAAGTGGCTCTCATCATCTTCTCTAGCCATGGCATGCTCTTTGAATTTGGCAGCAATTTCGGTATGGCGAAAATCCTTGAACGATACAGGCAATACTGCTACACCTCTCAAGAACCCATCGACATAAATCAACTGGAACCAGAGGCATTATTCCGTGAGATCTTAAGGTTAAGAGCTTTACGTGAGTCTCTCGAGCGCTCTCAAAGGCATTTTCTGGGAGAAGATCTCGGAACACTTGGAGTGAAAGAGCTGCAAAAGCTTGAGAAACAACTTGACAAAACACTCTCACTGTCTAGACAACGAAAGACGGATTTAATGCGACAACACTTGGAAACCCTTCAGAAAAAGGCGCATGATCTTGAAGAAGAAAATAAGCAGCTCAAATTTAAGCTGGAGGAAGCAATTCGAGCATCAGGAGCAGATCCTAATATAGCAGTGATCACTAATCACCTCAGGGTGCACCCTGCGCAACAAATGGGGTATAATGCCCATGATAGAGCAAATATTGGAGCAGCAAGTGACTTCGTTAGCGGAGCCATTAGTCCTGCTCAGGGATGGCTTTGA

>CsiMADS38_1_1g036652m_18129301
ATGGGACGTGGGAAGATAGCGATCAAGAGGATTGAGAACCCGACGACGAGGCAAGTAACCTTCTCGAAACGGAGAGCTGGGCTTTTGAAGAAGACTCATGAACTCTCAGTGCTCTGTGATGCTCAAATTGGCCTCATCATCTTCTCAAGTACCGGAAAATTGTGCCAGTACTGCACTGAGCCTTTCAGAATGGAGCAAATCATTGAGAGGCGCCTCAAAGTTACAGGGACTCGCATCCCTGAGCATGATAGCCGGGAACAAATATTCAATGAGTTGGCGGTTCTGAGAAAAGAAACCCGCCGCCTTCAGCTAAGTATGCGACGCTACACTGGTGAGGACTTGGGTTCTATACCTTATGATGATCTCGATCAACTTGAACATGAGCTTGAAAGCTCTGTTAACAAGGTCCGAGATCGCAAGAATGAGCTTCTTCAACAACAGCTGGATAATCTTCGTAGGAAGGAGCGAATGCTGGAGGAAGAGAACAGCAACATGTACCGTTGGATTCAGGAGCATAGGGCAGCATTGGAGTATCAGCAAGCTGCAATGGAAGCAAAGCCAGCTGAGGAGCATCATCATCAAGTCTTGGATCATTTTCCATTCTTGGGAGATCAACAACCCAGTAGTGTGCTTCAGCTTGCAACCAACAGTATCCCTCATCAAATTCACCCTTATCACCATCTTCAGCTTGCTCAGCCCAACCTTCAGGATCCCAATGTCTAG

>CsiMADS3_1_1g038783m_18103585
ATGGAGTTTCCAAAACAAAACCCAGAAAGCTCAAGCCAAAGCAAGAAAATAGGAAGAGGCAAAATTGAGATAAAGCGGATCGAGAACACAACAAACAGACAAGTCACCTTCTGTAAACGCCGCAATGGATTGTTGAAGAAAGCTTATGAACTGTCTGTCTTGTGTGATGCTGAAGTTGCTCTCATCGTCTTCTCTAGCCGTGGCCGCCTCTATGAATATGCTAACAAC

>CsiMADS40_1_1g040075m_18139184
ATGGGACGGGGAAAGATAGAGATTGCGAGGATCGAGAGCAGAACAAACAGGCAAGTGACTTTTTCGAAACGCCGAGGAGGGCTTTTGAAGAAGGCTCGTGAGCTCTCTGTGCTGTGTGATGCTGAAATAGGCCTCATCATCTTCTCATGCACTGGAAAACTGACCGAATTCTGCAGTGAATCAACCAGCATTGAAGAAATCATAAGAAGGTACCAGGCTGCTAAAGGGGTGAGAATTCCAGCCGGCGTTAGCAATCATGATTCGGAAGCAATTTACAATGAGTTAGGAAGAATGAGGAAAGAAACTCACAATCTTGAATTGAGTCTCCGACGCTACACCGGTGATATTGACTTGAACTCTGTGAAACTTGAGGAGTTGACTCAACTTGAACATCAACTGGAGTGTTCAGTCAAGAAGGTTCGAGTTAGGAAGATGGAGATTTTACGGCAGCAGACAGACAATCTTCTTAGGAAGGAGAAAATGTTGGAGGAGGAGAATGAGCAAATATTCAGCCTGCTTAAGGATAATAACAATCAGATGGCATGGGAGCAGCAGCAGCAGCAGCAGGCAGCAATGGTATCAAAGTTTGAAGAACATGGACAAGTGCTGGATCAGTTTCCATTTTCTGGAGAGGCACAACCCAGCAGTGTTCTTGAGCTTGCAATTCCTCATTATCAGCCCTTCCGACTGCAGCCTACTCAGCCTAATCTTCAAGATTTCGGTCTTCATTTCCCCACCTTTGGTATTTTATACATTTTATTTTAA

>CsiMADS41_1_1g031283m_18125761
ATGGGTAGAGGAAAGATGGAGATGAAGAGGATTGAGAACGCAACGAACAGGCAGGTGACATTCTCAAAGAGACGAAATGGGCTTTTCAAGAAAGCTCGTGAACTCACCATTCTCTGTGATGCCAAGGTTTCCATTCTCATCTGTTCAAGCACTGCTAAGGCCCATGAATACATCAGCCCTTCCACTACAACAAAGCAATTGCTTGATTTGTATCAGAAGACTTTAAGAGTCGATCTTTGGAGCTCTCATTATGAGAAAATGCTAGAGAATCTGGGGGCTGTGGAACAAGTGAATAGGATTCTGAAGAAGCAAATTAGGCAGAGGATGGGTGAAAGCTTGAACGATCTGACCTTGGAGGAATTGACTGGTCTTGAGCAAGATATCCTTGATGGTTTAAAGATTATTCATGAATGCAAGGTTATCAAACCATATACCCTTTGTGCCTCTTCTAGTACAACCGTAATAGTAAACGTGTCAAACCTCTTATAA

>CsiMADS42_1_1g028296m_18125760
ATGGGTAGAGGAAAGATGGAGATGAAGAGGATTGAGAACGCAACGAACAGGCAGGTGACATTCTCAAAGAGACGAAATGGGCTTTTCAAGAAAGCTCGTGAACTCACCATTCTCTGTGATGCCAAGGTTTCCATTCTCATCTGTTCAAGCACTGCTAAGGCCCATGAATACATCAGCCCTTCCACTACAACAAAGCAATTGCTTGATTTGTATCAGAAGACTTTAAGAGTCGATCTTTGGAGCTCTCATTATGAGAAAATGCTAGAGAATCTGGGGGCTGTGGAACAAGTGAATAGGATTCTGAAGAAGCAAATTAGGCAGAGGATGGGTGAAAGCTTGAACGATCTGACCTTGGAGGAATTGACTGGTCTTGAGCAAGATATCCTTGATGGTTTAAAGATTATTCATGAATGCAAGGATCAGGTGCTCGCGAGACAGATTAATACTTTCAAGAGAAAGGTAAGGGGTGTGCAAAAAGAGAACAAAAGTCTTCAGGATGGATTTATCATTAATGCTAAAGAGGAGGATCCGCACTATGAGTATGAGTTAGTTGATAACGGTGAGCATTGTGATTCTGATTTTGGATTCCAAAATGAAGGTCCTGGCATATTTGCTTTACGCTTGCAGCCTAACTAA

>CsiMADS43_1_1g024093m_18125759
ATGGGTAGAGGAAAGATGGAGATGAAGAGGATTGAGAACGCAACGAACAGGCAGGTGACATTCTCAAAGAGACGAAATGGGCTTTTCAAGAAAGCTCGTGAACTCACCATTCTCTGTGATGCCAAGGTTTCCATTCTCATCTGTTCAAGCACTGCTAAGGCCCATGAATACATCAGCCCTTCCACTACAACAAAGCAATTGCTTGATTTGTATCAGAAGACTTTAAGAGTCGATCTTTGGAGCTCTCATTATGAGAAAATGCTAGAGAATCTGGGGGCTGTGGAACAAGTGAATAGGATTCTGAAGAAGCAAATTAGGCAGAGGATGGGTGAAAGCTTGAACGATCTGACCTTGGAGGAATTGACTGGTCTTGAGCAAGATATCCTTGATGGTTTAAAGATTATTCATGAATGCAAGGATCAGGTGCTCGCGAGACAGATTAATACTTTCAAGAGAAAGGTATGTTCTGTTTGTCATATTATACTTAAAACCTATGATTCTTCCCTTTCTTTTATTTTGTTATTTGTGGGAAATTTTCAGGTAAGGGGTGTGCAAAAAGAGAACAAAAGTCTTCAGGATGGATTTGTAAGTAAAATTAGCTGTCTCTCATCTATTTTCTTGATAACAGAAGATATTAAACAGAGGATTAAAACTTTTGAAAATAATGAAATTTTGGTTTTCATTCAGATCATTAATGCTAAAGAGGAGGATCCGCACTATGAGTATGAGTTAGTTGATAACGGTGAGCATTGTGATTCTGATTTTGGATTCCAAAATGAAGGTCCTGGCATATTTGCTTTACGCTTGCAGCCTAACTAA

>CsiMADS44_1_1g028961m_18119339
ATGGCTCGTGGAAAGGTTCAGATGAAGCGTATTGAGAATCCGGTGCACCGGCAAGTTACCTTTTGTAAGCGCCGAGCTGGGCTCCTTAAGAAGGCCAAGGAGCTCTCCATTCTCTGTGATGCCGATGTCGGTGTTTTCATTTTCTCCAACCACGGAAAACTCTATGAACTGGCCACCAACGGAACCATGCAAGGGCTAATTGAGAAGTATTTGAAGTCCACTCAAGGAGCTCAAGCTGAACCAGTCATGCAGACTCAACCATTGGATGCAAAGGATGAGATAAACATGCTGAAGCAGGAGATTGAAATTCTCCAAAAAGGCCTCAGGTATATGTTTGGAGGTGGAACCGGGACAATGACTTTGGATGAACTACTTGTCCTTGAAAAGCATCTTGAACTTTGGATTTATAACATTCGTTCAACAAAGATGGACATTATGTTTCAAGAGATCAACCTGTTGAGGAATAAGGAGGGTATACTGACAGCTGCAAACAAGTATTTGCAAGACAAGATGGAGGAGAATAATGGGATTGCTAACTTTGGACCAATTACTACTAACAATATTGAATGCCCATTTGCCATACCGAATGAGATATTTCAATTCTAG

>CsiMADS45_1_1g040972m_18098353
ATGGCGAGAGAGAAGATCAAGATCAGGAAGATTGATAACATAACAGCGAGACAAGTGACTTTCTCAAAGAGAAGACGAGGCCTTTTCAAGAAAGCAGAAGAGCTTTCTGTTCTTTGTGATGCTGAGGTTGGTGTCATCATTTTCTCTGCTACTGGCAAGCTCTTTGAGTCCTCCAGCTCCAGTTTCATTACTCTTTGGTTTCACAAAAGCTCCCATATTACCAGCTTTTTAGAGAGTAAAATGAAAGTCAAGAAGGCTTATTAA

>CsiMADS46_1_1g042044m_18108371
ATGGGGAGAGGAAAGATTGAGATCAAGAGGATTGAGAACTTGAGCAATAGGCAGGTGACTTATTCAAAGAGAAGAAATGGGTTGATTAAGAAAGCTAAGGAGATTGCAGTTCTTTGTGATGCTAAAGTTTCTCTCATCATTTTCGCCACTTCTGGCAAGATGCATGACTACTCGAGTGCTCCGATGTTTGAGATTTTAGAAGCGTATCACAAGCAGTCTGGGAAGAAACTCTGGGATGCTAAGCATGAGAACCTCTACAATGAAATTGATAGAATCAAGAAAGAGAATGACAGCATGCAGATCAAGCTCCGGCACCTCAAGGGAGAGGATGTCACATCTTTGAACCACAAAGAGCTCATGGCCTTAGAGGATGCCCTTGAAAATGGCCTCACCGGTATTCGCGACAAACAGAGTGAGATGATGGAGAGGATGAGGAAAAATGGAAAAATGCTCGAGGAGGAGCATAATTACCTCAAATATGTTCTGCGGCAACAGGAGATAGCTAAGCAGCAACAACAACAGATGGCTTTGGAGAATAACGTGAGAGAGATTGATCCCAACGGATATCATCAGCGAGAGAATGACGGGTACAGTTCACATATGCCTCTCGCCTTCCGCGTGCAGCCTATTCAGCCAAATCTCCAGGAGAGGATCTGA

>CsiMADS49_1_1g030090m_18107535
ATGGCGAGAGAGAAGATCAAGATCAGGAAGATTGATAACATAACAGCGAGACAAGTGACTTTCTCAAAGAGAAGACGAGGCCTTTTCAAGAAAGCAGAAGAGCTTTCTGTTCTTTGTGATGCTGAGGTTGGAGTCATCATTTTCTCTGCTACTGGCAAGCTCTTTGAGTCCTCCAGCTCCAGCATGAAGGACATAATTGCAAGGTACAACATGCATTCAAGTAACATCAGCAAATTGAATCATCCATCTCTTGAACTGCAGTTGGAGAATAGCAAGTATCTCAGTTTGAGCAGGGAAATTGCTGATAAGAGCCGTCAACTAAGGCAGATGAGAGGAGAGGATCTTCATGGATTGACTATTGAGGAACTCCAGCACCTTGAAACAATGCTTGAACAGGGACTTAGCCGTGTGCTCCAGACAAAGGGTGACCGGATTATGAATGAGATCTCTACACTTGAAAGGAAGGGAGCTAAGCTGCTGGAGGAGAACAAGAATCTAAAGCAGAAGGTAAGATTATTTGATTTGTGGAACCACCATCTAGGGTTCCCATAA

>CsiMADS4_1_1g026143m_18135309
ATGGGAAGAGGGAGGGTTGAGTTGAAGAGAATAGAGAACAAGATAAACAGGCAAGTGACGTTTGCTAAGAGAAGAAATGGGTTGTTGAAGAAAGCTTATGAGCTTTCTGTTCTCTGTGATGCTGAGGTGGCTCTCATCATCTTCTCTAATCGTGGCAAGCTCTACGAGTTTTGTAGCAGCTCTAGCATGCTCAAGACCCTTGAAAGGTACCAGAAATGCAGCTACGGTGCAGTGGAAGTCAATAAGCCAGCAAAGGAGCTCGAGAGCAGCTACCGGGAGTACTTGAAACTGAAAACAAGATTTGAGTCCTTGCAGCGAACTCAGAGGAATCTTCTTGGAGAGGATTTGGGGCCTCTCAACTCAAAGGAACTGGAGCAGCTTGAGCGTCAGCTAGAGTCATCCTTGAAGCATGTTCGCTCCACCAAGACACAGTATATGCTTGATCAGCTTTCTGATCTTCAAAACAAGGAACAATTGTTACTAGATACTAACAGAGCTTTGACAATAAAGTTGGATGAAATCAATGCAAAGACTCAGCTTCGACCTTCTTGGGAAGGCGGTGAGCAGCAACTAGGTTATAATCCTCAGCATGCTCAAACTCAAGGACTATTCCAGCCTATTGAATGCAATCCTACTTTGCAAATTGGATATAATCCTTCATGTTCAGACCAGATGACTGCAACAAGTCATGCTCAACAAGTGAGTGGTTTCATCCCAGGATGGATGCTGTGA

>CsiMADS50_1_1g027190m_18107534
ATGGCGAGAGAGAAGATCAAGATCAGGAAGATTGATAACATAACAGCGAGACAAGTGACTTTCTCAAAGAGAAGACGAGGCCTTTTCAAGAAAGCAGAAGAGCTTTCTGTTCTTTGTGATGCTGAGGTTGGAGTCATCATTTTCTCTGCTACTGGCAAGCTCTTTGAGTCCTCCAGCTCCAGCATGAAGGACATAATTGCAAGGTACAACATGCATTCAAGTAACATCAGCAAATTGAATCATCCATCTCTTGAACTGCAGTTGGAGAATAGCAAGTATCTCAGTTTGAGCAGGGAAATTGCTGATAAGAGCCGTCAACTAAGGCAGATGAGAGGAGAGGATCTTCATGGATTGACTATTGAGGAACTCCAGCACCTTGAAACAATGCTTGAACAGGGACTTAGCCGTGTGCTCCAGACAAAGGGTGACCGGATTATGAATGAGATCTCTACACTTGAAAGGAAGGGAGCTAAGCTGCTGGAGGAGAACAAGAATCTAAAGCAGAAGGTGGCCTCCTCGTGCAAGGGAAAAAGAGTTGTTTTAGTGGATTCAGATATTGCTATCCAAGAAGAAGGCATGTCATCAGAATCTGTAAACAACGTCTGCAGCTGCAGCAGTGGCCCTCCTCCTGAGGATGATAGTTCTGATACTTCTCTCAAATTAGGGCTTCCCTACTCCAGCTGA

>CsiMADS51_1_1g036058m_18124575
ATGGGGAGAGTTAGGCTACAAATTAAGAAAATTGAAAACAGAACATATAGGCATATTACCTTTGCCAAAAGAAAAAGTGGGCTTGTCAAGAAAGCTTATGAAATTTCAACCCTTTGTGATGTAGAGGTTGCTCTCATCATTTTTTCCCCAGCTGGAAAATTAATTCTGTTTGATGGAAAGAAAAGGTTGGACGAAATTCTTATGCATTTTATTGATCTTCCTCATCATCAACGTGCAGCGTAA

>CsiMADS56_1_1g018115m_18130412
ATGGGAAGGGTTAAGTTAAAGATAAAGAGGTTAGAGAGCACTAGCAATCGGCAAGTGACTTATTCGAAACGAAGAAATGGGATCTTAAAGAAAGCTAGGGAATTGTCGATATTGTGTGACATTGATATTGTCCTTCTTATGTTTTCTCCAACTGGACGGTCTACATTATTCCATGGACAGCGCAGCAATATTGAAGAGGTTATTGCAAGGTTTGCTCAATTAACTCCACAGGAAAGGGCAAAAAGGAAGTTGGAGAGCCTCGAAGCACTGAAGAAAACCTTCAAGAAGTTGGACCATGATGTAAACATACAAGACTTTTTGGGCGCAAGCACTCAAACGGTGGAGGAGTTGACTCATCAAGTAAGGATATTGCAAGCTCAACTTACGGAAGTACACCAGAGACTGAGCTATTGGAGCAATCCTGGTAACATTGAAAGCATCGAACATCTTAGGCAGATGGAGAACTCACTAAGAGAATCAATTAACCAAATTTGTCTACATAAGGAAAATTTCGGGAAGCAACAGCTTATGTCACTGGAATTTGCGGGCCAGAGTGGGATGCATTTACCTTTGATGATGAATGTTATGCAAGAAAACCAATCTCTATCATGGCTTCCCAATAATGACAATCAACATATGTTAGTTCCCAATGACCCAAGCTTCCTGCCTCAAAGAGATATGGGATGTTCAGAAGATGCCCACATTTCAAGCTATTCTGGTTTCTTGGGCGCTGGTAAAGAGATAGAGGTTGGTAATTCAGGGCAGGTTGAAAATATGGAACATGGAGGTGGCAACTTGAATGAGTTGAGTAACAATGCATGCATAAGTCTACAACTTGGAGAGCAATATTCATACCCTCCATATAGTAGCTTGAATTTGCCTTCAGATGATAAGAAGTTGAAGCCTGATGCTGAGATGAACTTGCAAGGAAATCCTGCAGTTTATCAAGTCAATAGCAACTTTGAACTTTCTGGACCCATGTACGGCAATGGGCATCATGATTGGGTTTCTGCTTCTGGCCCTTGTGGCATTGCCATGTTTGATGAGAATTCCTACCACCAGCAAACAAATAGACTTTCCTGA

>CsiMADS57_1_1g018135m_18130413
ATGGGAAGGGTTAAGTTAAAGATAAAGAGGTTAGAGAGCACTAGCAATCGGCAAGTGACTTATTCGAAACGAAGAAATGGGATCTTAAAGAAAGCTAGGGAATTGTCGATATTGTGTGACATTGATATTGTCCTTCTTATGTTTTCTCCAACTGGACGGTCTACATTATTCCATGGACAGCGCAGCAATATTGAAGAGGTTATTGCAAGGTTTGCTCAATTAACTCCACAGGAAAGGGCAAAAAGGAAGTTGGAGAGCCTCGAAGCACTGAAGAAAACCTTCAAGAAGTTGGACCATGATGTAAACATACAAGACTTTTTGGGCGCAAGCACTCAAACGGTGGAGGAGTTGACTCATCAAGTAAGGATATTGCAAGCTCAACTTACGGAAGTACACCAGAGACTGAGCTATTGGAGCAATCCTGGTAACATTGAAAGCATCGAACATCTTAGGCAGATGGAGAACTCACTAAGAGAATCAATTAACCAAATTTGTCTACATAAGGAAAATTTCGGGAAGCAACAGCTTATGTCACTGGAATTTGCGGGCCAGAGTGGGATGCATTTACCTTTGATGATGAATGTTATGCAAGAAAACCAATCTCTATCATGGCTTCCCAATAATGACAATCAACATATGTTAGTTCCCAATGACCCAAGCTTCCTGCCTCAAAGAGATATGGGATGTTCAGAAGATGCCCACATTTCAAGCTATTCTGGTTTCTTGGGCGCTGGTAAAGAGATAGAGGTTGGTAATTCAGGGCAGGTTGAAAATATGGAACATGGAGGTGGCAACTTGAATGAGTTGAGTAACAATGCATGCATAAGTCTACAACTTGGAGAGCAATATTCATACCCTCCATATAGTAGCTTGAATTTGCCTTCAGATGATAAGAAGTTGAAGCCTGATGCTGAGATGAACTTGCAAGGAAATCCTGCAGTTTATCAAGTCAATAGCAACTTTGAACTTTCTGGACCCATGTACGGCAATGGGCATCATGATTGGGTTTCTGCTTCTGGCCCTTGTGGCATTGCCATGTTTGATGAGAATTCCTACCACCAGCAAACAAATAGACTTTCCTGA

>CsiMADS58_1_1g017948m_18130411
ATGGGAAGGGTTAAGTTAAAGATAAAGAGGTTAGAGAGCACTAGCAATCGGCAAGTGACTTATTCGAAACGAAGAAATGGGATCTTAAAGAAAGCTAGGGAATTGTCGATATTGTGTGACATTGATATTGTCCTTCTTATGTTTTCTCCAACTGGACGGTCTACATTATTCCATGGACAGCGCAGCAATATTGAAGAGGTTATTGCAAGGTTTGCTCAATTAACTCCACAGGAAAGGGCAAAAAGGAAGTTGGAGAGCCTCGAAGCACTGAAGAAAACCTTCAAGAAGTTGGACCATGATGTAAACATACAAGACTTTTTGGGCGCAAGCACTCAAACGGTGGAGGAGTTGACTCATCAAGTAAGGATATTGCAAGCTCAACTTACGGAAGTACACCAGAGACTGAGCTATTGGAGCAATCCTGGTAACATTGAAAGCATCGAACATCTTAGGCAGATGGAGAACTCACTAAGAGAATCAATTAACCAAATTTGTCTACATAAGGAAAATTTCGGGAAGCAACAGCTTATGTCACTGGAATTTGCGGGCCAGAGTGGGATGCATTTACCTTTGATGATGAATGTTATGCAAGAAAACCAATCTCTATCATGGCTTCCCAATAATGACAATCAACATATGTTAGTTCCCAATGACCCAAGCTTCCTGCCTCAAAGAGATATGGGATGTTCAGAAGATGCCCACATTTCAAGCTATTCTGGTTTCTTGGGCGCTGGTAAAGAGATAGAGGTTGGTAATTCAGGGCAGGTTGAAAATATGGAACATGGAGGTGGCAACTTGAATGAGTTGAGTAACAATGCATGCATAAGTCTACAACTTGGAGAGCAATATTCATACCCTCCATATAGTAGCTTGAATTTGCCTTCAGATGATAAGAAGTTGAAGCCTGATGCTGAGATGAACTTGCAAGGAAATCCTGCAGTTTATCAAGTCAATAGCAACTTTGAACTTTCTGGACCCATGTACGGCAATGGGCATCATGATTGGGTTTCTGCTTCTGGCCCTTGTGGCATTGCCATGTTTGATGAGAATTCCTACCACCAGGGTTCGGCACTAGATCAAAACAAAGTATAA

>CsiMADS59_1_1g017511m_18130410
ATGGGAAGGGTTAAGTTAAAGATAAAGAGGTTAGAGAGCACTAGCAATCGGCAAGTGACTTATTCGAAACGAAGAAATGGGATCTTAAAGAAAGCTAGGGAATTGTCGATATTGTGTGACATTGATATTGTCCTTCTTATGTTTTCTCCAACTGGACGGTCTACATTATTCCATGGACAGCGCAGCAATATTGAAGAGGTTATTGCAAGGTTTGCTCAATTAACTCCACAGGAAAGGGCAAAAAGGAAGTTGGAGAGCCTCGAAGCACTGAAGAAAACCTTCAAGAAGTTGGACCATGATGTAAACATACAAGACTTTTTGGGCGCAAGCACTCAAACGGTGGAGGAGTTGACTCATCAAGTAAGGATATTGCAAGCTCAACTTACGGAAGTACACCAGAGACTGAGCTATTGGAGCAATCCTGGTAACATTGAAAGCATCGAACATCTTAGGCAGATGGAGAACTCACTAAGAGAATCAATTAACCAAATTTGTCTACATAAGGAAAATTTCGGGAAGCAACAGCTTATGTCACTGGAATTTGCGGGCCAGAGTGGGATGCATTTACCTTTGATGATGAATGTTATGCAAGAAAACCAATCTCTATCATGGCTTCCCAATAATGACAATCAACATATGTTAGTTCCCAATGACCCAAGCTTCCTGCCTCAAAGAGATATGGGATGTTCAGAAGATGCCCACATTTCAAGCTATTCTGGTTTCTTGGGCGCTGGTAAAGAGATAGAGGTTGGTAATTCAGGGCAGGTTGAAAATATGGAACATGGAGGTGGCAACTTGAATGAGTTGAGTAACAATGCATGCATAAGTCTACAACTTGGAGAGCAATATTCATACCCTCCATATAGTAGCTTGAATTTGCCTTCAGATGATAAGAAGTTGAAGCCTGATGCTGAGATGAACTTGCAAGGAAATCCTGCAGTTTATCAAGTCAATAGCAACTTTGAACTTTCTGGACCCATGTACGGCAATGGGCATCATGATTGGGTTTCTGCTTCTGGCCCTTGTGGCATTGCCATGTTTGATGAGAATTCCTACCACCAGGTAAGGATCCTATTCCATGTACTTTATGTAATACCAATTTTCTTTGTTTAA

>CsiMADS5_1_1g024640m_18133630
ATGGGGAGAGGAAGAGTTGAACTGAAGAGAATAGAGAACAAAATTAACAGGCAAGTTACTTTTGCCAAGAGAAGAAATGGCCTGCTCAAGAAAGCTTATGAGCTCTCAGTTCTATGTGATGCTGAGGTTGCTCTTATCATTTTCTCTAACCGTGGCAAGCTCTATGAGTTCTGTAGCAGCCCTAGCATTATGAAAACGCTTGAACGATATCATCGGTGCAGTTTTGGTGCACACGAAGCCAACCGGCCTCCCATTGAAACTCAGAGCACCTACCAGGAATATTTGAGGTTGAAAACAGCAGTTGAGCTCCTACAGCGATCTCAGAGGAACCTTCTTGGAGAAGATTTGGATCCGCTCAGCACAAAGGAGCTTGAGCAGCTTGAGCATCAACTAGAGACATCCTTGAAGCATGTTAGGTCAACAAAGACTCAATGTATGGTTGATCAGCTTTCCGATCTTCAAAAAAGAGAACAAGTGCTACTTGAACTTAACAAAGGCCTGAGGAAGAAGGCTTTTTTGGGTAATTACACTTGCCTTACCACTCCGCCATTTACCCAGTTGGACGAAAGCAATATTGCTCATCAAGTTCCTCCTCATCGACTAGCATGGGAAGCAGCATCAGCAGGGCAAAACATAACATACAATCGCTACCCAGTTCAATCAGAAGGGTTCTTTCAGCCTCTATCGGGAGGCACTCCCATTTTGCAAATTGGGTACAATCCTATGGGTTCGGAGGAGGCACATATTCCAGTCCATGCACAAAATGTCACCGGATTCATCCCTGGTTGGATGCTTTGA

>CsiMADS62_1_1g018825m_18102073
ATGGGAAGGGTTAAGCTGAAAATAAAGAAGTTGGAGAATACAAATGGCCGTCAAGCGACCTACGCCAAAAGGAAACATGGCATCATGAAGAAAGCTAATGAATTATCAATACTTTGTGATATTGACATTATCCTTCTCATGTTCTCACCCACCGGCAAGCCTTCCTTATGTAATGGAAAGCGAAGTAGCATTGAAGAAGTCATTGCGAAGTTTGCTCAACTAACTCCGCAGGAACGGGCAAAAAGGAAGTTGGAAAGTCTTGAAGCATTAAAGAAGACATTTAAGAAGTTGGACCATGATGTAAATGTACAAGAATTTTTGGGTACAAGTTCTCAAACAATTGAGGACCTGACCAACCAAGCAAGGTTACTACAATCTCAACTTTCTGAAATGCACAGGCGTCTGAGGTATTGGACAAATCCAGATAAGATCAACAGTGTGGAACATTTGGGACAAATGGAAAATTCACTGAGGGATTCTCTTAACCATCTACGAATGCATAAGGAAAATTTAGGAAAGCAGGAGCTTATGTCATTAGAATGCACTACTCAGTTCCAAAATGGGATATGCATCCCTTTCAGAATGGGATCCGAGGAACAGCTTCAAACTCTATCTTGGATTCCAAATAACGATAATAGGCATATGGTTTTACCAGAGGATCCAAATTTGCTTTCCCATAGGGATGTGGAATGTTCAGGAAGCTCTTCCTTTGGGAGTTATTCTGGATACTTTGGCCCTGGAAAAAGTTCAGAGATTTCAAATTCTGGGCAGGATAGCAGCCTTCTTAGTGAGTTAAGTGGAACTCAATCACTGAGGCTACAACTTGGGGGGCAATGCTCTTACATACCATATAATGTCAGTTTGCTGAACGATAAATTCCAACCAGTTTCGGAGATGAACATACAAGAAAACCCTGTGGATTACCATGTCTCTGGAAGCTTGGAAGTTCCTAGGCCTGGATTTGACACCACCCCTGGGAGTTGGGCCTCCACGTCCGGACCTTGTGAAGTTACCTTGTTTGATGAGCGCTTATATTCCCAGCAACTCAATTGA

>CsiMADS63_1_1g018780m_18102074
ATGATGGGAAGGGTTAAGCTGAAAATAAAGAAGTTGGAGAATACAAATGGCCGTCAAGCGACCTACGCCAAAAGGAAACATGGCATCATGAAGAAAGCTAATGAATTATCAATACTTTGTGATATTGACATTATCCTTCTCATGTTCTCACCCACCGGCAAGCCTTCCTTATGTAATGGAAAGCGAAGCATTGAAGAAGTCATTGCGAAGTTTGCTCAACTAACTCCGCAGGAACGGGCAAAAAGGAAGTTGGAAAGTCTTGAAGCATTAAAGAAGACATTTAAGAAGTTGGACCATGATGTAAATGTACAAGAATTTTTGGGTACAAGTTCTCAAACAATTGAGGACCTGACCAACCAAGCAAGGTTACTACAATCTCAACTTTCTGAAATGCACAGGCGTCTGAGGTATTGGACAAATCCAGATAAGATCAACAGTGTGGAACATTTGGGACAAATGGAAAATTCACTGAGGGATTCTCTTAACCATCTACGAATGCATAAGGAAAATTTAGGAAAGCAGGAGCTTATGTCATTAGAATGCACTACTCAGTTCCAAAATGGGATATGCATCCCTTTCAGAATGGGATCCGAGGAACAGCTTCAAACTCTATCTTGGATTCCAAATAACGATAATAGGCATATGGTTTTACCAGAGGATCCAAATTTGCTTTCCCATAGGGATGTGGAATGTTCAGGAAGCTCTTCCTTTGGGAGTTATTCTGGATACTTTGGCCCTGGAAAAAGTTCAGAGATTTCAAATTCTGGGCAGGATAGCAGCCTTCTTAGTGAGTTAAGTGGAACTCAATCACTGAGGCTACAACTTGGGGGGCAATGCTCTTACATACCATATAATGTCAGTTTGCTGAACGATAAATTCCAACCAGTTTCGGAGATGAACATACAAGAAAACCCTGTGGATTACCATGTCTCTGGAAGCTTGGAAGTTCCTAGGCCTGGATTTGACACCACCCCTGGGAGTTGGGCCTCCACGTCCGGACCTTGTGAAGTTACCTTGTTTGATGAGCGCTTATATTCCCAGCAACTCAATTGA

>CsiMADS64_1_1g027395m_18094613
ATGGGTCGTAGGAAGCTCCTTATGCAGAAAATTGATAATTATCCTGCTCTCCAAGTAACATATACGAAGCGCAGAGATGGGATTGTTAAGAAGGCCAAGGAATTATCAGTACTGTGTGATACTGATGTTGGCCTCCTTATGTTTTCTCCCAGTGGTAAACTGACAAAATATTCTAGCAGTAGAAGGATTGAGGATATATTTCTTCGCTTTATATGTGATGAGAAACAAGAACCCCTTGAAAATGAAGATCATTTGTACCGAAGCCTCGTGCACTCAAAATGTGAAGGAGAAATGCTGGATCTGATAAAAAAGAAGGAGGAACTTGAGAAAAAACTTATTGAGCTTTGTGAAAGACAATTTGATGCAGAGGAAAAGATGAGTTTTTACCAACCAAAGGTGGAGGACATCACCACAATTCATGAAGCTGTTGATCATGAGAAATTCCTTAACAGTGCAATTCGACGTGTAGAAAAGCTGAATGCAAAACTCCTTCAGAAAGAGAGTGCATCCAGAATTCCTGAGAGTATTGAGCTTGAAGCTGCTTCTTTCTTCGATGGAAATGAAGTGCCTGTGCCTCCGAATTCAAAAAAAAAAGGAGGAATCCATCAATGTGTGAATATCACCATGCACGAACAAACTCACCCACCAGTCTCAACCCAAAGAATCAATACCTGA

>CsiMADS69_1_1g042412m_18129681
TTTCTTCTCTCCGATTACAATTACACAATGGGTAAGAAAATCGAGATTAAGAAAATTGCAGATGCCAAAGCACGTCAAGTGACATATGCTAAGAGAAAAAAAAGTTTGATCAAGAAAGCAAGAGAAATTTCTGTTGCTTGTGGAATCGATCTCGTTCTTATCACTTTTTCACCTACTAAACGCGGTCGTTCAACTAAATTTTGCAGTATGAAAAGGTTCAAGTAA

>CsiMADS6_1_1g031392m_18120354
ATGGTGAGGGGCAAAACCCAGATGAAGAGAATAGAAAATGCAACAAGCAGGCAAGTTACTTTCTCAAAGCGAAGAAATGGGCTGCTCAAAAAGGCCTTTGAGTTATCGGTTCTTTGTGATGCCGAAGTTGCACTAATTATCTTCTCCCCCAGAGGCAAGCTCTACGAGTTCTCTAGTTGTAGTATTAACAAGACCATAGAACGCTATCAGAAGAAAACCAAAGATATTGGAATCAACTCCAAAATAGTAGAAGATCATTCACAGCATGCCAAGGAAGAGACTTCAAACATGATGACGAAGCTTGAGTTTCTTGAAGTGGCCAAAAGAAAACTCCTTGGAGATGGACTGGAGCCATGTACAATTGATGAGCTACAACAGTTAGAGAACCAGTTGGAACGAAGCTTAAGCAGAATTAGGGCAAGAAAGAATCAGCTCTTCAGAGAACAAATTGAGAAGCTGAAAGAAAAGGTGATAACTTTTTAA

>CsiMADS7_1_1g030981m_18120353
ATGGTGAGGGGCAAAACCCAGATGAAGAGAATAGAAAATGCAACAAGCAGGCAAGTTACTTTCTCAAAGCGAAGAAATGGGCTGCTCAAAAAGGCCTTTGAGTTATCGGTTCTTTGTGATGCCGAAGTTGCACTAATTATCTTCTCCCCCAGAGGCAAGCTCTACGAGTTCTCTAGTTGTAGTATTAACAAGACCATAGAACGCTATCAGAAGAAAACCAAAGATATTGGAATCAACTCCAAAATAGTAGAAGATCATTCACAGCATGCCAAGGAAGAGACTTCAAACATGATGACGAAGCTTGAGTTTCTTGAAGTGGCCAAAAGAAAACTCCTTGGAGATGGACTGGAGCCATGTACAATTGATGAGCTACAACAGTTAGAGAACCAGTTGGAACGAAGCTTAAGCAGAATTAGGGCAAGAAAGTTTAGAAACTTGGTCTTTTCTCAGAATCAGCTCTTCAGAGAACAAATTGAGAAGCTGAAAGAAAAGGTGATAACTTTTTAA

>CsiMADS82_scaffold00564_FGENESH
ATGGGGAGAGGAAAGATTGAGATCAAAAGGATCGAAAACACAACGAATCGTCAAGTGACCTTCTGCAAGAGGAGAAATGGACTCTTGAAGAAAGCTTATGAACTTTCTGTTCTTTGTGATGCTGAAGTTGCCCTCATTGTCTTCTCCAGCCGCGGCCGCCTCTACGAGTACTCCAACAGCAAAGTTCAGATATTTGGATTAGCCAATTATATCACCAGTAACAGGTCAAAATCCCCCATAATGGGGAGAGGAAAGATTGAGATCAAAAGGATCGAAAACACAACGAATCGTCAAGTGACCTTCTGCAAGAGGAGAAATGGACTCTTGAAGAAAGCTTATGAACTTTCTGTTCTTTGTGATGCTGAAGTTGCCCTCATTGTCTTCTCCAGCCGCGGCCGCCTCTACGAGTACTCCAACAGCAAAGTTCAGATATTTGGATTAGCCAATTATATCACCAGTAACAGGTCAAAATCCCCCATAGGAGCATACTATCAGCAGGAGTCAGCAAAGCTGCGGCAGCAAATTCAAATGTTGCAGAATTCTAACAGGCATTTGATGGGTGATTCTCTGAGTTCTTTAACTGTAAAAGAGCTTAAGCAACTGGAGAACAGGCTTGAGCGAGGCATCACTAGGATCAGGTCCAAGAAGCATGAAATGCTGCTAGCTGAAATTGAGTTCTTGCAGAAAAGGGAGATTGAGCTGGAAAATGAAAGTGTGTGTATGGGGAGAGGAAAGATTGAGATCAAAAGGATCGAAAACACAACGAATCGTCAAGTGACCTTCTGCAAGAGGAGAAATGGACTCTTGAAGAAAGCTTATGAACTTTCTGTTCTTTGTGATGCTGAAGTTGCCCTCATTGTCTTCTCCAGCCGCGGCCGCCTCTACGAGTACTCCAACAGCAAAGTTCAGATATTTGGATTAGCCAATTATATCACCAGTAACAGGTCAAAATCCCCCATAGGAGCATACTATCAGCAGGAGTCAGCAAAGCTGCGGCAGCAAATTCAAATGTTGCAGAATTCTAACAGGCATTTGATGGGTGATTCTCTGAGTTCTTTAACTGTAAAAGAGCTTAAGCAACTGGAGAACAGGCTTGAGCGAGGCATCACTAGGATCAGGTCCAAGAAGCATGAAATGCTGCTAGCTGAAATTGAGTTCTTGCAGAAAAGGGAGATTGAGCTGGAAAATGAAAGTGTGTGTCTCCGATCAAAGCTTCTCGGAATTTCTTCAGCCCTGCTATCATCGAGGGTGGTGGCACTGCTTACTCTCACCCGGACAAGAAGATACTCCATCTCGGGTAAGCTAGATACTGGAGATCAAGTTGTGGCATCTCAACAAGAGATCTACGATCAAACTATCACTATCTACTGA

>CsiMADS83_scaffold00023_FGENESH
ATGGGTCGTGGGAAAATAGTGATCAGAAGGATTGATAATTCGACGAGCAGGCAAGTGACTTTTTCGAAGAGGAGAAATGGGTTGTTGAAGAAGGCGAAAGAGCTCTCGATTCTCTGCGATGCTGAAGTTGGGCTAATTATCTTCTCTAGCACTTCCAAGCTTTATGAGTATTCAAGCTCTAGGATGACATCTGTAATTGAACGCTACAACAAACTGAAACAGGAAAATCAGCAGCTGCTAAACCCTGCTGCAGAAGTCACGTTTTGGCAAAGGGAGGCAGCAAATTTAAGTCAACAACTACGATACTTGCAAGAAAGCCACAGGCAACTGATGGGAGAAGAACTATCGGGTTTGAATGTCAAAGACCTACAGAATCTGGAAAACCAACTGGAAATGAGTTTGAAAGGAGTCCGTCTGAAAAAGGGTAATCTCCTTCATCAAGAGAACCTCGAACTCCATAAGAAGGTAAACCTCATCAACCAAGAAAATAGAGAACTGAAAAAGAAGCTTATAGCTGCATTAGCAAAGAAGTTTAATGACTGCGAATGCATATTAGCAAGTACTTCCACCAACAGCTGGCCCGACAATTCAAAAGTCAAATTTGATCAGTGA

>CsiMADS84_scaffold00015_FGENESH
ATGGGCAGAGGTAGGGTTCAGTTGAAGCGGATCGAGAACAAGATTAGCAGGCAAGTAACTTTCTCCAAGAGAAGAGCTGGTTTGTTGAAGAAAGCTCATGAGATCTCTGTGTTATGTGATGCTGAGGTTGCTTTGATTGTCTTCTCAACAAAAGGGAAACTTTATGAGTACTCTACTGAATCAAGGCAGAAGGGGCATGTGTCAAGAAATCTGCTACTGGTCTATGACCTAGGATTGTGGAATCTATTGATATTTGTGAAATCAAGTATAATGCCTCTCACAATGATAATGTGGCAGGATATCTATAAAGATTTTCCACCAAGAGGTGCTGCCATATTTTTGGAAAAGTCAACTTCGGACTTAGGGCAGTTGGGATGCTGGTCTCTGGAATACCCCAAGCTCAAGAGTAGGATTGAAGTATTGGAAAAAAATATAAGGAACTTCATGGGAGGAGACCTGGAACCACTAAGTCTTCGAGAGCTTCAGTATTTGGAGCAGCAAATTGATACTTCTCTAAAGCGCCTTCGAAATAGAAAGGAGAGGGCATTGCAGGATCAAAACAACATGCTTGCAAAGAAGGCACAATTACAGCTCAAGGAAAAAGAGAGGACAGTGACTGAGCAGCAGAACCAGATGGCACAAAACTCATCACCCCTCATGCCAACATTTCCTTCTCTGACTATTGGGTATTTTACTTCCTGA

>CsiMADS85_scaffold00182_FGENESH
ATGACTAGACAAAAGATAGAGATCAAGAAAATCGATAACCCAACAGCAAGGCAAGTAACATTCTCAAAGAGGAGAAGAGGGCTGTTCAAGAAAGCTCAGGAGCTTTCAACACTTTGCGATGCTGAAGTAGCACTCATAGTCTTTTCTACTACTGGAAGGCTCTTTGATTACTCAAGTTCAAGAAGTATGAAGCAGGTGATTGATAGGCACAATCTCCATTCGCAGAACCTTCACAAATTTGATCAGCCTTCTCTTCAACTGCAGCTCGAAAGCAGTACCTACGCCATTTTGAGCAAGGAAATGGCAGATAGGACCCGTGAACTAAGACAGATGAAAGGAGAAGAACTCCAAGAGTTAAACATGGAAGAACTCATGCGACTAGAAAAATCACTTGAAGGAGGACTGAGCCGTGTTGTTCAAACAAAAGGTGAAAGACTTCTGAATGAAATTGATGCTCTGAGGAGAAAGATGGCCAGCTCAGTTTCTTGGTATTTGATTTTGCTACTAAAGCGGGCTGAACGAAGCTCAATATGTGTGTGTGTGTGTATGTGTATATATAGGTTGAAAGTGATTCCAATAGGGCGGTACAATCCGCAGGAAGCGCAACTGACGGAGGAGAACCTGAGATTGAAACAGCATGAGACAGGGATTAATACAAATGTACAAGGCCACTCATTTAACACCTTCATCTGCAGTTCATCTGGAGATAATTCTCAAGACTGGGAGAGTTCTAACACTTCGTTGAAGTTGGGGTAA

>CsiMADS86_scaffold00019_FGENESH
ATGGGAAGAGGTAGGGTTCAGCTGAAGAGAATAGAGAACAAGATCAATCGCCAAGTTACCTTTTCCAAACGGAGAGCTGGCTTCTTGAAGAAAGCTCATGAGATCTCTGTGTTATGTGATGCTGAAGTTGCTGTTATTATCTTCTCTCACAAAGGGAAGCTCTTTGAATACTCCACTGGCTCTTGGTCAGAGGTTCAAGCCCCGCTCTCATATGGAGTCACCACTTTAACCAGTACTTTACTTCTTACGGGACGACCCGGTCGTAACTGGCCCCTGGAGTGCAACAACCTTAAGGCTAAGATAGATCTTCTGCAGAAAAACCAAAGATGTTCTTCCAAAAGTACATTCTACACTGGTTCTCAAATTGACCTCTTCAGGCACTATTTGGGAGAAGATTTAGAGTCTCTGTCCCTCAAAGACATCCAACAGTTGGAGCAACAGCTGGACACCGCTCTCAAACACATCAGATCAAGAAAAAATCAACTCATGCAAGAGTCCATCTCTGAGCTTCAGAAAAAAGAAAAGTCTATAGAGGAGCAAAACAACTTGCTGGTAAAGCAGATTAAGGAGAGAGAGAAGGCTGCAGCGCAACAAGCTCAGTGGGGGAATCAAATTCAAAACCAGGTTCCCAACACATTATCCTTTCTACTTCCACAGCCACCTCCTTGCTTAAGACTTGGGTTATGTTTCGACATTAAGCGGTGCCTACCAGGAACAGGCATCGGAGATGAGGAGGAACGAGCTTAA

>CsiMADS87_scaffold00004_rice
ATGATAAGGAGGATTGATAATTCAACGAGCAGGCAAGTGACTTTTTCGAAGCGAAGGAACGGATTGTTGAAGAAGGCGAAGGAGTTAGCGATCCTCTGCGACGCGGAAGTTGGAGTCATAATCTTCTCCAGCACCGGCAAGCTCTACGACTTCGCTAGCACCAGCATGAAATCGGTGATTGAGCGATACAACAAATCAAAAGAGGAACATCATCAACTAGGCAACCCTGCCTCTGAAGTCAAGTTCTGGCAACAGGAGGCAGCTGCATTGAGACAACAGTTGCAAAATTTGCAAGAAAATCATCGAACATCTAGTCTCAGCTTTCAACCCTCAAGCTATGAAGCCTCTAAGACTGCCCTGAAAGCATTATTATTTAGGTTCGCATCAAGTAAACTCAGGCAAATGATGGGCGAAGAGCTTTCTGGTTTGAGTGTAAAAGACTTGCAGAATTTGGAGAATCAATTGGAAATGAGTCTTCGAGGTGTTCGAATGAAAAAGGACCAAATTTTAATGGACGAAATACAAGAATTAAGCCGAAAGGGGAACCTTATTCACCAAGAAAATGTGGAACTCTATAAGAAGGGATTGGAGAGGACTCGCACATACCTGTTCGTCTCCAACTTAGCCAGCCACAGCACGAGACTCCAGCGAGAGCAACAAAGTTGGGGTACAGTTCCCTGCAAAGTGGAGTTTTCGTCCTTGAAAAGGACAAGTGAAACGAAG

>CsiMADS88_scaffold00614_FGENESH
ATGGGTAAGAAAATCGAGATTAAGAAAATTGCAGATGCCAAAGCACGTCAAGTGACATATGCTAAGAGAAAAAAAAGTTTGATCAAGAAAGCAAGAGAAATTTCTGTTGCTTGTGGAATCGATCTCGTTCTTATCACTTTTTCACCTACTAAACGCGGTCGTTCAACTAAATTTTGCAGTATGAAAAGGTTCAAAATTGAAGATCTGATTCAACGTTACCTCAATCTTTCACCTGAGAAAAAATTTCATGAAGTGAACAATTGTAAGGTTCATTGTGAAGCAAATATATGTAAGGATCTTGAACGAAGAATTACTAGGACGTCGGTAGAGACAGAGATTGTAGAGGACCAGCTCCGGTTTTATGAGCCCGACCCAAAAGACGATCTTTCATCATCTAACATTATTTTGTTGGAGAGAAACCTGAAACAAGCTTTGCAGCAAGTTCAGAATAAAAAAAATGAGTTGATTAAAAGTCCGTTAAGAAAATACAAGAAGAGAAATCAGTTAAAGAAGGATAAGGCAAAACAAGATGATCATTTGACAAAGGAGAGGCAATCAAAAAACCCTAATTCTGGTTCACTTCAAATGCAGCATGATCATTTGATAAGCGATCCGTTCAGTTCATCAAGTTTTCCCGAGTGCTCATTTCAAGAACTACTTGCTCACTCTAGGAGAGTAGCAGCTGCAGGGAATTTGCAATTTCCACCGACTTACTCAAGCTCAGTCCAGCATCAGCCCATAATCGGGGATCAAATCTCATCACTTGGGGTTCCAAATCAGCAGTTCAATTTCTCTCCTGTGGACAATACTTACATCCAAAATGTAATGACACCAACGTTTCAATTCGAAGCAGATTTTAATGAGGTGAATTTCACTGATGGCACATTCAATACTATTCTCAGTAACACCAATCAACCTTTGAACTCTAAGAGGGTTTTTTCTCCGGTAGACTATGAACCTATTGTCACCAATAACAACAACAATGATAATGGCAGCACTGAAAAAAATGGAGGCAGCGATGCGGCTCTTTGTACTCAAGTAAATCTATTGCCAAATTCTAATGAGGCTGAGAAGGGAAACAAGGAAAATAATTGGTCACTGGATTCGGATGATTTAAAGTGGGCAGAAGATTTGAATTGGGAGGATCTTCGCATGTTACTGGCTGAATTTTAA

>CsiMADS89_scaffold00013_FGENESH
ATGGGAAGAAGGAAGTTGAAAATTAGGAGATTGGAGAGCATGAAGGCAAGGCAAACAAAATATTCAAAGAGAAAAATCGGCATTCTCAAAAAAGCTAGAGAATTGGCTGTGCTTTGTGACACTGATCTTGCCCTTTTAATGTTCTCTCCCACCGGAAAGCCTTCTCTATGTGTTGGCCAGAACAAGGATTTAAGCACGGTGTTGGAGAGGCTGGCAAAAATGTCTGTTGACGATCGTGAAGAAAGGAGAGGCTACACGATGAAGTTATTGAAGAAAATATATGCTAATTCAGAGGTTGATCCAAGAAATTTCTCCCTTGACAGAAACGATGCACTCAAGTTGCAACAAGATCAACTGAGGGAGCTCAAAGATAAGCTTGCTGAGAAAACCAAAATACTGAGGGAATGGAAGAATCCCCATAATGTTAAGGACATTGCTCAAATTCATATTATGGAGGAGCATCTCGTTGGATCTCTTCTCAAAATCAGAAACAAAAAGAGGCAACTGGTACAGGAGCAGCAGCAACAAAGGCATGAAGCCTCTGATCAGATGTTACTTAGGCAACTTGTGACCCGCAGAGATAGAGAGCATTCTTTCAGAGTAATGAACTTGCTGATCAAGCAGCTTGATGGACTAGGCAATAATCGCGCGGATTTTTGCCATCCCGAGGATTTATATTCCCAGATGAAAAATGTCAAAAGGAAGAGGCCGAAAGATCATGTTCATGACCCAACACAACCACACAGGCAGGGCAATCAATCTACTGGGAACTACCAACAACATTCAAACAGATGGACTGACACAGGCTGCATGCAGCCGCAGCCCAGCTATCAGAGCTGCTCAGTCCTTGGTGCATTATTGATTGTGGTCAGTGGTCACGCATACCATTGCATATTGCGCAGCTGGGCTGACCCCACCAAAATCAGAGGGTCCAACCACGTGGACCCCACCAAAATCAGAGGGTCCAACAATGTAAACCCCACCAAGCCGGATAGCCCACCCACACCATTTGAGCCATTGGTCCCATTACTAACAAAATTTCCAAAATTACTACCATAA

>CsiMADS8_1_1g025240m_18101753
ATGGGCAGAGGGAAGATAGAGATAAAGAGGATCGAAAACGCAAACAGTAGGCAAGTTACATTCTCTAAAAGACGAGCTGGGTTGCTCAAAAAGGCTCAGGAATTGGCTATTTTGTGTGATGCTGAGGTTGCCGTTATTATCTTCTCAAACACTGGCAAGCTTTTTGAGTTTTCGAGTTCTGGTATGAAGAGAACGCTTTCAAGATATAACAAGTGTTTGGATTTTTCAGAGGTCGCTGTGGCAGAATACAAAACAGAGAAGCAAGACTCAAAGGAGGTGGATGGTCTAAAAGATGAAATTGCAAAGCTACAAATGAAGCAGTTACGACTGTTAGGTAAGGACCTGAATGGTTTGAGCTTGAAAGAGTTGCAGCTCCTCGAACAGGATCTAAATGAAGGGTTGTTGTTGGTGAAGGAAAAAAAGGAGAAATTACTGATGGAGCAACTGGAGCAATCAAGGGTACAGGAACAGAGGGCTATGCTGGAGAATGAAACTTTGCGTAGACAGGTTGAGGAACTTCGAGGTTTCTTTCCACCCACTGAATGCTCAGTCCCAGCATACCTCGAGTACTATCCTTTAGGAAGGAAGAATTCTCTTATGAACCACAGTTCTGCAACCCCTGATGTTGCCTCTGATGGCGCGGTTGAGAAAGGAGATTCGGACACTACCCTGCATTTAGGACTGCCTAGCAATCTTTACCACAAGAGGAAGGCACCTGAAAGGGAAACCAATTCAAATGACTCCAGGAGCCAATTGGGCGTGCTGTGA

>CsiMADS9_1_1g028858m_18120352
ATGGTGAGGGGCAAAACCCAGATGAAGAGAATAGAAAATGCAACAAGCAGGCAAGTTACTTTCTCAAAGCGAAGAAATGGGCTGCTCAAAAAGGCCTTTGAGTTATCGGTTCTTTGTGATGCCGAAGTTGCACTAATTATCTTCTCCCCCAGAGGCAAGCTCTACGAGTTCTCTAGTTGTAGTATTAACAAGACCATAGAACGCTATCAGAAGAAAACCAAAGATATTGGAATCAACTCCAAAATAGTAGAAGATCATTCACAGCATGCCAAGGAAGAGACTTCAAACATGATGACGAAGCTTGAGTTTCTTGAAGTGGCCAAAAGAAAACTCCTTGGAGATGGACTGGAGCCATGTACAATTGATGAGCTACAACAGTTAGAGAACCAGTTGGAACGAAGCTTAAGCAGAATTAGGGCAAGAAAGAATCAGCTCTTCAGAGAACAAATTGAGAAGCTGAAAGAAAAGGAAAAAATCCTCATTGAAGAAAATACGAAGCTGCGAGAGCAATGTGGGATGCAACCGCGGCAAGCGTCAGAGGAGCAAGAAGTATATATGGATGTAGAGACACAATTGTCCATAGGACCACCTGAAAGAAGAGTTGCTTAA

>GmMADS106_Glyma10g38540
ATGGTGAGGGGAAAGGTTCAATTGAAGAAGATTGAGGATACAACAAGCCGTCAAGTGACGTTTTCAAAGCGTCGAAGTGGTCTTCTAAAGAAAGCTTACGAGTTATCCGTTCTTTGTGATGCAGAAGTGGCTGTGATAGTCTTCTCACAGAACGGAAGGCTCTATGAGTTCTCAAGTTCTGACATGACAAAGATTTTGGAACGATACCGTGAACATACCAAAGATGTTCCTGCCAGTAAGTTTGGAGACGATTATATCCAGCAACTGAAGTTAGACTCCGCAAGCTTGGCAAAGAAGATTGAGCTTCTAGAACATTCTAAAAGGGAGCTTCTGGGACAAAGCGTGAGTTCTTGTTCTTATGATGAACTCAAAGGAATTGAGGAGCAGCTGCAGATAAGTTTGCAAAGAGTCAGGCAGAGAAAAACTCAACTATATACGGAACAGATTGATCAACTACGATCCCAGGAGAGTAACTTGCTCAAAGAGAATGCCAAATTAAGTGCAATGTGGCAGAGGGCAGAAAAGTCATCCCAGCAGCAATGGCCTAGACACACACAAGCAGAAGCAGAACCCCACTGTTCAAGTAGCCAGAGTTTAGATGTGGATACAGAACTATTTATTGGATTGCCAAAGCAGCAGTGC

>GmMADS10_Glyma04g42420
ATGGGGAGGGGTAAGATTGAGATCAAAAGGATTGAGAACTCAAGCAACAGGCAAGTTACCTACTCAAAGAGGAAGAATGGGATCCTTAAGAAGGCAAAGGAAATTAGTGTTCTATGTGATGCTCAAGTTTCCCTTATCATCTTTGGTGTCTCTGGGAAGATGCATGAGTACATCAGCCCCTCCACTACGTTGATTGACGTCCTGGACAGATACCAAAGAGCCTCTGGGAAGACCCTGTGGGATGCTAAGCATGAGAACCTCAGCAATGAAATTGATAGAATCAAGAAAGAGAATGACAGCATGCAAATTGAGCTCAGGCACTTGAAAGGAGAGGACATCACGTCACTGAATTACAAGGAACTGATGGCTCTAGAGGATGCCCTTGAAAATGGCCTCAGTGGAGTCCGTGAGAAAAAGATGGAAGTGCACAGGATGTTCAAGAGAAATGACAAGATTTTGGAGGAGCAAAATAAGGAACTCAATTTCCTTCTGCAACAACATTTGGCACTAGAAGGTGTGGGAAACATGCATGGACAATGGATTTAA

>GmMADS110_Glyma11g07820
ATGGGTCGAGGCAAGATTGAGATAAAGTTGATTGAGAACCCCACCAACAGGCAAGTCACTTACTCCAAGCGAAGGAATGGTATCTTCAAGAAAGCTCATGAACTCAGTGTTCTCTGTGATGCCAAGGTTTCACTTATCATGTTCTCTAAAAACAACAAGATGCATGAATACATTAGCCCTGGCCTCACGACAAAAAGGATCATTGATCAGTATCAGAAGACTTTGGGGGATATTGATCTGTGGCGTTCTCACTATGAGAAAATGCTTGAAAACTTGAAGAAGCTGATAGATATTAACAACAAGCTCAGAAGACAGATCAGGATAGGTGAGGGTTTGGACATGGACGACATGAGCTTCCAGCAACTGCGCACTCTTGAAGAGGATTTGGTTTCTTCCATAGGGAAAATACGAGAACGAAAGTTCCACGTGATCAAAACACGGACTGATACCTGCAGGAAAAAGGTTAAAAGCCTGGAGCAGATGAATAGAGATCTGCTGTTTGAACTTAAGGAAAAGTGTGCGATCCATCCACAATTTATTTTGCACGATGAAGGAGACGAGGAATCAGCAGTTGCACTGGCCAACGGCGCCTCCACCCTGTATGCGTTCTGTCATCAGCACCATTCTCATCTGAACCTTCCCTCCCACCATTCTCACGGAGAAGAACCCTTTAAAACTGATGACCTTCGCCTTGCTTAA

>GmMADS11_Glyma18g12590
ATGGAGGATCCAAATCAAGCTCAAGAAGGGTCTTCTCAGAAGAAAATGGGAAGAGGGAAGATTGAAATCAAACGGATCGAGAACACCACCAATAGGCAAGTCACCTTCTGCAAGCGCCGCAACGGTTTGCTGAAGAAAGCTTATGAATTATCAGTTCTGTGTGATGCGGAAGTTGCCCTTGTTGTCTTCTCAACCCGTGGCCGTTTGTATGAGTATGCCAACAACAGTGTTAGGGCCACCATTGAAAGGTACAAGAAGGCAAATGCTGCTGCTTCAAACGCAGAATCCGTATCTGAAGCTAACACACAGTTTTACCAGCAAGAGTCATCCAAATTGAGAAGACAAATTCGAGATATTCAGAATCTAAACAGGCACATCCTTGGTGAAGCACTTGGTTCTCTGAGTCTCAAGGAACTAAAGAACCTCGAGGGTAGATTGGAGAAAGGATTAAGCAGAGTTAGATCTAGAAAGCATGAAACATTGTTTGCTGATGTCGAGTTCATGCAAAAGCGGGAAATTGAGCTGCAAAACCACAATAATATCCTGCGAGCTAAGATAGCTGAACATGAGAGAGCTCAACAACAGCAATCAAATATGATGTCAGGAACACTGTGCGAGTCCCTTCCTTCACAATCATACGACAGGAATTTTTTCCCTGTAAATCTCATAGCTTCTGATGATCAACAACAATATTCTAGTCAAGACCACACTGCTCTCCAACTTGGCTGA

>GmMADS121_Glyma12g13560
ATGGCTAGAGGAAAGATCCAGATCAAGAGGATAGAGAACACCACCAAGAAGGCCAACGAGCTCACCGTTCTCTGCGATGCCAAGGTTTCTATTATTATGTTCTCCAGCACTGGAAAACTCCACAAGATCGAGCAATCAACAAAGCAGTTCTTCGATCAATACCAGATGACTCTGGGAGTTGATATTTGGAACTCTCATTACGAGAATATGCAAGAGAACTTGAAGAAATTGAAAGAGGTGAATAGGAATCTTCGTAAGGAGTTTAGAATGGGAGATTGTCTGAATGAGCTGGGCATGGAAGATCTCAGGCTCCTTGAGGAAGGAATGGACAAGGCCGCCAAGGTTGTTCGTGAGCGTAAGGTTAGATTAATTATATGTTCCTCTTTTTGCTTTACATGA

>GmMADS122_Glyma12g17720
ATGGGTCGAGGGAAGATCGAGATCAAAAGAATCGACAATGCCAGCAGCAGGCAAGTCACGTTCTCGAAGCGGAGGACCGGGTTGTTCAAGAAGGCTCAGGAACTTTCCATTCTCTGTGAAGCCGAGGTTGCCGTCATAGTTTTCTCCAACACCGGCAAGCTCTTCGAGCTTTCCAGTTCTGGTATGAAGCGAACACTTTCAAGATACAACAAATGCCTTGGTTCTACAGATGCTGCTGTAGCAGAAATTAAGACAGGTGCTCTCTTTTACTCCTCTTTCCTATTAACCTTCATTAAGTGGCAAATGGGTGAGAAGGAGAATGCGGTTAAGGGGATACTCAAGCAATATGTGACTCATGGTATGGTATTGTCTCATGGTAAGGAAGATTCTAAGATGGTGGAGATTCTAAGAGAGGAAATTGCAGAGCTAGAAACAAAGCAATTGTATCTGGTGGGTAAGGATCTGACAGGATTGGGTTTAAAGGAATTGCAGAATTTAGAGCAGCAACTTAATGAGGGGTTATTGTCTGTCAAGGCGAGAAAGCAACTAGAGCAATCTAGAGTTCAGGAACAACGGGTTATGTTGGAGAATGAAACTTTGTGCAGACAGATTGAGGAGCTTCGGTGTTTGTTTCCACAATCAGAACGAATGGTCCCATTCCAATACCAACATACTGAAGGAAAGAATACTTTTGTAGATACTGGTGCCAGATATCTCAACTTGGCCAATAACTGTGGAAATGAGAAAGGGAGTTCAGACACATCATTTCATTTGGGGTTGCCTGCTGGTGTTCAAGAGGAAGGCCCCCAAGAAAGAAAACTTTGCAAATGA

>GmMADS124_Glyma13g33030
ATGGTGAGAAGGAAGATACCGATCAAGAAGATCGACGACGTAACTGCGAGGCAGGTGACATTCTCAAAGAGGAAGAGTGGTCTTTTCAAGAAGGCACGTGAGCTCTCTCTTCTCTGTGATGCTGAGATAGCACTCATAGTCTTTTCACCTGGTGGCAAGCTCTTCGACTATGGTAGTTCAAGTATGCAGAAGGTAATTGAAAGGCATATTTTACGGTCAGAGCTTAACCTTGAAAAATTAGACCAGTCGTGTCCTACGGAGCAGATATATGGACATAAAATAGATCAATGTGATCATGAGAAAAACCAATTAAGAGGCTATACTTCACGGAATCACGAAGATGTAGGCCAAGCCAAGAATAGAGAACAAGTTGTCAAGGAGGGGAAATCTTCGATTATCAAGGAGAAATCCACTGTGAAGCCCTTTAAGACAATTTGGCTCACTTTGCGGAGTGTGAGATGTAATTATGCTGATTTGAACAAGGAATTTGCAGACAGGACTCGTGAAATGAGACAACTGAATGGAGAAGAACTGCAAGGATTGACCCTAAGGGAACTTCAGAAATTAGAAGAACGACTTGACTCATCCTTGAACCGTGTTTATAAAGCGAAGGTTTATGAATTATGA

>GmMADS128_Glyma15g06300
ATGACGAGAAAGAAGATCCCAATCAAGAAGATCGACAACATAAACGCGAGGCAGGTAACATTCTCAAAGAGGAGAAAAGGTCTTTTCAAGAAGGCTCAGGAGCTGTCAACTCTCTGTGATGCTGAGATTGCTCTCATAGTCTTTTCCGCCACTGGCAAGCTCTTTGAGTACGCTAGTTCAAGCATGCAACAAACACTTGAAAGGCGTAATCAGCATTCAGGGATTCAAGGATTGGATAATCCATCTATTGGTCAACAGCTTGGAAGTGACTCCTTTGGCATGCTGCCGTTGCGCAAGGAAATAGAAGATAAGACTAATGAACTGAGTCAGTTGAATGAGGAAGAGTTGCAAGGATTGAAAATAAAAGAATTGCAGAAACTGGAGGACATTCTTCAAAGACGTTGGACCACTATTTCAAAAACTAAGGACGAAAAAGTTATACAAGAGATCAACCACCTTAAAACAAAGGTTGTCTTTGTTTGA

>GmMADS129_Glyma15g06470
ATGGGGAGAGGTAAGATTGCGATTCGAAGGATCGACAACTCCACTAGCCGTCAAGTGACTTTCTCGAAGAGAAGAAATGGATTGCTTAAGAAAGCTAGAGAATTGTCGATTCTTTGTGATGCTGAAGTTGGATTGATGGTGTTCTCCAGCACTGGCAAGCTTTATGACTATGCAAGTACAAGCATGAAATCTGTGATTGAACGCTACAACAAGCTAAAAGAGGAACACCATCACCTCATGAATCCGGCTTCAGAAGCGAAGTTTTGGCAGACAGAAGCAGCAAGCTTGAGGCAACAGCTTCAGTACTTGCAGGAATGCCACAGGCAATTAATGGGGGAAGAACTTATGGGTTTGGGTATTAAAGAACTACAAAGTCTGGAAAACCAACTGGAGATGAGTTTAAAGGGTGTCCGCATGAAAAAGGACCAAATTTTAACTAATGAGATCGAAGAACTACGCCAAAAGGGAAATCTCATTCATCAAGAAAATGTTGAACTCTATCAAAAGATGGAGCAGATCCAAAAAGAAAATGCAGAGCTACAGAAGAAGGTTTATGAAGCAAGGAGTACAAATGAAGAAAATGTGGCATCCAATCCTTCTTATAAGGTCAGAAATGGATATGATTTACATGCACCTATTAGTCTCCAACTAAGTCAGCCACAGCCTCAATACAGTGAACCATCAGCCAAAGCAATAAAACTCGGATTGCAGCTGCATTAG

>GmMADS12_Glyma02g45730
ATGGAGTTTCCCAACGAAGCAATAATATCAGAAGGGTCTAATTCTCAGAAGAAAACGGGGAGAGGGAAAATAGAAATCAAACGGATCGAGAACACAACGAATAGGCAAGTTACCTTCTGCAAACGCCGTAACGGATTGCTGAAGAAGGCTTATGAATTGTCTGTTCTGTGTGATGCTGAGGTTGCTCTTGTTGTCTTCTCAAGCCGTGGACGCCTCTATGAGTATGCCAACAACAGTGTTAGAGGGACTATCGAAAGGTACAAGAAAGCATGTGCTGCTTCCACAAATGCAGAATCTGTCTCTGAAGCTAATACACAGTTCTATCAGCAGGAAGCGTCCAAATTAAAAAGACAAATCAGAGACATTCAGAATCTAAATAGGCACATCCTTGGCGAAGGTCTTAGCTCTCTGAGTCTAAAGGAATTAAAGAACCTTGAGAGTAGACTGGAGAAAGGTTTAAGCAGAGTTAGATCCAGAAAGCATGAAACTTTGTTTGCGGATATCGAGTTCATGCAAAAGCGGGAAATAGAGCTGCAAAACCATAATAATTTTCTGAGAGCTAAGATAGCTGAAAACGAGAGAGCACAACAACGGCAACAGGATATGATACCGGGAACTGAGTGCGAGTCAACCATACCTAATTCACAATCATATGACCGCAATTTCTTCCCTGTTAATCTCATAGATTCCAATAATAATCAATATTCACGTCAAGACCAGACTGCTCTTCAACTTGTGTAA

>GmMADS133_Glyma16g17450
ATGGCTAGAGGAAAGATCCAAATCAAGAGGATAGAGAACACCACCAAGAAGGCCAACGAGCTCACTGTTCTCTGCGATGCCAAGGTTTCTATTATTATGTTCTCCAGCACTGGAAAACTCCACAAGATCGAGCAATCAACAAAGCAGTTCTTCGATCAATACCAGATGACTCTGGGAGTTGATATTTGGAACTCTCATTACGAGAATATGCAAGAGAACTTGAAGAAACTGAAAGAGGTGAATAGGAATCTTCGTAAGGAATTTAGAATTGGAGATTGTCTGAATGAGCTGGGCATGGAAGATCTCAGGCTCCTTGAGGAAGGAATGGACAAGGCCGCCAAGGTTGTTCGTGAGCGTAAGGTTAGATTAATTATATGTTCCTCTTTTTGCTTTACATGA

>GmMADS134_Glyma17g10940
ATGGGAAGAGTTAAATTGAAGATCAAGAAATTAGAAAGCATAAGCAATCGGCATGTGACTTATTCAAAGCGAAAAAGTGGAATTATAAAAAAAGCAAAGGAATTATCAATACTGTGTGATATAGATATCATCCTTCTTATGTTTTCTCCAACAGGAAAGCCTACATTACTACAAGGAGAACGCAGCAATATTGAAGAGGTCATCGCAAAATTTGCTCAACTTAGCCCACAAGAAAGGGCCAAAAGGAAAATGGAGAGCCTTGAAGCACTAAAGAAAACCTTTAAGAAGTTGGACCATGACGTAAAAATTCAAGATTTCTTAGGTTCAAGCAGTCAAACAATGGAGAGACTTAAGTTAGCAGATGAACATCCAAAATGTTATAACCCTCATGCAGGAATTATCTCACCAAGTCAAGGTTTTACAAGCTCATATCACAGAAGTACAACAGAGACTGAGGTGCAACTTTGGAGCTTTTGGTTGTTAAACTATTGGAATAATCTAGAGAAGATCAATAACTTAGAACATCTTAGACAAATGGAAGACTCACTACGGGAATCAATCAATCGAGAAAATTTAGGAAAGCACCAACTCATTTCACTGGAATGTGCTAACCAGGAAGGGATGACATTACCTTTGATGATGACAAGTTTACAAGAATCCCAACCTCTATCTTGGCTTTTGAATAATGATAATCATCAGTTGATGTTACCCAACGAACCAAAATTTCTATCCTTTAGTGATAATACCAATAGAGATGTTGAGTGCTCAACTGACATTTCACTCCCAAACTATTTTGGTCATATTGGGAGCAACAAACTTGAAGTTGGCAGTTCTCCCCAAGTCACTACTATGGGTCAAGGAGGT

>GmMADS135_Glyma17g14190
ATGGTGAGGGGGAAAACTCAGATGAAGCGCATCGAAAATGAGACGAGTAGGCAAGTAACGTTCTCCAAGAGAAGGAACGGGTTGCTCAAGAAGGCCTTTGAGCTTTCGGTGCTGTGTGAGGCTGAAGTCGCACTCATCATCTTCTCTACCAGAGGGAGGCTTTATGAGTTCTCCAGTTCAAGTGTAAATAAAACAGTTGAACGGTATCAAAGGAAGATCAAGGACCTGGGTGTCAGCAACAAAGGAATCCAAAAAAAAACCCGGCATCTGAAGGAAGGTGATATGAGCATGGCAAAGAAGATCGAGCATCTTGAAGATTCAAGAAGGAAGCTTTTGGGAGATGAATTGGATAAATGCAGTATTGACGAGTTACAACAGCTAGAGAACCAGCTCGAACGCAGCTTGGACAAAATTAGGGCAAGAAAGAATCAATTGTTCAGGGAGCGAATCGAGAACCTAAAACAAGAGGAAAAGTGCTTACTCGAAGTAAATAAACGCTTACGAGAGCAGTATCGGATTGACCGACAACGTTGTTTGACCGACAACGTTACAGAAAAAGAGGCAGAAGAGGTGGAGACGGAGTTATTCATAGGAAGACCTGAGAGAAGAATGCCGTTGAAGTTGAAATCTGCAACACATAGTGCTCATAAATACATAGCG

>GmMADS136_Glyma18g00800
ATGGGAAGGGGAAGAGTGGAGTTGAAGAGAATTGAGAACAAGATCAACAGGCAAGTGACCTTTGCAAAACGAAGGAACGGGCTTTTGAAGAAAGCTTATGAGCTTTCCGTTCTTTGTGATGCCGAGGTTGCTCTCATCATCTTCTCCAATAGAGGAAAGCAGTACGAGTTTTGCAGCGGTTCAAGCATGCTCAAAACGCTGGAGAGGTACCAGAAATGCAACTATGGAGCGCCTGAGGACAATGTGGCAACAAAGGAAGCTTTGGTATTGGAGTTAAGCAGTCAACAAGAATACTTGAGGCTGAAAGCACGTTATGAAGCTCTACAACGTTCTCAAAGGAACCTTATGGGAGAAGATCTTGGCCCTCTAAGCAGCAAAGAGCTTGAATCACTTGAAAGGCAGCTAGATTCGTCTTTGAAGCAAATCAGATCAATAAGGACCCAATTCATGCTGGATCAGCTTTCTGATCTACAACGTAAGGAACACTTTCTAGGTGAGTCAAACAGAGATCTCAGACAAAGGTTGGAAGAGTTTCAAATAAATCCACTCCAACTGAATCCCAGTGCTGAAGATATGGGGTATGGACGCCATCCAGGTCAGCCCCAAGGCCATGCTCTCTTTCAACCATTGGAGTGTGAGCCAACCTTGCAAATTGGATATCATCCTGATCCAGTATCAGTGGTGACAGAAGGCCCAAGCATGAATAATTACATGGCAGGATGGTTACCATGA

>GmMADS13_Glyma08g42300
ATGCTTCCAACCATGGAGGATCCAAATCAAGCTCCAGAAGCGTCTTCTCAGAAGAAAATGGGAAGAGGGAAGATTGAAATCAAACGGATCGAGAACACCACCAATAGGCAAGTCACCTTCTGCAAGCGCCGCAACGGTTTGCTGAAAAAAGCTTATGAATTATCAGTTCTGTGTGATGCTGAAGTTGCCCTTGTTGTCTTCTCAACCCGTGGCCGTTTGTATGAGTATGCCAACAACAGTGTTAGGGCCACTATTGAGAGGTACAAGAAGGCAAATGCTGCTGCTTCAAACGCAGAATCCGTATCTGAAGCTAACACACAGTTTTACCAGCAAGAGTCATCCAAATTGAGAAGACAAATTCGAGATATTCAGAATCTAAACAGGCACATCCTTGGTGAAGCACTTGGTTCTCTGAGTCTCAAGGAACTAAAGAACCTCGAGGGTAGATTGGAGAAAGGATTAAGCAGAGTTAGATCTAGAAAGCATGAAACATTGTTTGCTGATGTGGAGTTCATGCAAAAGCGGGAAATTGAGCTGCAAAACCACAACAATTATCTGCGAGCTAAGATAGCTGAACATGAGAGAGCTCAACAACAGCAATCAAATATGAATATGTCAGGAACACTGTGCGAGTCCCTTCCTTCACAATCATACGACAGGAATTTTTTCCCTGTAAATCTCATAGCTTCTGATGATCAACAACAATACTCTCGTCAAGACCACACTGCTCTCCAACTTGTCTGA

>GmMADS147_Glyma18g33910
ATGGCTAGAGGAAAGATCCAGATCAAGAGGATAGAGAACACCACCAAGAAGGCCAACGAGCTCACCATTCTCTGCGATGCCAAGGTTTCTATTATTATGTTCTCCAGCACTGGAAAACTCCACAAGATCGAGCAATCAACAAAGCAGTTCTTCGATCAATACCAGATGACTCTAGGAGTTGATATTTGGAACTCTCATTACGAGAATATGCAAGAGAACTTGAAGAAACTGAAAGAGGTGAATAGGAATCTTCGTAAGGAGTTTAGAATGGGAGATTGTCTGAATGAGCTGGGCATGGAAGATCTCAGGCTCCTTGAGGAAGGAATGGACAAGGCCGCCAAGGTTGTTCGTGAGCGTAAGGTTAGATTAATTATATGTTCCTCTTTTTGCTTTACATGA

>GmMADS14_Glyma01g08130
ATGGGTAGGGGAAAGGTGGAGCTGAAGAGGATTGAGAACAAGATAAACCGTCAAGTGACATTTGCAAAGAGGAGGAATGGTTTGCTCAAGAAGGCTTATGAACTCTCTGTCCTCTGTGATGCTGAGGTTGCCCTCATTATCTTCTCCAACCGTGGCAAGCTCTATGAGTTCTGCAGTGGCCATAGCACGGCCAAGACACTTGAACGGTATCACAGATGCAGTTATGGAGCCTTGGAAGTCCAGCACCAACCTGAAATAGAGACACAGAGGCGCTACCAAGAGTACCTAAAGCTAAAATCCAGAGTTGAGGCACTACAGCAAACACAAAGAAACCTCCTTGGGGAAGAATTGGAGCACTTAGACGTTAACGACCTTGAGCAGCTTGAACGTCAGCTGGACTCTTCCTTGAAGCAAATCAGGTCTAACAAGACACAGCAGATGCTTGATCAACTCTCTGATTTGCATAGAAAGGAAGAGATGCTACTGGAAACTAACAATATCCTGAGAAACAAGTTGGAGGAAATCAATGTAGCCCTACAACCAACATGGGAAGCTAGGGAGCAAAATGCTCCCTACAATTGCCACCCTCCCCAAACAGAGGGATATTATGAGACAGCAACAGCACATTGCAGCAGTACATTGAGAATTGGCTATGATTCTTCAGGATTAAATGAAGCAGGAGGAGCTGCAGGAGCCTCAGCCCAAAATGCTAGTGAATTCATGCATGGATGGATGAACTAA

>GmMADS152_Glyma20g00400
ATGGGACGTGGAAAGATTGAGATAAAGAGGATCGAGAACACCACCACAAGGCAAGTGACCTTCTCCAAAAGAAGAGGTGGCCTCTTGAAGAAGACAAAGGAGCTTTCTGTGCTTTGTGATGCTAAGATTGGGATTATCATCTTCTCCAGCACCGGGAAGATGAGGGAATGGTGCACCGAACCCTTTAGGATGGAGCAGATCATAGAGCAGTACCAGATATCAAAAGGAACTCCCATAGCGGAACGTGGACATGATCATCCCCGAGAAGAATTTTTCCATAATATGGCAATGCTGAGGCAGCAAACTATCCGTCTTGAATTGGAAATTCAACGCTATCTTGGAGAGGACATGAGGGGTTTACAATATGAAGATTTGACTAAACTTGAACAAGAATTGGAGAACTCTGTGGCAAGGATTCGAAACCGTCAAAATGAGCTCTTGCAACAGCAAATGGAGAATCTACGAAGGAAGGAACACCACCAAGCAGTGTTGGAGTTTCAGAAGGCTGCTGCTACAGTGGAAGCAAGCAAACCAATGTATGTGATGGATCACTTCTCATTCTTTGAAGAGCAACCTGCTGGGAGCATCCTTCAACTAGCTTCTCCTATGCTTCCACACTTTCATCCATATCTTCAGCTGGCACAGCCCAATATCCAAGACTCAGTCAGGGGCCAAAGCTATAACAATGATTCGCTTCCAGATTCTCTCAACCCGCTAAGCGAGCTGAGTGCCTTGCTTAGCGAGACACCAGCTGCTTCAACCTTCTTATTCTTCATCTTTTCACCTGAAACTGAAGTATTTGATAAGGGACCAAAGGAAGTAGTAGAAAACGCATGCACAAAGATGGAATCAAAGGTGCAAGTAGGGGTTGACAGCATATCAGGCACAGAGGCAGCAAACACAGGGGTAAGCAGAAACAGTGGTGCAAACAGCAAGCCTCAAGGATTTTGTCTGAAGACTACGTCTGAAGGTGCAAAGCTGAGCTGGCAGTAA

>GmMADS158_Glyma03g02200
ATGGTGAGGGGAAAGACTCAGATAAAGCGTATAGAGAACGCCACAAGCAGGCAAGTAACTTTCTCAAAGCGGCGAAATGGGTTGCTGAAGAAGGCCTTTGAGCTATCAGTTCTGTGTGATGCTGAGGTTGCTCTTATCATCTTCTCTTCAAGTGGGAAGCTCTATGAATTTGCTAGCTCCAGCATACAGTGTTCAATTGAACGATACCGCAGGCATACCAAGCATGATAATCCAACTACATTCAGATCAGTTGAACAAAATATGCAGCATTTGAAGCAAGAGGCAGCAAACATGATGAAGAAGATTGGCCTTCTTGAAGCTGCAAAACGGAAGTTCTTGGGGGAAGGGTTGGGGGCTTGCTCCATTGAGGAACTGCAATGGATAGAACAACAGTTGGAGAGGAGTTTAAGTAATGTTAGAACAAGAAAGATCCAGGTTTTCAAGGAACAAATCGAGCAACTAAAAGGAAAGGTAAGCTTCCTACTTGATGAAAATGCCAAGCTCACTGAAAATGGCAGGCTCGCTGAGAAGCATGGAATCAATCTACAAACAGAAACAAAGAATCAGAATGTGAATCAACCCCAATACAATGCAGGTAGTCCAAGTTCAGATGTGGAGACCGAATTGATCATTGGACTTCCGGATACAAGAACAAGGCGCATCGTTCATCAGGTCTAG

>GmMADS15_Glyma08g11110
ATGGGGAAGAAGAAGGTGGAGATAAAGCGAATCGAGAACAAAAGCACTCGGCAGATAACATTCTCCAAGAGGCGCAATGGATTGATGAAGAAAGCTCGCGAGCTATCCATTCTCTGCGATGCGAAGGTGGCGCTGCTCATCTTCTCCAGCACCGGAAAGCTCTACGAGCTCTGCAACGGTGACAGTTTGGCCGAGGTCGTGCAGCAATATTGGGATCATTTAGGAGCGAGCGGTACTGACACAAAGTCGCAGGAACTATGCTTTGAAATTGCAGATATCTGGTCTGGTTCAGCGTTTTCTCAAATGATCAAAAGGCACTTCGGTGTTTCTGAACTTGAGCATCTGAGTGTGTCTGACCTTATGGAACTAGAGAAACTGACTCATGCTGCTCTTTCGCGAATCAGATCAGCAAAGATGCGATTGATGATGGAATCTGTAGTGAATCTTAAGAAAAAGATTGAGGCACTAGAAAAAACTAATGACGTCAATAACGTGGTGACACGGTCTATTGACTGTGATCAAACAGATGGGGTGACGCATAATCTGTTCCCAGGTCTCTAA

>GmMADS160_Glyma08g06990
ATGGGGAGAGGAAAGATCGTGATTCGAAGGATTGACAATTCCACTAGCCGGCAAGTGACGTTTTCCAAGAGAAGAAATGGGTTAGTGAAGAAAGCTAGAGAGCTATCTATTCTGTGTGATGCAGAAGTTGGATTGATTGTGTTCTCCAGCACTGGCAAGCTTTATGACTATGCAAGCACCAGCATGAAATCTGTTATTGAGCGCTATAACAAGGTCAAAGAAGACCATCAACAGTTAATAAATCCTGCATCAGAAGTCAAGCTTTGGCAGAGAGAAGTAGCAAGCTTGCGGCAACAAGTGCAGTACATGCAAGAATGTCACAGGCAAATGATGGGCCAAGAGCTTTCTGGATTGGGTATCGAAGAGTTAGGAAATCTGGAAAAGCGACTGGAGATGAGTTTAAAGGGTGTTCGCATGAAGAAGGATCAAATTCTGATTGATGAGGTCAAAGAACTACACCAAAAGGGAAGCCTTGCTCATCAAGAAAATGTAGAACTTAATAGAAAGATAAATCTCATCCGCAAGGAAAATGAAGAACTACAAAAGGTTATTGAAGCTAAGTGTAGAAAAGGTGTTGCAGCATCCAATCCTCCATTCACTATCAACTATGGATGTAATATGCTTGCTCCTATCAGTCTCCAGCTAAGCCTGCCAGAGTCAACGTATCATGGAGAGTCTAAAAATCTTGATGTCAGTCACAGACCATTTTCTAAAACCTTGTGTGCACAGATTACTGCTGCAATAACAAAAACTGTTTCAAAATTAGGGGTGGTGATCATTTCTGTCAAGCTGCCAATACTTGGTCCGAATGGTCATGCATAG

>GmMADS162_Glyma13g33040
ATGGCGAGAAAGAAGATACCGATCAAGAAGATCGATAACATAAACGCGAGGCAGGTAACATTCTCAAAGAGGAGAAAAGGTCTTTTCAAGAAGGCTCAGGAACTGTCAACTCTTTGCGATGCTGAGATTGCTCTCATAGTCTTTTCCACCACTAGCAAACTCTTTGAGTACGCTAGTTCAAGCATGCAACAAATACTTGAAAGGCGTGATCGGCATTCAGGGATTCAAGGATTAGTTAATCCATCTATTGGTCAACAGCTTGGAAGTGACTCCCTTGGCATCCTGCGAAAGGAAATAGAACATAAGACTAATGAAATGAGTCAGTTGAATGGGGAAGAGATCCAAGGATTGACAATAAAAGAATTGCAGAAAGTGGAGGAACTTCTTCAAAGACGTTGGACCACTATTTCAAAAATTAAGGTTCGTCCCAAATAA

>GmMADS163_Glyma02g13400
ATGGGTAGGGGAAAGGTGGAGCTGAAGAGGATTGAGAACAAGATAAACCGTCAAGTGACATTTGCAAAGAGGAGGAATGGTTTGCTCAAAAAGGCTTATGAACTCTCTGTCCTCTGTGATGCTGAGGTTGCCCTTATTATCTTCTCCAACCGTGGCAAGCTGTATGAGTTCTGCAGCGGCCATAGCATGGCCAAGACACTTGAACGGTATCACAGATGCAGTTATGGAGCCTTGGAAGTCCAGCACCAACCTGAAATAGAGACACAGAGGCGCTACCAAGAGTACCTGAAGCTAAAATCCAGAGTTGAGGCACTACAGCAAACACAAAGAAACCTCCTTGGGGAAGAATTGGAGCACTTAGACGTTAAGGACCTTGAGCAGCTTGAACGTCAGCTGGACTCTTCCCTGAAGCAAATCAGGTCAAACAAGACACAACAAATGCTCGATCAACTCGCTGATTTGCATAGAAAGGAAGAGATGCTACTGGAGACTAACAATATCCTGAGGAACAAGTTGGAGGAAATCAATGTAGCCCTTCAACCAACATGGGAAACTAGGGAGCAAAATGCTCCATACAATTACCACCCTTCCCAATCAGAGGGATATTATGAGACAGCACATTGCAACAGTACATTGCGAATTGGCTATGATTCTTCAGGGTTAAATGAAGCAGGAGGAGCTGCAGGAACCTCAGCCCAAAATGCTAGTGAATTCATGAATGGATGGATGAACTAG


>GmMADS164_Gm_v2Gm17_MIKC_FGENESH
ATGGGAAGAGGGAGAGTTGAACTGAAGAGGATAGAGAACAAAATTAACAGGCAAGTCACATTTGCCAAAAGGAGAAATGGGTTGCTCAAGAAGGCTTATGAGCTCTCAGTACTTTGCGATGCTGAGGTTGCCCTCATCATCTTCTCCAACCGTGGCAAGCTTTATGAGTTCAGCAGCACCTCAAGCATTTTAGGCTCTTTAGCATATGGTCAGCAGGAGACGTTAAAGACTCAATTCATGCTTGACCAACTTTCTGATCTTCATCACCGGGAAACATTGCTTATTGAAACCAATAATGTGTTAAGGAGTAAGTTGGAAGAAACTAATAATTCACAAGTTCAAGTAAGTCTAGCTTTGGAAGCTGGAGGGCCTAGCATCCAATACACCAACTTTCCACCTCAATCAGAGGGGTTCTTCCAGCCAATGGGAGTGAATCCCACCTTGCAAATTGGGTACAACCAGACTAATCCACATGATGCAAACGTTGGAGCTTCATCCTTAAGTATGCATGGATTCGCCTCTGAGTGGATGCTTTGA

>GmMADS165_Gm_v2Gm09_EST_MIKC_arabidopsis
ATGGGTAGAGGAAGGGTTGAGCTGAAGAGGATTGAGAACAAAATAAATCGGCAAGTTACCTTCTCGAAAAGAAAGACAGGTTTGTTGAAGAAAGCCAAAGAGCTCTCAGTGCTGTGTGATGCTGAGGTTGCCCTTGTCATTTTCTCACCTCGTGGCAAGCTCTTCACCTTTCCAGACGATGCTCAAAGTATTATAAAAACCTATGATCGATACCGGAAGTACTCTAATCAAGATGGCAATGTTGAACTTGAAAATCAGGGCTGGTACCAAGAAATGTCAAAACTAAATGAAAAGTATGAAGCTGTTCAAAAGACACAAAGGCGTTTGCATGGGGAAGATCTTGGACCACTGAGCATAAAAGAGTTGCAAATTCTTGAGGAGCAACTTGAAAAAGCTTTATCACAAGCTAGGCAGAGGAAGCCTTATAGGTACAAAAATAATTGGTTTCAATCAGTTTATGTACCGCAGCTAATTGATACGAACATGGATATTGGATGA

>GmMADS166_Glyma14g36220_1_PACid_16296582
ATGGGGAGAGGTAAGATCGTGATAAGGAGGATCGACAATTCCACGAGCAGGCAAGTGACGTTCTCGAAGCGGAGGAGCGGTTTGCTGAAGAAGGCGAAGGAGCTTGCGATCTTGTGCGATGCTGAAGTCGGAGTTATGATCTTCTCCAGCACCGGAAAACTCTACGATTTTGCCAGCTCC

>GmMADS16_GmSEP1_Glyma13g06730
ATGGGGAGGGGAAGAGTGGAACTCAAAAGGATAGAGAACAAGATAAACAGGCAGGTAACGTTTGCAAAGAGGAGAAATGGGCTTCTCAAGAAAGCCTATGAGCTTTCTGTTCTCTGTGATGCTGAGGTTGCCCTCATCATCTTCTCTACCCGCGGCAAGCTTTATGAATTCTGTAGCACCAACAGCATGCTCAAAACACTTGAAAGGTACCAAAAGTGCAGCTATGGTGCAGTTGAAGTCAGCAAACCTGGCAAAGAGCTTGAGCAGAGCAGCTACCGTGAGTACTTGAAGCTGAAAGCAAGATTTGAATCTCTTCAAAGGACCCAAAGGAACCTTCTTGGTGAAGACTTGGGCCCACTAAATACCAAAGATCTTGAGCAGCTTGAGCGGCAACTGGATTCATCTCTCAAGCAAGTGAGGTCCACAAAGACTCAGTTCATGCTGGACCAGTTAGCTGATCTTCAGAATAAGGAGCATATGCTGGTAGAAGCAAACAGATCTTTGACCATGAAGCTGGAAGAAATCAATTCAAGAAACCAGTATAGGCAAACATGGGAAGCTGGTGAGCAAAGTATGTCATATGGTACACAAAATGCTCACTCCCAAGGCTTTTTCCAGCCTTTGGAGTGCAACCCCACATTGCAGATAGGTTCTGACTACAGGTACAACCCTGAAGCCTCAGAGCAGCAGCTAGCTGCCACAACTCAAGCTCAACAAGTCAATGGATTTATTCCTGGATGGATGCTTTGA

>GmMADS170_Gm_v2Gm15_MIKC_FGENESH
ATGGTGAGAAGGAAGATACCGATCAAGAAGATCGACAACGTAACTGCGAGGCAGGTGACATTCTCAAAGAGGAAGAGTGGTCTTTTCAAGAAGGCACGCGAGCTCTCTCTTCTCTGTGATTCTGAGATAGCACTCATAGTCTTTTCACCTGGTGGCAAGCTCTTCGACTATGCTAGTTCAAGCGTTGATTTAAGATTGTCGTTAATGCTTACGCCGTTAAGCTGTGTTGTTGTTCCTGGTTTGCTTAGATGTAATTATGCTGATTTAAACAAGGAATTTGGAGACAGGATTCGTGAAATGAGACAACTGAATGGAGAAGAACTGCAAGGATTGGCCCTAAGGGAGCTTCAGAAATTAGAAGAACGACTGGTCTCATCCTTGAACCGAGTTTATAAAGCGAAGGTTGAAAATTTTACAAGAGAGATCGATATTCTTAAGCAAAAGGGAAACAAACTCATGGAAGATAACAGGCTGATGAAACAGAGGATAAAACCGAGGAATGAAATATGTTCGGTCCAGAGACACGAGCATGAACAAGGCCGGTCCTTTGACACCTCCCTCACGTTGGGGCTATCTTTTCCTGCTGGCTCAAAGTACAGAGTTTCTGAGCAATGA

>GmMADS172_Gm_v2Gm02_FGENESH
ATGGGTAGAGTAAAGCGAAAGATTAAGCGATTGGAAAATACCAACTGTCGTCTTGCAACCTATGCTAAAAGAAAGAATGGAATCATGAAGAAAGCTATTGGGTTATCTATACTTTGTGATGTAGATATTATACTTATAATGTTTTCACCAAGTGGAAAACCTTCATTATGCAGGAGAAAATTGAGGAAGTTGGAAAGTTATGAACTTTATATTCAGGACCTATGTGATCAAGCCCGGTTATTACAAACACATATTAATGAAATACACAAAAGATTAAGTTATTGGACTGACCTTGGTAAAAGCAATAGTGTGGAACAATTGGGACAAATGGAAAATTCACTCAAGGAATCACTTTATCAAATTTGA

>GmMADS174_Gm_v2Gm01_FGENESH
ATGGGTAGAGTAAAGCTAAAGATTAAGCGAATGGAAAATACCAATGGTCTTCTAGCAACCTATGCTAAAAGAAAGAATAGAATCATGAAGAAAGCCGCTGAGTTAGCTATACTTTGTGGTGTATATATTATACTTCTCATGTTTTCACCAAGTGGAAAACCTTCATTATGTAGGGGAAAACATAAATATTGGACTGACCTTGGTACGAGCAATAGTGTTGAACAATTGGGTCAAATGGAAAATTCACTCAAGGAATCACTTAATCAAATTAGAAGTCATAAGGAAAATATACAAAAGCAAGAATTTGCATCACTACAATGCAATAACCAGTTCAATGAAATGCATGTTCCATTCAGAATGGATGTTCAACAACATCTTCAACCTCTGTCATGGATTACTAATGGTGATAACCAAAATCTAGTTCTATCCGAGGACTCAAACTTGCTTCTTCATGAGTGA

>GmMADS175_Gm_v2Gm03_MIKC_arabidopsis
ATGGCTAGAGGAAAGATCCAGATCAAGAGGATAGAGAACACCACCAAGAAGGCCAATGAGCTCACCGTTCTCTGCGATGCCAAGGTTTCTATTATTATGTTCTCCAGCACTGGAAAACTCCACAAGATCGAGCAATCAACAAAGCAATTCTTCGATCAATACCAGATGACTCTGGGAGTTGATATTTGGAACTCTCATTACGAGAATATGCAAGAGAACTTGAAGAAACTGAAAGAGGTGAATAGGAATCTTCGTAAGGAGTTTAGGTATATATATCTTTCATCACTTCGATCGATCTCTTTGAGAATGGGAGATTGTCTGAATGAGCTGGGCATGGAAGATCTCAGGCTCCTTGAGGAAGGAATGGACAAGGCCGCCAAGGTTGTTCGTGAGCGTAAGCTTGATTTAGTTCCAATGCTTCAAGAAATTATTTTTGAATGGCTAATCATCATTTTCTTTACCATCACACCATCTGCACCAGCTGTAACTGAAGACTTCAATTCTAAACTTTCATCACTACAAATAGGTGAAAAAGGGAAGTTTGATGAGTTGCTTGAGGATAAGGGTGTTAATATATTGATTGATCCAAAGGCCCATATGAATGTCATTGGAACTAAAATGGATTTTGTAGATGACAAACTAAGATTTAGCCACATAACAAAGGGTGAAGATGGAAACTGGGCATGGCTTGGTATGCTTGCTTCAGAGCTGTGGTTTGGCTTTTACTGGGTCCTTACTCAAGCCCTTAGATGGAACCTTGTGTTCAGACAACCCTTCAAAAACAGACTCTCTCAAAGATATGAGAAAAAGTTGCCAAGAGTGGACATATTTGTGTGCACAGCAGATCCAGATATTGAGCCAGCAATGATGGTGATTAACACAGTGCTATCTGTTATGGCTTATGATTATCCAACTGAAAAATTGAGTGTGTATCTCTCTGGTGATGTTGGATCGCAAATCACGTTCTATGCTCTGCTAAAGGCTTCAAACTTTGCAAAACATTGGGTCCCATTCTGCAAGAGGTTCAAAGTGGAACCCAGGTCACCATCTGCATATTTTAAAAGCATAGTCTCATCAGGTTACCCTACAGACCCAAGTCAAGCCAAAGAACTGGGAGCTATTAAGAATGGGAAGCAAATGGTTGAAGAATGGGCTTTGACAGCCTTAGCATATGTTGCAGATTCTTCAGAGGTGCAATTTCAGAAGTATTATGATGTTGTGATGCCATACTTAAAAGCTATTTTGGTGAACGCAAATGATAAATCTAATCGTATGCTTCGAGCCAAAGCAATGGAGTGCATTAGTTTGGTAGGAATGGTTGTTGGAAAGGAGAAGTTCAGGGATGATGCCAAACAGGTCATGGATGTCTTGATGTCACTGCAACAATCTCAACTGGATGCTGATGATCCAACTGCAAGTTACATGTTACAAGCATGGGCACGGCTTTGCAAGTGCCTTGGGCAGGATTTTCTCCCATATATGGGTTTTGTGATGCCTCCTTTGCTCCAGTCTGCACAACTGAAGCCCGATGTGACCATTACATCAGCGGATTCTGATACTGAATTTGATGAAGATGATGACAG

>GmMADS176_Gm_v2Gm06_FGENESH
TTAATTCCTTCCAGGCAAGTGACTTTCTCCAAGAGAAGCAAAGGGTTTTTCAAGAAGGCTCTGGAATTGTCAGCCCTTTGTGATGCACACATAGCTCTCATTGTTTTTTCTACAACTAGCAAGCTCTTTGAGTATGCCAGTTCAAGGTTTTATCCTTATCACCATGCCCCCTTTGCATCTGATCTCAAAGGCCTTGGTGAACTTGATATTAGCTTTAGGCTGGGTACCCCATTCAAACCAATTGATAGGGGTCTTTCCTGCTGCAAGCAAGACTTGGAAATAGCCAAAAGAACACATGAAGAACATGTTTCAGAGTTAGAATTGCAAGCTACTGAATCTGAAGCTGAATATGAAAAAAGAATAGAGGGACTTAAGCTTCATCTTGTAGATGCAAGAATGCAAGTGAAGGAACTAGAGGCATTTTCCGAATCCAGATTTTTGAAATGGAAGAATAAAGAGGATACCTATCAAACTATTGAACTGAGAGCTGCCATGAAGTCTGTCAAAGATGATGTGATAAAAACAAAAAGAAACTACTTAGAGGAATTCAAGTACTTTGGAATCAAGTTGAAAGGTCTAGCTAAGGCTGTTGAAAATTATCATGTAGTTATAGCTGAAAATAGGAAATTGTATAATGAAGTTCAAGATTTGAAAGAGAAAGTGTAA

>GmMADS177_Gm_v2Gm18_MIKC_rice
ATGGCTAGAGGAAAGATCCAGATCAAGAGGATAGAGAACACCACCAAGAAGGCCAACAAGCTCACCATTCTCTGCGATGCCAAGAATATGCAAGAGAACTTGAAGAAACTGAAAGAGGTGAATAGGAATCTTCGTAAGGAGTTTAGGCTCCTTGAGGAAGGAATGGACAAGGCCGCCAAGGTTGTTCGTGAGCGTAAGATTCTTGTTGCTTTGACAGGTGAAAAAGGGAAGTTTAATGAGTTGCTTGAGGATAAGGGTGTTAATATATTGATTGATCCAAAGGCCCTTATGAATGTCATTGGAACTAAAATGGATTTTGTAGATGACAAACTAAGATTTAGCCACATAACAAAGGGTGAAGATGGAAACTGGGCATGGCTTGGTATGGGGAAGATGATGACAAGGGCTTTGGTTGAAGAAGGGGCTTTGACAGCCTTAGCATCTATTGCAGATTCTTCAGAGGTGCAATTTCAGAAGTATTATGATGTTGTGATGCCATACTTAAAAGCTATTTTGGTGAACGCAAATGATAAATCTAATCGTATGCTTCGAGCCAAAGCAATGGAGTGCATTAGTTTGGTAGGAATGGCTGTTGGAAAGGAGAAGTTCAGGGATAATGCCAAACAGGTCATGGATGTCTTGATGTCACTGCAACAATCTCAACTGGATGCTGATGATCCAACTGCAAGTTACATATTACAAGCATGGGCACGGCTTTGCAAGTGCCTTGGGCAGGATTTTCTCCCATATATGGGTTTTGTGATGCCTCCTTTGCTCCAGTCTGCACAACTTAAGCCCGATGTGACCATTACATCAACGGATTCTGATACTGAATTTGATGAAGATGATGACAGGAATGAAGGTCTAACAACATTAAAGGGAGATGGTCCACGAGGAACAAATAACAGATGA

>GmMADS17_Glyma18g50900
ATGGGGAGGGGAAGAGTGGAGTTGAAGAGGATAGAGAACAAGATAAACAGGCAAGTCACTTTTGCAAAGAGGAGAAATGGGCTTCTCAAGAAAGCCTATGAGCTATCTGTTCTCTGTGATGCTGAGGTTGCCCTCATCATCTTCTCCAACCGAGGCAAGCTTTATGAGTTCTGTAGCAGCTCTAGCATGCTCAAAACACTTGAAAGGTACCAGAAATGCAGCTATGGTGCTGTGGAAGTTAGCAAACCTGCCAAAGAGCTCGAGCAGAGCAGCTACCGTGAATACTTGAAGCTGAAAGCAAGATTTGAATCACTTCAAAGGACCCAAAGAAACCTTTTAGGGGAAGACTTAGGCCCACTGAATATCAAAGAACTTGAGCATCTTGAACGGCAATTGGATTCATCTCTAAAGCAAGTGAGGTCCACAAAGACACAATTCATGCTGGACCAGTTATCTGATCTTCAAACCAAGGAGCAGATGTTAGTAGAAGCAAACAGATCCTTGACAGTGAAGCTGGAAGAAATCAATTCAAGAAACCACTACAGGCAATCATGGGAAGCTGGTGATCAAAGTATGCCATATGGTGGTGGTGGTCCAGAGAATTCTCACTCTCATTCTCACTCTCAGGGCTTCTTCCAACCATTGGAATGCAACCCTACACTACATATTGGTCCTGATTACAGGTACAATGCTGTAGCTTCAGATCAGATAACTGCCACAACTCAACCTCAACAAGTGAGTGGCTTTATTCCAGGGTGGATGCTTTGA

>GmMADS180_Gm_v2Gm15_FGENESH
GCAATTCTAGCTTGTTCTTTTAATGAGAAAGACTATAAGAAAACAACAGTAGCTGCAACAAGGACACTCCAAATGATCAAGAAAGCCAAAGAGCTAGCAATCCTCTGTGCTACACAAGTTGGCCTTGTTATATTCTCCAGCACGAGAAAGCTTTATGAATATGCCAGCACCAACTTTACAAAGTGTATAATTGCTAAATGTTGCTCTTGTATTCCATTTTTTTTCAGAGGCCTGTGCTCCTTCTTCACCGACGACTCTAGGGTTTTGCCTCACAACTCCAGGATCTCTCTTGCTTTCACATTACTTCTTCTTCTCGTTGGTTTAGTCTCCCTTTTCACCATCTTCAATAATCTCGTTAGTCCTCATCTCTTTGGCTGCATTTTCAGATTCACTACTAAATCACTAATGCATTGCATCCTTCTTCGCCTTTCGAATGCGCCTTACTTGTGTAAAAACGATGGGATTGTTCTTCACTGCCCGTATGTTAAAGAATCACCATCACTTTGGGAAAATCCTTTCTCTTCCACAACATCTTGGAAGCCCTGTGCTGAGCGCCAGGATGGTGTTTTACCAGGTGTCATACCTTCTTTGTTTTATTCAGAGGAAAATAGTGGTTCACGACTTCCTTCAGCACAATCCTATTGTAGAGGTGATATGGGCATTTCTAATGCTTTTTTTGTAACAAAGAGTTTTCTTGATGCTGACCTTGATGTTGTTAAAGAATATCAAAGCAATCTGGTAAACAAATGGAACTTTTCCAAAAACAAAACAGTGAAAGAAAAAGAAAAACAAAAAGGAAGAAGGAAATATCTAAAGAGAATGCTGAAGTTACAGAAAAACCACTTCTGTGGCCAAACTCAAAAATCTCAGTCACCTCCTTTTGAAAGTCAACAATATTAA

>GmMADS181_Gm_v2Gm14_FGENESH
GCAATTCTAACTTGTTCTTTTATTGAGAAAGACTATAAGAAAATAACAGTAGCTGCAACAAGGACACTCCAAATGATCAAGAAAGCCAAAGAGCTAGCAATCTTCTGCACTACACAAGTTGGCCTTGTCATATTCTCCAGCACGAGAAAGCTTTACGAATATGCTAGCACCAGCTTTTCAAAGAATGCGCCTTACTTGTGTAAAAAAGATGGGATTGTTCTTCAGTGCCTGCATGATTGCAATGGATATCTTGATTACCTTCTACGTACCCAAAATGTATTGACCGCTAGTGATGACATCACTTTTCTTCCCTTCATTTTTTATAGATAA

>GmMADS18_Glyma19g04320
ATGGGGAGGGGAAGAGTGGAACTGAAAAGGATAGAGAACAAGATAAACAGGCAGGTAACGTTTGCAAAGAGGAGAAATGGGCTTCTCAAGAAAGCCTATGAGCTTTCTGTTCTCTGTGATGCTGAGGTTGCCCTCATCATCTTCTCCACCCGTGGCAAGCTTTATGAATTCTGCAGCACCAACAGCATGCTCAAAACACTTGAAAGGTACCAAAAGTGCAGCTATGGTGCAGTGGAAGTCAGCAAACCTGGCAAAGAGCTTGAGCAGAGCAGCTACCGTGAGTACTTGAAGCTGAAAGCAAGATTTGAATCTCTTCAAAGGACCCAAAGGAACCTTCTTGGTGAAGACTTGGGCCCATTAAATACCAAAGATCTTGAGCAGCTTGAGCGCCAACTGGATTCATCTCTTAAGCAAGTGAGGTCAACAAAGACTCAGTTCATGCTGGACCAGTTAGCTGATCTTCAGAATAAGGAGCATATGTTGGTGGAAGCAAACAGATCTTTGACCATGAAGCTGGAAGAAATCAATTCAAGAAACCAGTATAGGCAAACATGGGAAGCTGGTGAGCAAAGTATGCCATATGGAACCCAAAATGCTCACTCTCAAGGCTTCTTCCAGCCTTTGGAGTGCAACCCCACATTGCAGATAGGTTCTGACTACAGGTACATCCCTGAAGCCTCAGAGCAGCAGCTAGCTGCCACAACTCAAGCTCAACAAGTCAATGGATTTATTCCTGGATGGATGCTTTGA

>GmMADS19_Glyma08g27670
ATGGGTAGGGGAAGAGTGGAGTTGAAGAGGATAGAGAACAAGATAAACAGGCAAGTTACGTTTGCAAAGAGGAGAAATGGGCTTCTCAAGAAAGCCTATGAGCTATCTGTTCTCTGTGATGCTGAGGTTGCCCTCATCATCTTCTCCAACCGTGGCAAGCTTTATGAGTTCTGTAGCAGCTCTAGCATGCTCAAAACACTTGAAAGGTACCAGAAATGCAGTTATGGTGCTGTGGAAGTTACCAAACCTGCCAAAGAGCTCGAGAGCAGCTATCGTGAATACTTGAAGCTGAAAGCAAGATTTGAATCACTTCAAAGGACTCAAAGAAACCTTCTAGGGGAAGACCTGGGCCCACTGAATACCAAAGAACTTGAGCATCTTGAACGGCAATTGGATTCATCTCTAAAGCAAGTGAGGTCCACAAAGACACAATTCATGCTGGACCAGTTATCTGATCTTCAAACTAAGGAGCAGATGTTGGTAGAAGCAAACAGATCCTTGACAGTGAAGCTGGAAGAAATCAATTCAAGAAACCACTACAGGCAATCATGGGAAGCTGGTGATCAAAGTATGCCATACGGTGGTGGTCCACAGAATTCTCACTCTCATCAGGGCTTCTTCCAGCCATTGGAATGCAACCCTACATTGCAGATTGGTCCTGATTACAGGTACAATGATGTAGCTTCAGATCAGATAACTGCCACAACTCAACCTCAACAAGTGAGTGGCTTTATTCCAGGGTGGATGCTGTGA

>GmMADS1_Glyma13g29510
ATGTCAGTTTCTCCACAGAGGAAGATGGGAAGGGGGAAGATTGAGATCAAGAGGATTGAGAACACTACCAATCGCCAAGTCACATTCTGCAAGCGCAGGAACGGCTTGCTCAAGAAAGCATATGAATTATCTGTGCTTTGTGATGCAGAGGTTGCTCTCATTGTTTTCTCTAGCCGTGGACGCCTCTATGAATATGCTAATAACAGTGTCAAAGCAACCATCGAGAGGTACAAAAAAGCAAGTTCAGATTCGTCTGGCGCTGGATCTGCTTCTGAGGCTAATGCTCAGTTTTACCAGCAAGAAGCAGATAAACTTCGTCAACAAATTAGTAACCTGCAGAATAACAACAGGCAATTAAATTGCAGGCAAATGATGGGTGATTCTTTGGGCTCTCTGACTGCCAAGGATCTCAAAAATCTGGAGACTAAATTAGAAAAAGGAATTAGTAGGATTCGTTCAAAAAAGAACGAGCTGCTATTTGCTGAAATTGAGTACATGCAAAAGAGGGAGATAGACTTGCACAACAACAACCAGCTTCTTCGAGCAAAGATAGCTGAAAGTGAGAGGAACCACCATAACATGGCTGTGTTGCCTGGAGGCTCAAACTATGACTCTATGCAGTCTTCTCAGCAACAATTTGACTCTCGTGGCTACTTCCAAGTCACTGGATTACAACCCAATAATCAGTATGCACGGCAAGATCAGATGTCCCTTCAATTAGTATGA

>GmMADS20_Glyma14g03100
ATGGAATTTCCCAACGAAGCAATACCAGAAGGGTGTTCACAGAAGAAAACGGGAAGGGGGAAAATAGAAATCAAGCGGATCGAGAACACAACGAATAGGCAAGTTACCTTCTGCAAACGCCGTAACGGGTTGCTCAAGAAGGCTTATGAATTGTCTGTTCTGTGTGATGCTGAGGTTGCTCTTGTTGTCTTCTCAAGCCGTGGACGCCTCTATGAGTATGCCAACAACAGTGTTAGAGGAACGATCGATAGGTACAAGAAAGCATGTGCTGCCTCCACAAATCCAGAATCTGTCTCTGAAGCTAATACACAGTTTTATCAGCAGGAAGCGTCCAAATTAAAACGACAAATCAGAGACATTCAGAATCTAAACAGGCACATCCTTGGTGAAGCTCTTAGCTCTCTGAGTCTGAAGGAATTAAAGAACCTGGAGAGTAGACTGGAGAAAGGTTTAAGCAGAGTTAGATCCAGAAAGCATGAAACTTTGTTTGCCGATATCGAGTTCATGCAAAAGCGGGAAATAGAGCTGCAAAACCATAATAATTTTCTGAGAGCTAAGATAGCTGAACACGAGAAAGCACAACAACGGCAACAGGATATGATACCGGGAAATGTGTGCGAGTCAACCATACCTCCACAATCATATGACCGCAATTTCTTCCCTGTTAATCTCATAGATTCCAATAATCAATATTCAAATCAAGACCAGACTGCTCTTCAACTTGTCCTTTCAAGTGGTGTGGGATCCCTTACATCGTCCTATGTTTCGTGA

>GmMADS21_Glyma16g32540
ATGGGAAGAGGAAGGGTTGTTCTGGAGAGAATAGAGAACAAGATCAACCGTCAAGTAACATTCTCAAAACGCAGAAGTGGGTTGCTGAAGAAGGCCTTTGAGCTTTCTGTGCTATGTGACGCTGAAGTTGCCCTTATCATCTTTTCTAGCCGTGGCAAGCTTTTTCAGTACAGCAGCACTGATATTAACAAAATCATTGAGAGGTATCGCCAATGTCGTTACAGCAAGTCGCAGACTGACGATTCATTGGAACACGATTCACAGAGTTCATACCATGAATTCTTGAAATTAAGAGCGAAATATGAATCACTTGAGCTGACACAAAGGCATTTTCAAGGAGAAGAACTTGAGCCACTTAGCTTTAAAGATTTGCAGAGCCTTGAGAAACAACTAGACATAACGCTCGCACTAACTCGACAGCATCAAACGAAGAAACTCTTGGCACGAGCAGATGAATTACGCGAAAAGGTTCACAAGTTGGAGGATCTTAACAAACAATTAGAGTCCAAGGAAAAAGATGAATTCTCAAGCTTCATCCTTGACAATAACAATTACATTCAAGTGCATGCTACACAAGGTGATCAATTTGAGTCTGGGACAACACTAAACACATGTAGGTTTCAACGCCAAGATTCAAAGGAAAAAGCAATTGATACCAAGACAGACGGTAGTCAAAGCAGTCACAACAAAAACAAAGGATGGCTATTGTGA

>GmMADS22_Glyma07g08890
ATGGGTAGAGGGAGAGTTGAGCTGAAGAGGATAGAGAACAAAATCAACCGCCAAGTAACTTTCTCAAAAAGAAGGAACGGTTTGCTCAAGAAAGCCTATGAGCTCTCAGTTCTCTGTGATGCTGAGGTTGCTCTCATCATTTTCTCAAGCCGTGGCAAGCTCTATGAATTTGGAAGTGTTGGGACTACCAAAACTATTGAGCGATACCATCGTAGCTCTTTTACTCCTCAAGACGAACACGTTGAATGTGAAACTCAGAGCTGGTACCAAGAGGTATCAAAGCTAAAGGCAAAGTATGATTCTCTTCAAAGGACCCAGAGGCATTTGCTTGGGGAAGATCTTGGACCATTGAACATAAAGGAGCTGCAGAATCTTGAGAAACAGCTTGAAGGGGCTTTAGCACAAGCAAGGCAAAGGAAGACACAAATCATGATTGAACAAATGGAAGAGCTTCGCAGAAGGGAGCGCCATCTTGGAGACATGAATAAGCAACTGAGACTCAAGCTTGAAGCAGAGGGATTTAATCTTAAAGCTATGGAAAGCTTGTTGAGCTCTACTTCAGAAGCTGGAAATAGTGGCTTTCACTTTCAGCAGCCTCCTCAAACCAATCCTATGGATTACCAGCAGGCAGAACCCTTTTTGCAAATAGGGTACCATCAATATGTTCAAGCTGAGGCTTCTAATGTTCCAAAGAGCATGGCTTGTGAAACTAATTTCATGCAGGGATGGATCCTTTGA

>GmMADS23_Glyma03g02210
ATGGGTAGAGGGAGAGTTGAGTTGAAGAGGATAGAGAACAAAATCAACCGCCAAGTAACTTTCTCAAAAAGAAGGAACGGTTTGCTCAAGAAAGCTTATGAACTCTCAGTTCTCTGTGATGCTGAGGTTGCCCTCATCATTTTCTCAAGCCGTGGAAAGCTCTATGAATTTGGAAGTGTTGGGACTACCAATACTATTGAGCGATACCAACGTAGCTCTTTTACTCCTCAAGACGAACACGTTGAATGTGAAACTCAGAGCTGGTACCAAGAAGTTTCAAAGCTAAAGGCAAAGTATGAGTCTCTTCAAAGGACCCAGAGGCATTTGCTTGGGGAAGATCTTGGACCATTGAACATAAAGGAGCTGCAGAATATTGAGAAACAGCTTGAAGGGGCTTTAGCACAAGCAAGACAAAGGAAGACACAAATCATGATTGAACAAATGGAAGAGCTTCGCAGAAGGGAGCGCCATCTTGGAGACATGAATAAGCAACTTAGACTCAAGCTTGAAGCAGAGGGATTTAATCTTAAAGCTACGGAAAGCTTGTTGAGCTTTACTTCAGCTGCTGGAAACAGTGGCTTTCACTTTCAGCAGCCTCCTCAAACCAATCCTATTGATTACCAGCAGCCAGAACCCTTTTTGCAAATAGGGTACCATCAATATGTTCAATCTGAGGCATCTAATGTTCCAAAGAGCATGGCTTGTGAGACTAACTTCATGCAGGGATGGATCCTTTGA

>GmMADS24_Glyma02g13420
ATGGGAAGAGGTAGGGTACAGCTGAAGAGGATAGAGAACAAGATCAATCGCCAGGTAACTTTCTCCAAAAGGAGAGGTGGGTTGCTCAAGAAAGCTCATGAAATATCTGTACTCTGTGATGCTGAGGTAGCTTTGATTATCTTCTCTCACAAAGGAAAGCTCTTTGAGTATGCTACTGATTCATGCATGGAGAAGATACTGGAACGCCATGAAAGGTATGCCTATGCAGAGAGGCAGCTAGTAGCAAATGATTCTGAGACACAGGAAAACTGGACCATTGAATACACTAGACTGAAGGCAAAAATTGACCTTTTACAGAGAAACCACAGGCACTATATGGGAGAAGATTTGGCTTCAATGAGCCTCAAAGAGCTTCAGAGTTTGGAGCAGCAGTTGGTTACTGGTATCAAAAACATCCGCACAAGGAGGAATGATCTCATGTCCGAGTCCATTTCTGAGCTTCAGAAAAAGGAGAAAAGGATACAAGAGGAGAATAACACCCTTGCAAAGAAGATCAAGGAGAAAGAGCAGGCTGTAGCACAGCAAGCTGCACAATGGGAGCAGCCAAACTACAGGGTTGATACATCTTTCATGCCACAGCAGCAACCCCTTCCCACCAGTTTGAACATATGTGGCAATAATTACTGCCAGGAAGCTGCACCAGAACTAGGAAGGAACGGTCTAGACCTGACCCTGGAACCACTCTATTCTTGCAACCTTGGATGCTTCTGA

>GmMADS25_Glyma16g13070
ATGGGAAGGGGTAGGGTTCAGCTGAAGAGGATAGAGAACAAGATCAATCGGCAGGTAACTTTCTCCAAAAGGAGAGCTGGGTTACTCAAGAAAGCACACGAGATCTCTGTGCTCTGTGACGCTGAGGTCGCTTTGATTGTCTTCTCCCACAAAGGAAAGCTCTTTGAATATGCCACCGATTCTTGCATGGAGAAGATACTGGAACGCTATGAAAGGTATGCCTATGCAGAGAGACAACTTGTTGCAAATGATTCCGAGTCACAGGGAAATTGGACCATTGAGTATACTAGACTCAAGGCAAAGATTGACCTTTTGCAGAGAAACCATAGGCACTATATGGGAGAAGATTTAGGTTCAATGAGCCTCAAAGAGCTTCAGAGTCTGGAGCAGCAGTTAGATACTGCTCTCAAGCAAATTCGTACCCGCAGAAACCAACTCATGTACGAGTCCATTTCGGAGCTTCAAAAGAAGGAGAAAGTGATACAGGAGCAGAATAACATGCTTGCAAAGAAGATCAAGGAGAAAGAAAAGGTTGCAGCGCAGCAAGCACAATGGGAGCATCCAAACCACGGAGTTAATGCATCTTTCTTGCTACCGCAGCCACTTTTGAACATGGGTGGCAATTACCGTGAGGAAGCATCAGAAGTAGGGAGGAATGAACTTGACCTGACTCTGGAACCATTATATTCCTGTCACCTTGGATGCTTTTGA

>GmMADS26_Glyma01g08150
ATGGGAAGGGGTAAGGTACAGCTGAAGAGGATAGAGAACAAGATCAATCGCCAGGTAACTTTCTCCAAAAGGAGAAGTGGGTTGCTCAAGAAAGCTCATGAGATCTCTGTACTCTGTGATGCTGAGGTAGCTTTGATTGTCTTCTCTCACAAAGGAAAGCTCTTTGAGTATGCTACTGATTCATGCATGGAGAAGATACTGGAACGCCACGAAAGGTATGCCTATGCAGAGAGGCAGCTAGTAGCAAATGATTCTGAAACACAGGGAAACTGGACCATTGAATACACTAGACTGAAGGCAAAGATTGACCTTTTACAGAGAAACCACAGGCACTATATGGGAGAAGATTTGGCTTCAATGAGCCTCAAAGAGCTTCAGAGTTTGGAGCAGCAGTTGGATACTGCTATCAAAAACATCCGCACAAGGAGGAATGATCTCATGTACGCTTCCATTTCTGAGCTTCAAAAAAAGGAGAAAATGATACAAGAGCAGAATAACATCCTTGCAAAGAAGATCAAGGAGAAAGAGCAGGCAGTAGCACAGCAAGCTGCACAATGGGAGCAGCCAAACTACAGGGTTGATACATCTTTCATGCCACAGCAGCAACCCCTTCGCACCAGTTTGAACATAGGCGGCAATAATTACAATCAGGAAGCTGCACCAGAACTAGGAAGGAATGGTCTTGACCTGACCCTGGAACCACTGTATTCTTGCCACCTTGGATGCTTCTGA

>GmMADS27_Glyma08g36380
ATGGGAAGGGGTAGGGTTCAGCTGAAGAGGATAGAGAACAAGATCAATCGGCAAGTAACTTTCTCCAAAAGGAGAGCTGGGTTACTCAAGAAAGCACATGAGATCTCTGTGCTCTGTGATGCTGAGGTCGCTTTGATTGTCTTCTCCCACAAAGGAAAGCTCTTTGAATATGCCACTGATTCTTGCATGGAGAAGATACTGGAACGCTATGAAAGGTACGCATATGCAGAGAGACAACTTGTTGCAAATGATTCCGAGACACAGGGAAATTGGACCATTGAGTATACTAGACTCAAGGCAAAGATTGACCTTTTGCAGAGAAATCATAGGCACTATATGGGAGAAGATTTAGGTTCAATGAGCCTCAAAGAGCTTCAGAGTCTGGAGCAGCAGTTAGATACTGCTCTCAAGCAAATTCGTACCCGCAGAAACCAACTCATGTACGAGTCCATTTCGGAGCTTGAGAAGAAGGAGAAAGTGATACAGGAGCAGAATAACATGCTTGCAAAGAAGGCACAATGGGAGCATCCAAACCACGGAGTTAATGCATCTTTCTTGCTACCGCAGCCACTTTTGAACATGGGTGGCAATTACCATGATGAAGCACCAGAAGTAGGGAGGCATGAACTTGACCTGACTCTGGAACCATTATATTCCTGTCACCTTGGATGCTTTTGA

>GmMADS28_Glyma18g50910
ATGGGAAGGGGTAGGGTTCAGCTGAAGCGGATCGAGAACAAAACAAGCCAGCAAGTGACGTTTTTCAAGCGTAGATCGGGACTTCTCAAGAAAGCCAGCGAAATCTCTGTGCTATGTGATGCTCAAGTTGCTTTGATTATATTTTCTACCAAAGGCAAACTTTTTGAGTATTCCTCTGAACGCAGCATGGAAGACCTCCTTGAACGTTACGAGAGATGTAGCCATACAGCACTTGCTGGAGCTAACAATGTCGAATCACCGGGATTTTGGTCTTTCGAACATATCAAGCTCACCGCTAAAGTTGAAGTCTTGGAGAGGAACATAATGAATTTCTTTGGAAATGATCTGGATCCCTTGAGTTTGAAAGAGCTTCACAGTTTGGAGCAGCAGATTGAGACATCTCTGAAGCGCATCCGAACTAGAAAGAATCAAGTTATGAATCAATCCGTCTCAGACCTGCATAAAAAGGCAAGGACATTACAAGTGCAAAACAGATGGCTAGGAAAGATGAAGGAGAAAGCGAAGACAGTGACTGAAGGTCCACACAACGGCCCAGAAACTCTAGGCTTTGATTCATCCACACTCAACTTATCTTCTCCACAGCTACCACCACCACCATCACCACAAAGACTGGTTCCTTCTCTAACTCTCAGTGAGACAATGCAAGGAGGAACACCAGTGGAAGAAACGGGTGAGGCTCAAACAGTCCCTAGTGGCAATTCTCTCATCCCACCATGGATGCTGCGCTGCATGTCTGACTAG

>GmMADS29_Glyma17g08890
ATGGGGAGGGGAAGAGTGGATTTGAAGAGGATCGAGAACAAGATCAATAGGCAAGTGACTTTCTCCAAGAGAAGGTCTGGCTTGCTTAAGAAAGCGCGCGAGATTTCTGTGCTGTGCGATGCTGATGTGGCTCTCATCGTCTTCTCCACTAAAGGCAAGCTTTTCGACTACTCCAACGAACCTTGTATGAAAAGAATTCTTGAACGGTATGAGAGGTATTCGTATGCGGAGAGACAACTTGCTGGAGATGATCAAGCACCAAATGAAAACTGGGTTATAGAACACGAAAAGCTCAAGGCTAGGGTGGAGGTACTACAGCGAAATCAAAGGAATTTTATGGGAGAAGATCTGGACAGCTTAAATCTTAGAGGACTTCAGAGTTTGGAACAACAACTTGATTCTGCTCTCAAACTCATTAGATCACGAAAGAACCAAGCCATGAATGAATCTATTTCTGCGCTTCAGAAAAAGGATAAGTCACTCCGGGAACACAACAACTTGCTCTCCAAGAAGATAAAGGATAAAGAGAAGGAGCTGGCCCCACAAGAGCAAGATGGACTGCAAAATAACATGGATGTGACCTCTGTCCTTGTAACTCAACCACCGGAGTCCCTGACAATTGGAGGCTTCCCAGAAGCCAAATGTAATGAAGAAACTCCAACGTCGAGTCGACCTAAAACCATTCTTCCCCCTTGGATGCCTCTTCCTACAAATGAATAG

>GmMADS2_Glyma15g09500
ATGGTTTTTCCAAACCCATCCATGTCAGTTTCTCCACAGAAGAAGATGGGGGGGGGGAAGATTGAGATCAAGAGGATTGAGAACACCACCAATCGCCAAGTCACCTTCTGCAAGCGCAGAAACGGCTTGCTCAAGAAAGCATATGAATTATCTGTGCTTTGTGATGCAGAGGTTGCTCTAATTGTCTTCTCTAGCCGTGGACGCCTCTATGAATATGCTAATAACAGTGTCAAAGCAACCATCGAGAGGTACAAAAAAGCATGTTCAGATTCGTCCGGTGCTGGATCTGCTTCTGAGGCTAATGCACAGTTTTACCAGCAAGAAGCGGATAAACTTCGTGCACAAATTAGTAGCCTGCAGAATAACAACAGGCAAATGATGGGTGAGTCTTTGGGCCCTCTGACTGCCAAGGAACTCAAAAACCTGGAGACTAAATTAGAAAAAGGAATTAGTAGGATTCGTTCAAAAAAGAATGAGCTGCTATTTGCTGAAATTGAGTACATGCAGAAAAGGGAGATAGACTTGCACAACAACAACCAGCTTCTTCGAGCAAAGATAGCTGAAGGTGAGAGGAACCACCATAACTTGGCCGTGTTGCCGGGCGGCTCAAACTATGATTCTTTGCAGACTTCTCAGCAGCAATTTGATTCTCGTGGCTACTTCCAAGTCACTGGATTACAACCCAATAATCAGTATGCACGGCAAGATCAGATGTCGCTTCAATTAGTGTAA

>GmMADS30_Glyma05g07380
ATGGGGAGGGGAAGAGTGGAGTTGAAGAGGATCGAGAACAAGATCAATAGGCAAGTGACGTTCTCAAAGAGAAGGTCTGGTTTGCTGAAGAAAGCGCGCGAGATCTCTGTGCTGTGCGATGCTGATGTGGCTCTCATCGTCTTCTCCACCAAAGGCAAGCTTTTGGACTACTCCAACCAACCTTGTACGGAAAGAATTCTTGAACGGTATGAGAGGTATTCGTATGCGGAGAGGCAACTTGTTGGAGATGATCAACCACCAAATGAAAACTGGGTTATAGAACATGAAAAGCTCAAGGCTAGGGTGGAGGTACTACAGAGAAATCAAAGGAATTTTATGGGAGAAGATCTGGACAGCTTAAATCTTAGAGGACTTCAGAGTTTGGAGCAACAACTTGATTCCGCTCTCAAACACATTAGATCACGAAAGAACCAAGCCATGAATGAATCTATTTCTGAGCTTCAGAAAAAGGATAGGACACTCCGTGAACACAACAACTTGCTCTCCAAGAAGATAAAGGAAAAAGAGAAGGAGCTGACCCCACAAGAGCAAGAAGGACTGCAAAATAACATGGATGTGAGCTCTGTCCTTGTAACTCAACCACTGGAGTCCCTGACTATTGGAGGCTCCCCAGAAGTCAAATCTAATGAAGAAACTCCAACCTCATGTCGACCTAAAACCATTCTTCCCCCTTTGATGCCTCTTCCTACAAATGAATAG

>GmMADS31_Glyma06g22650
ATGGGGAGAGGAAGGGTGCAGTTGAAGAGGATCGAGAACAAGATCAATAGGCAAGTGACGTTTTCAAAGAGAAGGTCTGGTTTGCTCAAGAAAGCACATGAGATCTCTGTGCTTTGTGATGCTGAAGTGGCCCTCATAGTCTTCTCCACCAAAGGCAAACTCTTTGAGTACTCCAGCGATCCATGTATGGAAAGAATTCTTGAACGGTATGAGAGGTATTCATATGCAGAGAGGCAGCTTGTTGCAAGTGATCAACCACAAACTGAAAATTGGACTCTAGAACATGCAAAGCTCAAAGCAAGGTTGGAAGTCCTACAGAAAAATCAAAGGAATTTTATGGGACAAGATTTGGAGGGCCTAAGTATCAAAGAGCTTCAAAATTTGGAACATCAACTTGATAGTGCTCTAAAACACATTAGATCACGGAAGAACCAAATCATGCATGAATCTATTTCAGAGCTTCATAAAAAGGATAAGGTCCTACAGGAACAAAATAACACTCTCGCAAAGAAGATAAAGGAGAAAGAGAAGGCACTAGCCCAGCATGCACAAATGGAGCAGCGTGGTGATGAAATGGATCTTACTTCCTCTGCCCTAGTACCTCATCCATTGGAGACATCAAACATTAGAGAGTCCTCACAAATAAGGGGTGAAGGAGATAATGAAGGAACCCCAACTCCAACCCGAGCAAATGCCATTCTTCCATCTTGGATGCTTCGTCCTTCAAATGAATAG

>GmMADS32_Glyma08g27680
ATGGGAAGGGGTAGGGTTCAGCTGAAACGGATCGAGAACAAAACTAGCCAGCAAGTGACGTTTTCCAAGCGTAGATCGGGACTTCTCAAGAAAGCCAACGAAATCTCTGTGCTATGTGATGCTCAAGTTGCTTTGATTATGTTCTCTACCAAAGGAAAACTTTTTGAGTATTCCTCTGAACGCAGCATGGAAGACGTCCTGGAACGTTACGAGAGATATACACATACAGCACTTACTGGAGCTAATAACAATGAATCACAGGGAAATTGGTCTTTCGAATATATCAAGCTCACCGCCAAAGTTGAAGTCTTGGACAGGAACGTAAGGAATTTCTTGGGAAATGATCTGGATCCCTTGAGTTTGAAAGAGCTTCAGAGTTTGGAGCAGCAGCTTGACACAGCTCTGAAGCGCATCCGAACAAGAAAGAATCAAGTTATGAATGAATCCATCTCAGACCTGCATAAAAGGGCAAGGACATTACAAGAGCAAAACAGCAAGCTAGCAAAGATGAAGGAGAAAGCGAAAACAGTGACTGAAGGTCCACATACTGGCCCAGAAACTCTAGGCCCAAATTCATCGACCCTTAACTTAACTTCTCCACAGCTACCACCACCACCACAAAGACTGGTTCCTTCTCTAACTCTCTGTGAGACATTCCAAGGAAGAGCATTGGTGGAAGAAACGGGAAAGGCTCAAACAGTCCCTAGTGGCAATTCTCTCATCCCACCATGGATGCTTCATATCTGA

>GmMADS33_Glyma08g11120
ATGGGAAGAGGAAGAGTGGAGTTGAAGAGAATTGAGAACAAGATCAACAGGCAAGTGACCTTTGCAAAACGAAGGAACGGGCTTTTGAAGAAAGCTTACGAGCTTTCCGTTCTTTGTGATGCCGAGGTTGCTCTCATCATCTTCTCCAATAGAGGAAAACTGTACGAGTTCTGCAGCAGTTCAAGCATGCTCAAAACGCTAGAGAGGTACCAGAAATGTAACTATGGTGCGCCTGAGGCTAATGTGTCTACACGGGAAGCCTTGGAGTTAAGCAGTCAACAGGAGTACTTGAAGCTGAAGGCACGTTATGAGTCCCTACAACGGTCCCAGAGGAACCTTATGGGAGAAGATCTTGGCCCTTTAAGCAGCAAAGAGCTGGAGTCTCTTGAAAGGCAGCTAGATTCGTCCTTGAAGCAAATAAGATCAACAAGGACCCAGTTCATGCTGGATCAGCTCTCTGATCTTCAACGCAAGGAGCACTTGCTAAGTGAGGCTAACAGGTCTCTCAGACAAAGGTTGGAAGGGTATCAAATAAATCCACTCCAACTGAATCCCGGAGTTGAAGAGATGGGATATGGCAGGAATCCAGCTCAAACTCATGGTGAAGCCCTCTTTCAACAAATGGAGTGTGAGCCAACGTTACAAATTGGGTATCAGCCTGATCCAGTATCAGTGGTGACAGCAGGCCCAAGCATGAGCAATTACATGGCAGGATGGCTACCATAG

>GmMADS34_Glyma10g38580
ATGGGAAGAGGGAAGGTGGTTCTGGAGAGAATACAGAACAAGATCAATCGCCAAGTAACCTTCTCAAAGCGCAGAAATGGTTTGCTCAAGAAAGCTTTCGAGCTATCTGTTCTATGCGATGCTGAAATCGCTCTCGTCATCTTCTCCAGCCGTGGCAAGCTTTTTCAGTATAGTAGCACTGACATTAACAGAATCATTGAGAAGTATCGTCAATGCTGCTTCAACATGTCTCAGACTGGCGATGTAGCTGAACATCAATCGGAGCAGTGCTTATACCAGGAGCTTTTGGTATTAAGAGTCAAGCATGAGTCACTCCAGCGGACTCAAAGGAATCTTCTGGGAGAAGAACTAGAGCCACTTAGCATGAAAGAATTGCATAGTTTAGAGAAACAACTGGATAGAACGCTTGCACAAGCTCGGAAGCACCTGACACAGAAGCTGGTATCACGAATTGACGAATTACATGGAAAGGTGCATAGCCTGGAGCAGGCTAACAAGCATTTGGAATCTCAGGAAAGAGGTAAATGTACCCAGATTTGTGAAGGTTCTCCTAATGGCCATATTTTGCAAGATAAACAAGTCAATCAGTTTGAATATGGAACAGCAGGTTCGTTTCGGCTTCAGCAAGAGCAAACTACTGCTTCCAAAGGAAAAGAAATAGAGACGATCGAGGACTGGTTGAGGCCAAAGCAGTCATAA

>GmMADS35_Glyma11g36890
ATGGGAAGGGGAAGAGTGGAGTTGAAGAGGATTGAGAACAAGATCAACAGGCAAGTGACCTTTGCAAAACGAAGGAACGGGCTTTTGAAGAAAGCTTATGAGCTTTCCGTTCTTTGTGATGCCGAGGTTGCTCTCATCATCTTCTCCAATAGAGGAAAGCAGTACGAGTTTTGCAGCGGTTCAAGCATGCTCAAAACGTTGGAGAGGTACCAGAAATGCAACTATGGAGCGCCTGAGGACAATGTGGCAACAAATGAAGCCTTGGTATTGGAGTTAAGCAGTCAACAAGAATACTTGAGGCTGAAAGCGCGTTATGAAGCTCTTCAGCGTTCTCAAAGGAACCTTATGGGAGAAGATCTTGGTCCTCTAAGCAGCAAAGAGCTTGAGTCACTTGAAAGGCAGCTAGATTCGTCTTTGAAACAAATCAGATCAATAAGGACCCAATTCATGCTGGATCAGCTTTCTGATCTACAACGTAAGGAACACTTTCTAGGTGAATCAAACAGAGATCTCATACAAAGGTTGGAAGAGTTTCAAATAAATCCACTTCAACTGAATCCTAGTGCTGAAGAAATGGGGCATGGACGCTATCCAGGTCAACCCCAAGGCCATGCTCTCTTTCAACCATTGGACTGTGAGCCAACCTTACAAATTGGATATCATCCTGATCCAGTATCAGTGGTGTCAGAAGGCCCAAGCATGAATAATTACATGGCAGGATGGTTACCATGA

>GmMADS36_Glyma20g29250
ATGGGAAGAGGTAAGGTGGTTCTGGAGAGAATACAGAATAAGATCAATCGCCAAGTAACCTTCTCAAAGCGCAGAAATGGTTTGCTGAAGAAAGCCTTCGAGCTATCTGTGCTATGCGATGCTGAAATCGCTCTTATCATCTTCTCCAGCCGTGGCAAGCTTTTTCAATACAGTAGCACTGACATTAACAGAATCATTGATAAGTATCGTCAATGCTGCTTCAACATGTCTCAGACTGGCGACGTAACTGAACATCAATCGGAGCAGTGCTTATACCAGGAGCTTTTGATATTAAGAGTCAAGCATGAATCACTCCAGCGGACTCAAAGGAATCTTCTGGGAGAAGAACTAGAGCCACTTAGCATGAAAGAATTGCATAGTTTAGAGAAACAGCTGGATAGAACGCTTGGACAAGCTCGGAAGCACCTAACGCAGAAGCTGATATCACGAATTGACGAATTACATGGAAAGGTGCACAACCTGGAGCAGGTTAACAAGCATTTGGAATCTCAGGAAAGAGGTAAATGCACCCAGACTTGTGAAGGTTCTGCTAATAGTCATATTCGACTGCAAGATGCACAAGTCAATCAATTTGAATCTGAAACAACAGGTTCGTTTCGGCTTCAGCAAGAGCAGACTACTGCTTCAAAAGGAAAAGAAAGCAGTCACAATATAAATATATTGCGTCTTTGA

>GmMADS37_Glyma05g28140
ATGGGAAGGGGAAGAGTGGAGTTGAAGAGAATTGAGAACAAGATCAACAGGCAAGTGACCTTTGCAAAACGAAGGAACGGGCTTTTGAAGAAAGCTTACGAGCTTTCCGTTCTTTGTGATGCCGAGGTTGCTCTCATCATCTTCTCCAATAGAGGAAAACTGTACGAGTTCTGCAGCAGTTCAAGCATGCTCAAAACGCTAGAGAGGTACCAGAAATGTAACTATGGTGCGCCTGAGGCTAATGTGTCTACACGGGAAGCCTTGGAGTTAAGCAGTCAACAGGAGTACTTGAAGCTGAAGGCACGTTATGAGGCCCTACAACGGTCCCAGAGGAACCTTATGGGAGAAGATCTTGGTCCTTTAAGCAGCAAAGAGCTCGAGTCTCTTGAAAGGCAGCTAGATTCGTCCTTGAAGCAAATAAGATCAACCAGGACCCAGTTCATGTTGGATCAGCTCTCTGATCTTCAACGTAAGGAACACTTGCTAAGTGAGGCTAACAGGTCTCTCAGACAAAGGCAGTTGGAAGGGTATCAAATAAATCCACTCCAACTGAATCCCGGAGTTGAAGAGATGGGATATGGCAGGCATCCAGCTCAAACTCATGGTGAAGCCCTCTTTCAACAAATGGAGTGTGAGCCAACGTTACAAATTGGGTATCAGCCTGATCCAGTATCAGTGGTGACAGCAGGCCCAAGCATGAGCAATTACATGGCAGGATGGTTACCATAG

>GmMADS38_Glyma04g43640
ATGGGAAGGGGGAAGATCGAAATCAAAAGAATCGAGAACACAACAAATCGGCAAGTGACCTTCTGCAAGAGAAGAAATGGGCTTCTGAAGAAAGCTTATGAGCTGTCAGTGCTGTGTGATGCTGAAGTTTCCCTCATCGTCTTCTCCAGCCGTGGCCGTCTCTATGAGTATTCCAACAACAACATAAGATCAACCATAGAGAGGTACAAAAAAGCCTGTTCGGATCATTCAAGTGCGAGCACTACCACAGAAATCAATGCTCAGTATTATCAACAAGAATCTGCTAAGCTGCGACAGCAAATACAGATGCTGCAAAATTCTAACAGGCACCTGATGGGTGATGCCTTGAGCACACTGACTGTGAAGGAACTTAAGCAGTTGGAGAATAGACTTGAAAGAGGACTCACTAGAATCAGATCTAAGAAACATGAGATGCTATTGGCTGAAATTGAATACTTTCAGAAAAGGGAGATTGAGCTGGAAAATGAAAATCTTTGCCTCCGGACTAAGATAACTGACGTTGAGAGGATTCAGCAAGTAAACATGGTTTCTGGACCAGAACTGAATGTCATTCAGGCATTAGCTTCCCGTAACTTCTTCAATCCAAACATGTTGGACGGTGGAACTGTTTACCCTCAGACAGATAAGAAGATTCTTCATCTTGGGTGA

>GmMADS39_Glyma06g48270
ATGGGAAGGGGGAAGATCGAAATCAAAAGGATTGAGAACACAACAAATCGGCAAGTGACCTTCTGCAAGAGAAGAAATGGGCTTCTGAAGAAAGCTTATGAGCTGTCAGTGCTGTGTGATGCAGAAGTTGCCCTCATCGTCTTCTCCAGCCGTGGCCGTCTCTATGAGTATTCCAACAACAACATAAGATCAACAATAGAGAGGTACAAAAAGGCATGTTCTGATCACTCAAGCGCGAGCACTACCACAGAAATCAATGCTCAGTATTATCAACAAGAATCTGCAAAGCTGCGACAGCAAATACAGATGCTGCAAAATTCTAACAGGCACCTGATGGGTGATGCCTTAAGCACACTGACTGTGAAGGAACTTAAGCAGTTGGAGAATAGACTTGAAAGAGGAATCACTAGAATCAGATCTAAGAAACATGAGATGCTACTGGCTGAAATTGAATACTTCCAGAAAAGGGAGATTGAACTGGAAAATGAAAATCTTTGCCTCCGAACTAAGATAACTGACGTGGAGAGGATTCAGCAAGTAAACATGGTTTCTGGGCCAGAACTGAATGCCATTCAGGCATTAGCTTCCCGTAACTTCTTCAATCCAAATATGTTGGAAGGTGGAACTGTTTACCCTCACTCAGATAAGAAGATTCTTCATCTTGGGTGA

>GmMADS3_Glyma08g12730
ATGGCTTTTCCAAACCAATCCATGTCATCAGAGTCTCCCCAGAGAAAGATGGGAAGAGGGAAGATTGAGATCAAGAGGATTGAGAACACCACCAGTCGACAAGTTACCTTCTGCAAGCGCAGAAATGGCTTGCTCAAGAAGGCATATGAGTTATCTGTGCTTTGTGATGCAGAGGTTGCTCTAATTGTCTTTTCAAACCGTGGCCGCCTCTATGAATATGCTAATAACAGCGTCAAAGCTTCAATTGAGAGGTACAAGAAAGCAAGTTCAGATTCATCTAGTGGTGGACGATCTGCTTCTGAGGCTAATGCTCAGTTTTATCAGCAAGAAGCAGCCAAACTGCGTGTGCAGATCAGCAATCTGCAGAATCACAATAGGCAAATGATGGGTGAGGGTTTGAGCACCATGAATGGCAAGGATCTCAAAAACCTAGAGACTAAATTAGAAAAAGGAATCAGCAGAATTCGTTCCAAGAAGAATGAGATGCTATTTGCAGAAATTGAGCACATGAAGAAAAGGGAGATATACTTGCACAATGACAACCAGCTTCTTAGAGCAAAGATAGGAGAAGGTGAGAGGAGTCACCATAATGTTAACGGGTTGTCTGGAACCACAAGCTATGAATCGATGCAATCTCAGTTTGACTCTCGCGGCTTCTTCCAAGTGACTGGATTACAACCTAATAATAATAATCAGTATGCCGGGCAAGACATGTCCCTTCAATTTGTTTGA

>GmMADS40_Glyma12g00770
ATGGCTCGCGGAAAGGTTCAGCTGAAGAGAATTGAGAACCCTGTGCACAGGCAAGTTACCTTCTGCAAGCGCCGAGCTGGGCTTCTTAAGAAGGCTAAGGAGCTATCTGTGCTGTGCGATGCTGAAATTGGCCTATTCATTTTCTCTGCCCATGGAAAGCTCTATGAACTAGCCACCAAAGGAACCATGCAAGGGCTCATTGAGAGGTACATGAAGTTCTCACGAGGAGCTCAGCCTGAAGCAGCACCTGAAGCACATCCTCTTCTGGATGCTAAAGAGGAAACTAACATGCTAAAACAAGAAATCCAAACATTGCAAAAGGGTATCAGGCATTTGTTTGGAGGAGGAAATAAGACTATGACAATTGATGAATTACAAGTGCTAGAGAAGAATCTCGAAACTTGGATATATCATATTCGTTCAATGAAAATGAACATCATGTTACAAGAAATTCAAGCTTTGAAAGATAAGGAGGGAACACTTAAAGCGGCAAATAAATATCTCCATGATAAGATTGTGGAGAATACTGCAATTTCTAACTTTGCTCAATTTGCTACTGATACTTCGAATTCGTACCCGCTAATCATACAAGATGAGGTTTTTCAACTCTATTAA

>GmMADS41_Glyma09g36590
ATGGCTCGCGGAAAGGTTCAGCTGAAGCGAATTGAGAACCCTGTGCACAGGCAAGTTACCTTCTGCAAGCGCCGAGCTGGGCTTCTTAAGAAGGCTAAGGAGCTCTCTGTGCTGTGCGATGCTGAAATTGGCCTTTTCATTTTCTCCGCCCATGGAAAGCTCTATGAACTAGCCACCAAAGGAACCATGCAAGGGCTCATTGAGAGGTACATGAAGTTCACACGAGGGGCTCAGCCTGAAGCAGCAGCACCTGAAGCACATCCTCTTCTGGTTGCTAAAGAGGAAACTAACGCGCTAAAACAAGAAATCCAAACATTGCAAAAGGGTATCAGTTATTTGTTTGAAGGAGGAAATAAGACTATGGCAATTGATGAATTACAACTGCTAGAGAAGAATCTCGAAACTTGGATATACCATATTCGTTCAATGAAGATGAACATTATGTTACAAGAAATTCAAGCTTTGAAAGATAAGGAGGGAACACTTAAAGCGGCAAATAAATATCTCCATGACAAGATTGTGGAGAATACTGCGATTTCTAACTTTGCTGAATTTGCTACTGATACTTCTTACCCACTAATTGTACAAGATGGGGGTTTTCAACTCTATTAA

>GmMADS42_Glyma05g03660
ATGGTGAGGGGGAAAACTCAGATGAAGCGCATAGAAAATGAGACGAGTAGGCAAGTAACGTTCTCCAAGAGAAGGAACGGGTTGCTCAAGAAGGCCTTTGAGCTTTCGGTGCTGTGTGATGCTGAAGTCGCACTCATCATCTTCTCTACCAGAGGGAGGCTTTATGAGTTCTCCAGTTCAAGATGCTCCAGTATAAACAAAACAGTTGAACGCTATCAAAGGAAGATCGAGGACCTGGGTGTCAGCAACAAAGGAATCCATGAAAATACACAGCATCTGAAGGAAGTTGATATGAGCATGGCAAAGAAGATCGAGCATCTAGAAGATTCAAGAAGAAAGCTTTTGGGAGATGAATTGGATAAATGCAGTATTGACGAGTTACAACAGCTAGAGAACCAGCTCGAACGCAGCCTGGACAAAATTAGGGCAACAAAGAATCAATTGTTCAGGAAGCGAATCGAGAAGCTAAAAGAAGAGGAAAAGTGCTTACTCGAAGTAAATAAACGCTTACGTGAGCAGTACCGGATTGAACGACAACGTTGTTTGAGTGATCAGGATGTCGAATTCGCCACAAAAAAGGAGGGAGAAGAGGTGGAGACGGAGTTATTCATAGGAAGACCTGAGAGAAGAATGCCGTTAAAGTTGAAACCTACAACATATAGTGCTCATGCATACATAGCGTAA

>GmMADS43_Glyma02g33040
ATGGGGAGAGGGAAGATTGAGATTAAGAAGATTGAGAATTTGAACAGCAGACAAGTTACCTTCTCCAAGAGGAGAAATGGGTTGTTGAAGAAGGCCAAAGAGTTGTCTGTTCTCTGTGATGCAGAGGTTGCTGTCATCATATTCTCCAGCACTGGCAAGCTTTATGAGTTCTCAAACACAAGCATGGAGCATACCCTTTCGAGGTACAGTAAAGGCGCAGAATCAGATTCTGCAGAGCAACCTATTGATGTGCCCCCAACAGATGTTATGGCTGTGGAGCCTGATACTAACCTTTTGATGGAGGAAATAACAAAGCTTCGATCAGCATACTTAAGGATGATGGGTAAGGAGCTTGATGGATTGAGCCTTAAAGAACTGCAACAACTAGAAAATCAACTAAGTGAAGGGATGCAATCTGTCAAAGACAAGAAGGAACAAGTACTTGTGGAACAGCTTAGGAAGTCCAGGATACAGCATGTTGATACATGTGTAGGGGATTTCTGTAGGGGATTGGATTTCTATGGCCAGGAGCAAAAGGCCATGCTGGAAAATGAAGTTCTGCGCAAACAGCTTGAGGAAATACAAAATAAAACAAAGTCACAGTTCCTTGAATTCAGCTCTTTGGATAGGACATTTTCCAAGAATGGTTCAAAATCCCTTTTCAATTGTGCTTCAGAGGAAAATGACCTTTCAGATACTTCCTTGCAGTTAGGGTTGTCAACAGATTATGGTCGCCAGAGGAAAGCATTGAAGATGGAACCTTGCAACGACTCAGGGAGTCAAGTGGCTTCACATTGA

>GmMADS44_Glyma18g45780
ATGGTGAGAGGAAAGACTCAGATGAGGCGCATAGAGAACGCCACAAGCAGGCAAGTCACCTTCTCAAAGCGGCGTAATGGGTTGCTGAAGAAGGCCTTTGAACTTTCTGTTCTTTGTGATGCTGAGGTTGCTCTCATCATTTTCTCTCCAAGAGGAAAGCTTTATGAATTTGCAAGCTCCAGCATGCAGGACACAATTGAACGCTACCGCAGGCATAACAGGAGTGCTCAAACAGTGAACAGATCTGATGAACAAAATATGCAGCATTTGAAGCAAGAAACAGCAAACTTGATGAAGAAGATTGAGCTTCTTGAGGCTTCAAAACGGAAGCTCTTGGGAGAAGGTTTGGGGTCATGCTCCTTAGAAGAACTGCAACAGATAGAACAACAATTGGAAAGGAGTGTAAGCAATGTTCGTGCAAGAAAGAATCAAGTTTACAAGGAACAAATTGATCAACTAAAAGAGAAGGAAAGAGCTCTATATGCTGAAAATGCTAGGCTGTGTGAGCAGTATGGTATCCAGCCACAGCCAGCAACAAAGGATCCGAAAGAAATTCAACCCTATGCAGAAAGCAGTCCAAGTTCAGAAGTGGAGACTGAATTGTTCATTGGACTACCCAGGTCTATCTAG

>GmMADS45_Glyma09g40230
ATGGTGAGAGGAAAGACTCAGCTGAGGCGCATAGAGAACGCCACAAGCAGGCAAGTCACCTTTTCAAAGCGGCGTAATGGGTTGCTGAAGAAGGCCTTTGAACTTTCTGTTCTTTGTGATGCTGAGGTTGCTCTCATCATTTTCTCTCCAAGAGGAAAGCTTTATGAATTTGCAAGCTCAAGCATGCAGGACACAATTGAACGATACCGCAGGCATAACAGGAGTGCTCAAACAGTGAACAGATCTGATGAACAAAATATGCAGCATTTGAAGCAAGAAACAGCAAACTTGATGAAGAAGATTGAGCTTCTTGAAGCTTCAAAACGGAAGCTCTTGGGAGAAGGTTTGGGGTCATGCTCTTTAGAAGAACTGCAACAGATAGAACAACAGTTGGAAAGGAGTGTAAGCAGTGTTCGTGCAAGAAAGAATCAGGTTTACAAGGAACAAATTGATCAACTAAAAGAGAAGGAAAGAGCCCTATATGCTGAAAATGCTAGGCTGTGTGAGCAGTATGGTGGTATCCAGCCACAGCCAGCAACAAAGGATCCGAAAGAAATTCAACCCTATGCAGAAAGCAGTCCAAGTTCAGAAGTGGAGACTGAATTGTTCATTGGACTACTCAGGTCTAGCTATTGA

>GmMADS46_Glyma13g32810
ATGGGGAGAGGTAAGATTGCGATTCGAAGGATCGACAACTCCACTAGCCGGCAAGTGACTTTCTCAAAGAGAAGAAATGGATTGCTGAAGAAAGCTAGAGAATTATCAATTCTTTGTGATGCTGAAGTTGGATTGATGGTGTTCTCCAGCACTGGGAAGCTTTATGACTATGCAAGCACAAGCATGAAAGCGGTTATTGAACGCTACAACAAGCTAAAAGAGGAAACCCATCACCTCATGAATCCGGCTTCAGAAGAGAAGTTTTGGCAGACAGAAGCAGCAAGCTTGAGGCAGCAGCTTCAGTACTTGCAAGAATGCCACAGGCAATTAATGGGGGAAGAACTTACGGGTTTGGGTATTAAAGAACTACAAAATCTGGAAAACCAACTGGAGATGAGTTTAAAGGGTGTCCGCATGAAAAAGGATCAAATTTTAACTAATGAGATTAAAGAACTACGCCAAAAGGGAAATATCATTCATCAAGAAAATGTTGAACTCTATCAGAAGATGGAGCAGATCCAAAAAGAAAATGCAGAGCTACAAAAGAAGGTTTATGAAGCAAGGAGTACAAATGAAGAAAATGTGGCATCCAATCCTTCTTACAACGTCAGAAATGGATATGATTCACTTGCATCTATCAGTCTCCAGCTAAGTCAGCCACAGTCTCAATACAAATACAGTGAACCATCAACCAAAGCAATGAAACTCGGGTATTCACTCAATCTGATAATATATCAAGTCTATAATTTTTCTTTTTAA

>GmMADS47_Glyma01g02530
ATGGGAAGGGGGAAGATTGTGATTGAAAGGATCGACAATTCCACTAGCCGGCAAGTGACTTTCTCAAAGAGAAGAAAGGGATTGATCAAGAAAGCCAAAGAGCTAGCAATCCTCTGCGATGCACAAGTTGGCCTTGTCATATTCTCCAGCACGGGAAAGCTTTATGAATATGCCAGCACCAGCAGTCTGATATATAAATATGCTCATGATGTGGACAGATCTTGTCCGAACATGTCTAGCTATCTCAAGACGTTTCTCAGGTTTCTGACAATATATAGAATTATAGATAGTAATAAAGCTGATGAATCAGGATTTAACCTGCTAGAATTTCTTATGAATGGATATGTACATGTACACCATCACATCTTTGAGCCTAACCTTCCTGGTGCTCTCATCCAAAGGCAGAGCCCCCGAGAAGAGAGTACTATTATATTATATTCGCTAATATGCAATAATTTCTTAGTCTAG

>GmMADS48_Glyma07g30040
ATGACTAGAAAGAGGATACAGATCAAGAAAATCGACAACATCAGTTCGAGGCAAGTGACTTTCTCCAAGAGAAGGAAAGGGCTTTTCAAGAAGGCTCAGGAGTTGTCAACCCTTTGTGATGCAGACATAGCTCTCATAGTCTTTTCTGCAACTAGCAAGCTCTTTGAGTATGCCAGTTCAAGCATGCATCAAGTAATTGAAAGGCACGATCGCTATTCAGCAATCCATAGATTGGATCGCCCCTCTATTGAGCTGCAGATTGAGAGTGACTCCAACAACATTCTGCGCAAGAAAGTAGAAGATAAGACTCGTGAACTGAGGCAGATGAATGGGGAAGATCTGCAAGGATTGACATTACAAGAACTGCAGAAACTAGAGGAACATCTTAAAAGAAGTTTGACCAATGTTTCAAAAGTAAAGGATGCAAAATTTATGCAAGAGATCAGCACCTTTAAGAGAAAGGATTAA

>GmMADS49_Glyma01g02880
ATGGCGAGGGAGAAGATTCAGATTAAGAAGATCGACAACGCCACCGCGAGGCAGGTCACGTTCTCCAAGCGTCGCAGAGGGCTCTTCAAGAAAGCTGAGGAGCTTTCGGTTCTGTGTGATGCTGATGTTGCCCTCATAATCTTCTCTTCCACTGGGAAACTCTTTGAGTACTCAAGCTCGAGCATGAAGGAAATACTTGAAAGGCATCATTTGCACTCAAAGAATCTAGCAAGGATGGAGCAACCATCTCTCGAGTTGCAGCTAGTTGAAAACAGCAACTGCTCCAGATTGAGCAAGGAAGTTGCCGAAAAGAGCCATCAACTAAGGCAGCTGAGAGGAGAGGATCTTCAAGGCTTAAACATAGAAGAATTGCAACAATTGGAGATGTCACTTGAAACTGGATTGGGCCGTATAATAGAAAAGAAGGGAGAGAAGATTATGAGTGAGATCGCTGATCTCCAAAGAAAGGGGATGCTATTGATGGAAGAGAACGAGCGACTCAAACGTCACGTGGCGGGGATAATTAATGGTCAAAGGCATGGTGGTGCCGAATCTGAGAACTTTGTTATGGATGAAGGTCAGTCTTCGGAGTCTGTCACGTACGTTTGCAATTCCACTGGACTCCCCCAAGACTATGAAAGCTCAGATACTTCGCTCAAATTGGGGCTACCATACTCCGGCTGA

>GmMADS4_Glyma01g37470
ATGGGTCGTGGCAAGATTGAGATAAAGTTGATTGAGAACCCCACCAACAGGCAAGTCACCTACTCCAAGCGAAGGAATGGTATCTTCAAGAAAGCTCATGAACTCAGTGTTCTCTGTGATGCCAAGGTTTCACTCATCATGTTCTCTAAAAACAACAAGATGCATGAATACATTAGCCCTGGCCTCACGACAAAAAAGATCATTGATCAGTATCAGAAGACTTTGGGGGATATTGATCTGTGGCATTCTCACTATGAGAAAATGCTTGAAAACTTGAAGAAGCTGAAAGATATTAACAATAAGCTCAGGAGACAGATCAGGCATAGGATAGGTGAGGGCTTGGACATGGACGACATGAGCTTCCAGCAACTGCGCACTCTTGAAGAAGATATGGTTTCATCCATAGGGAAAATACGCGAACGAAAGTTTCACGTGATCAAAACTCGGACTGATACCTGTAGGAAAAAGGTTAAAAGCCTGAAGCAGATGAATGGAAATCTGCTGCTTGAACTTAAGGAAAAGTGTGTGATCCATCCACAATTTCTTTTGCACGATGAAGGAGACGAGGAATCAGCAGCAGCAGCAGCAGCAGCAGCAGTTGCACTGGCCAACGGTGCCTCCACCCTGTATGCATTCTGTCATCAGCACCATTCTCATCTGAACCTTTTCTCCCACCATTCTAATGGAGAAGAGCAACCCTTTAAAACTGATCATGACCTTCGCCTTGCTTGA

>GmMADS50_Glyma02g04710
ATGGTGAGGGAGAAGATTCAGATTAAGAAGATCGACAACGCCACGGCGAGGCAGGTCACGTTCTCCAAGCGTCGCAGAGGGCTCTTCAAGAAAGCTGAGGAGCTTTCGGTTATGTGTGATGCTGATGTTGCCCTCATAATCTTCTCTTCCACTGGGAAGCTCTTTGAGTACTCAAGCTCAAGCATGAAGGAAATACTTGAAAGGCATCATTTGCACTCAAAGAACCTAGCAAGGATGGAACAACCATCTCTCGAGTTGCAGCTAGTTGAAAACAGCAATTGCTCTAGATTGAGCAAGGAAGTGGCTGAAAAGAGCCATCAACTAAGGCAGCTGAGAGGAGAGGATCTTCAAGGCTTAAACATAGAAGAATTGCAACAATTGGAGAGGTCTCTTGAAACTGGATTGGGCCGTGTAATAGAAAAGAAGGGTGAGAAGATTATGAGTGAGATCACTGATCTCCAAAGAAAGGGGATGCTATTGATGGAAGAGAACGAGCGACTTAAACGTCACGTGGCGGGCATAATTAATGGCCAAAGGCATGGTGGTGCCGAATCTGAGAACTTTGTTATGGATGAAGGTCAGTCTTCAGAGTCTGTTACGTACGTTTGCAATTCCACTGGACCCCCCCAAGACTTTGAAAGCTCAGATACTTCCCTCAAATTGGGGCTACCATACTCCGGCTGA

>GmMADS51_Glyma06g10020
ATGACGAGAACGAGGATAAAGATAAAGAAAATCGACAACATAACGGCGAGGCAGGTAACATTTTCTAAGAGGAGGCGAGGGCTATTCAAGAAAGCTGAAGAGCTTTCTGTGCTATGCGATGCTGAGGTTGGTCTCATTGTTTTCTCATCTACCGGGAAGCTCTTTGATTATAGCAGCTCCAGTATGAATGACATAGTTACAAAGTACAGTACGCATTCCCATGGCATCAACAAATTGGATAAGCCATCACTAGAACTGCAGCTAGAAGCTAGCAATAGCGCCAAATTGAGTAAGGAAATTGCAGATAGAACCCAAGAATTAAGTTGGTTGAAAGGCGACGATCTTCAAGGACTAGGTCTAAATGAGTTGCAGCAACTGGAGAAAACACTTGAAATAGGACTCGATCGCGTGACTGACATAAAGGAAAATCAGATAATGAGCCAGATTTCTGAACTTCAGAAAAAGGGAATCCTGTTAGAAGAGGAGAACAAGCATTTAACGAAAAAGCTAGCGGAGAAGGAGAAGGAGGCTATGCTGTGTAAGGCAAAAATTCCTTTCATGGTGGACTCAGATAAGGGAATAATGCAGGAAGAAGGTGTCTCGTTAGATTCTACAAATAACATTAGTAGTTGCATCAGTGATCCTCCTCTCGAGGATGGTTCCTCGGACATATCTCTTACGTTAGGGCTACCCTTCTCTAACTGA

>GmMADS52_Glyma08g07260
ATGACTAGAAAGAGGATACAGATCAAGAAAATCGACAACATCAGTTCCAGGCAAGTGACTTTCTCCAAGAGAAGGAAAGGGCTTTTCAAGAAGGCTCAGGAATTGTCAACCCTTTGTGATGCAGACATAGCTCTCATTGTTTTTTCTGCAACTAGCAAGCTCTTTGAGTATGCCAGTTCAAGTATGCATCAAGTAATTGAAAGGCGCGATAGCCATTCAGCAATGAATAGACTGGATCGCCCCTCAATTGAGCTGCAGATTGAGAATGACTCCAATGAAATCCTGCGCAAGAAAGTAGAAGATAAGAACCGTGAGCTGAGGCAGATGAATGGGGAAGATCTGCAAGGATTGACATTACAAGAACTGCATAAACTAGAGGAACACCTTAAAAGAGGTTTGATCAATGTTTCAAAAGTAAAGGATGAAAAACTTATGCAAGAGATCAGCACGCTTAAGAGAAAGGGAGTGGAACTAATGGAGGAAAACCAAAGACTGAAACAGGTGGTACCGAGCCTTATCCATGTACATAGGCAATCATCGGAATCCATTCTTAGCAATTCATCTAACCTTCCTGAAGATGGTGGTAGCGACACATCTCTCAAGTTGGGGTTACCTTAA

>GmMADS53_Glyma20g29300
ATGGCGAGGGGAAAGGTTCAACTGAAGAAGATTGAGGATACAACAAGCCGTCAAGTGGCGTTTTCAAAGCGTCGAAGTGGTCTTCTAAAGAAAGCTTACGAGTTATCCGTTCTTTGTGATGCAGAAGTGGCTGTGATAGTCTTCTCACAGAACGGAAGGCTCTATGAGTTCTCAAGTTCTGACATGACGAAGATTTTGGAACGATACCGAGAATATACCAAAGATGTTCCTGGCAGTAAGTTTGGAGACGATTATATTCAGCAACTGAAGTTAGACTCCGTAAGCATGACAAAGAAGATTGAGCTTCTTGAACATTCTAAAAGGAAGCTGCTGGGACAAAGCGTGAGTTCTTGCTCTTTTGATGAACTCAAAGGAATTGAGGAGCAGCTGCGGACAAGTTTGCAAAGAGTCAGGCAGAGAAAAACTCAACTATATACGGAACAGATTGATCGACTACGATCTCAGGAGAGTAACTTGCTCAAAGAGAATGCTAAATTAAGTGCAATGTATCAGAGGGCGGAAAGGTCATCCCGGCAGCAATGGCCTAGACACACACAAGCAGAAGCAGAACCCCACTGTTCAAGTAGCCAGAGTTTAGATGTGGATACAGAACTATTTATTGGACTTCCGAAGCAGCAGTGCTGA

>GmMADS54_Glyma13g02170
ATGGGTCGTGTTAAACTTGAGATAAAGAGAATAGAGAACCCCACAAATCGACAAGTTACATTCTCTAAACGTAGAAATGGCCTCATCAAGAAAGCATACGAGCTATCAATCTTATGTGACATTGATATTGCCGTTATAATGTTTTCTCCATCAGGACGTGTGAATCACTTTTCCGGTAGGAGAAGGATTGAGGATGTTTTCACTCGTTACATTAATCTTCCTGATCAAGTAAGAGATAACGCTTATCTGCTTAGGACCCTTCAGCAACTAAGGAGTGAAAATGACATAGCTCTTCAACTGGCCAATCCGGGAGACATTAACTCTGAGATTGAGGAACTCCAACAAGAAGTTAATAAGTTACAGCAACAACTTCAAATGACAGAGGAGCAAATAAGGTTATATGAACCCGACCCATTAAAGATGTCAACTATGGCGGATCTTGAAAACAGCGAAAAGTATCTTGTAGATGTCTTGACACGTGTCATACAGAGAAAGGAATACTTGTTGAGCAACCATCTATCTTCGTATGATCCATCTGGTATTCAGGGGATACCGACCTCTTTCGAGAATGTAGGTTGGTTGCAGGATGGGAATCAGAACCATACCCAGATTTTTGATGCATCTGCTCCTTTAGATCCTTTGAGGGACTTGTCTTCCACCGTGTATGGTTCATTTTCCCAAGGGACAAGTTCAAATGCTAATCCACGAATCATGGGGGAGTGCCACGTGTCAAATCCAAGTGATGGGAACCTTCAAGCATGGCCTCTAGGGTACACCTTGTATCCTCATCATCATATTCAGCATGGCATGGTGGGACCCGACATGACAGATATGATGCCAAATGGGCAGGTGAACATCCCAATCACTCCCTCACACGTGGAACAACCTAAGAATGAATCTGTAGAATATGACCAGTCCAAACAACCTCCTCCTCATCATCAACTTAATGCTCAATGA

>GmMADS55_Glyma14g34160
ATGCTTGCATATATACAACACACTTTACAGTTTATAGATAATAATAAATCATCGATCAAGAATATGGGTCGTGTTAAACTCGAGATAAAGAGAATAGAGAACCCCACAAATCGACAAGTTACATTCTCAAAACGTAGAAATGGCCTCATCAAGAAAGCATATGAGCTATCAATCCTATGTGACATTGATATTGCTGTTATAATGTTTTCTCCATCAGGACGTCTGAACCACTTTTCCGGTAGGAGGAGGATTGAGGATGTTTTCACTCGTTACATTAATCTTCCTGATCAAGAAAGAGATAACGCTGTAAGTTTTCCTGAGCTACCCTATCGCAGGAGTATTCAGAATAAGGAGTATCTACTTAGGACCCTTCAGCAACTGAGGAGTGAAAATGACATAGCTCTTCAATTGGCTAATCCGGGAGACATTAACTCTGAGATTGAGGAACTCCAACAAGAAGTTAATAGGTTACAACAGCAACTTCAAATGGCCGAGGAGCAAATAAGGTTATATGAACCCGACCCATTAAAGATGTCATCTATGGCGGATCTTGAAAACAGTGAAAAACACCTTGTAGATGTCTTGACACGTGTCATACAAAGAAAGGAATACTTGTTGAGCAACCATCTATCTTCGTATGATCCATCTGGTATTCAGGGGATACCGACCTCTTTCGAGAATGTAGGGTGGTTGCAGGATGGGAGTCAGAACCAAGCCCAGATTTTTGATGCATCTGCTCCTTTAGATCCTTTGAGGGACTTGTCTTCCACCATGTATGGTTCATTTTCCCAAGGGCGAAGTTCAAATGCTGATCCACGAGGCATGGGGGAGTGCCACGTGTCAAATCCAAGTGATGGGAACCTTCAAGCATGGCCTCAAGGGTACACATTGTATCCTCATCATATTCAGCATGACATGGTGGGACCCGACATGCCAGATATGATGCCACATGCGCAAGTGAACCTCCCAATCACTGCCTTGGAACCACCTAAGAATAATGAACCTGTAGAATATGACCAGTCCAAACAACCTCATCATCATTGA

>GmMADS56_Glyma20g04500
ATGGGCAGGGTAAAGCTAAAGATAAAGAGGTTGGAGAACACCAATGGCCGCCCAGCAACATATGCCAAAAGAAGAAATGGAATTATGAAAAAAGCTGCTGAGTTATCTATACTATGTGATATAGATATTATACTCCTCATGTTCGCACCAAATGGAAAGCCATCATTATGTAGGGGGAGGTGCAGTAACTTTGAGGAAGTTATTACGAAATTTGGTCAACTAACTCCCCAGGAAAGGACAAAAAGGAAATTAGAGACTCTTGAGGCATTGAAGAAAACGTTTAAGAAGTTAGATCATGATGTAAATGTACAAGAATTTTTTGGTACAAGTAGTCAAACTATTGAGGATTTGAGTAATCAAGCCAAGCTATTACAAACTCAAATTTTTGGAACTCATAAGAGATTAAGTCATTGGACAGAATTTGATAAAATAAACAGTGTGGATCAACTAGGACGGATGGAAAATTCGCTCAGGGAGTCACTTGATCAAATTCGAACCCATAAGGAAAATGTAAAAAAGCAACAACAACTTGTTTCACTGCAATGCAATAACCAGACAACGGAGATTGGCCTAAAAATGACTGCACAACAACTCCAACCTCTATCATGGATTGTCAATGACAACGACCAAAATATAGTTTTACCTGAAGACTCAAACATGTTTCTCCACAAAGATGTAGAGGGATCTGTAAGTTCATCTTTTGGGAGTTATGACAATTATTTTGGCTCAAGTATCAAAACTGATATGTCAAGCTCAACACAAGAAAATGGGGTCCTTAGTGACATGAGCAATATTGCCCCTATGAGACTCCAATTGAATGGGCAGTTTCCATGTCTTCAATACAATTTTAATTTACTAAACAATTTGAAGTTTCAACCAAGTGTAGAGATTAACCCACATGAAAATCATGTAGATTATCATGTGAATGAAGGCTTTGAAGCACCTAGATCGAGTTATGATTCTAACAATCACCATGGTTGGGCTTCCACATCAGGGTCTTGTGGTATTACTATGTTTGAAGAGCAATTATATGCCCAGGCAAGCTTCACTAAAGTGAACATTGACTTCACATAA

>GmMADS57_Glyma07g35610
ATGGGGATGGGTAGGGTAAAGCTAAAGATAAAGAGGTTGGAGAACACCAATGGTCGCCAAGCAACATATGCTAAAAGGAAAAATGGGATTATGAAAAAAGCTGCTGAAATATCTATACTTTGTGATATAGATATTATACTTCTTATGTTTGCACCAAATGGAAAGCCTTCATTATGTAGGGGGAGGCACAGTAACTTTGAGGAGGTTATTGCGAAGTTTGGTCAACTAACTCCTCAAGAAAGGGCAAAAAGGAAGTTAGAAACTCTTGAAGCACTGAAGAAAACATTTAAGAAGTTAGATCATGATGTAAATGTACAAGAATTTATGGGTACAAGTAGTCAAACTATTGAGGATTTGAGTAATCAAGCCAGGCTATTACAAACTCAAATTTCTGAAACTCATAAGAGATTAAGTCATTGGACTGAGTTTGATAAAATAAGCAATGTGGATCAACTAGGACAAATGGAAAATTCACTTAGAGAGTCACTTAATCAAATTCGAACCCGTAAGGAAAATATAAAAAAACAGCAACAACTTATGTCGCTACAATGCAATAATCAGGTAAAAAAATTGTTTAGAATGAGTGTAGAGCAACAACTGCAACCTTTGTCATGGATTGCCAATGATGATAACCACAATATAGTTTTACCCGAGGACTCAAACATGTTTCTCCACAAAGATGTAGAGGGATCTACAAGTTCATCTTTTGGGAGTCATGTCAGTTATCTTGGCTCAAGTATCAAGAATGACATGTCAAACTCAGCACAAGAAAATGGAGTCCTTAGTGATATGAGCAATACTGCCCCAATGAGGCTACAATTAAATGGGCATTTTCCATACCTACCTTACAATTTTAATTTACCGAACAATTTGAAGTTTCAACCAACTGCAGAGATCAACCCTTATGAAAATCCTGTAGATTATCATGTTAATGGAGGCTTTGAAGCACCTAGATCTGGTTATGACTCTAACAATCACCATGATTGGGCTTCCACATCAGGGCCTTGTGGTGTTACTATGTTTGATGAGCAATTATATGCCCAGGCAAGCTCCACTAAAATGAACTTTGGTTTTATATAG

>GmMADS5_Glyma04g02980
ATGGCTAGAGGAAAGATCCAGATCAAGAGGATAGAGAACAACACCAACCGCCAGGTCACTTACTCTAAACGACGGAATGGCCTTTTCAAGAAGGCCAACGAGCTTACCGTTCTCTGCGATGCCAAGGTTTCTATTATTATGTTCTCCAGCACTGGAAAACTCCACCAGTACATCAGCCCCTCCACCTCAACAAAGCAGTTCTTCGATCAATACCAGATGACTCTGGGAGTTGATCTCTGGAACTCTCATTACGAGAATATGCAAGAGAACTTGAAGAAACTGAAAGAGGTGAATAGGAATCTTCGTAAGGAGATTAGGCAGAGAATGGGAGATTGTCTGAACGAGCTGGGCATGGAAGATCTCAAGCTCCTTGAGGAAGAAATGGACAAGGCCGCCAAGGTTGTTCGTGAGCGTAAGTATAAGGTGATAACAAATCAGATTGACACCCAGAGGAAAAAGTTTAATAACGAGAAAGAAGTGCACAACAGGCTCCTGCATGACTTGGATGCAAAAGCAGAAGATCCACGTTTTGCATTGATAGATAATGGAGGGGAGTATGAGTCTGTGATCGGATTCTCAAATTTAGGTCCACGCATGTTCGCATTGAGCATACAACCAAGCCATCCTAGTGCCCATAGCGGAGGAGCAGGCTCTGATCTTACCACTTACCCTTTACTTTTCTAG

>GmMADS64_Glyma02g38090
ATGGGGAGAGGTAAGATCGTGATAAGGAGGATCGACAATTCCACGAGCAGGCAAGTGACGTTCTCGAAGCGAAGGAACGGTTTGCTGAAGAAGGCGAAGGAGCTTGCGATCTTGTGCGATGCTGAAGTCGGAGTTATGATCTTCTCCAGCACCGGAAAACTCTACGATTTCGCCAGCTCCAGCATGAAATCAGTAATGGACCGATACAGCAAATCAAAAGAAGAACCTTGTCAACTTGGGAGTTCAGCCTCTGAAATTAAGTTTTGGCAAAGGGAGGCAGCAATGTTAAGGCAACAATTACACAATTTGCAAGAAAGTCACCGGAAAATGATGGGGGAAGAACTGTCAGGCTTGACAGTCAAAGAATTACAAAATTTGGAGAACCAATTAGAAATTAGCCTTCATGGTGTCCGAATGAAAAAGGATCAACTTTTAATGGGTGAAATACAAGAGCTAAATCGAAAGGGAAACCTCATACACCAAGAAAATGTGGAACTGTATAAGAAGGTAAACCTAATTTGTCAAGAAAACATGGAATTGAAAAAGAAGGTCTATGGAACACAAGATGATAACGAAACAAACAGAGATTCTGTTCTGACAAATGGTCTAGGCATAGGAGAGGATTTGCAAGTGCCTGTGAATCTCCAGCTAAGCCAGCCACAGCAACAGCAACAACACTACAAGGCATCTTCAGGAACTACAAAATTGGGGTATGAGCTTTCGATCATTTAA

>GmMADS68_Glyma04g04640
ATGGGGAGAGTGAAGCTTCCGATCAAAAAGATTGAGAACACAACCAATAGGCAAGTCACTTTCTCCAAGAGGAGGAATGGACTCATCAAGAAAGCTTACGAACTTTCTGTTCTTTGTGATGTTGATGTGGCTCTCATCATGTTTTCCCCATCAGGAAGAGCCACTTTCTTCTCTGGCAACAAAAGCATTGAAGAAATTCTAGAACGATATGTTAATCTTTCGGAGGGTGAACACGGAAGGATGCATAATAAAGAGCACATTCAAAAGTTGCTTAGTAAGTTGAAAGATGAAGCTGGTCAAATATGTCAAGCCCCTAGCTCAATGACTTCAGATTCCCAAATTGAGGATCTTCGAAGAGAAATTTTCACTTGCAAGTCTCAATTGGAAGAGATGGAGAAGCGACTAAGGATATTTGAAGGTGATCCTTCAGAGATCACAACGCTCAGCGAGGCTGAATATCGTGAATATGTCCTTCGGGATACTCTAAAACAAGTGCAACTGCGAAAGTGTGTTTTGGAGGAGTACAATTCTCATGCCACTCATTCTCCACAGGTACATGCTGCAAAAACTGTAGATGTAAATGGATTTATTTCCAGAGCCTCAAAGAACCCAGTAGATTGGTTTCCACAGGGAGATCCACTACATGTCCAGACTCTGAACTTTGCGAATGTTTATGACACTGCTCTTGTCAGATGTGGGATCCGCACGGCTTTGGAAGTTGCGCACACCTACATGCTACAGAAACTTCCTGCTTCGGTTTCTGGTTTGGTTCTATTCTACGTGATACCATGGGATTGGGATTCCATGTACTGCAGAATCTTCCTTCTTCGGCTTCTGTCAATTAACAAACCCATTGTTAGCATGCTCTTGTGCAAGAGAGAGCAAATTCCATCAAACATTGGACCACTTCAAAAGACCGCAGATTCCATCTAG

>GmMADS69_Glyma04g31810
ATGGGGAGAGGAAGGGTGCAGTTGAAGAGGATCGAGAACAAGATCAATAGGCAAGTGACGTTCTCAAAGAGAAGGTCTGGTTTGCTCAAGAAAGCACATGAGATCTCTGTGCATTGTGATGCTGAAGTGGCCCTCATAGTCTTCTCCACCAAAGGCAAACTCTTTGAGTACTCCAGCGATCCCTGTATGGAAAAAATTCTTGAACGGTATGAGAGGTATTCATATGCAGAGAGGCAGCTTGTTGCAAGTGATCAACCACTAACTGAAAATTGGACTCTGGAACATGCAAAGCTGAAAGCAAGGTTGGAAGTCCTACAGAAAAATCAAAGGAATTTTATGGGACAAGATTTGGAGGGCCTAAGTATCAAAGAGCTTCAGAATTTGGAGCATCAGCTTGAAAGTGCTCTCAAACACATTAGATCACGGAAGAACCAACTGATGTATGAATCTATTTCAGAGCTTCATAAAAAGGATAAGGCCCTACAAGAACAAAACAACACTCTCGCTAAGAAGATAAAGGAGAAAGAGAAGGCACTAGCCCAACAGGCACAACTGGAGCGACTTGGTGATGAAGTGGATCTGACTTCCTCTGCCCTTGTTCCCCAACCACTGGTGACATCAAACATTAGAACCTCCTCACAAATCAGAGGTGAAGGAGATAACGAAGGAACCCCAACTCCAACCCAAGCTAATGCCATTCTTCCACCTTGGATGCTTCGTCCTACAAATGAATAG

>GmMADS6_GmNMH7_Glyma06g02990
ATGGCTCGAGGAAAGATCCAGATCAAGAGGATAGAGAACACCACCAACCGCCAGGTCACTTATTCTAAACGACGGAATGGCCTTTTCAAGAAGGCCAACGAGCTCACCGTTCTATGCGATGCCAAGGTTTCTATTATTATGTTCTCCAGCACTGGGAAACTCCACGAGTACATCAGCCCCTCCACCTCAACAAAGCAGTTCTTCGATCAGTACCAGATGACTCTAGGAGTCGATCTCTGGAACTCTCATTACGAGAATATGCAAGAGAACTTGAAGAAACTCAAAGATGTGAATAGGAATCTTCGTAAGGAGATTAGGCAGAGGATGGGAGATTGTCTGAACGATCTGGGCATGGAAGATCTCAAGCTCCTTGAGGAAGAAATGGACAAGGCCGCCAAGGTTGTTCGTGAACGTAAGTATAAGGTGATAACAAATCAGATTGACACCCAAAGGAAAAAGTTTAATAACGAGAAAGAAGTGCACAACAGACTCCTGCGTGACTTGGATGCAAGAGCAGAAGATCCACGTTTTGCATTGATAGATAATGGAGGGGAGTACGAGTCTGTGATCGGATTCTCAAATTTAGGTCCACGCATGTTCGCATTGAGCCTACAGCCAAGCCATCCTAGTGCCCAAAGCGGAGCAGCAGGCTCTGATCTTACCACTTACCCTTTACTTTTCTAG

>GmMADS70_Glyma05g00960
ATGGGAAGAGTTAAATTGAAGATCAAGAAATTAGAAAGCATAAGCAATCGACACGTGACTTACTCAAAGCGAAAAAGTGGAATTATTAAGAAAGCAAAGGAATTGTCAATACTGTGTGATATAGATGTTGTCCTTCTTATGTTTTCTCCAACAGGAAAACCTACATTACTACAAGGAGAACGCAGCAATATTGAGGAGATCATTGCAAAATTTGCTCAACTTAGCCCACAAGAAAGAGCCAAAAGGAAAATGGAGAGCCTTGAAGCACTAAAGAAAACCTTTAGGAAGTTAGACCATGACGTAAAAATACAAGATTTCTTAGGTTCAAGTCAAACAATGGAGGAATTATCTTACCAAGTCAAGGTTTTACAAGCTCAGATCACAGAAGTACAACAGAGACTGAGCTATTGGAATAATCTAGAGAAGATCAACAACTTGGAACATCTTAGACAAATGGAAGATTCACTACGGGAATCAATCAATCGAGTAGGCCTACAAAAAGAAAATTTAGGAAAGCACAAACTCATTTCACTTGAATGTGCTAACCAATTGCAGGAAGGGATGGCATTACCTTCGATGATCGCAAGTCTACAAGACTCCCAACCATTGTCTTGGCTTTTGAATGACGATAATCATCACTTGATGTTACCCAACGAGCCAAAATTTCAATCATTTAGAGATGTTGAGTGTTCAACTGACATTTCACTCCCAAACTATTCTGGATATATTGGGAGCAACAAATTTGAAGTTGGCAGCTCTCCCCAAGTCACTACTTTGGGTCAAGGAGGTGGTGCCATGAATGAGTTAAATGGAACTACTTTCTTAAATGTACAATGTTGTGACCAGTTTGCATACCCTCCCCCACCAGATATCGAGGAAGTGAAACAATTCCCTACAATGGACAATAAATCAAACACTGTGGATTACCAAGTTCATAACAACTTTGATCTTCCAAGATCATTGTTTGAAAATGGACATCAGTTTTGGAATTCTGCTTCTGGGTCTTGTGGGATAGCCATGTTTAACGAGAACAACTACCATAAGGTAAGCAGTTCTTTTTTGTTTCATTAG

>GmMADS71_Glyma05g07350
ATGGGAAGGGGGAGAGTTGAACTGAAGAGGATAGAGAACAAAATTAACAGGCAAGTCACATTTGCTAAGAGAAGAAATGGGTTGCTCAAGAAGGCTTATGAGCTCTCAGTACTCTGTGATGCTGAGGTTGCCCTCATCATCTTCTCCAACCGTGGCAAGCTTTATGAGTTCAGCAGCACCTCAAGTATGATGAAAACACTGGAGAAGTACCAGAAGTACAGCTACAGTGCACTGGAGACCACCCGACCAATTAACGACACTCAGAACTATCAGGAGTATTTGAGATTAAAAGCAAGGGTAGAAGTTTTGCAACGTTCTCAAAGGAACCTACTCGGGGAAGATCTTGCCCAAATGAATACAAATGAGCTAGAGCAGCTTGAGAATCAACTGGAGGCAGCACTGAGGAATATTAGGTCAACAAAGACTCAATTCATGCTTGACCAGCTTTCTGATCTTCACCACCGGGAAACATTGCTTATTGAAACTAATAACGTGTTAAGGAGTAAGTTGGAAGAAACTGATCACTCACAAGTTCAAGTAAGTCTAGCTTTGGAAGCTGGAGGGCCTAGCATCCAATACACCAACTTTCCACCTCAATCAGAGGGGTTCTTCGAGCCAGTGGGAGTGAACCCCACCTTGCAAATTGGGTACAACCAGACTGGTCCTGATGATACAAACGTAGGAGCTTCATCCTTAAGTATGCATGGATTCGCCTCTGGGTGGATGCTTTGA

>GmMADS73_Glyma05g28130
ATGGGGAAGAAGAAGCTGGAGATAAAGCGAATCGAGAACAAAAGCAATCGGCAGATAACATTCTCCAAGAGGCGCAAAGGATTGATGAAGAAAGCCCGCGAGTTATCCATTCTCTGCGATGCGAAGTTGGCGCTGCTCATCTTCTCCAGCACCGGCAAGCTCTACGAGCTTTGCAACGGTGACAGTTTGGCCGAGGTCGTGCAGCGATATTGGGATAACTTAGGAGCGAGCGGTACTGACACAAAGGGACTCCGCTTTGAAATTGCAGATATCTGGTCTGATGAAGCGTTTTCTCAATTGGTCCAAAGCCACTTTGGTGTTTCTGAACTTGAGCATCTGAGTGTGACTGACCTTATGGAACTAGAGAAACTGGTTCATTCTGCTCTTTCGCGAATCAGATCAGCAAAGATGCGATTGATGATGGAATCTGTAGAGAATCTTAAGAAAAAGGAACATATCTTGAGAAATGAAAATGAGCTTTTGGAGAAACAGGTAAAAATGTATACAAAGTCATGCACTGAAAGTTATATGTCAATACTATCATTCTATGTGGTGAACATACTTTTTTTTTACTCAATTCTTGAACTCAGTATAAATAAATAG

>GmMADS74_Glyma05g29590
ATGGCTCTTCCAAACCAATCCATGTCATCAGAGTCTCCCCAGAGAAAGATGGGAAGGGGGAAGATTGAGATCAAGAGGATTGAGAACACCACCAGTCGACAAGTTACCTTCTGCAAGCGCAGAAATGGTTTGCTCAAGAAGGCATATGAGTTATCTGTGCTTTGTGATGCAGAGGTTGCTCTAATTGTCTTTTCAAACCGTGGCCGCCTCTATGAATACGCTAATAACAGCGTCAAAGCTTCAATTGAGAGGTACAAGAAAGCAAGTTCAGATTTATCTACTGGTGGACAATCTGCTTCTGAGGCTAATGCTCAGTTTTACCACCAAGAAGCTGCCAAACTGCGTGTACAAATCAGCAATCTGCAGAATCACAATAGTCAAATGATGGGTGAGGGTTTGAGCACCATGAATGGCAAGGATCTCAAAAACCTAGAGACTAAATTAGAAAAAGGAATCAGCAGAATTCGTTCCAAGAAGAATGAGATGCTATTTGCAGAAATTGAGCACATGAAGAAGAGGGAGATACACTTGAACAATGACAATCAGCTTCTTAGAGCAAAGATAGCAGCAGGTGAGAGGAGTCACCATAATGTTAACGGGTTGTCTGGAAGCATAAGCTATGAATCGATGCAATCTCAGTTTGACTCCCGCGGCTTCTTCCAAGTAACTGGATTACAACCTAATAATAATCAGTATGCCGGACAAGACAACATGTCCCTTCAATTTGTGTAA

>GmMADS7_Glyma06g12380
ATGGGGAGGGGTAAGATTGAGATCAAAAGGATTGAGAACTCAAGCAACAGGCAAGTTACCTACTCAAAGAGGAAGAATGGGATCCTCAAGAAGGCAAAGGAAATTAGTGTTCTATGTGATGCTCAAGTTTCCCTTATCATCTTTGGTGTCTCCGGGAAGATGCATGAATACATCAGCCCCTACACCACGTTGATTGACGTTCTGGACAGATACCAAAGAGCTTCTGGGAAGACCCTCTGGGATGCTAAGCATGAGAACCTCAGCAATGAAATTGATAGACTCAAGAAAGAGAATGACAGCATGCAAATTGAGCTCAGGCACTTGAAAGGGGAGGACATCACGTCACTCAATTACAAGGAACTGATGGCACTAGAGGATGCCCTTGAAAATGGCCTCAGTGGAGTCCGTGAGAAAAAGATGGAAGTGCACAGGATGTTCAAGAGAAATGGCAAGATTTTGGAGGAGCAAAATAAGGAACTCAGTTTCCTTCTGCAACAGCATTTGGCAGTAGAAGGAATTGGAAACATGCATGAACAATGGATTTGA

>GmMADS80_Glyma07g08820
ATGGTGAGGGGAAAGACTCAGATGAAGCGTATAGAGAATGCCACAAGCAGGCAAGTAACTTTCTCAAAGCGGCGAAATGGGTTGCTGAAGAAGGCCTTTGAGCTATCAGTTCTGTGTGATGCTGAGGTTGCTCTAATCATCTTCTCTCCAAGAGGGAAGCTCTATGAATTTGCTAGCTCCAGCATGCAGGAGTCAATTGAACGATACCGCAGGCATACCAAGCATGTTAATCCAACTACATTCAGATCAGTTGAACAAAATATGCAGCATCTGAAGCAAGAGGCAGAAAACATGATGAAGAAGATTGACCTTCTTGAAGCTGCAAAACGGAAGTTCTTGGGGGAAGGTTTGGGGGCTTGCTCCATTGAGGAACTGCAACGGATAGAACAACAGTTGGAGAGGAGTTTAAGTAATGTTAGAGCAAGAAAGGTCCAGGTTTTCAAGGAACAAATTGAACAACTAAAAGAAAAGGAAAAAGCCCTACTAGATGAAAATGCCAAGCTCACTGAAAATGCCAGGCTCTCTGAGAAGCCAGCAACAAAGAATCAGAATGTGAATCAACCCCAATGCAATGCAGAAAGTAGTTCAAGTTCAGATGTGGAGACCGAATTGTTCATTGGACTTCCTGATACAAGAGCAAGACACATCTCTCATCACGTCTAG

>GmMADS8_Glyma13g09660
ATGGGGAGGGGTAAGATTGAGATCAAGAGGATAGAGAACTCAAGCAACAGGCAAGTTACATACTCAAAGAGAAAGAATGGGATCCTAAAGAAGGCCAAGGAAATCACTGTTCTATGTGATGCTCAAGTTTCGCTTATCATCTTTGCTGCATCTGGAAAGATGCATGACTACATCAGCCCTTCTACCACGTTGATTGACATATTGGAGAGGTACCACAAGACCTCAGGGAAGAGGCTTTGGGACGCCAAGCATGAGAACCTAAACGGCGAAATTGAGAGACTCAAGAAAGAGAATGACAGCATGCAAATTGAGCTCAGGCACTTGAAGGGTGATGATATCAACTCTCTTAACTACAAGGAGCTGATGGCCTTAGAGGATGCCTTAGAAACTGGTCTAGTCAGTGTCCGCGAGAAACAGATGGATGTATACAGGATGCTCAGGAGAAACGACAAGATCTTGGAGGAGGAGAACAGGGAACTTAATTTTCTCTGGCAACAACGTTTGGCAGAGGAAGGTGCGAGAGAAGTGGACAATGGGTTTGATCAAAGCGTAAGAGATTACAATTCCCATATGCCATTTGCCTTTCGTGTGCAGCCTATGCAGCCAAATCTTCAAGAAAGGATCTAA

>GmMADS91_Glyma09g27450
ATGGGAAGAGGAAGGGTTGTTCTGGAAAGAATAGAGAACAAGATCAACCGTCAAGTAACATTCTCAAAACGCAGAAGTGGGTTGCTGAAGAAGGCCTTTGAGCTTTCTGTGCTATGTGATGCTGAAGTTGGCCTTATCATCTTTTCTAGCCGTGGCAAGCTTTTTCAGTACAGCAGCACTGATATTACCAAAATCATTGAGAGGTATCGCCAATGTCGTTACAGCAAGTCACACACTGGTGATTCATTGGAACACGATTCACAGAGCGCATACCATGAATTCTTGAAATTAAGAGCGAAATATGAATCTCTTGAGCGGACACAAAGGCATTTTCAAGGAGAAGACCTTGAGCCACTTAGCTTTAAAGATTTGCAGAGCCTGGAGAAGCAACTAGACATAACGCTCGCACTAACTCGACAGCACCAAACGAAGAAACTCATGGCACGAGCGGATGAATTACGCGAAAAGGTGCATAAGTTGGAGGATCTTAACAAACAATTGGAGTCCAAGGAAAAAGATGAATTCTCGAGTCTCATCCTTGACAATAACAATTACATTCAAATGCATGCTACACAAGTTGATCAATTTGAGTCTGAGACAGCACTAAACACATGTAGGTTTCAACATCAAGAAGTTGTTTCTAAGGAAAAAGCAATTGATACCAGGACAGAGCATAGTCAAAGCAGTCACAACAAAAACAATGGATGGCTGTAA

>GmMADS92_Glyma09g33450
ATGGGAAGGGGGAAGATTGTGATTGAAAGGATCGACAATTCCACTAGCCGGCAAGTGACTTTCTCAAAGAGGAGAAAGGGATTGATCAAGAAAGCCAAAGAGCTAGCAATCCTCTGCGACGCACAAGTTGGCCTTGTCATATTCTCCAGCACGGGAAAGCTTTATGAATATGCCAGCACCAGCATGAAATCACTGATCGAGAGATATAACACATGCAAGGAAGAACATCACCATCAGATGAATCCAGAATCCGAAGTCAAGTTTTGGCAGAGGGAGGCAGAAATTCTAACGCAGCAACTACAGAATCTACAAGAAAACCACCGGCAATTGATGGGAGAACAGCTATATGGTCTAACTGTCAGAAACCTACAAGATCTAGAGAATCAACTGGAACTGAGTCTCCAAGGTGTCCGCATGAAAAAGGAACAAATTCTGAAAGATGAAATCCAAGAGCTGAACCGAAAGGGAAACCTTATCTTCCAGGAAAATGTGGAACTTTACAAGAAGGAGGGAATCCACAAGAATTGGTCCAACTTCAGTTATGCCAGCCTGAACAAGAAGTTTGTGAGACATTGGACACTGCCACAAAATGAAGGTCACGTCTAA

>GmMADS93_Glyma09g42060
ATGGGACGTGGAAAGATAGAGATAAAGAGGATCGAGAACAAAACCACAAGGCAAGTGACCTTCTCCAAAAGAAGATGTGGCCTCTTGAAGAAGACAAAGGAGCTTTCTGTGCTTTGTGATGCTAAGATCGGGATTATCATCTTCTCCAGCACCGGGAAGATGAGGGAATGGTGCACCGAACCCTTCAGGATGGAGCAGATCATAGAGCAGTACCAGATATCAAAAGGAACTTGCATAGCGGAACGTGGACGTGATCATCCCCGAGAAGAATTTGTCCATAACATGGCAATGCTGAGGCAGAAAACTATTCGTCTTGAATTGGAAATTCAACGCTATCTTGGAGAGGACACGAGGGGTTTGCAATATGAGGATTTGACTAAGCTTGAACAAGAATTGGAGAACTCTGTGGCAAGGGTTCGAAACCGTCATAATGAGCTCTTGCAACAACAAATGGAGAATCTGCGAAGGAAGGAAAGGATCTTGGAAGAGGAAAACAATAATTTGTCCAATTGGATTCAGGAACACCAAGCAGTGTTGGAGTTTCAGAAGGCCGCTGATACAGTGGAAGCAAGCAAACCAATGCATGTGATGGATCACTTCTCATTCTTTGAAGAGCAACCTGCTGGGAGCATCCTTCAACTAGCTTCTCCTATGCTTCCACACTTTTACCCATATCTTCAGCTGGCACAGCCCAATATCCAAGACTCAGTCAGGGACCAGAGCTATAACAATGGTATATATTAG

>GmMADS9_Glyma14g24590
ATGGGGAGGGGTAAGATTGAGATCAAGAGGATCGAGAACTCAAGCAACAGGCAAGTTACCTACTCAAAGAGAAAGAATGGGATCCTTAAGAAAGCTAAGGAAATCACTGTTCTATGTGATGCTCAAGTTTCTCTTATCATCTTTGCTGCATCTGGAAAGATGCATGACTACATCAGCCCTTCTACCACGTTGATAGACATATTGGAGAGGTACCAGAAGACCTCAGGGAAGAGGATTTGGGACGCCAAGCATGAGAACCTAAACGGCGAAATTGAGAGACTCAAGAAAGAGAATGACAGCATGCAAATTGAGCTCAGGCACTTGAAGGGAGAGGATATTAACTCTCTTAACTACAAGGAGCTGATGGCCTTGGAGGATGCCTTAGAAACTGGTCTAGTCAGTGTCCGAGAGAAACAGATGGATGTCTACAGGATGTTCAGGAGAAACGACAAGATCTTGGAGGAGGAGAACAGGGAACTTACTTTTCTCTGGCAACAACGTTTGGCAGTGGAAGGTGCGAGAGAAGTGGACAACGGGTTTGATCAGAGCGTAAGGGATTACAATTCCCATATGCCATTTGCCTTTCGTGTGCAGCCTATGCAGCCAAATCTTCAAGAAAGGATCTAA

>LuMADS100_Lus10035029
ATGGGGAGGAGAAAGGTGGAGCTGAAGCTAATTGGGGACAAAAGCAGCCGCCAAGTCACTTTCTCCAAACGCCGCAAGGGATTGTTCAAAAAGGCCGCTGACATCTCCGTCCTCTGCGACGTCCAACTCGCTCTCGTCATATTCTCCCCCGCCGGCCGCCTCTACGAATTCTCCTCCGGCGACAGGTTAATACACCTCATCCCCCCTCCTCATTCATTTTGCTTAATTATTTTTTCAATGACTGCGCAACTCTTAGTCTTAATGATTACCGATTCAGAGTGA

>LuMADS101_Lus10008264
ATGGATCTCTCCTACTCAATTCCTCAGAAACAGGAACAAGAAGTGACAGAAGATCAAGAGGAGCTCATAGTGAACCACCACAGCAGCAGCAGCGGCATGGGGAGGGGAAAGATCGAAATCAAGAGGATTGAAAACACCACGAACCGACAGGTGACATTCTGCAAGCGAAGGAACGGACTTTTGAAGAAAGCCTATGAGCTCTCCGTGCTCTGTGATGCTGAGGTTGCTCTCATCGTCTTCTCCACCCGTGGCCGCCTCTACGAGTACTCCAACAACAACATCAAGGCCACCATAGAGAAATACAAGAAGGCATGTTCTGACAGTACCCACACTCCCTCCGTTACTGAAATCAACGCCCAGTATTATCAGCAGGAGTCAGCTAAGCTGAGTCAACAGATCCAAATGCTGCAGAACTCCAACAGGCACCTCATGGGGGAATCTTTGAGCTCACTCTCTATAAAGGAGCTGAAGCAGCTGGAGAACAGACTTGACCGAGGAGTCAGCAGAATCAGGGCCAAGAAGCATGAGCTTCTGCTAGCTGAAATCGAATATATGCAGAAAAGGGAGATTGAGCTGGAGAATGAAAGTGTTTGTCTCCGTACCAAGATAGCGGAGGTGGAGAGGGTGAATGAGGAAGCGAACATGGTGAGTGGGGCGGAGCTGAATGCAATCCACGCACTGGCTGCGTCTCGCAACTTCTTTGCTCCAAATGAAATGATGGATCATCCTCCTCCGACGTCAGTGACAAACATCCCTTTCTCTCCCGGCAGCAGCAGCCACCAGCAGGAGTCTCCAACTCCGCCGGCGGAGAAGAAGTCACACGTCCACCACCTCCACCTTGCCTGA

>LuMADS106_Lus10003125
ATGGGTAGAGGTAGGGTTGAGCTAAAGAGGATCGAGAACAAAATCAACCGGCAAGTAACGTTTGCAAAGAGAAGGAACGGTCTATTGAAGAAAGCCTACGAGCTTTCAGTCCTTTGCGATGCTGAGGTTGCTCTCATCATCTTCTCCAACCGTGGCAAGCTGTATGAGTTCTGCAGCAGCTCAAGCATGCTGAAGACGCTGGAGAGGTACCAGAAATGCAACTATGGAGCACCAGAGTCCAATGTCTCAGCTAGAGAAGCCCTGGAGATAAGCAGTCAGCAGGAGTATCTGAAGCTTAAAGCTCGCTACGAGGCGCTACAAAGGTCCCAAAGGAACTTGCTGGGAGAAGACCTTGGCCCTCTAAGCACAAAGGAGCTCGAGTCACTCGAAAGGCAGCTCGACATGTCACTGAAGCAAATCAGATCGACTCGGACCCAATACATGCTGGATCAACTCAATGATCTACAACACAAGGTTACACACCTTATTCCCCCCTTGTATATTGTGAGGTATCAAACTGGTGGGCTGGTTATTAAGTTGCTGTAG

>LuMADS107_Lus10017871
ATGGGAAGAGGTAGAGTGGAGCTGAAGAGGATCGAGAACAAAATCAACAGGCAGGTCACTTTCTCCAAGCGGAGGTCTGGTCTTCTCAAGAAGGCTCACGAGATCTCCGTCCTCTGCGATGCTGAAGTCGCCCTCATCGTCTTCTCCCCCAAGGGCAAGCTCTTTGATTACTCCACCGACTCCTGCATGGAGAGGATCCTGGAACGCCACGAGAGGTACTCATATGCTGACAGGAACCTTGTTCCCAATGACACTCAAACATGCGGTAGCTGGACTCTAGAGTATGCAAAACTGAAAGCCAGGATTGAAGTGTTACAGAAGAACCTGAGGCACTACAACGGGGAAGAAATTGATACCTTAAGCATTAGGGAGCTTCAAAACCTGGAGCAGCAACTTGATTCTGGACTTAAACATATTCGTTCAAGAAAGAACCAACTGATGCATGAGTCGATCTCAGAGCTTCAGAAAAAGGACAAGGCCCTGCAGGAGCAAAACAACCAACTGGCAAAGAAGGTCGGATTCTAG

>LuMADS108_Lus10015017
ATGGGGAGAGGGAAAGTGGTGATGAAGAGGATAGAGAACAAAGTGAACAGACAAGTCACGTTCTCCAAGAGAAGGAACGGCTTGCTTAAGAAATCCTCAGAGCTCTCTCTTCTCTGCGACGCTGAGGTCGCCCTCCTCGTCTTCTCCTGCCGCGGCAAGCTCTCCGTCTTCCCCTCCACAGAAGGAGTGAGTAAAACCCTAGTGAGGTATAGACAATGCCACTACAACAACAACCAGCAACAAGGCAGCCACATTGGTGATGAGAATGGAACACTTCAGCACTTGTGCCTAGAGGTGACCAAGCTGAAAGAGAAATGTGAATCGCTTCAAAAGTCTCACAGGCATTGCCAAGGAGAAGACATTGAGAAGCTTAGTGCCAAAGAGTTGATGAAGGTTGAGAGGAAGCTCGATCGGGCTCTCTCCCGAGCTAGGCAAAAGAAGACACAATTGATGCTACAAAAGCTAGAAGAAATGAGGAAATGGGAACAAGATCTTGGAGAAGAAAACAAGCATCTTATTGAGGTTGGTGCCATGTGTTTTGATCTTATTATCATGATAAGACACTTCTGTCATTGA

>LuMADS10_Lus10029556
ATGGGGAGGGGGAAGATAGAGATAAGAAGGATAGATAATTCAACAAGCAGACAAGTTACCTTCTCAAAGAGAAGAAAGGGTTTGCTTAAGAAGGCTAAAGAGCTTGCTATTCTCTGTGATGCTGATGTTGCTTTGCTCATCTTCTCCAGTACTCACAAGCTCTATGATTTCTCCAACACCAGGAAAGAGGTCCGACCGGAGGGGCCGAACATTGCTGGAGCCGATCCGAAACTCTACAACCCCATAGAGACGATTATGCAGTTAGGCGGGTCGCCCTTGGCTAACCTGCATGTACTATGTTTGCTGGAGCATGGCCTCCCATCTTCGATGACTTCAATGACTCATGTTCTCAGACTTTCTTGTGTTCCATTGGCTGGATCATAG

>LuMADS110_Lus10009481
ATGGGTCTTTATAGCTACTTCTTGGCTATGGATTTCTCAAGATCTGATAAAAAAAGCAACAAAGTTGAAAACTTTCAAATACCCTTTGACTCAGATCTTATGGCCTTGGCAGATCTAGTAGAAGAGATCACACCCACCATTAACAGCAGCGGCAGCAGTAGCAGCAGCAGCGGCATGGGGAGGGGGAAGATCGAGATAAAGAGGATCGAGAGCAAGACGAATCGGCAGGTGACCTTCTGCAAGAGAAGGAATGGACTGCTGAAGAAAGCTTATGAGCTGTCTGTGCTCTGTGATGCTGAGATCGCTCTCATTGTCTTCTCCAGCCGCGGCCGCCTCTATGAGTACTCCAACAACAACAACATCAAGTCGACTATCGAGCGGTACAAGAAAGCGATCTCCGACGACGGTCCTTACACTCCGTCCATGGCAGAAGTCAATACTAAGTATTACCAGCAGGAGTCAGCCAAGCTAAAGCAACAGATTCAGATGCTTCAGAACTCCAACAGCATGCTTGCAAAGCACCTTATGGGAGAATCCTTGAGCACACTCTCTATGAAGGAGCTGAAGAATTTGGAGACCAGAGTTGAACGTGGCATCACCAAAATCAGGGCCAAGAAGCATGAGCTTCTGCTAGCTGAAATCGGATATCTTCAGAAAAGGGAGGTCGAGCTGGAGAACGAGAATGTGTCTCTTCGTACCAAGATTGCGGAGGTGGAGAGGGCTAACGACGAGCAGCAGCAAGCGAACACACAAGAGCTGAAGGCGATCCACGAATTTCAAGCCGCATCTCGCAACTTCTTCGCTCCGGTCCACCATCATCAAATGATGGATCCTCCTGATCAGCCGTGGGATTCTAAGCCGTTCAGTATTTCCGGAAGCCACCACCACGAGTAA

>LuMADS112_scaffold617_arabidopsis
ATGGGGAGAGGGAGAGTGGAGCTGAAGAGGATAGAGAACAAGATCAACAGACAAGTCACATTTGCAAAGAGGAGGAATGGTCTACTAAAAAAAGCTTATGAGCTCTCTGTGCTTTGTGATGCTGAGGTTGCTCTCATCCTCTTCTCCAGCCGTGGCAAGCTCTACGAGTTCTGCAGCTCCTCCAGTATGGTGAAGACCATAGAGAAGTATCAAAGGTACACCTATGGACAACTAGAACCAAGCCAAACTTCTAAGGAGACCCAGAATAATTATCAGGATTATTTGAAGCTAAAAGAGAAGGCGGAGGACCTTAAACGATCCCAAAGGCATCTTCTTGGAGAGGAGTTGGGGAACTTGGGGGCCAAGGAGTTGGACGAAATGGAGAATCAGCTTGATGGGTCTCTCAAGGAAATAAGACTTGTCAAGACTCAATTGATTGCAGATCAGCTCTCAAACCTTAAACAAAAGTTGGAGGAGACAGATGCAGCCATGAGACATCCAACATGGGAAGTTGGGGAACACTCAGCTGATCAGCAGCCACGTCAGCAGATAATAACAACAGAGAAACCTTCTGCTTCTTCAGCTGTTGCAGAAACTGTGATGATCAATGGCGGATCGGGAGCTCTCATCGGCCGCCCTCCATGGATGCTTTAG

>LuMADS113_scaffold251_arabidopsis
ATGGGAAGGGTGAAGCTAAAGATAAAGAGATTGGAGAATACCAGTAGTCGGCAAGTGACTTATCCGAAACGGAGGCATGGAATACTGAAGAAGAAGGCTAAGGAGTTGTCTATACTATGCGACATTGATATTCTCCTTCTCATGTCTTCTCCCACCGGAAGGCCTACCTTATTCAATGGAGAAGCGCGGTTTCAGAACGGAATGCAATTGCCTCTGATAATGAAGGGTCTGCGCGATACAAATTCTCTGTCTTGGCTTGCAAACAATGGTAGCCAAAATCTCGTCCTAACCAATGAGGCAAACGCATTGCATCACAGAGACGTACCTTGCGCAATTTTGTTGGAGAAAGGAGCCGATGGAGTTGGATCCATGAGGGTGGAGGAAGGCGAGAGTTTGACCGATGAAAGGCCAACCCATGTCGCCATTACGGAGAGACTTATGTTTGATCATCAGGTGGCGATGATTGTGTCGGAGAACAAGTAA

>LuMADS114_scaffold1847_rice
ATGAAGAGGATCGAGGACAAGAGTCGACGGCAAGTCACGTTTTCCAAACGTAGGAAAGGGTTGCTCAAGAAGGCCTGCGAGATCTCCATCCTCTGCGACGTCCAGCTGGCTCTCGTCATCTTCTCCTCCCACGGCCGCCGCCAACCAAAATCCTCCTCCTCCTCCCTGGCTCTCGTCATCTTCTCCTCCCACGGCCGCCTCTACCAGTTCTCCTCCTCCTCCTCCGACTCCGCCGCCGACGGTTCGCGTACATTTTCCGTTCTGATTGGAATCTTATCGGCGATTCTGAAGATGGAAATACGAATGAACCAACACTCTAGAGCTTCTAAGATTTGGACTCTTGTCAGTCCGTACAAGCAGTCATAA

>LuMADS115_scaffold1847_rice
ATGGGGAGGAGAAAGGTGGAGCTGAAGCGAATTGAGGACAAGAGCAGCTGTCAAGTAACGTTTTCCAAACGGCGGAAAGGACTGATCAAAAAGGCCGGCGAGATCTCCGTCCTCTGTGACGTCCATCTCGCTCTCGCCGTCTTCTCCCCCGGCGGGCGCCTCTATGACTTCTGCTCCGGCGACAGCTTCTCGAAGATCGTAAGTCGGTACAAGAGTCTCACAGAAGAAGCTGCTGATCCTAATGATACAGATAGTGCCAATAATGAGTTTACAGGAATCTCTCCCACTGGACTGTTTGAAATCATTCAAAGGTATGTCATTGATGATGCAGCCGAAGAACAGCTGTCTGTGAATAACCTTGTACAGTTAGAAAACCAAGTCGGATTGGCACTATCACGAATCAAAGAAAGAAAGGTGCAACTGATGTTGGAACCCTTACAAACACTGCAAGAACAGGAGAACAAGCTAAGGCAGGAAAATGAGCAGTTGAAAGAACAGGGAGGCAACTTGGCTTTTCTAAACAGTCAGCAGTCTAATCTTGTGACACGTAATCAATATGTACAAGATTTTGCCATCCTATGGACAAGTGGAACTCTGTGGCTTGGGCTTTTGGATCCCGATAGGCTTATGCTCAACATGGGCTCTAATCAACTTTAG

>LuMADS117_scaffold272_FGENESH
ATGGTGCGTGGGAAGATAGAGATAAAGAAGATCGAGAACCCAACAAACAGACAAGTGACC
TATTTCAAGAGAAGGAATGGCTTGTTCAAGAAGGCAGCGGAGCTCCATGTTCTCTGTGAT
GCTAAGTTAAAAATCGTGCTGAACATAGTTAGAGAGACGTTGCAGAGGATGCAGAAGACA
TTGATGAAGCTGAAAGAGCTCAACCATAAGCTCAAGACACAGATCAAGCAAAGAATGGGT
GAGGAATTGCATCAGCTGAGATCAATCGATGAGCTTAGAAGCCTGGAGCTAAGTATGACT
TCTTCTATCGATGCCATACGTGAAAGGAAGGTGCCTAAAATAAATTAG

>LuMADS119_scaffold144_arabidopsis
ATGGCCTTGGCAGATCTAGTGGAAGAGATCATACCCACCACTACCAACAACAGCAGCGGGAGCAGCAGCAGCAGCAGCGGCATGGGGAGGGGGAAGATCGAGATAAAGAGGATCGAGAGCAAGACGAATCGGCAGGTGACCTTCTGCAAGAGAAGGAATGGCCTTCTCAAGAAAGCTTATGAGCTGTCTGTGCTCTGTGATGCTGAGATTGCTCTCATTGTCTTCTCCAGCCGCGGCCGCCTCTACGAGTACTCCAACAACAACAACGTCAAGTCGACCATCGAGCGATACAGGAATGCGATCTCAGACGACAATCCTTACACCCCATCCGTGGCAGAAGTCAACACTAAGTATTACCAGCAAGAGTCAGCCAAGCTAAAGCAACAGATTCAGATGCTTCAGAACTCCAACAGCATGCTTGCAAAGCACCTTATGGGAGAATCCTTGAGCACACTGTCTATGAAGGAGCTGAAGAATTTGGAGAGCAGAGTTGAGCGTGGCATCGCCAAAATCAGGGCCAAGAAGCATGATCTTCTGCTAGCTGAAATCTCATATCTTCAGAAAAGGGAGGTCGAGCTGGAGAACGAGAATGTGTTTCTTCGTACCAAGATTGCGGAGGTGGAGAGGGCTAACAACGAGCAGCAGCAAGCGAACACGCAAGAGCTGAAAGCAATCCACGCATTTCAAGATGCATCTCGCAGCTTCTTCGCTCCGCTCCATCATCATCAAATGATGGATCCTCCTCCTGATCAGCCGTGGGATTCTAAGCCATGA

>LuMADS11_Lus10018493
ATGGCCCGTCGCAAGTTCTTCATGAAGAAGAAGAAGAAGGTTAGCTCTTACTGTAAGCAGAGAGATGGGATGGTGAAGAAGGCCAATGAGTTGTCTGAGCAATGTGGGGTTGATGTTGGCCTCATCATGTTCTCTCCCAAGGGAAAGCTGACGACTTTCGCCACCAAGGGGAGGATCGAGGATGTGTTCCTTCGTTACATCGAACGATCGGATGAAATCGAGAGTCAAGAAGAGAATCTGTACCGTTCACTCAAGCAGCTGAGACATGAAGGAGAAGTGCTGGAGAAGCTGGCTAGGATTGAGGCTCTTGAGGAGGAACTTCAGGAGCTGAACAAACAGCAGAGCCAAAAGGAAGAACAGCTCAAGTGTTACAACTTGGATGTGCAGAAGATAGGTTCCATCAGTGAGGCCTTACTACACCAGCAGTTCCTCACCAATGCAATCCAGAATATCCAACGGCTGAAACTGCAGCAGAACCTCATCAACCAGATAAAGCTTCGAAACCCGGCAAATTTCGAGGTGGCTGGTTTGACGGCAAAGGAATCCATTGAGAAACAGAGGAATCAAGCAGGGGATTATGGAGGAAGCAGTTCAGGAGGACCGCATCTGAGCCTTGAGTTCTTGAAAAAGCAGCAGCACTGGAATCTCAGAATCAACCACTGA

>LuMADS120_scaffold296_arabidopsis
ATGGCGAGGGGGAAGATCCAGATCAAGAGGATCGAGAACTCCACCAATCGCCAGGTCACCTACTCTAAGCGCCGCAACGGTCTCTTCAAGAAGGCCAACGAGCTCACCGTCTTATGTGACGCTAAGGTCTCCATCATCATGTTCTCCAGCACCGACAAGCTTCACGAGTTCATCAGCCCTGCCGCCACAACTAAGGGGATGTTGGATCAGTACCAGAGAACACTTGGCGTCGACATCTGGACCACGCACTATGAGAAAATGCAAGATCACTTGAAGAAACTGAAAGACGTGAACAGAGATCTGCGCAAGGAGATACGGAGAAGGATGGGGGAGTGCTTGAACGATCTGGAGTTGGATCAGATGCGAGCTCTTGACATGGAAATGGATAATGCTGTTAAGATCATCCGTGAGCGCAAGAATCAGGTGATCTCCAATCAGATTGAGAGGCAAAAGAAAAAGGTGAGGAATGTGGAAGCAATACACAGAAACCTTCAGCATGCACTTCGAGAGAGAGAGGATGATCCACACTATGGTTTAGTGGATAATGGAGGGGATTATGAACCAGCTGTGGTTGGTTTCCCAACTGGGGGTTCTCGAGTTTTCGCTTTAAGGCTAAATCACCACAATCTCCACACTGCTACTACTGCTACTGGATCCGATCTCACCACTTTCCACTTGCTTGAGTAA

>LuMADS121_scaffold433_arabidopsis
ATGGGGAGGGGAAAGATCGAGATCAAGAGGATCGAAAACACCACGAACCGACAGGTGACATTCTGCAAGCGAAGGAACGGACTTTTGAAGAAAGCCTATGAGCTTTCCGTGCTCTGTGATGCTGAGGTTGCTCTCATCGTCTTCTCCACCCGCGGCCGCCTCTACGAGTACTCCAACAACAACATCAAGGCCACCATAGAGAAATACAAGAAGGCATGTTCTGACAGTACCCACACTCCCTCCGTTACTGAAATCAACGCCCAGTATTATCAGCAGGAGTCAGCTAAGCTGCGACAACAGATCCAAATGCTGCAGAATTCCAACAGGCACCTCATGGGGGAATCTTTGAGCTCACTCTCTATAAAGGAGCTGAAGCAGCTGGAGAACAGACTTGACCGAGGAGTCAGCAGAATCAGGGCCAAGAAGCATGAGCTTCTGCTAGCTGAAATCGAATATATGCAGAAAAGGGAGATTGAGCTGGAGAATGAAAGTGTGTGTCTTCGTACCAAGATAGCGGAGGTGGAGAGGGTGAATGAGGAAGCGAACATGGTGAGTGGAGCGGAGCTGAATGCAATCCACGCACTGGCTGCGTCTCGCAACTTCTTTGCTCCAAATGAAATGATGGATCATCCTCCTCCGACGTCGGCGAAAGAACATGACGCATCCCCCCCCCCCGCCGTCGGCGACAAGCACCCCTTTCTCTCCCGGCAGTAG

>LuMADS122_scaffold127_arabidopsis
ATGGGTAGAGGAAAGGTACTGATGAGGAGGATAGACAATTTGACGAGCAAGCAAGTGACCTTCTCAAAACGGAGGAGTGGACTTTTGAAGAAGGCCAAAGAGTTGGCCATCCTTTGCGACGCCCAACTTGCCATTATCATCTTCTCTAGCACCGACAGACTATATGATTTCTCTAGCTCCATAAGTCAGATTGAAGATCTGAAGGAGTCCCCATCGAAGATTAAAGCTAGGATTGAAGCTAGAAGATTGAAACTGAAGATTGGAGCAAGTCTGATGAATTGTCTCTTCATCAAGATGGTGGTGCAATATATGAGAAAATCTAGTCAAATCCGTAAACGACAACTCAGAAATCTACAGAATAATCAATTATCACCTCAAACTCTATTTCCTCCTTGTCGACAACCTGAAGGCCTACCCATTCTCAACCTAGAGGTTGTCCTACCTCCACCATCACCACCTCGCTCCTCACCTTTAGCGTCTTCTTCATCACTAACGCTTTCTTCTCAATCAAGTTCTTCAAGTGAAGCACCTCCGTCAGGAAAACCACAACAAGCTCTCGATGAAAACTCCGACCAATCCCTTCATCTTCCCCACTCCAAGGTTGATGCATTGGTGCATCATATAAATAGCATAGCCTTGCCTAAGGTGCCCAGCAAAGAGGCTACATCACTTCCAAAACCTCAACCAAGGAAGGCAGTGATGGTGTACTACTACGAGGGCTGTGGACATGAAGGACATGATGTTTCATCATGTCAACTGTTGTGA

>LuMADS16_Lus10037166
ATGGGAAGGGTTAAGCTGAAGATCAAGAAACTGGAGAACACCAATGGGCGTCAAGCAACGTATGGAAAGAGGAAGCATGGTATCATGAAGAAGGCTAGCGAGTTGGCGATACTATGCGATATTCCGCTTATCCTTCTAATGTTCTCACCAACTGGCAAGCCTGCATTGTGCAAAGGAAAGCGCAGTATTGAAGAAGTAATGTCGAAATTTGCTCAATTAGCACCACAAGAAAGGACGAAAAGGAAGATGGAAAGTCTCGAAGCGTTGAAGAAAACGTTTAAGAAGTTGGATCATGATGTCAACATCCAGGAGTTTTTGGGGTCGAGACTTGTCTCACTTTGTGAAACTTCAATTGATCAGGACCTTGTAAATCAGTCGAATCTGTTGAAGAATCAACTTTCCGAAACGCATAAGAGACTGGAGTACTGGGAAAACCTCGACAAAGTCGACAGCATTGAACTGTTGGGGCAGATGGAGAATTCCGTCCAGGAGTCGCTTAGTCGAATCCAAGAACTTAAGGACAATTTAGGAAAACAGCAAATTGGATTACTAGAGTGCCATAGTCAGTTTCAAGACGAGATGCAGGTACCTTTCGGGATGAATGCCGAGCAGCAACAGGTCCCGCCTTTTCAATGGCTTTCGAACTGTGACCCCCAACACATCGTGTTCCCGGATGACCATAATCTCCTCTCTCACAGGGATGTTGAATGCTCTGCAAGTTCTTCCTACGGAGGCTATTCTGGATACTTCTACCCCGGAAAAGGCTCCGATCTCTCGAATTCCAGACAAGAAAGTGGCGTGAGCGGTATTCTGAATGAGTTAAATGGGAATGCATCTTTGAGGATGCAATTGACCGGGCAGTACCCGTTCTTTCCATACAATCTAAATTTGCTCGATGACCGAAAGTTCCAGCCAGCAGTAGCAGAGATGAGCCTACTGCAGGAAGGTGCTGTGGATTGCAACGTTAATGGAAGCTTCGAAGCTCCCAAACCTGCCTATTGTAACACTCCTGGTAGCTGGGCTTCTACGTCCGGACCTTGCGCTGTCCCCACCATGTTCGACGACCAACTGTATTCCCAGGTTCAACCTCTTGTCGAATTCGAGCAATGCTGCGACCCGGTTTATTCATTTAAAACTCACACTTAG

>LuMADS17_Lus10026679
ATGGGGAGAGGGAGAGTTCAGTTGAAGCGGATAGAGAACAAGATCAATAGGCAAGTTACTTTCTCCAAAAGGAGAGCTGGATTACACAAGAAAGCTCATGAGATCTCTGTCCTTTGTGATGCTGAGGTTGCCCTTATTGTCTTCTCCCACAAGGGGAAGCTCTTCGAATACGCCACCGACTCCTGTATGGAGAAGATCCTGGAGAGGTATGAGAGGTATTCCTATGCTGAGAGGCAACTTGTTGCTACCGAGCTCGACTCGCAGGGTAACTGGCTTATGGAGTACAACAGGCTGAAGGCAAAGATTGAACTCTTGCAAAGGAACCACAGGCACTATATGGGAGAGGATCTGGACACCATGAGCACCAAGGAGCTGCAGAACTTGGAGCAGCAGCTTGATTCAGCTCTCAAGAACATCCGAACCCGAAGGAACCAGCTAATGCATGAGTCAATCACAGCCCTTCAGAGAAAGGAGAAGGCAATCCAAGAGCAAAATGATGTTCTAGCCAAGCAGCAAAGCCATTCACCCTATCTTCTTCAGCATCAAAACCCACCACAACAACTCCCTTGCTTAAACGTTGGTGGGAGTTACCAGGAAGAACATCATCATCAGGGACATGATGCCAGGGGTAGAAATGACCTTGATCTCACCTTGGAACCCATTTACTCCTGCAACCTTGGCTGCTTTGCTGCCTGA

>LuMADS19_Lus10005302
ATGGATCTCTCCTACTCAATTCCTCAGGAACAAGAAGTGGCAGAAGATCAAGAGGAGGTCATAGTCAACAACAACAGCAGCAGCAGCAGCATGGGGAGGGGAAAGATCGAGATCAAGAGGATCGAAAACACCACGAACCGACAGGTGACATTCTGCAAGCGAAGGAACGGACTTTTGAAGAAAGCCTATGAGCTTTCCGTGCTCTGTGATGCTGAGGTTGCTCTCATCGTCTTCTCCACCCGCGGCCGCCTCTACGAGTACTCCAACAACAACATCAAGGCCACCATAGAGAAATACAAGAAGGCATGTTCTGACAGTACCCACACTCCCTCCGTTACTGAAATCAACGCCCAGTATTATCAGCAGGAGTCAGCTAAGCTGCGACAACAGATCCAAATGCTGCAGAATTCCAACAGGCACCTCATGGGGGAATCTTTGAGCTCACTCTCTATAAAGGAGCTGAAGCAGCTGGAGAACAGACTTGACCGAGGAGTCAGCAGAATCAGGGCCAAGAAGCATGAGCTTCTGCTAGCTGAAATCGAATATATGCAGAAAAGGGAGATTGAGCTGGAGAATGAAAGTGTGTGTCTTCGTACCAAGATAGCGGAGGTGGAGAGGGTGAATGAGGAAGCGAACATGGTGAGTGGAGCGGAGCTGAATGCAATCCACGCACTGGCTGCGTCTCGCAACTTCTTTGCTCCAAATGAAATGATGGATCATCCTCCTCCGACGTCGGCGAAAGAACATGACGCATCCCCCCCCCCCGCCGTCGGCGACAAGCACCCCTTTCTCTCCCGGCAGTAG

>LuMADS1_Lus10031665
ATGGTGAGGGGCAAAGTGGAGATGAGGAAGATAGAGAACACGACGAGCAGGCAAGTTACCTTCTCCAAGCGGAGGAATGGCCTCTTGAAGAAGGCTAATGAGCTTTCTGTGCTTTGCGACGCCGAGGTCGGAGTCGTCGTCTTCTCCCAGCGCGGCCGCCTCTACGAGTTCTCCAGCCACGGAATGGACAAGACGATAGCTCGGTACAGAAAGTACGCAACAGTTGAAATCAACAGGAGCGATAGTGCAGCTTCCTGCATTCAGCAGCAACTCAAACAAGAATCCGCTTCTCTCGCCAACAAGATCGAGCTCCTCCAAGCCTCCACACGGAGGTTGCTTGGAGAAGGGTTAGAGAGTTGTACCCTGGAAGAGATCAAAGACACAAGCGACAAGCTCGAAAGGAGTTTGACCAAAGTCAGACTCAGAAAAGTACGTACCACTTTCTAA

>LuMADS20_Lus10029275
ATGTCCGGCTACCAGAGCGATTCGAGGGGGGATTCGCCATCACAGAGGAAGATTGGGAGAGGGAAGATCGAGATCAAGAGGATCGAGAACACCCAGAATCGGCAGGTGACCTTTTGCAAGAGGAGGAATGGCCTGCTGAAGAAGGCTTATGAATTGTCTGTGCTTTGTGATGCTGAGGTTGCTCTTATTGTCTTCTCCAGCCGTGGTCGCCTCTATGAGTATGCTAACAACAGGGGGTGTTTGGAGAGACAACCTCTTTTGAGTGAGGCCATGTTCTTGTTGACATCAAAGGGAGGAAATGGTAGAAAAAAAGATTGGAATGGGAAAGGAAATGAAGAAGAAAGTGAAGTACAAATTGTTGTTGAGGTGAAAAAAATGAAAGACTTGTCAGTAACTTGTAAACTTGTCAATATTAGGGTTTTCATTTCCTTACCTAGTGTTAAAGACACAATAGAGAGGTACAAGAAAGCCAATTCAGACTCTACAAACACTGGATCTGTTGCTGAAGCCAATGCTCAGTACTATCAGCAGGAAGCAGCCACGCTAAGGCAGAAAATTGGGAATCTGCTGAATACAAACAGGAAACTTGCTATGTTTGTCAACCATAACAACAACGACGGTGGCGGTGGGGGATCTTCTTCTAGACATATGCCTGGTGAATCACTAGGAGGGCTCGGTCCCAAGGATCTCAAGAACTTGGAGAGCAAACTTGAGAAAGGAATCAGCAGGATCAGATCCAAAAAGAATGAGCTGCTGTTTTCGGAGATAGAGTATATGCAAAAGAGGGTAATTAACTAG

>LuMADS22_Lus10025719
ATGGCTCGGGAGAAGATACAGATAAAGAAGATAGACAATGCGACGGCGAGGCAGGTGACGTTCTCAAAGAGGAGGAGAGGCCTCTTCAAGAAAGCCGAGGAGCTTTCTGTTCTCTGCGATGCTGACGTGGCTCTCATCATCTTCTCCTCCACCGGCAAGCTCTTTGAGTTCTCCAGCTCCAGCATGAAAGAAATACTGGAGAGACATAATCTGCACTCCAAGAATCTTGAGAAGCTGGAACAGCCATCACTGGAGTTGCAGCTGGTAGAGAACAGTAACTTCACAAGGTTGAGTAAGGAAGTTGCCGAGAAAACCCGTCAACTCAGGCAAATGAGGGGAGAAGAACTGCAGGGTCTAAGCATTGAAGAACTCCAACAGCTGGAGAAGTCACTTGAAAGTGGGTTGAACCGCGTCATCCAAAAGAAGAGTGATAAAATCACCACCGAGATCACACACCTTCAAACTAAGGGAATGCAATTGATGCAAGAAAATCAGCGCCTAAGAGATCAAGTTGCCGTATTCTGGATAATGCACAGATTTAAGGGGGTTCGATGA

>LuMADS23_Lus10017870
ATGGGGAGAGGAAGGGTGGAGCTGAAGAGGATAGAGAACAAGATAAACAGGCAAGTTACATTTGCTAAGAGGAGAAATGGTCTACTTAAAAAGGCTTATGAGCTCTCTGTGCTTTGTGATGCTGAGGTTGCTCTCATCATCTTCTCCAACCGCGGCAAGCTCTATGAATTCTGCAGCTCCCCTAGGAACCTCCTAGGAGAAGATCTGGGAAGCTTGAACACAAAAGATCTGGAGCAGCTTGAGCATCAGCTGGAATTTTCCTTGAAGCACATCAGGTCCACTAAGACTCAGTTCATGCTTGATCAGCTTACTGAACTTCACAACAAGGAACAAGACCTACTTGAGACCAACAAAGCCCTCAGAAGGAAGCTGGAAGAAAGCAGTATACATGAAATCCCTGTAAGAGTGGTGGCATGGGAAGATGCATCATCGTCAGGCGGTAGAGGGAACGTCCATAACAATATTCCATACACTCACCAGCTTCTTCCCTCTCAACATCATCAAAATCATCATCCTTGCTCAGAAGCATTCTTCCATCCCTTGCCTCCAACCTCCACTCTCCACATGGGATACAGCACCATGGGAGGAGATCATGAGATGAATGAGGTTGGATGTTCAACACATGGTTCCAATGGGTTTATCCCTGGATGGATGCTCTGA

>LuMADS24_Lus10021140
ATGGGGAGAGGGAGAGTGCAGCTGAGGAGGATCGAGAACAAGATCAACAGGCAAGTGACGTTCTCGAAGAGGAGGTCAGGTCTGCTGAAGAAGGCTCATGAGATCTCTGTCCTCTGCGATGCTGAAGTCGCTCTAATAGTCTTCTCCACCAAGGGCAAGCTCTTTGAATACTCCACTGATTCCTGTATGGAGAGGATCCTGGAACGTTATGAGAGATACTCCTATGCTGAGAGGCAGCTTCTTGCCAATGATACTGAGACATGCGGTAGCTGGACTCTAGAATATGCGAAGCTCAAGGCTAGGATTGAAGTCCTACAAAAGAACCTAAGGAATTACAATGGCCAAGACCTTGATTCCTTAAGCCTTAGGGAGCTTCAGAACCTGGAACAACAACTTGATTCTGCTCTTAAACACATCCGCTCCAGAAAGAACCAACTGATGTATGAATCAATCTCGGAGCTTCAAAAAAAGGACAAGGCACTGCAGGATCAAAACAACCAACTCGCAAAAAAGGTTAAAGAAAGGGAGAAGGAAATATTGGAGCAAGCTCAGTGGGAGCAACAGCATGATCCACCCTCTCTGGTTACTCAACAAATGGAGGATTCACCTTCCAGCATCGTTGCACCACAGCCATTCCAGCCTCTAGACATAAGTGGTGGCAGCGGTGGCGGAGGAGGAGGAGGTTATCATCTGGGAAGAGGAAACGCAGGAGTTGAGGAAGGAACGAGTAGTTCGTCGTCCCAGCATCGATCCAGTGTAATTCTGCCTTCGTGGATGATGGGAAACCATATATAG

>LuMADS26_Lus10015766
ATGGGGAGGAGAAAGATGGAGCTGAAGCGAATCGAAGACAAGAGCAGCCGGCAAGTAAGCTTCTCGAAAAGGAGGAAAGGATTGATGAAAAAGGCAAGAGAGATCTCAATCCTCTGCGATGCCCAACTTGCCCTCCTCGTCTTCTCCTCCCACGGCAAGCTTTATGATTTCTCTAGCCACCACTCCAGCAACTCGAGTTATTGCGATAGAACGGTTAGAACGGTTCTCCGTGCGCTATTAATTGAAACCTCTCTTCGGCATTGTGCCAACATCAATCTCCTTTCACACACTTGGGTTTTAATTGCGTATTAA

>LuMADS28_Lus10034464
ATGGGAAGGGTGAAGCTAAAGATAAAGAAATTGGAGCATACCAGTAATCGGCAAGTGACTTATTCGAAACGGAGGCATGGAATACTGAAGAAGGCTAAGGAATTGTCTATACTGTGCGACATTGATATTCTCCTTCTCATGTTTTCTCCCACCGGAAGGCCTACCTTATTCAATGGAGAGCGCGGCATTGAAGACGTCATCGCGAAATTTGCTCAACTGACTCCTCAGGAAAGAGCAAAACGGAAAATGGAGAGCCTTGAAACTTTGAAGAAGACCTTCAAGAAGTTGGACCATGATGTGAATATACAAGCTTTTTTTGGTGCAAGGGGTCAAACCATTGAGGAGGTAACTGATCAAGTCAGGGCAATGCAAGCTCAGGTTACAGAATTAGACAGGAGACTGAGCTATTGGATGGATCCAGAGAAAATTGATAGCATAGAACAGATTCAGCAAATGGAAGCTTCAATTCGGGAATCACTTAGCCGAATCAGTTTGCATAAGGAAAACATAAAAAATCACCAACTTATGTCTTTGGATTGCTCTAGCCAGTTTCAGAACGGAATGCAATTGCCTCTGATGATGAACGGTCTGCACGATACAAACTCTCTGTCTTGGCTTGCAAACAATGGTCGCCAAAATCTCGTCCTAACCAATGAGCCAAACGCATTGCATCACAGTTCCATGATGGTTAACTATAAAGATTATTACAGAGATATGGAATGCTCCATGGAATCCTCAGCAGCTGGCTATCATGGTTTCTTCAGTTTGGAGAAACAACCCGACATAGAAAACCCCGGCTTGATGGACAACATGGGACAGCAAGCTGGCCATTTCAGCGAATTAGGTAGTAGTTCGCGCTTGAGCTTACAACTCGGCGAACAGTTTCCTTACCATGGATATGGTAGTTTGTGTTTAGCAGCGGATGAGAAGAAGTTCGAGCTGCAGATGGGGAACAATTTAAATGAAAACCACAACGTTTATGAAGTTAACAATAACAACGACGTTGAAATTTCTAGACCCATGTATGAGGATGGGCACAATAACTGGATACCTGCTGTCGATGGACCTTCTGGTGTTGCAATCTTCGACCAGAACCCTCCTTACCCGCAGGTACAACAGCCCCAATGTGGAAGTTCTACTTTTGTTTTCTGTTTCGACATTGAAGACGTCATCGCGAAATTTGCTCAACTGACTCCTCAGGAAAGAGCAAAACGGTATTCTCCTCATCACCAAATTACTGAACTTTCTAACTCTTACAAGCAGGAGGTAACTGATCAAGTCAGGGCAATGCAAGCTCAGGAAAACATAAAAAATCACCAACTTATGTCTTTGGATTGCTCTAGCCAGTTTCAGAACGGAATGCAATTGCCTCTGATGATGAACGGTCTGCACGATACAAACTCTCTGTCTTGGCTTGCAAACAATGGTCGCCAAAATCTCGTCCTAACCAATGAGCCAAACGCATTGCATCACAGTTCCATGATGGTTAACTATAAAGATTATTACAGAGATATGGAATGCTCCATGGAATCCTCAGCAGCTGGCTATCATGGTTTCTTCAGTTTGGAGAAACAACCCGACATAGAAAACCCCGGCTTGATGGACAACATGGGACAGCAAGCTGGCCATTTCAGCGAATTAGGTAGTAGTTCGCGCTTGAGCTTACAACTCGGCGAACAGTTTCCTTACCATGGATATGGTAGTTTGTGTTTAGCAGCGGATGAGAAGAAGTTCGAGCTGCAGATGGGGAACAATTTAAATGAAAACCACAACGTTTATGAAGTTAACAATAACAACGACGTTGAAATTTCTAGACCCATGTATGAGGATGGGCACAATAACTGGATACCTGCTGTCGATGGACCTTCTGGTGTTGCAATCTTCGACCAGAACCCTCCTTACCCGCAGGTGAACAACGTGTTGTGA

>LuMADS31_Lus10007983
ATGGGGAGAGGGAGAGTGCAGCTGAGGAGGATCGAGAACAAGATCAACAGGCAAGTGACGTTCTCCAAGAGGAGGTCAGGTCTTCTGAAGAAGGCTCATGAGATCTCTGTACTCTGTGATGCTGAAGTGGCTCTCATCGTCTTCTCCACCAAGGGCAAGCTCTTTGAATACTCCACTGATTCCTGTATGGAGAGGATCCTGGAACGTTATGAGAGATACTCCTATGCTGAGAGGCAGCTTCTTGCCAATGATACTGAGACATGCGGTAGCTGGACTCTAGAATATGCCAAGCTCAAGGCTAGGATTGAAGTCCTACAAAAGAACCTAAGGAACTACAACGGCCAAGACCTTGATTCCTTGAGCCTTAGGGAGCTTCAGAACCTGGAACAACAACTTGATTCTGCTCTTAAACATATCCGCTCCAGAAAGAACCAACTGATGTATGAATCCATCTCGGAGCTTCAGAAAAAGGACAAGGCATTGCAGGACCAAAACAACCAACTGGCAAAAAAGGTTAAAGAAAGGGAGAAGGAAATATTGGAGCAACCTCAGTGGGAGCAACAACAGGATCCACCCTCTCTGGTTACTCAACAAATGGAGGACTCACCCTCCAGCATCGTCGTTGCACCACAGCCATTCCAGCCTCTAGACATAAGTGGTGGCAGCGGTGGAGGTGGCGGAGGAGGTTATCAGCTGGCAAGGGGAAACACAGGAGTTGAAGAAGGAACGAGTAGTTCGTCGTCCCAGCATCGACCCAGTGCAGTGCTGCCTTCATGGATGATGGGAAACCATATATAG

>LuMADS32_Lus10020477
ATGGGAAGGGGGAAGATAGTGATAAGGAGGATCGATGACAGAACGAGCAGGCAAGTGACCTTCTCAAAGAGAAGAACCGGTTTGATTAAGAAAGCAAAGGAGCTATCCATCCTTTGTGATGCTCAAGTTGCTCTCATTGTTTTCTCCACTACCAACAAGCTCTATGAATTTTCCAGCACCAGTATGATGTCAGTCATTGATCGTTACACCAGACAGAAAGAAGCTCACATTCAACCATGCAATCCTGCATTAGAGATCAAGTTTTGGCAAAAGGAGGCAGCAAAGCTCGGGAAGGAATTGCAGTCCTTACATGAATATCACAGACAATTAATGGGAGAAGAACTATCATGCTTGGGTGTCAGAGATCTGCAAAATCTGGAAACCCAACTTGAGATTAGTTTGAAAGCTATTCGCCTCAACAAGGTACGTATATAA

>LuMADS33_Lus10009472
ATGGCTAGAGGGAAGGTTCAGATGAAGAGGATCGAGAATCCGGTGCATAGGCAGGTGACCTTCTGCAAGCGTAGAGCTGGTTTGCTGAAGAAGGCTAAGGAGCTTTCTGTGCTTTGTGATGCTGAGATTGGTGTCCTTGTTTTTTCTTCTCATGGGAAGCACTACGAGCTTGCCACCAAAGGAACAATGCAAGGGCTCATAGACAAGTACATGAAATGCAGCCCGGGTTCCGGTTCTGGTTCTAGTTCCGGTTCGGACTCGGGTGCGGCTCAGCCAGTCGTGGAATCCAAGGACCCGAACCAGAATGCCAAAGAAGAGATCAACATGCTGAAGCAAGAGATCCAAATGCTGCAGAAAGGGCTCAGGTATATGTTTGGAGGAGGAGACTCAGAAATGACATTGGAGGAGCTGCTGGTGCTTGAGAAACATCTTGAGATTTGGGTTTGCCAGATTCGCTCAACTAAGTCTGAGGCCATTTTAACCGGTCATGTTGTAAGTTTCGAGGTCAATAACTAA

>LuMADS34_Lus10033187
ATGGCGAGGGGGAAGATCCAGATCAAGAGGATCGAGAACTCCACCAATCGCCAGGTCACTTACTCCAAGCGCCGCAATGGTCTCTTCAAGAAGGCCAACGAGCTCACCGTCTTATGTGACGCTAAGGTCTCCATCATCATGTTCTCCAGCACCGGCAAGCTTCACGAGTTCATCAGCCCTGCCGCCACAACTAAGGGGATGTTGGATCAGTACCAGAGAACACTTGGCGTAGACATCTGGACCACGCACTATGAGAAAATGCAAGATCACTTGAAGAAACTGAAAGACGTGAACAGAGATCTGCGCAAAGAGATACGGCGAAGGATGGGGGAGTGCTTGAACGATCTGGAGTTCGATCAGATGCGAGCTCTTGACATGGAGATGGATAATGCTGTTAAGATCATCCGCGAGCGCAAGAATCAGGTGATCTTCAATCAGATTGAGAGGCAAAAGAAAATGGTCAGGAATGTGGAAGAAATACACAGAAACCTTCTGCATGCATTTCAAGAGAGAGAGGAAGATCCGCACTATGGTTTAGTGGATAATGGCGGGGGTTATGAGCCAGCTGTGGTTGGTTTCCCAACAGGGGGTTCTCGAGTTTTCGCTTTAAGGCTAAATCACCACAATCTCCACACTGCCACTACTGCTACTGGATCCGATCTCACCACTTTCCACTTGCTTGAGTGA

>LuMADS35_Lus10010184
ATGGGGAGAGGGAAGATTACTATAAAGAGGATAGAGAACCAGACGACGAGGCAAGTGACCTTCTCGAAGCGGAGGAATGGTTTGCTGAAGAAGACACACGAGCTTTCTGTTCTCTGTGATGCTCAGATTGGTCTCATCATCTTCTCAGCCACCGGCAAGCTCTGCCAGTACGCCTCCGAGCCCTCCAGGATGGAGCAGATCATAGAGAGGTACCAGAAGGCTACAGGCACTCGGATTCCGGAGCACGATTCTCGGGAGCAAGTGATGAATGAGATTGCTGTGCTGAGGAAAGAGACAAAGCAGCTTCAGTTGAGCATGAGGCGCTACACCGGCGAGGAAATGGCCAACATACCCTTCCAGGACTTGGAGCAGCTCGAACAGCAGCTCGAAAGATCCGTCACCAAAGTCCGCGATCGCAAGAATGAACTTCTGCAGCAGCAGCTGGAAAACCTTCGCAGGAAGATACAGGAGAATCGAACTACTTTCGAGTTCCAGCAGCAGCCACAGGTCGAACCGGATGATGCCAAGCCACTCGATCAGCAGCAGTTTATACAACTGCAGGATCAGTTCCCTTTCTGTGGAGAGCCCAGCAGTAGTAATACTGTCCTGCAACTATCAACTCTCCCTCCCCACCTCAACTCTTACCATCTCCACCTCGGCCAGTCGAGCTTCCAATGGTACATATTCGAAAAAAATCGGTGCATCTTGACTAATTTAAGCCCGTGA

>LuMADS36_Lus10036761
ATGGGAAGGGTTAAGCTGAAGATCAAGAAACTGGAGAACACCAATGGGCGTCAAGCAACGTATGGAAAGAGGAAGCATGGTATGATGAAGAAGGCTAGCGAGTTGGCGATACTATGCGACATTCCCCTTATCCTTCTTATGTTCTCACCAACTGGCAAGCCTGCATTGTGTAAAGGAAAGCGCAGTATTGAAGAAGTTATGTCGAAATTCGCTCAATTAGCACCACAAGAAAGGACGAAAAGGAAGATGGAAAGTCTCGAAGCATTGAAGAAAACGTTTAAGAAGTTGGATCATGATGTCAACATCCAGGAGTTCTTGGGGACAAGACTTGTCTCACTTTGTGAAACTTCAATTGATCAGGACCTTGAAAACCAGTCGAATCTGTTGAAGAATCAACTTTCCGAAACGTATAAGAGACTGAACTACTGGGAAAACCTCGACAAAGTCGACAGCATTGAATTGTTGGGGCAGATGGAGAATTCCGTCCAGGAGTCGCTTAGTCGAATCCAAGAACATAAGAACAATTTAGGAAAACAGCAAATTGGATCACTAGAGTGCAACAGTCAGTTTCAAGACGAGATGCAGGTACCTTTCGGGATGAATACCGAGCAGCAACAGTTCCCACCTTTTCAATGGCTTTCGAACTGTGACCCCCAGCATATCGTGTTCCCGGATGACCATAATCTCCTCTCTCACAGGGATGTTGAATGCTCTGCAAGTTCTTCCTGCGGGGGCTATTCTGGATACTTCTACCCCGGAAAAGGCTCTGATCTCTCGAATTCCGGACAAGAAAGTGGCGTAAGCTGTAGTCTGAACGAGTTAAATGGGAATGCATCTTTGAGGATGCAGTTGACCGGGCAGTACCCGTTCTTTCCATACAATCTGAATTTGCTCGATGACCGAAAGTTCCAGCCAGCAGTGGCAGAGATGAGCCTACTTCAGGAAAGTGCTGTGGATTTCAACGTTAATGGAAGCTTCGAAGCTCCCAAACCTGGCTATTGTAACACTCCTGGTAGTTGGGCTTCTACGTCCGGACCTTGCACTGTCCGCACCATGTTCGACGACCAACTGTATTCCCAGGTTCAACATCTTGTCGAATTCGAGCAATGCTGCGACCCGGTTTATTCGTGTACAACTCACACTTAG

>LuMADS39_Lus10001277
ATGGCTAGAGGGAAGGTTCAGATGAAGAGGATCGAGAATCCGGTGCATAGACAGGTGACCTTCTGCAAGCGTAGAGCTGGTTTGCTGAAGAAGGCTAAGGAGCTTTCTGTGCTTTGTGATGCTGAGATTGGTGTCCTTGTTTTTTCTTCCCATGGGAAGCACTATGAGCTTGCCACCAAAGGAACAATGCAAGGGCTCATAGACAAGTACATGAAATGCAGCCCGGGTTCCGGTTCCGGTTCTAGTTCTGGTTCGGACTCGGGTGCGGCTCAGCCAGTTGTGGAATCCAAGGACCCGAACCAGCAGAATGCCAAAGAAGAGATCAACATGCTGAAGCAAGAGATCCAAATGCTGCAGAAAGGGCTCAGGTATATGTTTGGAGGAGGAGACTCAGAAATGACATTGGAGGAGCTGCTGGTGCTTGAAAAACATCTTGAGATTTGGGTTTGCCAGATTCGCTCAACTAAGATGGAGATCATGTTTAAAGAAATTCAACAGTTGAGGAACAAGGTTTGTCTCTCTTCCTACAAAGCTAGTTAA

>LuMADS3_Lus10019089
ATGGGAAGGGTGAAGCTGAAGATTAAGAGATTGGAGAATACCAGTAATAGGCAAGTGACTTACTCCAAACGGAGGCATGGAATACTGAAAAAGGCTAAGGAATTATCTATACTATGCGACATTGATATTCTCCTTCTCATGTTTTCTCCCACCGGAAGGCCTACCTTATTCAATGGAGAGCGCGGCATTGAAGACGTCATTGCGAAATTTGCTCAACTGACTCCTCAGGACAGAGCTAAACGGAAAATGGAGAGCCTTGAAACTTTGAAGAAGACCTTCAAGAAGTTGGACCATGATGTGAATATACAAGCGTTTTTTGGTGCAAGGGGTCAAACCGTTGAGGAGGTAACTGATCAAGTCAGGCTAATGCAAGCTGAGGTTACAGAATTGGACAGGAGACTGAGCTATTGGATGGATCCAGAGAAAATTGATAGCATAGAACAGATTCAGCAAATGGAAGCTTCAATTAGGGAATCACTTAGCCGAATCAGTCTGCATAAGGAAAACATAAAAAATCACCAACTTATGTCTTTAGATTGCTCTAGCCAGTTTCAGAACGGACTGCAATTGCCTCTGATGATGAACGGTCTGCACAATACAAATTCTCTGTCTTGGCTTGTAAACAATGGTAACCAAAATTTCGTCCTAACCAATGAGCCAAATGCATTGCATCACAGTTCCATGATGCATAACTACAAAGATGATCACAGAGATATGGAATGCTCCACGGAATCCTCAGCACCTGGCTGTCATGGTTTCTTCAGTTCGGAGAAACAACCCGAGATAGGAAACCCTGCCTTGATGGACAACATGGGACAGCAAGCCGGCCATTTTAATGAATTAGGTAGTAGTTCGCGGTTGAATTTACAACTCGGCGAACAGTTTCCTTACCATGGATATGGTAGTTTGTGTTTAGCAGCAGACGATAAGAAGTTCGAGCTGCAGATGGGGAACAATTTAAACGAAAACCACAACGTTTATGAAGTTAATAACAACAATGAGGTTGAAATTCCTAGACCCATGTATGAGGATGGGCATAATAACTGGATACCTGCTGTCGATGGACCTTCTGGTGTCGCAATCTTAGACCAGAACCCTCCTTACCCTCAGGTACAAGAACCACACTTTTCCTATTCTGAATGTTACTCTGCGAATAACTAA

>LuMADS42_Lus10003124
ATGGGTAGAGGTAGGGTTGAGCTAAAGAGGATCGAGAACAAAATCAACCGGCAAGTAACGTTTGCAAAGAGAAGGAACGGTCTATTGAAGAAAGCCTACGAGCTTTCAGTCCTTTGCGATGCTGAGGTTGCTCTCATCATCTTCTCCAACCGTGGCAAGCTGTATGAGTTCTGCAGCAGCTCAAGCATGCTGAAGACGCTGGAGAGGTACCAGAAATGCAACTATGGAGCACCAGAGTCCAATGTCTCAGCTAGAGAAGCCCTGGAGATAAGCAGTCAGCAGGAGTATCTGAAGCTTAAAGCTCGCTACGAGGCGCTACAAAGGTCCCAAAGGAACTTGCTGGGAGAAGACCTTGGCCCTCTAAGCACAAAGGAGCTCGAGTCACTCGAAAGGCAGCTCGACATGTCACTGAAGCAAATCAGATCGACTCGGACCCAATACATGCTGGATCAACTCAATGATCTACAACACAAGACCCAATACATGCTGGATCAACTCAATGATCTACAACACAAGGAACATTTGCTGAATGAAGCTAATAAGACACTGAAACAAAGGTTGATGGAAGGGTACCAAATAAACAACACACTCCAGTTGAACCCTTGTCCTGAAGAAGTAGCTTACGGCCGACACCACCACCAACCTCAGCCACAGGATGACGGCGGCTTCTTCCACCCCTTGGACTGCCAACCCACTTTACAAATCGGATACCAGCAAGATCCAACGTTGACGGATTTGACAGTGGCGACTGCCGGACCAAGTGTGAATAATTATATGCCCGGATGGTTACCGTAG

>LuMADS44_Lus10006716
ATGGTGAGAGGGAAGACGCAGATGAAGAGGATAGAGAACGCGACGAGCAGGCAAGTGACTTTCTCCAAGAGGAGAAATGGGCTGCTGAAGAAGGCGTTTGAGCTCTCTGTTCTCTGTGATGCTGAAGTTGCTCTAATCATTTTCTCCCCAAGAGGAAAACTTTATGAGTTCTCCAGCTCTAGAAGGCTAATGGGAGAATGTTTGGAAACATGTACCATTGGTGAGCTAAGGAAGTTAGAGTGTCAGCTGGAAAGAAGCTTGAGCAGACTTAGGGCAAGAAAGACCCAGCTGTTTATGGAGCAGATTGAGAAGCTAAGGGAAGAGTGTGGAATGAACACATTAATCCAGCTGGTGCCAAGTAACAAGAAACAACTGGGGATAGCTGTTACAGAAGAAGAAGAAGAAGAAGAAGATAGAGAAACCATGGAGGTGGAGACAGAGTTGTTCATAGGGCTAGCTGATCCTGCTAGAAGAAGATCAACAGCTAAAGCTTCTACCTCCCCTCCTGCTAGAATCATGACTCCTCCTCAAAACTGA

>LuMADS45_Lus10030450
ATGGGAAGGGTGAAGCTGAAGATCAAGAAACTGGAGAACACAAATGGCCGTCAGGCGACGTATTGGAAGAGGAAGCATGGCATCTTGAAGAAGGCTAATGAGTTGTCGATACTGTGCGACATTCCCATCATCCTTCTTATGTTCTCACCGACCGGGAAGCCTTCGTTGTGTAAAGGGAAACGAAGCATTGAAGAAGTGGTAACAAAGTTTGCTCAGTTAACACCTCAAGAAAGGACCAAGAGGAAGTTGGAAAGCCTCGAAGCATTGAAGAAAACGTTTAAGAAGTTGGACCATGATGTCAACATATCCGAATTTTTCGGGTCAAGCTCTCAGACGATAGAGGACCTTACGAACCAGGCAAATCTACTGGAGAACCAACTTTCTGAAACGCGTAAGAGACTGAGTTATTGGACTAACGCGGATGAGATACACAGCGTTGATCATTTGGAGCAGTTGGAGAATTCTGTCAGGGAATCGCTTAGTCGAATCCAAGCACATAAAGAATATTTAGGAAAACAGCAAATTGTGTCACTGGATTGCAATAGTCAGCCTTGTTTGCAGTTCCAAAACGAAATGCAGATGCCTTTCAGAATAAATCCCGAGCAGCAGCAGGTCCCTCCTTTGCAACAATGGCTTACTAACTGTGACAACCAACATTTCATGTTACCAGATGACCTGAATCTACTGCCCCGGAGGGATATTGAATGCTCTGCCAGTTCCTCGTACGGGAGTTATTCCAGATACTATCCCACAGGGAAAGCTTCCGATCTCTCTAATTCGAGACAAGAAAGCGCTGTCAGCGGTATTCTTAACGAGTTGAATGGTAACACATCTTTAAGGATGCAATTGCCTGGGCAGCAGTACCCTCAGTACATACCATACAATCTGAATTTGCTTAACGAAGTAAAGTTCCAGCCAGCACCAGAAAGGAGCCTGCAAGAAATCCCTGCAGATTTTCATCTTAATGGCAGCTTCGAAGTCCCCAAACCGAGCTACTGTACCACTCCTGGTAGCTGGGCGACTACATCTGGACCTTGCTCGGTTATCATGTTCGACAATCAACTGTTTTCCCAGGTTCATCCTCAATAA

>LuMADS47_Lus10028214
ATGGGGAGAGGGAAAATTGTGATAAGGAGGATCGACAATTCGACGAGTAGGCAAGTGACTTTCTCCAAGCGGAGGAACGGACTTCTCAAGAAGGCCAAAGAGTTGGCAATCCTTTGCGATGCCGAAGTCGGAGTCATCATCTTCTCCAGCACCGGCAAACTCTACGATTTCTCCAGCTCCAGGTCACCTACCTAA

>LuMADS49_Lus10007100
ATGGGAAGGGGGAAGACAGTGATAAGGAGGATCGATGACAGAACGAACAGGCAGGTGACTTTCTCAAAGAGAAGAACCGGTTTGATTAAGAAAGCAAAGGAGCTATCCATCCTTTGTGATGCTCAAATTGCTCTCATTGTTTTCTCCACTACCAACAAGCTCTATCAATTTTCCAGTACCAGTATGATGTCGATCATTGATCGTTACACCAGACAGAAAGAAGCTCACAGTCAGCCAGTCAATCCTGCATCAGAGATCAAGTTTTGGCAGAAGGAGGCAGCAAAACTCAAGAGGGAACTGCAGTCCTTAAATGAATATCACAGACAATTAATGGGAGAAGAAGTATCAGGCTTGAGTGTCAGAGATCTGCAAAATTTGGAAACCCAGCTTGAGATTAGTTTGAAAGCAATCCGCCTCAAGAAGCACAATACGATGACAGATCAAATAACAGCCTTGACCGCAAAGGGAAATCAATGTTACGAAGAAAATATACAACTTCACAAGCAGTTCAATTTCTTCGCCAATGAAAAATCAGCACTCGGTATAAAGGTATATGAAGAAAGGAATGCAGAAGAAACCGATGGAATGGCGAAGGCTGCGGTCAGTCTGCAATTGACCCAACCTGAACCCCTGAAATTAGGGTAG

>LuMADS4_Lus10024823
ATGGGAAGAGTAAAGGTTCAGATGAAGAGAATAGAGAACACGACCAACAGACAAGTGACGTTTTCAAAGAGAAGAAATGGATTCATTAAGAAAGTTTATGAACTCTCTGTTCTCTGCGATGTCGATGTTGCGCTCATCATGTTTTCCCCTTCCGGCAGGCTCAGCTTCTTCTCTGCAGGAAATCAAAGCATTGAAGAGATCCTAAGTCGATATGTACATCTTCCTGAGCATGAACGAGGACGCTCCGGTGGATTCCCAAATACGTCGGAATGCGAATTTCAGGAGTTTGAGCAAGGAATGCGTAGATTAAGAACCCAGATGGAGGATGCACATAAACAACTAAGGATATTGGAAGGAAATGTTACCCACATAACAACGTTATATGAGGCTGAGTACCAGGAGCAGATCCTCCAGGATGCTCTCAAACGCATTCTCATCCGCAAGCAAAGTTTGGAGCAAAAGTTGGTATCATCAGATGCTGACAACCTCATGATCACGCAGCAAGCACCATCACCATCCTTTGTCATGGACTGGATTCCTTCCCCACAGCTCCAAAGCTTAAACTTCTTGGAAGACTCTTCTACCCTCAGAGACCACACAGTACTGGATGCAGCTGATCAGCATCAAGTAATGTCGCCACCACTTTGTTTGGAACATCAGAACAACAATGGCGGCGATCCTCATGCTCATCATTGGGGTCACTTTGACAACTCACTAGTACTCTCTAATCATAATCATCAGTACTCCGAGGGACTGAGTTTCGTCGCTACTGATGAAATGCCAAGGCACAACGGTACAAGCTGGGAAGAGCTGCTGTTGAACAACAACATCGATAATCTCGGATTTCCAAGAACAAACGCACCATCATCCTCATGA

>LuMADS50_Lus10005080
ATGGGAAGGGGGAGAGTGGAGCTGAAGAGGATAGAGAACAAGATAAACAGGCAGGTGACGTTTGCTAAGAGGAGGAATGGTTTGCTCAAGAAAGCTTATGAGCTGTCCGTACTCTGTGATGCTGAGGTTGCTCTCATCATCTTCTCCAACCGTGGCAAGCTCTATGAGTTCTGCAGCACCAATAACATGCTCAAGACACTGGAAAGGTATCAAAAGTGCAGCTATGGTGCAGTTGAAGTCAACAAACCTGCTAAAGAGCTCGAGAGCAGCTACCGTGAGTACTTGAAACTGAAGGGTAGATATGAAGCCCTACAACGAACCCAAAGGAACCTTCTGGGGGAGGATCTAGGTCCTCTGAACACAAAGGAACTGGAGCAGCTTGAGCGCTCTTTGGAAGGTTCACTGAAGCAAGTCCGCTCCACTAAGACTCAGTACATGCTTGACCAGCTATCTGATCTTCAAAACAAGGAGCAGCTGCTGCTTGAAGCCAATAGAGCATTGGCAATAAAGCTGGATGAAATCAGTTCAAGGAATAATCTCCGACAGTCGTGGGAAGGAGGGGAGCAGAATATGTCCTATGCTGATCACCACCAGCATCAGGATCAGCATCAGCACCATAATCCACATGCTCAATCCCAAGGGTTGTTCCAGCATTTAGATTGCAACCCAACTTTGCAAATCGGGTATAATCCGGTAGTTTCAGACCAGCAGATGACAGAAGCTACAACACATGGTCATCAACAGCAAGTGAATGGGTTTATTCCTGGATGGATGCTCTAA

>LuMADS51_Lus10042918
ATGGGGAGAGGGAAGATAGTGATAAGGAGGATAGACAATTCGACGAGTAGGCAAGTGACTTTCTCCAAGCGGAGGAACGGACTTCTCAAGAAGGCTAAGGAGTTGGCTATCCTTTGCGATGCCGATGTCGGAGTCATCATCTTCTCCAGCACCGGGAAACTCTACGATTTCTCCAGCTCCAGATTAATTGGTACTGCAAACCGCAAGCTTTTCCTGGGTTGCGCAGTTGTTAGAGATCGTTGTGGCAAAGGTAGCAATGAATCTGAGAGAGAACAAATTAAGCTTGTGGAGATCAACTACGTACCATGCGTACCTAGACTACGTGTATGTATGTGA

>LuMADS52_Lus10017388
ATGGGGAGAGGGAAGATTACTATAAAGAGGATAGAGAACCAGACGACGAGGCAGGTGACCTTCTCGAAGCGGAGGAATGGTTTGCTGAAGAAGACACATGAGCTTTCGGTTCTCTGTGATGCTCAGATTGGTCTCATCATCTTCTCAGCCACCGGCAAGCTCTGCCAGTACGCCTCCGAGCCCTCCAGGATGGAGCAGATCATAGAGAGGTACCAGAAGGCTACCGGAACTCGGATTCCTGAACACGATTCTCGGGAGCAAGTGTTGAATGAGATTGCTGTGTTGAGGAAAGAGACAAAGCAGCTTCAGGTGAGCATGAGGCGCTACACCGGAGAGGAAATGGCCAACATACCCTTCCAGGACTTGGAGCAGCTCGAGCAGCAGCTCGAACGCTCCGTCACCAAAGTCCGCGATCGCAAGAATGAACTTCTGCAGCAGCAGCTGGAAAACCTTCGCAGGAAGATACAGGAGAATCGGTCTGCTTTCGAGTTCCAGCAGCAGCCACAGGTCGAACCGGATGATGCCAAGCCACTCGAACAGCAGCAGTTTATACAACTGCAGGATCAGTTCCCTTTCTGCGGAGAGCCCAGCAGTAGTAATACTGTGCTGCAACTATCAACTCTCCCTCCCCACCTCAACTCTTACCATCTGCACCTCGGTCAGTCGAGCTTCCAATGGTACGTATTCGAAAGAATCATTGCAGCTTGGCTAATTTAA

>LuMADS53_Lus10011349
ATGGGTAGAGGTAGGGTTGAGCTAAAGAGAATCGAGAACAAAATCAACCGGCAAGTAACGTTTGCAAAGAGAAGGAATGGTCTATTGAAGAAAGCCTACGAGCTTTCAGTCCTTTGCGATGCTGAGGTTGCTCTCATCATCTTCTCCAACCGTGGCAAGCTGTACGAGTTCTGCAGCAGCTCAAGGAAACTCGATCTGGGTTTGCTTTATTTCTTGCCTCCTTTCTATGGATCCAAAGACAAGCTTCCCCAATCCACTTGGCGGATCCAGAATGGTCAGAAATCGAAATCACATAATTTAACTGGGTTGCAATAG

>LuMADS55_Lus10038895
ATGGGGAGAGGGAAAGTGGTGATGAAGAGGATAGAGAACAAAGTGAACAGACAAGTCACTTTCTCCAAGAGAAGGAACGGCTTGCTCAAGAAAGCCTCAGAGCTCTCTCTTCTCTGCGACTCAGAGGTCGCCCTCATCGTCTTCTCCTGCCGCGGCAAGCTCTCCGCCTTCCCCTCTACAGAAGGTGTTGGAAAAACCCTAGTGAGGTATAAACAATACCACTACAACAACCAGCAACAAGGCAGCCACAGGAGTACTAATACTGATGCTGAGAATGGATCAACAATTCAGAGCTTGTGCCTAGAGGTGACCAAGCTGAAAGAGAAATGTGAATCACTTCAAAAGTCTCACAGGCATTGCCAAGGAGAAGACATCGAGAAGCTTAGTGCCAAAGAGTTGATGAAGATTGAGAGGAAGCTTGATAGGGCTCTATCCCGGGCTAGGCAAAAGAAGGAACAAGATCTTGGAGCAGAAAACAAGCAGCTTCTTGAGCTAAAGGATGGAGTGCTACAAAATCATGAAGGTGATGGAAACAGGGGCTACTAG

>LuMADS56_Lus10006715
ATGGCGAGAGGGAAGACTCAGATGAAGAGAATAGAGAACGCGACGAGCAGGCAAGTGACTTTTTCCAAGAGGAGAAATGGGCTGCTGAAGAAGGCGTTTGAGCTCTCTGTTCTCTGTGATGCTGAAGTTGCGCTCATCATTTTCTCCCCAAGAGGCAAACTTTATGAGTTCTCCAGCTCTAGTATCACCAAAACGATAGAGCGGTACGAGAAGAAGCATAAGGATATTGGACCAGGAAGCAAAGAGTTCGAAGATAACATGATTCAGGATAACGATGGCTTGAGCATGGAGAAGAAGATAGAGCAACTCGAAATATCAAAGAGGCAACTAATGGGAGAATGTTTGGAAGCATGTTCCACTGCTGAGCTCAGAAAGATAGAATGTCAGCTGGAGAGAAGCTTGAGTAGAATTAGGGCAAGAAAGAACCAGCTGTTTATGGATCAGATTGACAAGCTACGGGAAGAGGAGAAGATCTTGCTGGAAGAGAACAAAAAGCTGAGGGAAAAGTGTGGAGTGGAGCCATCAATGAAGCTATCAAGTTACAGCACGAAGGTGAAGCATCATCATCACAATCAACAACTGGACATAGTGGTTATAGCAGAAGAAGAAGATGGTGATGATGATGAAGAGAGTATGGAGGTTGAGACAGAGTTGTTCATAGGGCTAGCTGATCCTGCCAGAAGAAGATCAACAGCTAAAGCTAATTCCACCTCTCCTCCTGCTAGAATCATGACTCCTACTCCCTGA

>LuMADS57_Lus10035942
ATGGCTCGGGAGAAGATACAGATAAAGAAGATAGACAATGCGACGGCGAGGCAGGTGACATTCTCAAAGAGGAGGAGAGGCCTCTTCAAGAAAGCCGAGGAGCTTTCTGTTCTCTGCGATGCTGACGTGGCTCTCATCATCTTCTCCTCCACCGGCAAGCTCTTTGAGTTCTCCAGCTCCAGCATGAAAGAAATACTGGAGAGACACAATCTGCACTCCAAGAATCTTGAGAAATTGGAACAGCCATCCCTGGAGTTGCAGCTGGTAGAGAACAGTAACTTCACAAGGTTGAGTAAGGAAGTTGCCGAGAAAACCCGTCAACTCAGGCAAATGAGGGGAGAAGAACTGCAGGGTCTGAGCATTGAAGAACTCCAACATCTGGAGAAGTCTCTTGAAAGTGGGTTGAACCGCGTCATCCAAAAGAAGAGTGATAAAATCACCACCGAGATCACTCACCTTCAAACTAAGGGAATGCAGTTGATGCAAGAAAATCAGCGCCTAAGAGATCAAGTGGAAGAAATGAGCAACGGTGGGATCAGCAGAGTTGTTACGGAAGTGGCGGAGGCGATAACCATAGATTCAGAGAATGTGGAATTAGGTGGCCAGTCCTCTGAATCCATCACCAATGGCAGCATCAGCAGCAATAATAATAATAATAATAATGGTGCCACTCAAAGTCACGATTACGAAAGTTCCGATACTTCCCTCAAACTCGGGTGTCCGGTCCGGTGTTGTCTGATAGGGATCTTCAGCACAGGAACATTGCTGGGCTTGTTTGAGTGGATCAAGCTGTTCCGGCCCAATGTTATTGAGTTCACAATCCAACTGATTACTTGGACATTGCATTTCCAACACTCCATTTTATCCATACCCATCAACTTACTTGCCCCTCGAAGAAGTATTCAACGAGATGGATCGTCTATCTCTGATTTCCAAGAGGTCCACGTATGGAGTCGTTCTTCACGACACTCCCTTCTTCTGCTCACTGTTAACAGGTTCCTAAGCGAGAGCAGTTCTCAAAGCTACAAGAATGGCAACGACAAGTGCTGA

>LuMADS59_Lus10016810
ATGGGCCGTGTCAAACTTCAGATAAAGCGGATAGAGAACATTACTAATCGTCAGGTCACTTTCTCCAAACGTAGAAATGGACTCATTAAAAAAGCTTATGAACTCGCCATTCTATGTGACATTGACATTGCTCTCATCATGTTCTCTCCTTCCGGCCGATTAAGTCATTTTTCCGGCAAGCGAAGAATTGAAGATGTCATCGCTCGTTACATAAACCTCCCAGACCATGATCGTGAATGCCCAGAATCTACAAACTCGAACATTGAGGTGCTCCAGCAAGAAGTTTGTAGTTTGCAACGGCAACTACAGGTTGCTGAGGACCAATTGAACATGTATGAACCGAACCCTCTGAAATTCTCATCCATTGGGGACCTAGAGTCCTGCGAGAAGAACCTTTTAGATTCGATGTCTCGTCTCGAGGAGCGCAAAAAGTATCTTCTGAGCAACCATGTCTCCACTTATGGCCATTCAAGCATGCAGATCCTATTTGACGGACAAGATGGTCTTCCGAATTTCGACAGCGATATTGCGAATTGGTTGCCGGACAATGGACATAACCAGAACTCTGTTCATGTAGTGTCAGAGTCATCCTGCATTCCTGTCAGCAATCACTCGTCGGCAACAATATTTGAAGCACTTTCTCAAGGGAATGGAAATGTGGATCCTTGTAATAACATGGGAGGAGGAAACCATATGAACAGCTCAAATGGTGAGAGCATATCATCATGGAAGCAAGCTTTTTCATCACTGTCATCAACTGAGCTCCTTGCTGCCTTCTTGCCCCCAACTTCATTTGCTCCTATTAAGCAACAAGAGGTAGAAGGACCAAGCTATACATCAATGTTGCAGCAGCAGCAGCAGCAGCAAGCAGCAGATGCTCAATCAAACTGCCCTCAACAACAAATTCAATCTACAAATGGAGGGGATGGTTCAGATTATGACCAGAATCTTTGCCCCCAGAGTTCAACTTGA

>LuMADS60_Lus10034662
ATGGGGAGAGGGAGAGTGGAGCTGAAGAGGATCGAGAACAAAATCAACAGGCAGGTCACTTTCTCCAAGCGGAGGTCTGGTCTTCTCAAGAAGGCTCATGAGATCTCTGTCCTCTGCGACGCTGAAGTCGCCCTCATCGTCTTCTCCCCCAAGGGCAAGCTCTTTGATTACTCCACCGACTCCTGCATGGAGAGCATCCTGGAACGCCACGAGAGACACTCATATGCTGACAGGAACCTTGTTCTCAATGACACTCAAACATGCGGTAGCTGGACTCTAGAATATGCAAAACTGAAAGCCAGGATTGAAGTGTTACAGAAGAACCTGAGGCACTACAACGGGGAAGAAATTGATACCTTAAACATTAGGGAGCTTCAAAACCTGGAGCAGCAACTTGATTCTGGTCTCAAACATATTCGCTCAAGAAAGAACCAACTGATGCATGAATCCATCTCAGAGCTTCAGAAAAAGGACAAGGCCCTGCAGGAGCAAAACAACCAACTGGCAAAGAAGGTTAAGAACAGGGAGAAGGAAATAGTATCTCAGGAAGCACAGTTGGAGCAGCAACAACATCCACCTCAGCCATTCCACCATCTGGACTCAAGTGGCGACGGTGGTGGTTATCCTGGAACTGGAAATACTGGAGAAGAAGAAGGAAGCACATCGAACCACCGAGCCAATGGAGGACTCCTGCCTTCATGGATGATGAGCCACCATATATGA

>LuMADS61_Lus10022506
ATGGGTCGTGTAAAGCTTCAGATAAAGCGGATAGAGAACATTACTAATCGTCAGGTCACATTCTCCAAACGTCGAAATGGACTCATTAAGAAAGCTTATGAACTCGCCATTCTATGTGACATTGACATTGCTCTTATCATGTTCTCTCCTTCCGGCCGATTAAGCCATTTTTCCGGCAAGCGAAGAATTGAAGATGTCATCGCTCGTTACATAAACCTCCCAGACCATGATCGTGAATGCGACGTAATGAATCGAGAGGATTTGCTCAAAACTCTCAAGGATCTCAAGTCCCAAAACGACACTGCCTTCCAAGCTACCAACCCAGAATCTACAAACTCGAACATTGAGGTGCTCCAGCAAGAAGTTTGTAGTTTGCAACGGCAACTTCAGGTTGCTGAGGACCAATTGAACGTGTATGAACCAAACCCTCTGAAATTCTCATCCATTGGGGACCTAGAGTCATGCGAGAAGAACCTTTTAGATTCGATGTCTCGTCTCGAGGAGCGCAAAAAGTATCTTCTGAGCAACCATGTCTCCACTTATGACCATTCAAGCATGCAGATCTTATTTGACGGACGAGATGATCTTCCGAATTTCGACAGCGATATCGCGAATTGGTTGCCGGACAATGGACATAACCAGAACTCTGTTCATGTAGTGTCAGAGTCATCCTGCATTCCTGTCAGCAATCAGTCGACGGCGACAATATTTGAAGCACTTTCTCAAGGGAATGGAAATGTGGATCCTTGTAATAACATGGGAGGAGGAAACAATATGAACAACTCAAATGGTGAGAGCATATCACCATGGCATCAAGCTTTTTCATCATTGTCATCAACTGAGCTCCTTGCTGCCTTCTTGCCCCCAACTTCATTTGCTCCTATTAAGCAACAAGAGGTAGAAGGACCAAGCTATACATCAATGCTGCAGCAGCAGCAGCAGCAAGCAGCAGATGCTCAATCAAACTGCCCTCAACAACAAATCCCATCTTCAAATGGAGGGGATGGTTCAGATTATGACCAGAATCTTTGCCCCCAGAGTTCAACTTGA

>LuMADS62_Lus10002763
ATGTCCGGCTACCAGAGCGATTCGAGGGAGGATTCGCCATCACAGAGGAAGATTGGGAGAGGGAAGATCGAGATCAAGAGGATCGAGAACACCACGAATCGGCAGGTGACCTTTTGCAAGAGGAGGAATGGCCTGCTGAAGAAGGCTTACGAATTGTCTGTGCTTTGTGATGCTGAGATTGCTCTTATTGTCTTCTCCAGCCGTGGCCGCCTCTATGAGTATGCTAACAACAGCTCTTCATTTCACCTCCAAATACTTATAGGAGGGATGGATCAGTTATGA

>LuMADS66_Lus10014144
ATGGTGAGAGGGAAGACGCAGATGAAGAGGATAGAGAACGCGACGAGCAGGCAAGTGACTTTCTCCAAGAGGAGAAATGGGCTGCTTAAGAAGGCGTTTGAGCTCTCTGTTCTCTGTGATGCTGAAGTTGCGCTCATCATTTTCTCTCCAAGAGGCAAACTTTATGAGTTCTCCAGCTCTAGAAGGCTAATGGGAGAATGTTTGGAAACATGTACCATTGGTGAGCTAAGGAAGTTAGAGTGTCAGCTGGAAAGAAGCTTGAGCAGACTTAGGGCAAGAAAGACCCAGCTGTTTATGGAGCAAATTGAGAAGCTAAGGGAAGAGTGTGGGATGAACACATTGATCCAGCTGGTGCCGAGTAACAAGAAACAACTTGGGTTAGTTGTTACGGAAGAAGATGGAGAAGAAGATAGAGAAAGCATGGAGGTGGAGACAGAGTTGTTCATAGGGCTAGCTGATCCTGCTAGAAGAAGACCAACAGCTAAGGCTTCTACCTCCCCTCCTGCTAGAATCATGACTCCTCCTCAATAA

>LuMADS67_Lus10031960
ATGGCGAGGGGGAAGATCCAGATCAAGAGGATCGAGAACTCCACCAATCGCCAGGTCACCTACTCTAAGCGCCGCAACGGTCTCTTCAAGAAGGCCAACGAGCTCACCGTCTTATGTGACGCTAAGGTCTCCATCATCATGTTCTCCAGCACCGACAAGCTTCACGAGTTCATCAGCCCTGCCGCCACAACTAAGGGGATGTTGGATCAGTACCAGAGAACACTTGGCGTCGATATCTGGACCACGCACTATGAGAAAATGCAAGATCACTTGAAGAAACTGAAAGAAGTGAACAGAGATCTGCGCAAGGAGATACGGAGAAGGATGGGGGAGTGCTTGAACGATCTGGAGTTGGATCAGATGCGAGCTCTTGACATGGAAATGGATAATGCTGTTAAGATCATCCGTGAGCGCAAGAATCAGGTGATCTCCAATCAGATTGAGAGGCACAAGAAAAAGGTGAGGAATGTGGAAGCAATACACAGAAACCTTCTGCATGCATTTCGAGAGAGAGAGGCAGATCCGCACTATGGCTTAGTGGATAATGGAGGGGATTATGAGCCAGCTGTGGTTGGTTTCCCAACAGGGGGTTCTCGAGTTTTCGCTTTAAGGCTAAACCACCTCGATCTCCACACTGCTACTACTGCTACTGGATCCGATCTCACCACTTTCCACTTGCTTGAGTAA

>LuMADS68_Lus10026613
ATGGGAAGGGTGAAGCTGAAGATCAAGAAACTGGAGAACACAAATGGCCGCCAGGCGACGTATGGGAAGAGGAAGCATGGAATCTTGAAGAAGGCTAATGAGTTGTCTATACTGTGCGACATTCCCATCATCCTTCTTATGTTCTCACCGACTGGGAAGCCTTCGTTGTGTAAAGGGAAACGAAGCATTGAAGAAGTGGTCACAAAGTTTGCTCAGTTAACACCTCAAGAAAGGACCAAGAGGAAGTTGGAAAGCCTCGAAGCATTGAAGAAAACGTTTAAGAAGTTGGACCACGATGTCAACATATCTGAATTTTTCGGGTCAAGCTCTCAAACGATAGAGGACCTTACGAACCAGGCAAATCTACTGGAGAACCAAATTTCTGAAACCCGTAAGAGACTGAGTTATTGGACTAACGCGGATGAGATACACAGCGTTGATCATTTGGAGCAGTTGGAGAATTCTGTCAGGGAATCGCTTAGTCGAATCCAAGCACATAAGGAATATTTAGGAAAACAGCAAATTGTGTCGCTGGATTGCAATAGTCAGCCTTGTTTGCAGTTCCAAAACGAAATGCAGATGCCTTTCAGAATGAATCCTGAGCAGCAGCAGTTCCCACCTTTGCAACAATGGCTTCCTAACTGTGACAACCAACATTTCATGTTACCAGATGACCCGAATTTACTGCCCCAGAGGGATATTGAATGCTCTGCAAGTTCCTCATACGGGAGTTATTCCGGATACTATCCCACAGGGAAAGCTTCCGATCTCTCTAATTCGAGACAAGAAAGCGCTGTGAGCGGTATTCTTAACGAATTGCACGGTAACACATCTTTAAGAATGCAGTTGCCAGGACAGCAGTACCCCCAATACATGCCATACAATCTGAATTTGCTTAACGAAGTAAAGTTCCAGCCAGCACCAGAAATGAGCCTGCAAGAAATCCCTGCAGATTTTCATCTTAATGGCAGCTTCGAAGTCCCCAAACCGGGCTACTGTACCACTCCCGGTAGCTGGGCGTCTACATCTGGACCTTGCTCCGTTACCATGTTCGACGATCAACTGTTTTCCCAGGTTCATCCTCCATTACCTGTTACAAAGCCTTCCACTTTTACCTGTTATATGAAACCACTGTTAACATTTAAGGCCATGAACCGGTATTACGATATGCTGCATTCTGGAATTGCTTTGTTTTACTATTTCTCTAGCACTGTCTTACGCTAG

>LuMADS69_Lus10042749
ATGGGTAGGGGGAAGATTGAGATAAAGAGGATAGAGAACGTGAGCAACAGGCAAGTAACTTATTCCAAGAGGAGGAATGGTTTGATCAAGAAGGCCAAAGAGATCACAGTTCTATGCGATGCTCACGTCTCCCTCATCATCTTCGCCAGCTCCGGCAAGATGCACGACTTCTGCAGCCTCCCCACCACACTGTCTGAAATACTGGAGAAGTACCACAAGCAGTCTGGGAAAAGGCTCTGGGATGCTAAACATGAGAACCTGAGCAATGAGATTGATAGGATGAAGAAGGAGAATGACAACATGCAGATTGAACTCAGGCACCTAAGAGGAGAGGACATAACATCATTAAACTACAAAGAGCTGATGATTTTGGAGGAAGGGCTTCAGAATGGGATCTCCAGGGTCACTGATCTCCAGAGCGAGTACCGTGACCTCATGAAGAGGAAAGGGAAGATGGCTGAAGATGAGAACCAGCGCCTTCACTTCATCCTGATGCAGCAACAGCAGCAGGAGGAAGAAATGAAGAGGCTGCAGGAGATGACAGTAATGGAAGGATATCACCACCATTCTCATCCTAATCATCATCAACACAGATCTTCTGCTGCTGCTATGAATATGAGGGACAACAATAATAACAACAATAACAGTGATCATCAGATGCCTTTCTCCTTAATTCCATTGCAGCCTAATCTTCATTAG

>LuMADS70_Lus10036543
ATGGTTAGGGGGAAGACACAGATGAGGAGGATAGAGAACGCTACAAGCAGGCAAGTGACCTTCTCCAAGAGAAGGAATGGTTTGCTGAAGAAGGCCTTTGAGCTTTCTGTCCTTTGTGATGCTGAAGTTGCGCTCCTTGTCTTTTCCCCTCGTGGCAAACTCTATGAATTTGCTAGCTCCAGGGAGTCTAAAGATCTAATTCCATAA

>LuMADS74_Lus10029719
ATGGGTAGGGGGAAGATTGAGATTAAGAGGATAGAGAACGTGAGCAACAGGCAAGTAACTTATTCAAAGAGGAGGAATGGTCTGATCAAGAAAGCCAAAGAGATCACAGTTCTCTGCGATGCTCATGTCTCCCTCATCATCTTCGCCAGCTCCGGCAAGATGCACGACTTCTGCAGCCCCTCCACCACACTGCCTGATATACTGGAGAAGTACCACAAGCAGTCTGGGAAAAGGCTGTGGGATGCTAAACATGAGAACCTGAGCAATGAGATTGACAGGATGAAGAAGGAGAATGACAACATGCAGATTGAACTCAGGCACCTAAGAGGAGAGGACATAACATCATTAAACTACAAAGAGCTGATGGTTTTGGAGGAAGCGCTGCAGAATGGGATCTCCAGGATCACTGAGCTCCAGAGCGAGTACCGTGACCTCATGAAGAAGAAAGGGAAGATGGCTGAAGATGAGAACAAGCGCCTCAACTTCATCCTGATGCAGCAACAGCAGCAGGAGGAAGAAATGAAGAGGCTGCAGGGGATGACACTAATGGAAGGATATCACCACCATTCTCATCATAATCATCAACACAGATCTTCTGCTACTGCTGCTGCTGCTGCTATGAATATGAGGGACAACAACAACAACAACAATAACAGTGATCATCAGATGCCTTTCTCCTTAATTCCAATGCAGCCTAATCTTCATTAG

>LuMADS75_Lus10005081
ATGGGGAGAGGAAGGGTAGAGATGAGGAGGATAGAGAACAAGATAAGCAGGCAAGTGACCTTCTCCAAGAGGAGAAGTGGTCTTTTGAAAAAAGCTCATGAGATCTCGGTTCTTTGTGATGCTCAGCTAGCCCTCATTGTTTTCTCCACTAAGGGCAAGCTCTTTGAGTACTCCTCTGATGATTCCAGCATGGACATGATACTGGAGAGATACGAGAGGTACTCGTATGCTGAAAGAAACCATGAGCTTCCCATTACCGATCCTCAACAACACCCGGGAAGTAGCTGGACTATGGAATGTCCAAAGCTCATGTCTAGGATTGAAGTGTTGCAGAGAAACCTCAGGAACTTGGTAGGAGAAGAAATTGATCCGATGAGTCTAAGGGAGCTTCAGCAGCTGGAGCAGCAAATTGATACTGCTCTTAAGAAAGTCAGATCAAGAAAGAACCAACTCTACCATGAATCCATCTCTAATCTCCAGAAAAAGGTGCAAGAACGTTCCTTGAACAAACAAAACGGCGTGCTAGCCAAAAAGGTGAAACAAAATGAGAAGGAAGTGGCAACAACTGGGAATGAAGAGCAGCAGCAGCAGCAGCAGAACAATGAATATGAGAACGAGCCTCGTCGACTTGAGTCGCAACCAATGCTTCAACTTCCTCCTCTGACTATTGGGTGGGCTCTGTTGTGCAGTACATATGGGTTCCAAGCTAGAGGGCAAATGATGAATGCGAATGAGAACATTGAAGAAGAAGAAGAAGCTGTTGAAAGACAGGATCCGCCAACCAGAGTCGTCACTAAAACTACTACCCATTTTCCAGCCTGGATGCTTCCGTATCTCCGTGATCAATAG

>LuMADS76_Lus10012545
ATGGGGAGAGGCAAAGTTGAGATGCGCCCGATCGAGGATAAAAGCACTCGCCAGGTGACATTCTCCAAGCGCAAGCGCGGCCTGCTCAAGAAAGCTCAGGAGCTTTCCGTGCTCTGCGGCGTCGAGGTTGCTGTCGTCATCTTCTCCGGCGGCGGAAAGCTTTACGAGTTCTCCGGAGGTGAAAGGTACATCGTTTCTTCCAACTCGAACTCTATTTTATATCATTCTTAA

>LuMADS77_Lus10037040
ATGGGGAGAGGTAGAGTGGAACTGAAGAGGATCGAAAACAAGATCAACAGACAAGTAACGTTTGCAAAGAGAAGGAATGGGCTGCTGAAGAAAGCTTATGAGCTTTCCGTGCTTTGTGATGCTGAGGTTGCTCTCATCATCTTCTCCAATAGGGGAAAACTGTACGAGTTTTGCAGTAGTTCAAGCAGCATGCTGAAAACATTGGAGAGGTACCAGAAATGCAACTATGGAGCACCTGAGTCCAATCAGATCTCAGCGAGGGAAGCCCTGGAGATAAGCAGCCAGCAGGAGTATCTGAAGCTGAAAGCACGCTATGAGGCCCTACAGAGGTCCCAAAGGAACTTGTTGGGAGAAGACCTCGGCCCTCTTAGCACGAAAGAGCTCGAGTCACTCGAAAGGCAGCTTGACATGTCTCTGAAGCAGATCCGATCAACTCGGACGCAATACATGTTGGATCAGCTCAATGATTTGCAGCGCAAGGAAAACTTGCTGAATGAAGCAAATAATAACTTGAAACAAAGGCTGATGGAAGGGTACCAGATAAACAATACGCTACAGCTGAATAGCGGTGCGGAAGAAGTTGATTACGGGAGACACCAAGCTCAGCAGCAGCAGCCACAGGGTGATCATGATCATCATCATGGATTCTTTCATCCATTGGACTGTGAACCATCTTTGCATATTGGATACCACCATGAGGAGCAGGATCCAACAATGACGGATTTAACAGTAGCAACAGCTGGGCCAAGTGCGAATAACTACATGCCAGGATGGCTTCCATGA

>LuMADS78_Lus10004637
ATGGGGAGAGGGAGAGTTCAGCTGAAGAGGATAGAGAACAAGATCAACAGGCAAGTTACTTTCTCGAAAAGGAGAGCTGGATTGCACAAGAAAGCTCATGAGATCTCTGTCCTTTGTGATGCTGAGGTTGCCCTTATTGTCTTCTCCCACAAGGGGAAGCTCTTCGAATACGCCACCGACTCCTGCATGGAGAAGATCCTGGAGAGGTATGAGAGGTATTCATATGCTGAGAGGCAACTTGTTGCTACCGAGCTCGACTCGCAGGGTAACTGGCTTATGGAGTACAACAGGCTGAAGGCAAAGATTGAACTCCTGCTAAGGAACCACAGGCACTATATGGGAGAGGATCTGGACAGCATGAGCACTAAGGAGCTGCAGAACTTGGAGCAGCAGCTTGATTCAGCTCTCAAGAACATCCGAACCCGAAGGAACCAGCTAATGCATGAGTCAATCACAGCCCTTCAGAGAAAGGAGAAAGCAATCCAAGAGCAAAATGATGTTCTAGCCAAGCAGGAAGAACACCATCATCAGGGACATGATGCCAGGGGTAGAAATGACCTTGACCTCACCTTGGAACCCATTTACTCCTGCAACCTTGGCTGCTTTGCTGCCTGA

>LuMADS7_Lus10026678
ATGGGGAGAGGGAGAGTGGAGCTGAAGAGGATAGAGAACAAGATCAACAGACAAGTCACATTTGCAAAGAGGAGGAATGGTCTACTAAAAAAAGCTTATGAGCTCTCTGTGCTTTGTGATGCTGAGGTTGCTCTCATCCTCTTCTCCAGCCGTGGCAAGCTCTACGAGTTCTGCAGCTCCTCCAGTATGGTGAAGACCATAGAGAAGTATCAAAGGTACACCTATGGACAACTAGAACCAAGCCAAACTTCTAAGGAGACCCAGAATAATTATCAGGATTATTTGAAGCTAAAAGAGAAGGCGGAGGACCTTAAACGATCCCAAAGGCATCTTCTTGGAGAGGAGTTGGGGAACTTGGGGGCCAAGGAGTTGGACGAAATGGAGAATCAGCTTGATGGGTCTCTCAAGGAAATAAGACTTGTCAAGACTCAATTGATTGCAGATCAGCTCTCAAACCTTAAACAAAAGTTGGAGGAGACAGATGCAGCCATGAGACATCCAACATGGGAAGTTGGGGAACACTCAGCTGATCAGCAGCCACGTCAGCAGATAATAACAACAGAGAAACCTTCTGCTTCTTCAGCTGTTGCAGAAACTGTGATGATCAATGGCGGATCGGGAGCTCTCATCGGCCGCCCTCCATGGATGCTTTAG

>LuMADS80_Lus10027404
ATGAGGAAGATAGAGAACACGACGAGCAGGCAAGTTACCTTCTCCAAGCGGAGGAATGGCCTCTTGAAGAAGGCTAACGAGCTTTCTGTACTTTGCGACGCCGAGGTCGGAGTCGTCGTCTTCTCCCAGCGCGGCCGCCTTTACGAGTTCTCCAGCCATGGAATGGACAAGACGATAGCTCGGTACAAAAAGTATGCAACAGTTGAAATCAACAGGAGCAATAGTTCTGCAGCTTCCTGCATTCAGCAGCAACTCAAACAAGAATCCGCTTCTCTGGCTAACAAGATTGACCTCCTCCAAGCCTCCACACGGAGGTTGCTTGGAGAAGGGTTAGAGTGTTGTACCCTGGAAGAGATCAAAGACACAAACGACAAGCTGGAAACAAGAGAAGGAACTGCTAGAAAGGAAGGCAAGTCTGTGCGAAAAGGTACATGCGGAGAGATGCCATGGGAGCCGCCACCGTCAATCGGAGGAAAAGGGAAGGAGGCAGTGGCGACGGCAGGGAGCAGCAACGGTGCGAGCAATGACAGTTCGACGGTGGTGGTGACTACTTTGTCCATCGGACTTCCAACCGCTACACATTATATTGGGCATTGA

>LuMADS82_Lus10034371
ATGGGAAGGGGGAGAGTGGAGCTGAAGAGGATAGAGAACAAGATAAACAGGCAGGTGACGTTTGCTAAGAGGAGAAATGGTTTGCTCAAGAAAGCTTATGAGCTGTCCGTACTCTGTGATGCTGAGGTTGCTCTCATCATCTTCTCCAACCGTGGCAAGCTCTATGAGTTCTGCAGCACCAACAAGGCTAACTACTTCATCCTCAGCATGCTCAAGACACTGGAAAGGTATCAAAAGTGCAGCTATGGTGCAGTTGAAGTCAACAAACCTGCTAAAGAGCTCGAGAGCAGCTACCGTGAGTACTTGAAACTGAAGGGTAGGTATGAAGCCCTACAACGAACCCAGAGGAACCTTCTGGGGGAGGATCTAGGCCCTCTGAACACAAAGGAACTGGAGCAGCTTGAGCGCTCTTTGGAAGGTTCACTGAAGCAAGTCCGCTCCACTAAGACTCAGTACATGCTTGACCAGCTCTCTGATCTTCAAAACAAGGAGCAGCTGCTGCTTGAAGCCAATAGAGCATTGGCAATAAAGCTGGATGAAATCAGTTCGAGGAATAATCTCCGACAGTCGTGGGAAGGAGGGGAACAGAATATGTCCTATGCTGACCACCATCAGGATCAGCATCAGCATCAACACCATAATCCACATGCTCAATCCCAAGGGTTGTTCCAGCACTTAGATTGCAACCCAACTCTGCAAATCGGGTATAATCCGGTAGTTTCAGACCAGCAGATGACAGAAGCCACAACACATGGTCATCAACAACAAGTGAATGGGTTTATTCCTGGTTGGATGCTCTAA

>LuMADS85_Lus10003123
ATGGGGAGGAGAAAGGTGGAGCTGAAGCGAATTGAGGACAAGAGCAGCTGTCAAGTAACGTTTTCCAAACGGCGGAAAGGACTGATCAAAAAGGCCGGCGAGATCTCCGTCCTCTGTGACGTCCATCTCGCTCTCGCCGTCTTCTCCCCCGGCGGGCGCCTCTATGACTTCTGCTCCGGCGACAGGTAG

>LuMADS86_Lus10015765
ATGGGGAGAGGTAGAGTGGAACTGAAGAGGATTGAAAACAAGATCAACAGACAAGTAACGTTTGCAAAGAGAAGGAATGGGCTGCTGAAGAAAGCTTATGAGCTTTCCGTGCTTTGTGATGCTGAGGTTGCTCTCATCATCTTCTCCAATAGGGGAAAACTGTACGAGTTTTGCAGCAGTTCAAGCAGCATGCTGAAAACATTGGAGAGGTACCAGAAATCCAACTATGGAGCACCTGAATCCAATCATATCTCAGCGAGGGAAGCCCTGGAGATAAGCAGCCAGCAGGAGTATCTGAAGCTGAAAGCACGCTATGAGGCCCTACAGAGGTCCCAAAGGAACTTGTTGGGAGAAGACCTTGGCCCTCTTAGCACGAAAGAGCTCGAGTCACTCGAAAGGCAGCTTGACATGTCTCTGAAGCAGATCCGATCAACTCGGACACAATACATGTTGGATCAGCTCAATGATTTGCAGCGCAAGGAAAACTTGCTGAATGAAGCAAATAACAACTTGAAACAAAGGCTGATGGAAGGGTACCAAATAAACAATACGCTACAGCTGAATAGTGGTGCGGAAGAAGTTGATTACGGGCGACACCAAGCTCAGCAGCAGCCACAGGGTCATCATCATGGGTTCTTTCATCCATTGGACTGTGAACCATCTTTGCATATTGGATACCACCATGAGGAGCAGGATCCAACAATGACGGACTTAACAGTAGCAACAGCTGGGCCAAGTGCGAATAACTACATGCCAGGATGGCTTCCATGA

>LuMADS88_Lus10039704
ATGGCCCGTCGCAAGTTCTTGATGAAGAAGAAAAAGAAGGTTGGCTCTTACTGTAAGCAGAGAGATGGGATGGTGAAGAAGGCCAATGAGTTGTCTGAGCAATGTGGGGTTGACGTTGGCCTCATCATGTTCTCCCCCAAGGGAAAGTTGACGACTTTCGCCACCAAGGGGAGGATCGAGGATGTGTTCCTTCGTTACATTGAACGATCAGATGAAATCGAGAATCACGAGAATCTGTACCGTTCACTCAAGCAGCTGAGACATGAAGGTGAAATGCTGGAGAAACTGGATAGGATTGAGGCTCTTGAGGAGGAACTTCAGGAGCTGAACAAACAGCAGAGCCAGAAGGAAGAACAGCTGAAGTGTTACAACTTGGATGTGCAGAAGATAAGGTCAATCAGTGAGGCCTTACTACACCAGCAGTTCCTCACCACTGCAATCCAGAATATCCAACGGCTGAAACTCCAGCAGAACCTCATCAGCCAGATGAAGCTTCGAAACCCGGAAACTCTCGAGGTGGCTGATTTGACACCAAAGGAATCCATTGAGAAACAGAGGAATCAAGCAGGGGATTATGGAGGAAGCAGTACAGGAGGGCCGCATTTGAGCCTTGAGTTCTTGACAAAGCAGCAGCACTGGAATCTCGGAACCGACCACTGA

>LuMADS89_Lus10018714
ATGGGAAGAGTAAAGCTTCAGATGAAAAGAATAGAGAACACGACCAACAGACAAGTGACGTTTTCAAAGAGAAGAAATGGACTCATTAAGAAAGCTTATGAACTCTCTGTTCTCTGTGATGTCGATGTTGCCCTCATCATGTTTTCCCCTTCCGGCAGGCTCAGCTTCTTCTCTGCACGAGACCAGAGCTCCGGCGGGTTCCCAAATTCGCCGGAATGCCAATTTCAGGAGTTTGAGCAAGGAATGCGTAGATTAAGAACCCAGATGGAGACTGCCCATAAACAACTAAGGATATTGGAAGGAAACGTTTCGCACATAACAACGTTATACGAGGCTGAGTACCAGGAGCAGATCCTCCAGGATGCTCTCAAACGCCTTCTCATCCGCAAGCAAAGTTTGGAGCAAAAGCTGGTATCACCAGACGCAGACAGCCTCATGATCAGGCAGCAAGCACCATCATCCATTGTCATGGACTGGATTCCTTCCCCACAGCTCCAAGTAGTAATGTCGCCACCACTTTGTGTGGAACATCAGAACAACAATGGCGGAAATCCTCATCATGATCATCATCATTGGCCTCACTTTGACGACTCACTGGTACTCTCTAATCATAATAATCACAACTCCGGGGGACTGAGTTCCGCGACTGACGAAATGCCAAGGCACGACAGTTGTACGAGCTGGGAAGAGCTGCTATTGAACAACAACATGGATAATCTCGGATTCACAAGAACAAACTCACCACCATCCTCATGA

>LuMADS8_Lus10037039
ATGGGGAGGAGGAAGATGGAGCTGAAGCGAATCGAGGACAAGAGCAGCCGGCAAGTAAGCTTCTCGAAAAGGAGGAAAGGATTGATGAAAAAGGCAAGAGAGATCTCCATCCTCTGCGATGCCCAACTTGCCCTCCTCGTCTTCTCCTCACACGGCAAGCTCTACGAGTTCTCTAGCCACCACTCCAGGTGTCCCCTTTTTCACTCTGTTCATATATTCGAATTTGTTAATGTTGGTTCATGCACTGAATTTCGCTCTTAA

>LuMADS91_Lus10004638
ATGGGGAGAGGGAGAGTGGAGCTGAAGAGGATAGAGAACAAGATCAACAGGCAAGTCACATTTGCAAAGAGGAGGAATGGTCTACTCAAAAAGGCTTATGAGCTCTCTGTGCTTTGTGATGCTGAGGTTGCTCTCATCCTCTTCTCCAGCCGTGGCAAGCTCTACGAGTTCTGCAGCTCCTCCAGTATGGTGAAGACCATAGAGAAGTATCAAAGGTACACCTATGGACAACTAGAACCAAGCCAAACTTCTAGGGAGACCCAGAATAATTACCAGGATTATTTGAAGCTAAAAGAGAAGGTGGAGGACCTTAAACGCTCTCAAAGGCATCTTCTTGGAGAGGAGTTGGGGAATTTGGGGGCTAAAGAGTTGGACCAAATGGAGAATCAGCTTGATGGGTCTCTCAAGCAAATAAGACTTGTCAAGACTCAGGTGATTGTAGATCAACTCTCAAACCTTAAACAAAAGGGAGATTTGCTTGAGGAAACAAACAAGGCCTTACTAATCAAGCTGGAGGAGACAAATGCAGGCATGAGACATTCCACATGGGAAGTTGGGGAAAACTCAGCTGATCAGCAGCCACATCAGCAGATAATAGCAACAGAGAAACCTTCTTCTTCTTCAGCTGTTGCAGAAACTGTGATGATCAATGGCGGATCGGGAGCTCTCATCAGCAGGCCTCCATGGATGCTTTAG

>LuMADS92_Lus10034370
ATGGGGAGAGGAAGGGTAGAGATGAGGAGGATAGAGAACAAGATAAGCAGGCAAGTGACCTTCTCCAAGAGGAGAGGTGGACTTTTGAAGAAAGCTCACGAGATCTCTGTTCTTTGTGATGCTCAGCTAGCCCTCATTGTTTTCTCCACTAAGGGCAAGCTCTTTGAGTACTCCTCTGATGATTCCAGCATGGACATGATACTGGAGAGATACGAGAGGTACTCGTATGCTGAAAAAAACCATCAACTTCCCATTACTGACCCTCAACAACAACCGGGAAGTAGCTGGACTATGGAATGTCCAAAGCTCATGTCTAGGATTGAAGTGTTGCAGAGAAATCTCAGGAACTTGGTAGGAGAAGAAATTGATCCAATGAGTCTAAGGGAGCTTCAGCAGCTGGAGCAGCAAATTGACACTGCTCTTAAGAAAGTCAGATCAAGAAAGAACCAACTCTACCATGAATCCATCTCTAATCTCCAGAAAAAGGTGCAAGAACGTTCCTTGAACGAACAAAACGGCGTGCTAGCCAAAAAGGTGAAGAAAAATGAGAAGGAAGTGGCAACAACTGAGAATGAAGAGCAGCAGCAGCACCAGAACAATGAAATGCTTCAACTTCCTCCTATGAATATTGGGTGGGGAAAACCTCATCATCGATCATTATGTCATAACAAGCATGATCTCTTTCTGTGA

>LuMADS93_Lus10039580
ATGGGGAGGGGAAAGATTGAGATCAAAAGGATTGAGAATGCAAATAGCAGGCAAGTCACCTTCTCCAAGAGGAGAACTGGGCTGCTTAAGAAAGCTCATGAGCTTTCCATTCTCTGTGATGCTGAGGTTGCTGTCATCATCTTCTCCAATACCGGCAAGCTCTTTGAGTTCTCTAGCTCTGGCATGAAGAGAACGCTTTCAAGGTATCATAAGTGTCTGGATTCGTCAGAGCCAGCCAAACCAGAACAGAAACTAGATATTCAGGCACAGAGTACCACCCCAAGCCACACTTTTCTTGTCCAGAAGCAAAATTCAAAGGAACTGGATGCTTTAAGAGAGGAAATTGCAAAGCTACAAACGAAACAAATGAGACTCTTGGGGAAGGACTTGAATGGCTTGAGCTTGAAAGAGTTGCAACAACTAGAACATCAATTAACTGATGGTTTATCATGTGTGAAAGATAAAAAGGAGCAATTGCTGATGGAGCACCTTGAGCTTTCAAGAGTTCAGGAACAACGAGCAAAGCTGGAGAATGAGACTTTGCGCAGACAGGTTGAAGAGCTTCGAGGCTTCTTCCCGTCGGCTGATCGTTCAGTGCCGAGTTACCTCGAGTTCCAGTCTATGGAACAAAAGAATTCCAGCATAACAACGAATGGCTGCATAAGTCCTGATGCAGCCTACAACTGCTCAACTGAGAAGGGAGATTCGGACACTACCTTGCATTTAGGGCTTCCAACCAATGTGTACCGCAAGAGGAAGGCACCGGAGACAGAAAGCTGCTCAACCGAATCCGAGAGTTAA

>LuMADS94_Lus10010630
ATGGCGAGGGGGAAGATCCAGATCAAGAGGATCGAGAACTCCACCAATCGCCAGGTCACCTACTCTAAGCGCCGCAACGGTCTCTTCAAGAAGGCCAACGAGCTCACCGTCTTATGTGACGCTAAGGTCTCCATCATCATGTTCTCCAGCACCGACAAGCTTCACGAGTTCATCAGCCCTGCCGCCACAACTAAGGGGATGTTGGATCAGTACCAGAGAACACTTGGCGTCGACATCTGGACCACGCACTATGAGAAAATGCAAGATCACTTGAAGAAACTGAAAGACGTGAACAGAGATCTGCGCAAGGAGATACGGAGAAGGATGGGGGAGTGCTTGAACGATCTGGAGTTGGATCAGATGCGAGCTCTTGACATGGAAATGGATAATGCTGTTAAGATCATCCGTGAGCGCAAGAATCAGGTGATCTCCAATCAGATTGAGAGGCAAAAGAAAAAGGTGAGGAATGTGGAAGCAATACACAGAAACCTTCAGCATGCACTTCGAGAGAGAGAGGATGATCCACACTATGGTTTAGTGGATAATGGAGGGGATTATGAACCAGCTGTGGTTGGTTTCCCAACTGGGGGTTCTCGAGTTTTCGCTTTAAGGCTAAATCACCACAATCTCCACACTGCTACTACTGCTACTGGATCCGATCTCACCACTTTCCACTTGCTTGAGTAA

>LuMADS96_Lus10014143
ATGGTGAGGGGGAAGACACAGATGAAGAGAATAGAGAACACGACGAGCAGGCAAGTGACTTTCTCCAAGAGGAGAAATGGGCTGCTGAAGAAGGCGTTTGAGCTCTCTGTTCTCTGTGATGCTGAAGTTGCGCTCATCATTTTCTCTCCAAGAGGCAAACTTTATGAGTTCTCCAGCTCTAGTATCACCAAAACGATAGAGCGGTACGAGAAGAAGCATAAGGATATCGGACAAGCAAGCAAAGAGTTTGAAGATAACACTCAGGATAACGATGGCTTTAGCATGGAGAAGAAGATAGAGCAACTCGAAATCTCAAAGCGGTTCAAGCCACTATCCTTTGAATGCATTAGACAACTAATGGGAGAATGTTTGGAAGCATGTTCCACTGTTGAGCTCAGAAAGATAGAGTGTCAGCTGGAGAGAAGCTTGAGTAGAATTAGGGCAAGAAAGAACCAGCTGTTCATGGATCAGATTGATAAGCTACGCGAAGAGGAGAAGATCTTGTTGGAAGAGAACAAAAGGCTGAGGGACAAGTGTGGAGTGGAGCCAGTACTGAAGCTGTCGAATAACAGCAAGAAGCTGAAGCATCATCTTCATCATCAACAACTGGAGATAATGGTTATAGCAGAAGCAGACGGTGGCGACGATGATGATAATGACGGAGGAAGTATGGAGGTGGAGACAGAGTTGTTCATAGGGCTAGGAAGACGATCAACAGCTAAAGCTAATTCCACATCTCCTCCTGCTAGAATCATGACTCCTACTCCTTGA

>LuMADS98_Lus10041548
ATGGGGCGGGGCAAAGTTGAGATGCGCCCGATCGAGGATAAAAGCACTCGCCAAGTGACATTCTCCAAACGCAAGCGCGGCCTGCTCAAGAAAGCTCAGGAGCTTTCTGTGCTCTGCGGCGTCGAGGTCGCTGTCGTCATCTTCTCCGGCGGCGGAAAGCTGTACGAGTTCTCCGGTGGTGAAAGGATTGCTTTCTAA

>LuMADS99_Lus10005325
ATGGGCAGGGGAAAGATTGAGATCAAAAGGATTGAGAATGCAAATAGCAGGCAAGTCACCTTCTCCAAGAGGAGAACTGGGCTGCTTAAGAAAGCTCAGGAGCTTTCCATTCTCTGTGATGCTGAGGTTGCTGTCATTATCTTCTCCAATACCGGCAAGCTCTTTGAGTTCTCTAGCTCTGGCATGAAGAGAACGCTTTCAAGGTATCACAAGTGTCTGGATTCGGCAGAGCCAGCCAAACCAGAACAGAAACCAGATATTCAGGCGCAAAGTACCATCCCAAGCCACACTTTTGTTGTCCAGAAACAAAATTCAAAGGAACTGGATGCTTTAAGAGAGGAAATTGCAAAGCTACAAACGAAACAAATGAGACTCTTGGGGAAGGACTTGAATGGCTTGAGCTTGAAAGAGTTGCAACAACTAGAACATCAATTGACTGATGGTTTATCATGCGTGAAAGATAAAAAGGAGCAATTGTTGATGGAGCAACTTGAGCTTTCAAGAGTTCAGGAACAACGAGCAAAGCTGGAGAATGAGACTTTGCGCAGACAGGTTGAAGAGCTTCGAGGCTTCTTCCCGTCGGCTGATCGTTCAGTGCCGAGTTACCTCGAGTTCCAGTCTATGGAACAAAAAAATTCCAGCATAACAACAAATGGATGCAAAAGCCCTGATGCAGCCTACAACTGCTCAACTGAGAAGGGAGATTCGGACACTACCTTGCATTTAGGGCTTCCAACCAATGCGTACCGCAAGAGGAAGGCACCGGAGACAGAAAGCTGCTCAACCGAATCAGAGAGTTAA

>LuMADS9_Lus10034663
ATGGGGAGGGGAAGAGTGGAGCTGAAGAGGATAGAGAACAAGATAAACAGGCAAGTTACATTTGCTAAGAGGAGAAATGGTCTACTTAAAAAGGCTTATGAGCTCTCTGTGCTTTGTGATGCCGAGGTTGCTCTCATCATCTTCTCCAACCGCGGCAAGCTCTATGAATTCTGCAGCTCCCCTAGCATGATCAAGACGCTAGAGAAGTACCATAGATGCAGTTATGGAGCATTGGAAGCCACAAGGTCTCTTCATGAGACACAGAGCAACTACCAAGAGTATCTAAAGCTCAAAGCTAGAGTGGAGATCCTGCAGCAGTCTCAAAGGAACCTCCTAGGAGAAGATCTGGGAAGCTTGAACACAAAGGAACTGGAGCAGCTTGAGCATCAGCTGGAATTTTCCTTGAAGCACATCAGGTCCACTAAGACTCAGTTCATGCTTGATCAGCTTACTGAACTTCACAACAAGGAACAAGACCTACTTGAGACCAACAATGCCCTCAGAAGGAAGCTGGAAGAAAGCAATGTATATGAAATGCCTATAAGAGTGGTGGCATGGGAAGATGAATCATCAGGTGGCAGAAGCAACAGTAATGTCCATAACAATATTCCATACACTCACCAGCTTCTTCCCTCTCAACATCATCAAAATCATCATCCTTGCTCAGAAGCATTCTTCCATCCCTTGCCTCCAACCTCCACTCTCCACATGGGGTACGTAATCCATCCCGCAACCTTAATCACGAATCGAAACAACATTTACTTACGAAACGAAATGCATGTACAGATACAGCACCATGGGAGGAGATGA

>MaMADS10_MaGSMUA_Achr1G24070_001
ATGGTGAGGGGAAAGACACAGATACGGCGGATAGAGAACGCGGCCAGCCGGCAGGTGACCTTCTCCAAGCGACGGAGCGGGCTGCTCAAAAAGGCCTACGAGCTATCTGTCCTCTGCGACGCCGAGGTCGCCCTCATCGTCTTCTCTTCCCGGGGGAAGCTCTACGAGTTCGCCAGCTCCAGTGTACAAATGACTATTGAACGGTATATGATGCACACAAAGGATGCTGGTATCAGTAAAAAAGCAACAGAACAGAGTACGCAGTTGAAGTTTGAAGCCACAAGCATGACAGAGAGGATCAAATTCCTTGAAGATCAGAAGCGGAAGTTATTGGGCGAAGACTTGGTATCATGTTCGGTGGAGGAACTGAATGAGCTAGAGCTTCAGCTAGAGACAAGCTTAAACAGCATCAAGCAAACAAGGCGACGACTTTTACTCGAGAAAATTGCACGGCTAAATGAGGAGGAGACAGAGCTTCTAAAGGAGAACGCATTGTTGCGGCAACAGGTGAAGTACAAGTCGGAAGCTACGCCAAAGCAAACTGCTATCCAAGAAGCTGATTTGGATGATCATGCGAGCCAAGAGAAGAATATGGAGGTGGATACAGAGCTGCTGATTGGAATGCCAGGAAGTGGTTAG

>MaMADS11_MaGSMUA_Achr9G29320_001
ATGGGGAGGGGGAGAGTGGAGCTGAAGCGGATCGAGAACAAGATCAACAGGCAGGTGACCTTCGCGAAGCGCAGGAATGGGCTGCTTAAGAAGGCCTACGAGCTGTCGGTGCTCTGCGACGCCGAGGTCGCCCTCATCATCTTCTCCAACCGCGGGAAGCTCTTCGAGTTCTGCAGCAGCTCCAGTATGTTGAAAACACTGGAGAGGTACCAAAAATGCAATTATGGGGCACCGGAGACAAATGTCATATCAAGAGAGACTCAGATTGGCACTAGAAGGAGGGCCATCCAAATGTCGAGTGATCAGCAGATCCACTTAGGCGGACCCTCGACGACCGGGCCCCCCGCCTCGGGGGAACACCCCCTACATGATGAAACCCACGACGAACGCCCCGCGGCGGTGTCAGAACGCTACTGGCAACTGTTCAATGACCCAGGCTTGACGCCTCCCGGCGATACACCCGCCGGCCCGTCGCAAGTGTCACCCAAGGCCTTCCATGACCTCGCCCACCAGGTCCGAGCCCTGACAAACATCGTGCAGACTATCATCCCGATCGTCTCCCCGCAAGCCCCTCCGCATGCGACCCGACCAACGCAGCAACGGGAGCCCCCTGCCCGGACTCACGCCCCACTTCCAGAGCTTCCTATCTCGCCCCGGAACCCCGCAACACGGCCCGGGAGCCGGGAGGCGGAGGACACGGTGAGCCGCCCCGAGCCCGAGGCTCCGATCGCCGACTCGACGAATGCCTTGCGAGCTCAGCTGCGCCTCGTCTGTCAAAAACTGGACGAGGTACAACAAGAAGTCCGCAAGTCAAAAGGGGAACTCGGGGCGGACGGACACCAAAGATCCTCGTTCACCCCCGAAATACAAGAACAGGCGATCCCGCCGCATTTCCGCCTCCCCTCGCTAGACGCATACGACGGCGCCGTTGACCCAACGGACCACGTGGCCGCTTTCCGCACTCAGATGGCGCTGTACGGGACTTCTGAGCTTTGA

>MaMADS12_MaGSMUA_Achr7G23690_001
ATGGGGAGAGGAAAGATCGAGATCAAGCGGATCGAGAACAACACGAGCCGCCAGGTCACCTTCTGCAAGCGCCGGAACGGGTTGCTCAAGAAAGCCTATGAATTGTCCGTCCTCTGCGACGCCGAGATCGCGCTCATCGTCTTCTCCAGTCGTGGCCGCCTCTACGAGTACTCCAACAACAGCATTAAATCGACCATCGAGAGGTACAAGAAAGCATATGCCAACACTTCCAATTCAAGCTGCACTATAGACACCAATTCACAGCAATACTACCAGCAAGAAGCAGCAAAGCTGCGCCACCAGATACAGATTCTACAAAATGCAAACAAGCACTTGATGGGTGAATCCCTGAGCTCTCTGAGCGTGAAGGAGCTCAAGCAGCTGGAGAATAGACTCGAAAGAGGCATCACAAGGATCAGATCAAAGAAGCATGAGCTGCTGTTTGCAGAGATCGAGTACATGCAGAAAAGGGAAGTTGAGCTTCAAAATGACAACATCTACCTCAGAGCCAAGGTAGCAGAGAATGAGCGGGCGCAGCAAGAAGTTATCGTGTCGACCGGAGCCGAATTCGATGCTCTTCCGACTTATGATTCGAGGAACTATTACCATGTCAACAACATGTTGGAGGCAGCATCCCACTACTCTCACCATCAAGATCAGACAGCCCTCCATCTTGGTTACGAAATGAAGGACAGTTCTGCTGCAAAGAACATGATATGA

>MaMADS14_MaGSMUA_Achr9G20940_001
ATGGGGAGGGGGAAGATAGAGATAAAGAAGATAGAGAACCCAACCAATAGGCAGGTGACATACTCCAAGAGGAGGACAGGGATCATGAAGAAGGCAAAGGAGCTGACTGTGTTATGTGATGCTGAGGTTTCCATCATCATGTTCTCCAGCACCGGCAAGTTCTCCGAGTACTGCAGCCCTTCCACCGACACCAAGAAGATATTTGATCGCTACCAGCAGGTCTCCGGAACCAACCTGTGGAGTGCACAATACGAGGCAAGAACTACCTTCATCTCCGAGTTCCATGTCTGTATATGCTTTCACTCATGA

>MaMADS15_MaGSMUA_Achr2G06250_001
ATGGGGAGAGGGAGGGTCGAGCTGAGGAGGATCGAGAACAAGATCAACAGGCAGGTGACGTTCTCGAAGCGGAGGAGCGGGCTGCTCAAGAAGGCCTACGAGCTGTCCATCCTGTGCGACGCCGAGGTCGCGCTCATCGTCTTCTCCAGCCGCGGCAGGCTGTTCGAGTTCTGCAGCAGCGCCAGCCTGCTTAAAACAATCGAAAAGTACCGAAGGTGCAGCTATAATGCATCAGAAGCCATGGTTTCATCGAATGACACACAGAATACTTACCAGGAATACCTGAAGATGAAAACACGAGTCGACTATCTACAACGATCTCAGAGAAACTTTCTTGGTCAAGATTTAGATGCCCTAAACATTAAGGAGCTCGACCAACTCGAGAATCAAATCGAGACGTCCCTAAGGCACATCAGATCGACAAAGACCCAAGTAATTATTGATCAGCTAACCGATCTCAAATATAAGCTGGAAGAAGTTGGTGCAGAGAATTCGCTCTCGCTCTCATGGCTAAGTGGTGGCAGCCACAGTGCCGATGAGCCTCCTCGAATAGAAGATTTCTTCCAACCTCCAGAGTGTGACCCTTCGTCGCAAACCGGATGCAGTCAGGTTTGCACAGATCTGTCGAACAGCGAAACGATGTTGCAGGATGTTACTGGGCTCGTCGCTCGGTTGATGTGA

>MaMADS16_MaGSMUA_Achr3G15930_001
ATGGGGAGAGGGAAGGTGGAGCTGAAGAGAATAGAGAACAAGATCAACAGGCAGGTGACGTTCGCGAAGCGGAGGAACGGCCTGCTCAAGAAGGCCTACGAGCTGTCCATCCTCTGCGACGCCGAGGTGGCGGCCATCGTCTTCTCCAGCCGCGGCAGGCTTTTCGAGTTCTGCAGCAGCTCCAGCATGCTCAAAATAATCGAAAGGTACCGGAGGTGCAGCCACCATGCATCAGAATCCATGGTTCCAACAAATGATACACCGACTTGTTATCAGGAATACTTGAAGCTGAAAACGCATGTCGGGTATCTGCAACATTCTCAGAAGAACCTCCTTGGTGAAGATTTAGATACCCTAAACATTAAGGAGCTTGATCAACTTGACGATCAAATAGAGATGTCTCTAAGGCTCATCAGATCAACAAAGACCCAAGTAATTATCGACCAATTAACGGGTCTTAAACGTGAGGAACAAATGTTGCTGGAATCTAATAAAACCTTAAGAAGGAAGTTGCAAGAAGTTGATGCAGAGAATTCGATCCGACTTCCGTCGCAGATTCGTGCCAGTAACTGTATCGATGAGCCTCCTCAGCCAGAAAAGTTCTTTGAGCCTCTGGTGTGCCACCCTTCACTGCAAATTGGATTAAGTCAAGCTTCTACTGATCCATCTGGTGGAGGAACCATGTCACTGAATGTCAATGGTTTCGATGCAGCATGGATCTGA

>MaMADS17_MaGSMUA_Achr10G21480_001
ATGGATGAAGATTTTACTCTGTTCGAATGCTGCCATGACTCGACACTCATCCAAAAGTACTTCCCTCTCACCATTATAAACGTCCCTCTGAATACCCAGGAAAGAGGGATAGCAGAGCTTCTAGTTACGATCGCCGTTCCCTTCTCTCCTCAAACTTTCTTCTTTGCCTCCGCCTCCGCTTTCCTCCTTTTACTACTGCGAAGAGGAGCCACACTGGAGCCACCGGCGAGGATGGGTCGAGGAAAGATCGAGATCAAGAGGATCGAGAACACGACCAACCGGCAGGTGACCTTCTGCAAGCGCCGCAACGGGCTCCTCAAGAAGGCCTACGAATTGTCGGTTCTGTGCGACGCCGACGTCGCGCTCATCGTCTTCTCCAGCCGCGGCCGTCTCTACGAGTACGCCACCAACAGTGTGAAGGCAACTATCGATAGGTACAAGAAGGCATGCAATGGTACCACCAACACTGGATTTGCTTCGGAAGACAATGCTCAGTACTACCAGCAAGAAGCATCGAAACTCCGTCAGCAGATCAACAACTTACAGAGTACGAACAGGAGCCTGATGGGAGAGTCGCTCGGCTCCATGAGCTTGCGGGACATGAAGCAACTCGAGACTAGATTGGAGAAAGGCATAAACAAAATCAGAAATAAGAAGAACGAGCTGTTGTTTGCTGAAATCGAGTACATGCAGAAAAGGGAGATGGAGCTGCAAAATGACAACATGTACCTGAGGAACAAGATTGCTGAAAACGAGAGAGCACAACAGCAGATGAGCATGCTGCCTTCAGCGAGGACCACCGAATACGAGATCATGCCTCCATATGATTCCAGGAACTTTCTGCAAGTGAACGCAGTGCAGCCTACTCAACACTACACTCACCAGCAGCGGACCGCCCTCCAGCTGGGAACTCCTTGCACGAGATGGGTGATGTGTTCTTGTTGCCATTTCTGTAGATGA

>MaMADS18_MaGSMUA_Achr9G15180_001
ATGATTGCAGAGCACTCTCTTTCTTCACATCTCAGCCATCCCTCCTCTCTCCAGTATTGTTGGCAGACAGATGAAGAGCAATCCCGGGTCTCCTTGAGCTCCGGCTGCCCTTGGATCATATTGCCTTCCATCGTTTCATATTGCATCTTGAAGACTGCGGGAGGAGAGACGATGGTGAGGGAGAAGATCCAGATAAAGAAGATAGACAACACGGCGGCGAGGCAAGTCACCTTCTCGAAGCGGCGGAGGGGCCTGTTCAAGAAGGCAGCCGAGCTGTCGGTCCTCTGCGATGCCGACGTCGCGCTCATCGTCTTCTCCTCCACCGGTAAACTCTTCGAGTTCTGCAGCTCCAGCATGAAGAAGATCCTTGACAAGCATAGCACACACTCCAAGAATCTAGAGAAACAAGATCAGCTCTCCCTCGACTTAAATTTGGACAACAAGCATGTAAGTCTAAAGAAACAAGTTGCAGAAGCAAGCCTCCAACTAAGGCAGATGAGAGGGGAGGCACTTGAAAGTCTGACACTGGAGGAGCTTCAGCAGCTGGAGAAAACCCTTGAAACAGGATTAGATCGTGTGGTCGACAGAAAGGGTACACAGATCATGCAACAGATTAGTACTCTTCAACAAAAGGCATTGCAGCTGGCTGAAGAAAATGTGAGGCTAAGACAACGTGGGGTGCAGGCGATGGAGATGCCCAACCTGGGGAAGCACATCATGGCTGAGAAAGAGAATGTTGTCAACGAAGATGGACAATCCTCTGAATCCGTCACCAATGCTCTACACCCAGGAGGGCCTCAGGAATGTGATGACAGTTCTGTCACATCTCTCAAACTCGGGTATGTTAATGAAGTCAACATATGCTATCCTGCAATCAAACATTAG

>MaMADS19_MaGSMUA_Achr8G04330_001
ATGGGGAGGGGGAGGGTGCAGCTGAAGCGGATCGAGAACAAGATCAACCGGCAGGTGACGTTCTCCAAGCGTCGATCGGGGCTGCTCAAGAAGGCCCACGAGATTTCGGTGCTCTGCGACGCCGAGGTCGCCCTCATCGTGTTCTCCACCAAAGGCAAGCTCTATGAGTACTCCACCGATTCCAGTATGGAAAGGATTCTCGAACGTTACCAGCAATACTCGTATGCTGAAAGAGCCCTTTTAGAAGCAGATACCGAGGTTCAGGGAAACTGGTGCCTTGAATATGGGCAACTGAAGGCAAAGATTGAGGCACTACAAACGAGTCAAAGGCACCTCGTTGGTGAGCAACTCGAAAAGTTGACACTTAAAGAACTCCAACAGCTGGAACAACAACTTGAAACAGCTTTGAGAAAAATAAGGTCAAGAAAGAACAATGTGTTGTTTGATTCGATTCATGAGCTTCAAAGGAAGGCAATTGGATTGAAATGTGGAATGCATGGCTTCTTCATACAGATCAAGGAGAAGAACAAGGAGGCAGAAGAGGCTTTGAGCCAACAGCAACAAGCGGAGCACCAAGCTCCAGCCGAGACCAGTTCCTCTCCACCGGACTTGCTATCAACAGACTCCACCATTAATGTCGGAAATTACCAAGCCACAGGCGCAGTCGTGGAGGAAGCCGAGCAGCCGCTTGCCCAAACGACCAGCAGCGTCTTGCCACCATGGATGCTTCGCCTGTGA

>MaMADS1P_MaGSMUA_Achr11G19540_001
ATGGGGAGGGGGAGGGTGGAGCTACGGAGGATCGAGAACAAGATCAACCGGCAGGTCACGTTCGCGAAGCGGAGGAACGGCCTGCTGAAGAAGGCCTACGAGCTCTCCGTGCTCTGCGATGCCGAGGTTGCCGTCATCGTCTTCTCCAGCCGCGGCAAGCTCTATGAGTTCTGCAGCGGTTCCAGCATGATGAGAACACTTGAGAGGTATCAAAAGTGCAGCTATGGAGGGTCAGAAAGCACTATACAAGCAAAGGAGAATCAGTTGGTTCAAAGCAGTCGTCAAGAGTACTTAAAACTTAAAGCACGTCTAGAGGCTTTACAAAGATCACAAAGGAATCTCCTTGGTGAGGACTTGGGATCATTAAGTATCAAGGAGCTTGATTACCTTGAGAAACAACTGGACATGTCACTGAAGGAAATTAGATCCACGAGGACACAACAAATGCTTGACCAACTGACCGATCTTCAAAGGAGGGAGCAATTGCTTTGTGAAGCGAACAAGGGTCTCAGAAGAAGGTTGGAGGAGAGCAGCCATGCTAATGGGGGACAATTATGGGAAAACAGTGCCCATCCAGCAGCTCAGCAGCCACATGGTGATGGGTTATTCTACCCATTGGAGTGTCAACCCACTCCACAGATTGGATACCAACCTGATCAAATGCCTGGCACCAGTGTGAGCACTTATATGCCTGCATGGCTGGAATGA

>MaMADS20_MaGSMUA_Achr3G04450_001
ATGGGTCGAGTTAAGCTCCAGATAAAGAGGATAGAGAACAACACCAATCGCCAGGTGACCTTCTCCAAGCGTCGAAATGGCCTCATCAAGAAGGCCTACGAGCTATCCGTCCTGTGCGACATCGACATCGCTCTCATCATGTTCTCCCCCTCCGGACGCCTCAGCCATTTCTCCGGACGAAGAAGGATCGAAGACGTACTTGCTAGATACGTGAATCTCCCAGAGAACGATAGGGGAGGGGTGGTCCAGAATCGAGAGTTCGTGATTAACACATTGAAAAAGCTCAAGTGCGAGAACGACACGGCTGCCCTCGTCAATCCTGGGGTGGTCAACTCCAACGCAGAGGAGCTTCAACAGGAGATTTGTCGGTATCAACAACAGCTACAGCTTATGGAGCAACGCTTAAGGTTTTTTGAACCTGATCCTCTTAGCTTCACATCCATCACTGATCTCGAGTCATGCGAAAAGTTCGTCATGGAAGCATTGCAGCGTGTTACGGCAAGAAAGGAATATTTGCTGAGTAATCATCTGTCCCCGTATGATCCCTCAACTACAAGCATGCAGTGCCACGCTTCGATTCTTGTTCAGATGTACCTGCAGCCGCAGCAGGAACGACTGCCCAACCCATACGGGAACGAGATGGTGCAGTGGGTCCCGGAGGGAGCGTCGAACCCCAGCCACCAGATCTTCGTTGGGTCCGATCCTTTGATGGACCTCAGGGAACACGCGATCTACGACTCGATCGCGCCGCAGAGCATGGGCCTGCAGCTGGACCCCGGCGCGGCTGGATGCCACGTCGGCAACCAGCACGATACATCATGGCACCAGGGGTACACCTCCACGGAGTTCCTGTCCGCCCTCATTCCCTCACCGCCCTACCCGCTGATTCAGCACCCGATGGGGCCGGCGGATTTGCCGACGATGGTGCCGCATGAGCAGGTGCAGGGGATGGCCGGCTGCCCGAGCGTGCCCGTGGACGACGGAGGCGCCGCTACCAACACGTACGACGGCAATGCTGCTCCGGCGAACGTGCGTTGA

>MaMADS21_MaGSMUA_Achr11G19350_001
ATGGTGCGCGGCAAAGTGCAGCTGAGGCGCATCGAGAACCCCGTCCACCGGCAGGTCACCTTCTGCAAGCGCCGGGCAGGATTGCTGAAGAAGGCGAGGGAGCTCTCGGTGCTGTGCGACGCCGACATTGGCATCATCATCTTCTCTGCGCATGGCAAGCTGTACGAACTGGCCACCAAGGGGACCATGGAAGGTCTGATCGAGAGGTACAAAATGACATCTGAAGAACCTCAACCTGCATCTGCTGATGTGAATCCACCACAGGAATCTGAAAGAGAGATATCCATGTTGAAGCAAGAGATCAATCTCCTGCACAAGAGTCTGAGGTACATGTTTGGAGAAGGAACTTCTGGGCATATGACACTGGAAGAGATGTATGCATTAGAAAGACACCTTGAGATTTGGATGGAACACATTCGCACCATGAAGATGCAGATCATGTTCCAAGAGATTCAGTCCCTGAAGAACAAGGAGGGCATGCTGAGGGCCACCAATGAATTTCTTCAAGAGAAGATTGTAGAGCAAAATGGGCATTTTGATGTAGCCCCAATGACAGTACAGCAAAATGGGCATTTTGATGTAGCCCCACTGACAGCTACTGACATCCCATACCCACTAACCATACAGAGTCAACTAAACAATTTTTGGGGGCCTGAACAGGGATTCTCCTTCTAA

>MaMADS22_MaGSMUA_Achr5G20280_001
ATGGTGAGGGGTAAGACGGAGATGAAGCGGATAGAGAACGCGACGAGCCGGCAGGTGACATTCTCCAAGCGGAGGAACGGGCTGCTGAAGAAGGCCTTCGAGCTATCGGTGCTGTGCGACGCCGAGGTCGGACTCATCGTCTTCTCTCCCCGAGGGAAGCTCTACGAGTTCTCCAGTTCCAGGTGCCATTAA

>MaMADS23_MaGSMUA_Achr2G01740_001
ATGGGGAGGGTGAAACTGAAGATAAAGAGACTGGAGAACAGCAGCAGCCGGCAGGTTACCTACTCGAAGAGGAAAGCGGGGGTGATGAAGAAAGCGAAGGAGCTATCGATCTTGTGCGACATTGACCTTGTCCTCCTCATGTTCGCGCCTAATGGGAAGCCCACAGTATGTGTTGGAGATCGCAGCAACATTGAGGAAGTTGTTGCTAGGTTTTCTCAAGTATCCCAACAAGAAAGGGCAAAAAGAAAGTTGGAGAGCCTTGAAGCTCTCAAGAAGACATTCAAGAAGTTGGACCATGATGTTAATATTCAAGAATTCCTTGGTCCAAGCACCCAGACAGTTGAGGAGCTGGCTAGTTACCTAGGTTCATTGCATGGTCAACTATTAGATGTACAAAAAAGACTAAGTTATTGGGCTGACCCAGATGAAATTAGTGACATAGACCATATTAGGGCTATGGAACAATCTCTCAAGGAATCTCTCAGCAGAATCCAGGCACATAAGGAGAACTTTGGAAGGCAACTTATTTCTGTGGACTGTTGTGGCCAGTTCCAGAATGACATACATCTACACTCGGGATTTAACTATGAGCAAGGAGCCTCACCAGTATCATGGCTTCATAACAATGATGGCCAGCAATTGATGCTTCCACAAGATTCTAATTTGCTATCTCAGAGAGATATTGGATGCTCGGCAGACACACCTCTTCAAAATTGTAATGCTTACTTCAGCACGGGTGAACAGACAGATGCCAATGAGCAAGTACAAGAGGGATCCTTGCATGAATATAGCCCAAATGCATGTTTAAGGCTACAGCTAGGAGGACAGTATCCTTACCAGTCCTACTGTCAGAATTTGGTCAGTGAAAGAACATTCAAACCTGATGCAGAAAATAGTTTACAGGAAAGCACTATAGATTACCAAGTGAATCACTTTGATGCTAGCTTCCAGAATTGGGCTTCCACATCTGCAACATGTGGTGTTTCAATGTATGACGAGCAGTCATACACCCAAGTGAGTTTTTGA

>MaMADS24_MaGSMUA_Achr3G24170_001
ATGGGGAGGGTGAAACTGAAGATAAAGAGATTGGAGAATAGCAGCAGTCGGCAGGTCACTTATTCCAAGAGGAAAGCGGGAATACTGAAGAAGGCGAAGGAGCTGTCGATATTGTGTGACATCGATCTTGTCCTTCTCATGTTCGCGCCTAATGGGAAGCCTACAATATGTGTTGGGGACCGCAGCAACATTGAGGAGGTTGTTGCAAGGTTTGCTCAAGTATCTCCACAGGAAAGGGCAAAAAGAAAATTGGAGAGCCTTGAAGCTCTTAGAAAGACATTCAAGAAGCTGGACCATGATGTTAATATCCAAGAGTTCCTGGGTTCAAGTACTCAAACAGTTGAGGAGCTCACTAATCACTTGAGGTCATTGCATGGTCAAATATTAGATGTGCAAAAAAGACTAAGTTATTGGACCGATCCAGATAAGATTAGTAACATAGACCATATTAGGGCTATGGAACAGTCTCTCAAGGAATCTCTTAGCCGTATTCAGGCGCATAAGGAAAACTATGGAAAGCAACTTATTTCTTTAGAATGCAGTGGCCAGTTCCAAAATGACATGCATTTGTCCTCGGGATTAGGCTGTGCGCAAGGAGCCTCACCATTGCAATGGCTTCATAACAATGATGGTCAGCAATTGATGCTTCCACAAGATGCTAATTTGATACCTCAGAGAGATGTTGGCTGCTCCACAGACACATCTCTTCAAAATTATCCTGCTTACTTCAGCACAGGAAAACAAACAGATGCAAATGAGCCAGTTCAGGAGGATTCCTTGCATGAGTTTAGCCCAAATGCATGTTTGAGGCTTCAGCTAGGAGGACAATACCCGTACCAGTCCTATGGTCAGAATTTGCTCAGTGATAGAACATTCAAGCCTGATGCCGAAAATAGTTTACAGGAAAGTACAATAGATTATCAGGTGAATCAGTTTGAGACACCCAGGTCTGGATATGATGCTAGCTTCCAGAATTGGGCTTCCACATCTGGGACTTGTGGTGTTGCAATATACGATGAGCAATCATATACCCAAGTAAGTTTCCGAAGAATTTTTACTTTTACAATCACATAA

>MaMADS25_MaGSMUA_Achr11G21460_001
ATGGTGAGGGGGAAGACGGAGATGAAGCGGATAGAGAACGCAGCGAGCCGGCAGGTCACCTTCTCGAAGCGGAGGAACGGGCTGCTGAAGAAGGCCTTCGAGCTGTCGGTGCTTTGCGATGTCGAGATCGGACTCATCGTCTTCTCTCCCCGGGGGAAGCTCTACGAGTTCTCCAGCTCTAGCTTACAAAGCACGATCGAGCGTTATAGAGAACGAACGAAAGAAGACACCAGCAGCACAACAAGGGAACAAGATGCAAAGCGGAAATACGAAGCAGAAAGCTTGTCAAAGAAGCTTGAAGATCTTGAAGCCTCCAAACAGAAGTTCTTGGGTGAAAAACTAGACTCATGTTTATCGGATGAACTGTATGAGATAGAGCGTAAGATAGAGAAGAGCTTGCGTAGCATCAGAGCAAGGAAGGCGAGTCATGACTCTTTTAACTTTTACTGCAAGTTCTTCTAG

>MaMADS26_MaGSMUA_Achr7G26700_001
ATGGGGAGGGGGAAGGTGGAGCTGAAGAGGATCGAGAACAAGGTCAACCGGCAGGTGAGCTTCGCGAAGCGCCGCAACGGGCTGCTGAAGAAGGCGTACGAGCTGTCGTTGCTGTGCGACGTCGAGGTGGCGCTCGTCATCTTCTCCAGCCGCGGCCGCCTCTTCGAGTTCTGCAGCAGCTCCAGCGTACTCAAGACAATTGAAAGGTATCGAAGTTGCAGATATAATGTGTCAGAACATACACTATCATCAAATGAGCCACAGATGAGTTATCAAGAATATCTTAAGCTGAAGGAAAGAGTCGAATATCTGCAACATTCTCAAAACAATCTCCTTGGCGAGGACTTAGGGCCATTAAGTATTCACGATCTACAGCAACTTGAGAACCAAATCGAGATGTCTCTAAAGCAAATCAGATCAACAAAGATGCAGGTTATGTTTGATCAGCTTTGCGATCTTAACCACAAGGAACAAGCGTTGCAAGAAGCTAACACAAACCTAAGAAGGCAGTTGCAAGAAGCTGGTTCACCAAATCTGCTCCAGTTGTCATGGCCAAATGGCGATAGCAGTGCAGCTAATGAGCCTCCTCAAGCAGCAGGATTCTATAAGTCCCAAGGAGAAGAACCACCCTTGCAAACTGGATTCAATCTATCCTGCACAGCTCCTTGGAACAATGAAGCCACAGAAGGCTATGGATTCATCTCGAGATGGATTTGA

>MaMADS27_MaGSMUA_Achr9G13010_001
ATGGGACGAGTTAAGCTGCAGATAAAGAGGATAGAGAACAACACCAATCGGCAAGTGACCTTCTCAAAGCGTCGCAATGGCCTCATCAAGAAGGCCTACGAGCTCTCCATCCTCTGCGACATCGACATCGCCCTCATCATGTTCTCTCCCTCAGGACGGCTCAGCCATTTCTCTGGAAGGAGAAGGATCGAGGATGTTCTTGCTAGATATGTGAATCTCCCAGAGAATGATAGGGGAGGGGTGATCCAGAATCGAGAGTTCTTGATCAGGGCGCTGAAGAAGCTCAAGTGCGAGAACGACATGGCGGCCCTGGCCAACCCTACAGTGGTCAACTCCAACGTGGAGGAGCTTCAACAAGAGATCGGTCGGTATCAGCAACAGCTACAGCTTTCGGAACAACGCTTAAGATTTTTCGAACCTGATCATCTCAGCTTCACGTCCATGAGGGATCTCGAGTCATGCGAGAAGTTCGTCATGGAAGCCCTGCAGCGCGTTACGGCAAGAAAGGAATATTTGCTGAGTCACCATCTGTCTTCTTACGATCCCTCAGCGTCAAGCATGCAGGAGCGGCTGCCCGACCCATACGGTAGCGAGATGGTGCAGTGGGTCCCAGAGGGGGCGACCAACTCCGGCCACCAGATCTTCGTCGGCTCTGATCCCTTGATGGACCTCAGGGAACACGGGATCTACGAGTCGATGGCCCCGCAGGGGATGGGCCTGCCGGTGGACCCCTGCACCGCTGGATGCCACGTCAGCGGCCAGCACGAGGTGTCGTGGCACCAGGCGTACACCTCCACGGAGCTCCTCTCCGCCCTCATCCCGTCGCCGCCCTACCCTCTGATTCAGCACCCCATGGCGCCGACGGAGCTGCCCACGCTGGTGCCGCAGGAGCAGGTGGAGGCGACGGCGGCCTGCTCGCACCTACCCATGGACGACGGCGGCGCCTCCAACAACACGTACGACGGCAATGCTGCTCCGGTGCACGTAAGTCCGTACCGAATCCCATACGTCGAGGGGAAGAAGAAGAAGAGCTTGTTCTGGGTGCCTGCCATTGCCCCACTGATCTATGTCATCCTGGCCACCTTCTTGGTCTACATTACTCATGCAGGAAACCAAGGTGTACAAATTGTGAATCACATCAAAAAGGGCATCAATCCATCATCCTTAAGTCGAATATATTTCGCAGGTCCGAATGCTGAGAAAGGTTTCAGAATCGGAATTATCTGCGGCATGATCGCGCTTACGGAAGAACTTTGCTGCTTTGAAGGACTACCAGTCGGATGGAAACAAGGAAATGGTGGCACTTGGATCCATGAATGTTGTTTCCTCAATGACCTCATGCTATGTTGCAACAGGTTCATTCTCAAGATCAGCTGTCGATTACATGGCTGGCTGCCAAACATGGTCATGTCGGCAATGGTGTTCCTGACCTTGCTACTCATCACACCCGTCTTCAAATACACTCCAAGTGCAATCCTTGCCTCCATCATCATCTCTGCTGTCATTGGCCTTGTTGACTACCAAGCAGCACTTCTGATCTGGAAGATTGATAAGCTAGATTTTGCAACAATAGTTCCAGGAATCATCATTGTCAGAGTTGACTCTGCTATCTACTTCTCGAACTCCAACTATGTCAGGAAGAGAATACTGAGATGGTTCGCTGATGAAGAAGAGAAAGAGGAAGCTAAGGGAAAACCCCGAATCGATCTGTTGATCGTCGATAGGACCGCGATTGAATCCTCAGTTCATAGTGATTGTTTCATCTGTTGCAGAAGAACCAGTAACATCTTTCACTCTTTCAGCTTCATGCAGCTTATTCTTGCCAACCCCGGTCCGGTGGCGATTGAAAAGCTGGAGGCGTCTCAGTTCACTGAGCTGACACGATCTTCTTCACTGTTGCTGATGCAGTGA

>MaMADS2P_MaGSMUA_Achr9G01370_001
ATGGGGAGGGGGAGAGTGGAGCTGAAGCGGATCGAGAACAAGATCAATCGGCAGGTGACCTTCGCGAAGCGGAGGAACGGACTGCTCAAGAAAGCCTACGAGCTTTCGGTGCTCTGCGATGCTGAGGTCGCCCTCATAGTCTTCTCCAACCGCGGGAAGCTTTACGAGTTCTGCAGCAGCTCCAGTATGCTAAAGACACTGGAGAGGTACCAGAAATGCAACTACGGGGCACCGGAAACAAATATAATATCAAGGGAGATCCAAACTAGCCAACAGGAGTACTTGAAGCTCAAGGCACGTGTTGAAGCCTTGCAACGATCACAAAGAAATCTGCTGGGGGAGGATCTGGGGCCACTCAGCATCAAGGAGCTCGAGCAACTGGAGCGCCAACTCGATGCATCGTTGCGACAAATACGATCGACAAGGACGCAGTGCATGCTTGACCAACTTGCTGATCTCCAAAGAAGGGAACAAATGCTCTGTGAAGCTAATAAAGCTCTGAAGATAAGAATGGATGAAGGAAACCAGGCCAATCAGCAACAACTGTGGGATCCTAATGCTCAAGCTGTGGCTTACTGCCGCCACCAACCACAGCCGCAGGGTGACGGGTTCTTCCAACCCATAGAATGCGAACCTACTCTTCAAATCGGGTATCATCCAGATCAGATGGCGATTGCTGCGGCAGCACCTGGGCCGAGTGTGAGTAGCTACGTGCCAGGATGGCTTGCTTGA

>MaMADS32_MaGSMUA_Achr6G14760_001
ATGGGGCGAGGGAAGATCGAGATCAAGAGGATCGAGAACACGACCAGCCGGCAGGTGACCTTCTGCAAGCGCCGCAACGGCCTTCTCAAGAAGGCCTACGAATTGTCCGTCTTGTGCGACGCCGAGGTCGCCCTCGTCGTCTTCTCCAGCCGCGGCCGCCTCTTCGAGTACGCCAACAACAGTGTGAAAGCAACTATTGAAAGGTATAAGAAAGCATGCAGTGATACTGCCGGCACCGGATCTGTCCCGCAACTTAATGCTCAGCACTACCAGCAAGAATCAGCAAAACTCCAACAGCAAATCAACCACATACAAAGCACCAACAGGAGTTTGATGGGTGAGGGTCTCAGCTCCATGAGCCTCAGAGACATGAAGCAACTCGAGAATAAATTGGAGAAAGGCATAAGCAAAATAAGAACCAAAAAGAACGAGCTGTTGAATGCTGAAATCGAGTACATGCAGAAAAGGGAGATGGAGCTGCAAAATGACAATGTCTTCCTAAGGAACAAGATAACAGAGAATGAGAGAGCCCAACAACAGATGAACAGTCTGCCTTCAGCAAGTGAGTACGAGATCTTGACACCATTTGATTCAAGGAACTTCCTGCAAGTTCTGCAACCCGCTCAGCATTATTCCCAGCACCAGCAAGCAGGCCTCCAACTTGGGTACGGTCAAATAGTCATGAACACTAATGGAACTCTCAACTTGGTATATTCTGATTCATCCAGTGCAAATCAATTGCTCCTTCGATCCTTTTGCAGATGA

>MaMADS33_MaGSMUA_Achr4G30120_001
ATGGGGAGGGGACGGGTGGAGCTGAAGAGGATCGAGAACAAGATCAACCGGCAGGTGACCTTCTCCAAGCGGAGGAATGGGCTGCTCAAGAAGGCTTACGAGCTCTCCGTCCTCTGCGACGCCGAGGTGGCGCTCATAATCTTCTCCAGCCGCGGCAAGCTCTATGAGTTCGGCAGCGCTGGAACAAGCAAAACCTTGGAGCGATATCAACGTTGTTGTTATGCACCCCAAGATCCTAATGTTGCTAATGGGGAGGCACAGAGTTGGTACCAAGAAATGTCCAAGTTGAAGGTCAAGTTTGAGTCTCTCCAACGTTCCCAGAGGCACTTGCTGGGTGAGGACCTCGGTCCACTGAGTGTGAAAGAACTGCAGCAATTGGAGAGACAACTCGAGTCTGCACTGTCACAGGCCAGGCAAAGAAAGACTCAGTTAATGATGGACAAGATGGAAGAACTTCGGAAGAAAGAGAGACATCTTGGAGAGATAAACAAGCAGCTTAAAGACCAGCTTGAGGCAGAAGGTGCCGCCTTGAGAGCCCTTCAAGGTTCATGGTGTTCTGATAACGCAGCTGTAAGCAGCAACCCCTTTCATCTACAACCATCACACTTCCATGGCACAGATGACGGACCCACGCTTCACATCGGGTATCAACAGTTTGCTCCTCCTGAAGGCGGGGAGAATAACTTGATGCTGAACTGGGTTCCATAA

>MaMADS34_MaGSMUA_Achr3G07310_001
ATGGGGAGGGGGAAGATCGTGATCCGCAGGATCGACAACACCACCAGCCGGCAGGTGACCTTCTCGAAGCGGCGGAACGGGCTGCTGAAGAAGGCCAAGGAGCTCGCCATCCTTTGTGACGCTGAGGTCGGCCTGGTCATCTTCTCCAGCACCGGCCGCCTGTACGAGTTCTCCAGCTCCAGCATGAAGTCTGTCATAGAACGATATACCAAAGCTAAAGAGGAGCAACAGCAAATTGTTTCTGCAACTTCGGAACTTAAGTTCTGGCAAAGGGAGGCAGCGAGCTTGAGGCAGCAACTGCATAACTTGCAAGAAAATCATAGGCAGTTGATGGGAGAAGAGCTTTCTGGCCTAAATGTCAAAGATCTACAGAATCTAGAGAACCAACTAGAAATGAGCCTGCGTAATGTCAGAATGAAGAAGGACCAACTTTTAATAGAAGAAATTCAAGAACTGGATCAAAAGGGAAGGTTTATACACCAAGAGAATATGGAACTGCACAAGAAGGTAAACCTTGTTCGTCAAGAAAACATGGAATTGCACAAGAAGGTTTATGAAACAAGGGGAACAACTGGTAGTGATGGAGGTTCAATTATTCCATATGGTTTTAGTTTTACGGATGAAGCACATGTGCCCATTCATCTAGAGTTAAGCCAGCCACAACAGCAAGCAGATGGAACCCAGACCCAACCTCCAAATCTAGGACTTCAACTTCAGCTGACACGTGGAGAGTGA

>MaMADS35_MaGSMUA_Achr8G09250_001
ATGGCGCCGCGAGGGAGGGTGGAGCTGCGACGGATCGAGAACCGCATCAGCCGCCAGGTGCGCTTCTCTAAGCGCCGGGGCGGCCTCTTCAAGAAGGCCTACGAGCTTGCCGTCCTCTGCGACGCCGAGGTCGCCCTCGTGGTCTTCTCCCCCGCGGGGAAGCTGTACGAGTTCTCCAGCGTCCTCAGACGGCAGGGAGGTCGCACGCGCCTGCCGATGCGGGAACGGGAGAGGGGTCTGAGTGTGTTTTGGGGGCGTTCCAACACTGCCGCTTTCTTCTCTTTGTCAGTTGACTGTATTGTCGTCGATTCTGACTTGCCCTATCATTTCAGTGGCATGTGCACTGCCGTCCTCTTTGTTGTGTCACGTAAAACAGCATAA

>MaMADS36_MaGSMUA_Achr11G15560_001
ATGGCGCCGCGGCGGGGGAAGGTGGAGCTGAGACGTATCGAGGACCGGACGAGCCGCCAGGTGCGCTTCTCCAAGCGGCGGAGCGGGCTCTTCAAGAAGGCTTACGAGCTCGCCGTGCTGTGCGACGCCGAGGTCGGCCTCCTCGTCTTCTCTCCTGCGGGGAAGCTCTACGAGTTCTCCAGCGTCTCCAGTCAATGCACATCTGCCAGCTCCCATTGGGTTTTTTTAATGAGGACTACATTTGACAGCCATCGAGGGTACTTTACCTCGATAATAAACCCTGCCTCTTTGAGGCGGTCAACCTCATCGGAAATCGCCTTCTGTCGGTCGGGAGCGAACTTCCTTGGCCTTTGCTTTATTGGCCTAGCCCCGGGGTCGATGTTGAGCTGGTGTTGGGCCACTTCCTGGTCAATCCCCGGCATTTCCTTGGAGGACCATACGAATACGTCTGTATTTCTTCTTAGGAAATCAATTAGCTAG

>MaMADS37_MaGSMUA_Achr11G07760_001
ATGGTGAGGGGGAAGACGGAGATGAGGCGGATAGAGAACGCCGCCAGCCGGCAGGTGACCTTCTCCAAGCGCCGCAACGGCCTCCTCAAGAAGGCCTACGAGCTCTCCGTCCTCTGCGACGCCGAGGTCGCCCTCATCATCTTCTCCAGCCGCGGCAAACTCTACCAGTTCTCCAGCTCCAGTGTTGAAAAGACGATCCACCGCTATATGATTCACACAAAAGATGTAAATTGCAAACAGAGTTTGGTGGATCAAAAGATGCAGAATTTGGTATCTGAAGCCAAAAATATGGCCAAGCAGATTGAACTTATTGAAGCCCAGAAAAGGAAGCTGTTGGGTGAAAGCTTGGAATCTTGTTCGGCAGAGGAATTGCATGAGCTAGGGAATCAGCTAGAGGAGAGCCTGAGGCAGATCAGAAACAGAAAACATAGCATCCTAACCGAACAGATTGCAGAGCTCAAAGAAAAGGAGAGGAGCCTTATGCAGGAGAATAAATTATTGCGCGAAAAGTTCAAGGAAGGAAATATGCCACAATTACATGCTGCAGAGTTTGCTGCAAGCGATCGGAATGCTCAAAGCATGGAGGTAGAGACAGAGCTGATGATCGGAAGGCCGGGAACTCGCTAA

>MaMADS38_MaGSMUA_Achr3G25280_001
ATGGGGAGGGGGAGGGTGCAGCTGAAGCGGATCGAGAACAAGATCAATCGGCAGGTCACGTTCTCCAAGCGCAGATCGGGGCTGCTCAAGAAGGCCCACGAGATCTCGGTGCTCTGCGACGCCGAGGTCGCCGTCATGGTGTTCTCCACCAAGGGCAAGCTCTACGAGTACTCCACCGACTCTAGTATGGAAAAGATTCTTGATCGTTACCAGCGCTACTCATATGCTGAAAGAGCCCTTGTAGATGCAGACACTGAATCCCAGGAAAACTGGTGCCATGAATACGAGGTATTGAAGGCAAGGATCGAGGCACTACAAAAATGTCAAAGGCACCTCGTAGGCGAACAACTTGACAAATTGACACTTAAAGAAATCCAACAGCTGGAGCAACAACTTGAGGCAGCTTTGAGAAAAATAAGATCAAAAAAGAACAATGTGCTGTTTGATTCCATTGCTGAGCTTCAAAGAAAGGCAAGTCCTAAAATCTTTACTCGAATTCAACTTATGGAGAAAGACAAGGCTGAGGAGCTGAGCCAACACCGACAAACGGAACAAGCAGCTCAAGCCCAGGCCAGCTCCTCTATACCACACTTGCTCTCGATAGAATCTACCATAAACATCAGGTACACACTTCCTATAAGCATCTCTTTCGTGGAGGAAGCCGCCGAGCAGTCCTTCGCCCGGTGTAACGGCGCTGTTCTGCCACCATGGATGCTTCGCCTGTATTCTAGTAACAACCGATGGTGCTGCATCTTTTGCTTATGTCCTCCCTCTGCAGCTGTACCGATTCATTCGAGGTAG

>MaMADS3P_MaGSMUA_Achr2G10250_001
ATGGGGAGGGGACGAGTTGAGCTGAAGAGGATCGAGAACAAGATCAACCGGCAGGTGACCTTCTCCAAGAGGAGGAATGGGCTGCTCAAGAAGGCGTACGAGCTGTCCGTCCTCTGCGACGCCGAGGTCGCGCTCATCATCTTCTCCAGCCGTGGCAAGCTCTACGAGTTCGGCAGCGTTGGAATGAGCAAAACATTGGAGCGATATCAACATTGGTGTTATGCATCCCAAGATCCTAATGTAGTTAATCGCGACAATGCTCAGAACTGGTGCCAAGAAATGTCCAAGTTGAAGGCAAAGTTCGAGTCCCTCCAACGCTCCCAGAGGCATTTGCTGGGGGAAGACCTTGGTCCTCTGAGTGTAAAAGAACTGCAACAATTGGAAAGACAACTCGAGTCTGCACTCTCACAGGCCAGGCAAAGAAAGAGTCAGTTGATCCTGGAGCAGATGGAAGAACTTCGTAAGAAAGAGCGCCATCTTGGGGAGATAAACAAGCAGCTTAGAGACCAGATTGAGGTAGAAGGTGCCACCTTGAAAGCCTTTCAGGGCTCATGGTGTTCTGATGCAATGATAGGCAGCAATGCATTTGCAGCACAGCCATCACACTCCGCCGGCATGGACCGCGAACCGATGCTTCGTATAGGGTATCACCAGTTTGTTCCTGCTGATGCTGCGATTCCCAGGAACCCAATTGGGGAGAACAATTTCATGCTGGAATGGGTTCCCTGA

>MaMADS40_MaGSMUA_Achr2G04340_001
ATGGTGAGGGGCAAGACGGAGATGCGGCGGATAGAGAACGCCGCGAGCCGGCAGGTGACCTTCTCCAAGCGCCGCAACGGCCTCCTCAAGAAGGCCTACGAGCTCTCCGTCCTGTGCGACGCCGAGGTCGCCGTCATCGTCTTTTCCCCCCGCGGCAAGCTCTACGAGTTCTCCAGCTCCAGTGTGGAAAGGACAATTGATCGGTATAAGATGCACACAAAGGATGCCAATATCATGGATAAAGGAACAGACAGCGATATGCAGCAGTGGATATCTGAAGCCACAGATATAGCAAAGAAGATCGAAGTCATTGAAGCTCAAAAAAGGAAACTTCTGGGCGATGGTTTAGAATCATGTTCATTAAAAGAATTATGTGAATTAGAAGCTCAGATGGAACGAAGCTTACATAAAATTAGAGGAAGGAAGCAATACGTGTTAACGGAGCAAATTGCACAACTAAAAGATAAGGTGAGGGTTCTCCTAGAGGAGAATGTAAAACTACATAGGGAGCGCCATATAGAACCTCAACTTCAGCTAGCTTCTACCAGAGATGTAGGTCCAAAGAATCATGGCAACCAAGAAATCACGGAGGTAGAAACAGAGCTAGTAATTGGCAGGCCAGGAATTAGGGAAGATAAATGA

>MaMADS41_MaGSMUA_Achr2G11820_001
ATGGTGAGGGGGAAGACGCAGCTGAGGCGGCTAGAGAACGCGACGAGCCGGCAGGTGACCTTCTCCAAGCGCCGCAACGGGCTACTGAAGAAGGCCTTCGAGCTCTCGGTGCTCTGCGACGCCGATATCGCCCTCATCATCTTCTCCGCCCGCGGCAAGCTCTACGAGTTCGCCACCTCCAGTATGCAAGAAATACTTGACCGTTACAGAGGACAAGCAAAAGAAAGGACCAGCGGCAGTGTCATAGAACATGATAAGCAGCCATGTAGGTATGAAGCTGCAAATATGGTCAAGAAGATGGAGCATCTTGAATCCTCTATATGGAAAATATTAGGTGAAAAATTAGAATCATATTCTCTTGAAGAACTGCATGAATTGGAGGGCAAGTCACCGGGCAATTTACTGTCTACTTCTAATTGA

>MaMADS42_MaGSMUA_Achr10G19290_001
ATGGCGAGGGAGAAGATACAGATAAAGAAGATCAGCAACGCGACGGCGAGGCAGGTCACGTTCTCGAAGCGTCGAAGGGGGTTGTTCAAGAAGGCGGAGGAGCTATCGATCCTGTGCGATGCGGAGGTAGCGCTCATCGTCTTCTCCTCCACAGGCAAGCTATTTGAGTTCTCCAGCTCCAGCATGAAGGAAATACTCGAAAAGCATACCACACACTCGAAGAATTTGGAGAAAGCAGAAGCACCATTGATAGACTTAAACTTAGATGATAGCAACTATACAAGCCTGAGCAATCAAATTGCAGATGCAAGCCTTCAATTAAGGCAGATGAGAGGGGAAGAGCTTCAAGGGTTGACGATCCACGAGCTGCTGCGGCTGGAGAAAACCCTCGAAGAGGGATTAAGAAAGGTCCTGGAAACAAAGGGTCAACATATCATGGAGCAGATCAATGATCTTCAAGAAAAGGGGAAGAAGCTGATGGAAGACAATGAGAGACTGAGGAAGCAAGTAGTAATGATGGCCAGGGAGGAGAAACAGCTCGTGACTGAATCAGAAAACATCACATATGAAGATGGGCAGTCGTCTGAATCAGTTTCTAATGCTCTGCAGTTAAGAATGCCTCAGGATACTGATGATAACTCTCACACTACACTGCAACTAGGGTTGCCAGTGTCAAAGTGGGTGTGA

>MaMADS43_MaGSMUA_Achr10G30040_001
ATGGTGAGAGGGAAGATCGTGATCCAGAGGATCGACAACTCCACCAGCCGGCAGGTGACCTTCTCCAAGCGGAGGAATGGTCTGATGAAGAAGGCCAAGGAGCTCGCCATCCTGTGCGACGCCGAAGTCGGCCTCGTCGTCTTCTCCAGCACCGGCCGACTTTATGATTACGCCAGCACCAGCATGAAGTCTGTGATAGAGCGATACAAGAAGGCAAATGAGGAGCATCAACTTGTTCTCAATGCGACTTCAGAAGTCAAGTTTTGGCAAATGGAGGTAGCAAGCTTGAGGCAACAACTGCATAACTTGCAAGAAAATCATAGGTATGCTCATTTTGCCCTTCACACATCCAAATGA

>MaMADS44_MaGSMUA_Achr11G02790_001
ATGGTGAGAGGGAAGAGGGAGATGAAGCGGATAGAGAACGCAACGAGCCGGCAGGTGACCTTCTCGAAGCGGAGGAAGGGGCTGCTGAAGAAGGCCTTCGAGCTGTCGGTGCTTTGCGACGTGGAGGTCGCCCTCATCATCTTCTCTTCCGGGGGCAAGCTCTACGAGTTCGCCAGCTCCAGTATGCTAAGTGCAATCGAGCGCTATAGAGCACATTCAAGAGAAGATAGCATCAGCACAAAAATGGAACAAGATATCGAGGGAGGGGAATATGAGGCAGCATGGATATCAAAGAGGATTGAACTTATTGAAGCCTCTAAACAGAAACTGTTGGGCAAAAATCTAGGGTCATGTTCGCTCGATGAACTGCATGAATTGGAGGGCAAGCTAGAAGAAAGCTTACACAGTATAAGAGAAAGGAAGGCAAGTCAGAATAGAACTTACTTCATTTCTGTCAAGTTATCGACCAAAAATATACTTACCTCTTGTTGA

>MaMADS45_MaGSMUA_Achr10G14160_001
ATGGGCCGCGGCAAGATCGAGATCAAGCGGATCGAAAACACGACCAACCGGCAGGTGACCTTCTGCAAGCGCCGCAACGGCCTCCTCAAGAAGGCCTACGAATTGTCCGTCTTGTGCGACGCAGAGGTTGCCCTCGTCGTCTTCTCCACCCGTGGCCGCCTCTACGAGTACGCCAACAGCAGCGTGAAAGCAACCATTGAAAGGTATAAGAAAGCATGTAGTGATACCACTGGCACGGGATCTCTCTCAGTAGTTAATGCTCAGCACTACCAGCTAGAATCAGCAAAACTCCGACAGCAAATCAACAATATACAAAGTACAAACAGGAACTTGATGGGTGAGGCTCTCAGCTCCATGAGTCTCAGAGATCTGAAGCAACTTGAGAATAAATTGGAGAAAGGCATAAGCAAGATAAGAACTAAAAAGAATGAGCTGTTGCATGCTGAAATCGAGTACATGCAGAAAAGGGAGATGGAGCTGCAAAATGACAACATGTATCTAAGGAACAAGATAACAGAGAATGAGAGAGCCCAACAACAGATCAACATGCTGCCTTCAACGAGCGAGTACGAGATCTTGACTCCATTTGATTCAAGGAACTTCCTCCAAGTTCTACAGCCTAGTCAAGATTACTCGCACCCGCAGCGGACAGCCCTCCAACTGGGGTCTATTCAGTGCTTCTGCAGATGA

>MaMADS46_MaGSMUA_Achr6G00050_001
ATGGGGAGGGGGCGAGTGCAGCTGAAGCGGATCGAGAACAAGATCAATCGGCAGGTGACATTCTCCAAGCGCCGATCCGGGCTGCTCAAGAAGGCCCACGAGATCTCCGTTCTCTGCGACGCCGAGGTCGCCCTCATCATCTTCTCCGCCAAGGGCAAGCTCTACGAGTACTCCACAGATTCCAGTATGGAAAAGATTCTTGGACGATACGAGAATTACTGGTACGCAGAAAAGGCATTCATCTCATCAGATCTGGATTCTCAGGGCAATTGGTGTCAAGAATACCGCAAACTCAAAGCTAAGTTGGAGGCTTTAAGTAGAAGTCAAAGGCATCTGATGGGAGAACAACTGGAGTCCTTGAATATTAGAGAACTCCAACAACTAGAGCATCAACTGGAGATTTCCCTAAAGCATGTTAGGTCAAGAAAGAATCAAGTCATGTTTGACTCCATTGCCGAGCTTCAAAGCAAGGAGAAGGCACTGCAGGAGCAAAACATGAATTTAGAGAAGCAGATCGTGGAGAAGCAGAAGGCTAAAGTTGTCAACCAGCAAGTTCACTGGGATCATGCACAAAGAAGCTCGGCATCACCGCCCTCGTTAATGGCGGAAGCTGACCCTACCTTCAACATCGGGCCTTATCAAGGTATGGCGGCTGTATACGGGCAACATCAGGTACGGACTAGTAATGGCTTATTGCCGCCGTGGATGTTCCGTCCCTTGAACGGTTAG

>MaMADS47_MaGSMUA_Achr7G00460_001
ATGGGGAGGGGGAGGGTGCAGCTCAAACGGATCGAGAACAAGATCAATCGGCAGGTGACCTTCTCCAAGCGCCGATCGGGGCTGCTCAAGAAAGCCCACGAGATCTCCGTCCTCTGTGACGCCGACGTCGCCCTCATCATCTTCTCGACCAAGGGCAAGCTCTACGAGTACTCCACCGACGCCAGTATGGAAAAAATTCTTGAACGATATGAACAGTACTCTTATGCTGAAAAAGCACTGGTCTCATCAGATCTTGAATCTCAGGGCAACTGGTGTCAAGAGTACAGCAAGCTTAAGGCTAAGGTTGAGGTTTTAAGCAAAAGTCAAAGGTATCTAATGGGAGAACAACTGGACTCCTTGAATCTTAAAGAACTGCAACAACTGGAGAATCAGCTTGAAAATTCTCTGAAGCTTATTAGGTCAAGAAAGAACCAAGTGTTATCTGACTCCATTGCTGAGCTTGAAAGAAAGGAGAAGACACTGCAAGAGGAAAACAAGAATTTGGAGAAGCAGATAATGGAGAAGCAGAAGGCCAAGGTTCTCACGCAAAATGCACGCTGGGAACAAGCCCAAACAAAGTCCTTGTCACCGCTCTTGTTAATAACCGATGCTCCTCCTCTTCCTCCTCCAAATATCGGATGTTACCAAGGAAGGGCAGCCGTGGGCGCCGAAGAAGCTGCTGCACAACAACCTCAGGTACGGATCAGCAACAGCTTGTTGCCGCCATGGATGCTCAGCCATTTGAACGGCTAA

>MaMADS48_MaGSMUA_Achr4G14460_001
ATGGGGAGGGGGAAGGTGGAGCTGAAGAGGATCGAGAACAAGATAAACAGGCAGGTGAGCTTCGCAAAGCGCCGCTGCGGGCTGCTGAAGAAGGCTCACGAGCTGTCGGTGCTGTGCGATGCGGAGGTAGCGCTCATCGTCTTCTCCGCTCACGGTCGCCTCTTCGAGTTCTGCAGCACCTCCAGCATGCTCAAGATACTTGAAAGGTACCAAATGTTCAGGAATAATGCAGAATCTATACCAACATTAAGTGAAGCTCAGAACAGTTATCAAGAATACTTGAAGATGAAAGCAAGAATCGAATATCTGCAGCGTTCTCAGAGCAATCTCCTCGGTGAGGAGCTAGGGCCATTAAGTATTAACGAGCTCGAGAGACTCGAGAATCAAATAGAGGTGTCTATAAAGCAGATCAGATCAAAAAAGATGCAGCTAATGCTTGATCAGCTTTACGATCTAAAAGACAAGGAACAAGAGTTGCAAAAAGACAACAAAAACCTAAGAAGGAAGCTGCAAGAAGGTGGTTCACAAACTCAGCTCCAACCATCATGGCCAGATGGAGGTAACAGTGCTGCCAAGAAGCCTCCTCGAGCGGAAGGATTGTTACAGCTACTGGAATATGACCCAGCTTTGCAAGTCGGATCCAGTCAATCATGCACAGCCCCGTCGAACGACGGTGAAGGCGCAGCTCGGGATGACGACGGGCTCATCCCAAGATGGCTTTGA

>MaMADS50_MaGSMUA_Achr11G21480_001
ATGGTGAAGGGGAAGAGGGTGATACAGCGGATAGAGAACGCGGCGAGCCGGCAGGCGACCTTCTCCAAGCGGAGAAACGGGCTGGCGAAGAAGGCCTTGGAGCTTTCCGTGCTCTGTGATGCCGAGGTCGCCCTCATCATCTTCTCTTCTCAGGGAAAACTCCACGACTTCTCCAGCTCCAGTGTGCTTGAAACAATCAAGCGTTATAGAGCACATTCAAGGGAAGACACCATTAGCATATCAATGGAACATGACATCGAGGAACTGAAACATGAAGAAGCATGCATGTCAAAGAAGATGGAACTTCTGGAAGCTTCAAAACAGAAGCTCTTGGGCAAAAATCTTGAGTCATGTTCGTTCGAAGAACTGCATGAGTTAGAAGGCCAGATAGAACAAGGCTTACGCGACATCAGAGTTAGGAAGGCAAGTCAATAG

>MaMADS51_MaGSMUA_Achr8G28100_001
ATGGGGAGAGGGAGGGTGGAGCTGAAGAGGATAGAGAACAAGATCAACAGGCAGGTGACGTTCGCGAAGCGGCGGAATGGCCTGCTGAAGAAGGCCTACGAGCTGTCCATCCTGTGCGACGCCGAGGTGGGGGTCATCATCTTCTCCAGCCGCGGCAGGCTCTTCGAGTTCTGCAGCAGCTCCAGCTTGCTCAAAACAATTGAAAGGTACCATAGGTGCAGCTACAATGCATCAGAAGCCATGGTTTCATCAAATGAGACACAGAATACTTATCAGGACTACTTGAAGCTGAAAGCTCGAGTCGAGTATCTACAACATTCTCAGAAAAACCTGCTTGGTGAAGATTTAGATGACCTAAATACTAAAGAGCTTGATCAACTTGAGGAACAGATAGAGATGTCTCTAAGGCACATCAGATCAACAAAGACCCAAGTAATTATCGATCAGCTTTCGGATCTCAAGCATAAGGAACACATGTTGCTGGAATCCAACAAAACTTTAAGAAGAAAGTTGCAAGAAGTTAGTTCCGAGAATTTGCTGCAACTGTCGTCGCAAATCGGTGCCAGCAACACTGTCAATGTGCCTCCTCGACCCGAACAGTTCTTTCAGCCTCTGGCGTGTGATCCTTCACTGCAAATCAGATTCAATCCAGCCTCTGCAGATCCATCGCACAGTCAAGCCATGGCACAGAATGTCAATGGATTCATCACAGGATGGATATGA

>MaMADS52_MaGSMUA_Achr10G06580_001
ATGGTGAGGGGAAAGACGGAGGTGAGGCGGATAGAGAACGCGGCCAGCCGGCAGGTGACCTTCTCCAAGCGCCGCAACGGCCTCCTCAAGAAGGCATACGAGCTGTCCGTCCTGTGTGACGCCGAGGTGGCCCTCATCGTCTTCTCCAGCCGCGGCAAGCTCTGGGAGTTCTGCAGCTCCTCCAGCATCGAAAAGACGATGGATCGCTACTTGATGCAAACAAAGGATGTGAATACCAAACACAGCGCAATGACCCAAGAGATGAAGGATCTGATGTCTGAGGCCACTAATATGACAAAGAAGATTGAACTTATTGAAGCCCATAAAAGGAAGCTCCTTGGTGAAACTTTGGAAACTTGTTCAGCAGCAGAACTGCATGAACTAGGGAATCAGCTGGAGGAGAGCCTGAGACAAATTAGGAAGAGAAAACAATGCCTCCTAGCCGAGCAAATCGCAGAGCTCAGAGAGAAGGAGAAGAGCCTTTTAAAGGAGAATAAATTATTACATGAAAAGTTCAAGGGAGGAAATATGCTACGATTAAATGCAGCAGAGGTTCAAAGCATGGAGGTAAACACACAGCTGATGATTGGGAGGCCAGCAACTCTCTGA

>MaMADS53_MaGSMUA_Achr3G06800_001
ATGGTGAGGGAGAAGATTCAGATAAAGAAGATAGACAACACGGCGGCGAGGCAGGTGACCTTTTCCAAGAGGCGGAGGGGTTTGTTCAAGAAGGCTGCGGAGCTGTCGGTTCTCTGTGATGCCGACGTCGCCCTCATCGTCTTCTCCTCCACCGGTAAACTCTTCGAGTTCTGCAACTCCAGCATGAAGAAGATCATTGACAAGCATAGTACTCATTCCAAGAACCTAGAGAAACATGATCAGCCCTTCCTCGACTTGAATTTAGACAACAACAATTATGCAAGTCTAAAGAAACAAGTTGCAGAAGCAAGCCTGCAACTGAGGCAGATGAGAGGGGAGGCACTTGAAAAGCTCACAGTAGAGGAGCTACAGCAGCTGGAGAAAACCCTTGAAGCAGGATTAGGTCGCGTGATGGACAGAAAGGGTGCACAGTTCACGCAACAGATTAATTCTCTTCAACAAAAGGCAGCAAAACTGGCTGAAGAAAATGTGCGGCTAAGACGACGTGTGTTGGAGATGCCCAACATGGGGAAACAGGTGATGGCTGATAAAGACAACGTTGTCAATGAAGATGGACAATCCTCTGAATCTGTCACTAATGCCTCACACTCGGGAGGGCCGCAGGAATGTGATGATAGCTCTGTCACCTCTCTCAAACTAGGGTATGTTGATGAAGTTAACAAAGAATAA

>MaMADS54_MaGSMUA_Achr5G10250_001
ATGGTGAGGGGGAAGACGCAGATGAAGCGGATAGAGAACGCGACTAGCCGGCAGGTGACCTTCTCCAAGCGGAGGAATGGGCTGCTGAAGAAGGCCTTCGAGCTGTCGGTGCTTTGCGACGCCGAGATCGCCCTTATCATCTTCTCCGCTCGGGGGAAGCTCTACGAGTTCGCCAGCTCCAGTATGCAAGAGATAATTGAGCGTTATAAAGCACATGCAAAAGAAAGTACCAGCAGCAGTGCCATAGATCATGAGAATCAGCCATCTAGGTACGAAGCTGCAAGCTTGTTAAAGAAAATTGAACATCTTGAAACCTTTAAAAGGAAGATCTTAGGTGAAAATTTAGAGTCATGTTCTATCGAAGAACTGCATGAATTGGAGAGCAAGCTAGAACATGGCCTACGCAGAATCAGAGGAAAGAAGCAACAATTACTAGAGGAGCAGCTCGCACAGCTTCAGCAGAAGGAGAACACCCTCGTGGAGGAGAACACGTTACTTCGTGAAAAGTTACAACCTAATCTACCATCTGAGGCTGCCAATGAAGTTGTTTTAGATGACATTCCTGGTGAGCATACCGAGGTTGACGTTGAGACAGAGCTTTGCATTGGATGTCCAGGAAGAGGAAAGACGAACGGCATCTTGCAAGGTTGA

>MaMADS55_MaGSMUA_Achr1G24060_001
ATGGGGAGAGGAAGAGTGGAGCTGAAGAGGATCGAGAACAAGATCAACCGGCAGGTAACCTTCTCGAAGCGCCGTAGCGGCCTCCTCAAGAAGGCCTACGAGCTCTCCGTCCTCTGCGACGCCGAGGTCGCCCTCATTATCTTCTCCAGCCGCGGCAAGCTCTTCGAGTTCGGCAGCGGCGAGGTATGTAAAACACTTGAGCGGTATCAAAGCTATCGTTATGCATCTCAAGAAACTAATGTGGATTATCATGAAACTGAGACACAAAGCTGGTATCAGGAATTTTTCAAGTTGAAAGTAAAATATGAGTCTCTGCAACGATCACACAGGCATCTGCTTGGTGAGGATCTTGGAACACTAGGTGTGAAAGAACTGCAGCAACTTGAAAAACAACTTGATTTGGCATTGTCTCAATCCAGACAAACAAAGTTAAAACTAATGATGGAGCAGATAGAAGAACTCCAGAAAAATGAGCGTCACCTGGAAGAGGTTAACAGGAAGCTAAAGGATAAGCTTCAGGTAGAAGGCAGCTCTTCCACGGCCATTCAAAGGTGCTGGGAATCCAAATCCATGGCTGAAGGCAATCCCCTCCCCTTGCATCCTTGTCCTGCGAACGCCGCCTACCCTGAACCAACTCTGCAGATTGGGTATTATCAACATTTTGGCCGCCCTGAAGCTGCCACCACAACGGGCGCCGCTGGGGAGAACAACGTCATGGTGGGCTGGCTTCGTTGA

>MaMADS57_MaGSMUA_Achr10G10990_001
ATGGGAAGGGGTAAGATTGAGATCAAGAGGATCGAGAACACCACCAATCGCCAAGTCACATTCTGCAAGCGGAGGAACGGGTTGCTGAAGAAAGCTTATGAATTGTCTGTGCTTTGTGATGCCGAGATCGCCCTGATCGTGTTCTCCAGTCGCGGCAGACTTTACGAGTACTCCAACAACAACATAAAATCAACAATTGAGAGGTACAAGAAGGCATGTGCTGATAGTTCAAATTCAGATGCCATTGTAGATGTCAATTCCCAACACTATTATCAGCAAGAATCTGCAAAACTGCGCCACCAGATCCAAATATTACAAAATGGAAACCGGAACTTAATGGGTGACTCTCTAAGTTCTCTAAGTGTCAAGGAGCTTAAGCAACTAGAAAACCGACTCGAAAGAAGCATCACAAGGATCAGATCAAAAAAGCATGAGTTGCTGTTTGCAGAAATTGAGTATATGCAGAAAAGGGAATCGGAGCTACAAAGTGACAATTCCTACCTGAGAGCCAAGATAGCAGAGAATGAACGAGCGCAGCAGCTAAGCATTATGCAAGCGGGGACCGAGTATTATACTCTTCCAACGTTTGATCCCAGGAACTACTACCACACAAATATGTTGGAGGCAGCAGCCGATTACTCGCATCACCAAGACCAAACAACTCTCCATCTTGGCTATGACACTAAAACTGATTCTGCTGCATGA

>MaMADS58_MaGSMUA_Achr5G06590_001
ATGGGTCGAGGAAAGATAGAGATCAAGCGGATAGAGAACACCACCAACCGGCAGGTGACGTTCTGCAAGCGCCGCAACGGGCTCCTCAAGAAGGCCTACGAGTTGTCCGTCCTGTGCGACGCAGAGGTCGCGCTCGTCGTCTTCTCCAGCCGCGGCCGCCTCTACGAGTACGCAACCAGCAGTGTGAAGGAAAGTATCGAGAGGTACAAGAAAGCATGTAGTGATACTACCAACACTGGATTTCCTTCAGAAGGCAATGCTCAGTACTACCAGCAAGAGGCATCAAAACTACATCAGCAAATCAATAACTTACAGAGCACAAACAGGAACTTGATGGGTGAATCTTTGAACTCCATGAGCTTAAGGGACCTGAAGCAGCTTGAGACTCGATTGGAGAAGGGCATAAACAAAATAAGAACTAAAAAGGCAAACCTCTTTAAGCTTTGTGCCAACTTATTTGCTATCAGGATCATGTGCTTTTACTATCTGCATGGATTATTTAAGAAGATGCTTATTCCTCACATTTGA

>MaMADS59_MaGSMUA_Achr8G28220_001
ATGGGAAGGCGGAGGGTGGAACTCCGGCGGATCGAGGACAACACCAGCCGCCAGGTGTGCTTCTCCAAGCGCCGGAACGGCATACTCAAGAAGGCCAAGGAGCTCGCCGTCCTCTGCGACGTCGAGGTTGCCCTTATCCTTTTCTCCGCCAAGGGCAAGCTCTACCACTTCGCCAGCCCCTACAGCATAGATAAAATAATTGGGCGTTATCGTCATTTTGTAGATTCAGAAAGAGAGGTTAATGAACACCATTCTGCACAGGGTCGTCTTAAAGACTTTAGTTATCCAAGGGTAGACTGTCAGATTCTGGAGATTGTTCAGTGGTGCCTTGATGAAACCAACATTTCCAAACTAAGTGTCAATGATCTCAGCCAACTTGAGAGCGTACTAGAAGGTACACTTGCACAGACAACGTCAAGAAAGGCAAGTGAGATGACATTGCTCGAAGAGAGAAGATTTTTCAATCTGGGTGCTGAGTTTGGAGATGAACGAAACAGTAGGGAAGGGTGA

>MaMADS5P_MaGSMUA_Achr5G16870_001
ATGCAGCGGCTGCTTTGTCTCTTTTCCTCCCCTCCTCCATCCTTGGGAGGAATCCGAAGACTGCGGGCGAGACGAAGCCCGAGCAGACGCCGATCTTTCTTTCGAGGGGAAAGAAGCTCAGCTTCGGTGCAAAGGACATCAACAAAGATGGGAAGGGGTAAGATTGAGATCAAGAGGATCGAGAACACCACAAACCGACAAGTGACGTTCTGCAAGCGCCGGAATGGGCTGCTGAAGAAAGCCTACGAACTGTCTGTGCTTTGCGATGCGGAGGTCGCCCTAATCGTGTTCTCCAGCCGCGGCAGGCTATATGAGTACGCCAATAACAACATAAAATCAACGATCGAGAGGTACAAGAAGGCATGCGCTGACAGTTCGAGTTCGGGTGCCATTGTGGACGTCAATTCTCAGCACTACTATCAGCAAGAATCTGCCAAACTTCGCCACCAGATCCAGATATTACAGAATGCGAATCGGCACTTGATGGGCGACGCTTTAAGTTCTCTTAATGTAAAGGAGCTCAAGCAACTAGAAAACCGACTTGAAAGAAGCATCACAAGGATCAGATCGAAGAAGCATGAGCTGCTGTTTGCAGAAATCGAGTATATGCAGAAAAGGGAAGTGGAGCTTCAAAGTGACAACATGTACCTCAGAGCCAAGATAGCAGAGAACGAACGAGTGCAGCAACTGAGCATCGTGGAAGCCGGCGCGGAGTACGATGCTATTCCAGGAGCATTCGACTCTAGGAACTACTACCACGCGAACATGTTGGAGGCAGCAGCTCACTACTCGCATCACCAGGACCAGACAGCCCTGCAGCTCGGCTACGAGACCAAGGCGGATTCAGCGGCGTGA

>MaMADS60_MaGSMUA_Achr7G12610_001
ATGGGGAGAGGGAAGATCGTGATCCGCAGGATTGATAACTCCGCAAGTCGGCAGGTGACCTTCTCGAAGAGGAGGAACGGGTTACTGAAGAAGGCCAAGGAGCTTGCCATCCTTTGCGATGCTGAGGTCGGTGTGGTGGTGTTCTCCGGCACCGGCCGACTCTATGATTACGCCAGCACCAGCATGAAGTCTGTGATAGAAAGGTATACTAGGGCAAAGGCAGAGAACCATCTGATTCTGGACACAGCTTCAGAAATAAAGTTTTGGCAAAGGGAGGCAACAAGCTTGAGGCAGCAATTGCATAAATTGCAAGAAACTCATAGGCAGTTGATGGGAGAAGAACTTTCTGGTCTAAGTGTCAAGGATCTAGAAAATCTAGAGAACCAACTGGAGATGAGACTCCGTGGTGTTCGAAAGACGAAGGAACAACTTCTAATTAATGAAATTCAAGAATTGAATCAGAAGGGGAGCCTTATTCACCAAGAAAATATGGAGCTTTACCAGAAAATAAACATAATGCATCAAGAAAACAGAGAGTTACACAAGAAGGTTTATGCACCAACGGAGGAAAATGACCCTAATAGAAATTCAGTTATCCCACATAGTTTTCATATAACAAAGGAAGTAAATGCACTTATTCATCTTGGACTACGCCAACAACATCAGCATGGAGAAGAGTTAAAACTTGGAGCTCCAAAACTAGGGTAA

>MaMADS64_MaGSMUA_AchrUn_randomG20290_001
ATGGCGCCGCGGAGAGGGAGGGTGGAGATGCGGCGGATCGAGGACCGGACGAGCCGCCAGGTGCGCTTCTCCAAGCGACGGAGCGGGCTCTTCAAGAAGGCCTTCGAGCTCGCCGTGCTCTGCGATGCCGAGGTCGCCCTCCTCGTCTTCTCCCCCGGGGGGAAGCTCTACGAGTTCTCCAGCGTCTCCAGAACCAGAAATGTAATATTAAGTTTATTTAATTTACAAAAAATGCAAAAAGAAATGCTAGTGTCATATAATCAAACAAAAAGTTCTTGGACTCTATCTAGAAAACATTGA

>MaMADS65_MaGSMUA_Achr2G04350_001
ATGGGCAGGGGAAGGGTGGAGCTGAAGCGGATCGAGAACAAGATCAACCGCCAGGTGACATTCTCCAAGCGCCGTAACGGGCTGCTCAAGAAGGCCTACGAGCTCTCCGTCCTCTGCGACGCCGAGATCGCGCTCATCATCTTCTCCAGCCGCGGCAAGCTCTTCGAGTTCGCCAGCTCAGAAATAACTAAAACAATTGAGCGATATCAAAGCTATCAGTACGCATCACAACTCCCTGCAGATGACCAAGAGACACAGGCACGAAACACGTATCAGGAAATCTCCAAGTTGAAGGCAAAATATGAGTCGCTACAGCGATCCCATAGGAATTTACTTGGAGAGGACCTTGGGCCATTGAGTCTGAAAGAACTGCAGCAACTTGAACGACAACTTGAATCAGCACTATCTCAAGCCAGGCAGAGAAGGACACAACTGATGCTGGACCACATGGAAGAACTTCAAAAAAGAGAGCGTCATCTGGAGGACATCAACAGGCAGCTCAAATTTAAGCTGGAGGCTGAGACTAGCTCTTTGAGAGCCGTTCAAGGATCCTGGGAACCCAATGCCATGATCGAAAGTGATCCATTCTCCTTCCGTCTTCAGCCAAACACCATGGAATGTGAACCCACTTTACAGATGTATCACCACTTTGTTCCTCCTGAAGCAGCCACCCCAGGGAACACTGGTGGGGAGAACACTTACATGCTGGGCTGGGGTCTTTGA

>MaMADS66_MaGSMUA_Achr3G30440_001
ATGGGGAGGGGGAGGGTGCAGCTGAAGCGGATCGAGAACAAGATCAATCGGCAGGTGACGTTCTCGAAGCGGCGGTCGGGGCTGCTGAAGAAGGCGCACGAGATCTCCGTCCTCTGCGACGCCGAGGTCGCCCTCGTCATCTTCTCTCCCAAGGGGAAGCTCTACGAGTACTCCACCAACTCCAGCATGGAAAAGCTTCTTCAACGTTACTATGAATCTTCATATGCAGAACGAGCTCTCGTAGAAGCAGATCCTCGATCGCAGGTAAGTTGGTGCCATGAGTATGGAAAGTTGAAGGCCAAGGTAGAGGCTCTACAAAAGAGACAAAGGCAGCTCATGGGAGAAGAACTGGAAGCTTTGACTCTTAAAGAACTCCAGCAGCTGGAACGACAGCTTGATACATCTTTAAGGCTCATGAGATCAAGAAAGGCGAGTCGATCACTTTCAACAACAGTTTCCATCCCAATTCCTGCGCAGGAAAAGTCATTGGAAGAGCAACACAGCATTCTGGAGAAGAAGATCATGGAGAATGACAATAATCACAAGGCTTCTAAAGACTCTCTCCCCACCCTCAACACCAGAACTTACCCAGAGAGAGCTGCGGTTGGAGTGGAGCGACCTGTCCAGCCCGGTGCCGGTAAGAAGAGTGATAGTTTACCTCCATGGATGCTTAGCCATGTCGAAGGAAGATGA

>MaMADS67_MaGSMUA_Achr10G18600_001
ATGGAGGGGGGTCTCTGCTGTGCCGTGCGTGGATCGGCGTTTAGCGACTGGGTTTCGAGATCGGAGGAGGGATCGATCGAGATGGGGCGGGGGAGAGTGCAGCTGAAGCGGATCGAGAACAAGATCAATCGCCAGGTTACCTTCTCCAAGCGCCGATCGGGGCTGCTCAAGAAGGCCCACGAGATCTCCGTCCTCTGCGACGCCGAGGTCGCCCTCATCATCTTCTCCGCCAAGGGCAAGCTGTATGAGTACGCAACCGATTCCTGCATGGAAAAGATTCTCGAGCGCTACGAACGTTACTGTTATGCAGAAAAGGCACTAACCTCCTCCGAACCCGAGTTTCAGGGCAACTGGTACCAAGAATATGCCAAACTTAAGGCTAAGATTGAGGCTTTACATAAAAGCCAAAGGCATCTCATGGGAGAGCAGCTTGACTCGTTGTCTCTCAAAGAACTCCAACAACTAGAGCATCAGCTGGATACTTCTTTGAAGCAAATTAGGTCGAGAAAGCACAAAGTTATGCTCGACTCCATTACCGAGCTCCAAAGGAAGGTAAGCATACCAAAATACCAATCTACGACATCTCTGAAATCTCTTTCGCTTCACACGCAGGTGAAGCAACTGCAGGAGCAAAACAAAGGGTTGGAGAAAGAGCTAATGGAGAAGCAGAAGTTGAAGGTTGTGGCTCAGCAAGCACAGTGGGAACAGCAAAACCCTCCCTCCTCCTTCCTCGTAGCTGAATCGCACCCCACTCTATGCATTGGGACTTCTTACCACGGTGAAGGAGATGCACAAGCCCATGTACGGAACAGCAGCAGCCTGTTGCCACCATGGATGCATCGCCATCTGAATGGCTAG

>MaMADS68_MaGSMUA_Achr5G24560_001
ATGGGGAGGGGAAAGATCGCGATCCGCAGGATCGATAACTCCACTAGCCGGCAGGTGACCTTCTCGAAGAGGAGGAAGGGTTTACTCAAGAAGGCCAAAGAGCTCGCCATCCTTTGTGATGCGGAGGTCGGCGTTGTTGTCTTCTCCGCCACCGGCCGAGTCTATGATTACGCCAGCACCAGCATGAAGTCTGTGATGGAAAGATACACTAGAGCAAAGGGGGAGCATCATCTGGTTATGAACCCGAGTTCAGAAACTATGTTCTGGCAAAGGGAGGCAACAAGCTTGAGGCAGCGACTGCATAAATTGCACGAAACTCATAGACAGTTGATGGGAGAACTTTCTGGTCTAGACATAAAAGATCTACAAAATATAGAGAACCAACTGGAGACGAATCTGGATGGTATCCGAAAGAGGAAGGAACAACTTCTACTCGAGGAAATTCAAGAATTACATCGGAAGGGGAGCCTTGTTCACCAAGAAAATATGGAACTCTACAGGAATATAAACATCATGTGTCAAGAAAACACGGAATTACACAGGAAGGTTGATGCAACAAGGGAAGCAAATGACAAGAATTCAGTTATGCCAGACGGATTTAGTAAACCAGAGGAAGCAAATGTACTCATTCATCTCCAACTGAGCCAACCACATCAGCAAGCCGAAGGATTACAACTGAAAGCTCCAAAGCTAGGATTTCAACTGAACTGA

>MaMADS69_MaGSMUA_Achr2G02660_001
ATGGGTCGTGGAAAGATAGAGATCAAGAAGATCGAGAACCCGACGAACCGCCAAGTAACCTTCTCCAAGAGGCGGGGAGGGCTGCTCAAGAAGGCCAATGAGCTTGCGGTCCTCTGTGATGCACAGGTGGGGGTCATCATCTTCTCCAGCAGTGGAAAGATGTTTGAGTACTGCAGTCCACATTCGAGTATGAGGCAAATCATGGATAGCTACCAGAGAGTCACAAACACTCACTTTGAGGAGATTAATACTCATCAGCAAATATTTTACGAGATAGCGAGGATAAAGGATGAGAAGGATAAGCTGCAGGAAAGCATGAAGCAGTATGTCGGCGAGAACTTGACATGTTTGACTTTGAATGAGCTGAATCAACTCGAAGAACAGCTCGAATCCTCCGTAAACAAGGTCAGAGTAAGGAAGCACCAGCTGTTGCACCAGCAACTGGACAATCTACGTCGCAAGGAGCACATCTTAGAGGATCAGAACAGTTACCTATGCCGCATCCTGTCGGAGCACCAGGCAGAGCTGGAACACACGCAGGCTGCCATGGAGCACAAGGTGGGTGATGTGCCGATGCTGGAACACTTGGAAAACTACTACTCCGGGGAGCCATCAGAGAGCTTGCTGCAGCTTTCACCTCAAACGCATGCTTTCCGGCTGCAGCCAACACAGCCCAACCTGCAGGAGGACAGCCTCCAGGGCCATAACCTGCAGCTCTGGTAA

>MaMADS6P_MaGSMUA_Achr5G01230_001
ATGGGGCGAGGGAAGATTGAGATCAAGCGGATCGAGAACTCAACCAACCGGCAGGTGACCTTCTCCAAGCGGCGCAACGGGATCATCAAGAAGGCCAGGGAGATCAGCATCCTGTGCGAGGCCCAGGTTTCCGTCGTCATCTTCTCCAGCTCCGGCAAGATGTCGGAGTACTGCAGCCCCGCTGCCACGTTGCCGAAAATCTTGGAGAGGTACCAGCAGAACTCCGGGAGGAAGCTCTGGGATGCCAAGCATGAGAGTCTGAGTGCTGAGATCGATCGGATTAAGAAAGAGAACGACAACATGCAGATCGAGTTGAGGCATCTGAAGGGTGAGGATCTCAACTCACTCAACCCCAAGGAGCTGATCCCTATCGAAGATGCCCTCCAGATTGGGCTCACCAGCGTGAGGGATAAGCAAATGGAGATCTGGAAGTTGCACAAGAAGAATGAAAGGTTGCTTGAGGAGGAGAACAAACAACTTACTTATATGTTGCATCACCAGCAACTGGCGATGGATGGAAATGTCCGAGAACTGGAGATTGGGTATCACCAGAAAGGCAGGGAGTTTGCCCCCCACATGACGACGATGGCCTTTCATGTGCAACCGATCCAACCCAACTTGCAGGAAAATAAATGA

>MaMADS70_MaGSMUA_Achr1G00750_001
ATGGGGAGGGGACGAGTGGAGCTGAAGAGGATCGAGAACAAGATCAACCGGCAGGTCACCTTCTCCAAGCGGAGGAACGGGTTGCTGAAGAAGGCGTACGAGCTCTCCGTCCTCTGCGACGCCGAGGTCGCGCTCATCATCTTCTCCAGCCGCGGCAAGGTCTACGAGTTCGGCAGCGTTGGAACAAGCAAAACATTAGAGCGATATCAACGTTGCTGTTACACATCCCAGGATTCTAACGTTGCTAATCGTGAAGCACAGAATTGGTACCAAGAAATGGCCAAGTTGAAGACAAGGTTCGAGTCCCTGCAACGCTCCCAGAGGCATTTGCTTGGGGAAGACCTCGGTCCACTGAGTGTGAAGGAACTGCAACAACTGGAAAGACAGCTTGAATCTGCACTCTCACAGGCCCGGCAAAGAAAGACTCAGTTGATGCTGGACCAGATGGAAGAACTTCGGAAGAAAGAGCGTCATCTTGGAGAAATAAACAAGCAGCTGAAAGAGCAGATCGAGGCAGAAGGTGCCACCTTCAGAGCTCTTCAAGGGCCATGGTGCTCTGACGCAACCGCAGGCGGCAACGCGTTCCCCGCGCAGCCGCTGCAATCCAGCGGGATGGATCGTGAACCCACGCTGCAGATAGGGTATCACCAGTTTGTTCCTCCCGAAGTCGTGGCGATGCCCAGGAACTCAGCAGGAGAGAACAATTTCATGCTGGGTTGGGTGCCATGA

>MaMADS71_MaGSMUA_Achr6G18670_001
ATGGGGCGAGGCAAGATAGAGATCAAGCGGATCGAGAACTCCACTAACCGGCAGGTGACCTTCTCCAAGCGCCGGAATGGCATCATCAAGAAGGCGAGGGAGATCAGCATCCTCTGCGACGCCCACGTCTCCGTCGTCATCTTCTCCGGCTCCGGGAAGATGTCCGACTACTGCACCCCCACCACCGCGTTGCCGAAGATCCTGGAGAGGTACCAACAGAACTCCGGGAGGAAGCTCTGGGATGCAGAGCATGAGAGTCTGAGTGCTGAAATCGATCGGATCAAGAAAGAGAATGACAACATGCAGATCGAGCTAAGGCATCTGAAGGGGGAGGATCTGAACTCACTTTACCCTAAGGAGCTGATCCCTATCGAAGAGGGCCTCCAGATTGGGCTCGCCAGCGTGAGGGATAAGCAAATGGAGATCTGGAAGATGCACAAGAAGAATGAGAAGTTGCTCGAGGAGGAGAACGAGCAACTGACTTGTATGCTGCACCACCAGCAACGGGCAATGGAAGGAAATGTCATGGAACTGGAGGTTGGGTATCATCAAAGGGATTGCGAATTTGCCCCCCAGATGACTATGGCCTTCCGCGTGCAGCCGATTCAGCCTAACTTGCAGGAGAACAACAAATGA

>MaMADS72_MaGSMUA_Achr3G20280_001
ATGGTGAGAGGGAAGATTGTGATCAGGAGGATCGACAACTCCACCAGCCGGCAGGTCACCTTCTCGAAACGCAGAAACGGGCTGATGAAGAAAGCCAAGGAGCTCGCCATCCTCTGTGATGCGGAGGTCGGCCTGGTTATCTTCTCCAGCACCGGCCGGCTCTACGATTTCGCCAGCACCAGCATGAAGTCTCTGATAGAACGATACAAAAAGGCCAAAGAGGACCATCATTTTTCTATGACTGCAACTTCGGAGGTTAAGTTCTGGCAAAGGGAGGTAGCAAGCTTGAGGCAGCAACTACGTAACTTACAAGATAATCACAGGCACTTGATGGGAGAAGAGCTCTCTGGTCTTAGCATCAAGGACCTACAGGACTTGGAGAAACAACTAGAGATGAGTCTTCACGTTGTCCGAACGAAGAAGGACCAACTGTTGACAGATCAAATTCAGGAGCTTAAATGGAAGGCAAACCTTATTTACCAAGAGAATGCGGAGCTTCATAAGAAGGTAACCCTCCTTAGTGAAGAAAACATGGAACTACACGAGAAGGTGAAAGCAACAAGGGGTGAGATCGGTGACAGTGGAGACTCAGCTGTTCCATATGGTTGTCTTAGTATCAGAGAGGAAGCAGATGCACCGAATCATCTCCAGTTAAGTAGGCCACTAGAGCAAGCAAATGGAGTACAAATTGGAGCACCACAGCTACGGTAA

>MaMADS73_MaGSMUA_Achr3G23580_001
ATGGGTCGCGGAAAGATAGAGATCAAGAGGATCGAGAACCCAACAAACCGCCAAGTCACCTTCTCCAAGCGGCGAGGAGGGCTCCTGAAGAAGGCAAACGAGCTTGCTATACTATGCGATGCACAGGTTGGAGTCATCATCTTCTCCAGCACCGGCAAGCTGTTTGAATACTGCAGTCCACATTTGAGCATGCGACAACTCATCGAACGGTATCAGAGAGTCACCAACACTCATTTTGAGGAGATCAACAGTCAGCAGCAAATCATTTGTGAGATATCGAGGATGAGAGACGAGAACGATAAGCTCCAGGCAAGCATGAGGCAGTTCACCGGGGAAGACTTGGCTTCGTTGACTTTGAATGAAGTGAATCAACTCGAAGAACAGTTAGAGTACTCTGTCAACAAGGTTCGAGCAAGGAAGCATCAGCTGCTGCACCAACAACTGGAGAATCTGCGTCGCAAGGAGCACATTTTGGAAGATGAGCACAACTATCTCTGCCGCGTGCTTGCGGAGCATCAGGCGGCGATGGAGCATCAGCAGGTGGTGGCCATGGAGCACAAGGTGGGGGACGTGCCGATGCTGGAACACTTCGGCCACCTCTACGCCGAGGAGCCGTCGCGGAACCTGCTGCAGTTGTCGCCCCAAATGCACGCTTTCCGGCTGCAGCCGACGCAGCCCAACCTGCAGGAGGCCACCTTCCAGGGACACTACCTGCAGCTGTGGTAA

>MaMADS74_MaGSMUA_Achr1G03630_001
ATGGTGAGGGGGAAGACGCAGCTGAAGCGGATAGAGAACGCGACCAGCCGGCAGGTGACCTTCTCCAAGCGGAGAAACGGGTTGCTGAAGAAGGCCTTGGAGCTGTCGGTGCTCTGCGACGCCGAGATCGGCCTCATCATCTTCTCCGCCCGCGGGAAGCTCTACGAGTTCGCCAGCTCCAGCATGCGAGATACTATTGAGCGCTATCAAGCACATGCGAAACAATGTAACAGCAGCAGTGCCATAGAACATGAGAATCAGCCATCAAGACAAGAAGCTGCAAGCTTGTTTACGAAGATTGAACATCTTGAAGCCTCTAAAAGGAAGATCTTAGGTGAGAATTTGGAGTCATCTTCCATTGAAGAACTGGGTGAATTGGAGATCAAGCTAGAACAAAGCCTACGCAAAATTAGAGGAAAGAAGGCAAAGGAGGAGCTCGTGCAGCTTCAACAGAAGGAGAACACCCTAGCGGAGGAGAACACATTACTACGAGAAAAGTTACAACATAAGCTACCATCTGCTGCTTCCAAGGAAGTTGTTCCATACGACATATCTGGTGAATATGCCGAGGTTGAGACAGAGCTTTGCATTGGATGTCCAGGAAGAGGAAGGAGAAGCGGCACATTGCAACGTTGA

>MaMADS75_MaGSMUA_Achr11G14240_001
ATGGGGAGAGTGAAACTGAAGATAAAGAGATTGGAGAATAGCAACAGCCGGCAGGTCACCTATTCGAAGAGGAAAATTGGGTTGACGAACAAGGCGAAGGAGCTATCTATTTTGTGCGATATCGACTTGGTCCTTCTCATGTTCGCGCCTAATGGGAAGCCTACCATATGCGTCGGAGACCGCAGCAATACTGAGGAAGTTGTTGCAAGGTTTGCTCAAGTATCCCAACAAGAAAAGGGCAAAAAGGCATGCTCAAATTCTCATTGGCTTTTAAATAAAACATTCAAGAAGTTGGACCACGATGTTGATATCCAAGAGTTCCTTGGTTCCAGCACCCAAACGGTTGAGGAGATAACTAATCACTGGTCGTCATTGCATGGTCAACTATTAGATGTACAAAAAAGACTCAGCAATTGGGCTGACCCAGACAAGATTGATAACATAAACCATATTACCACAATGGAACAATCTCTTAAGGAATCTCTTGGCCAAATTCAAGTGCATAAGGAGAACTTTGGAAAGCAACTTATTTCTGTAGATTACAGTGGCCAGGTAAAATGTCTTTTTAGTCGTGTCCTCCCTTTCAAGTGCTGTGAGCAAGGAGCCTCACCCGTTTCATGGCTTCATATCAATGATGATCAGCAATTGATGCTTCCACAAGATGCTAATCTGCTACCTTGGAGGTGA

>MaMADS76_MaGSMUA_Achr2G13650_001
ATGGGGCGAGGGAGGGTGCAGCTGAAGCGGATCGAGAACAAGATCAACCGGCAGGTGACCTTCTCGAAGCGCCGATCGGGGCTGCTCAAGAAGGCCCACGAGATCTCCGTCCTCTGCGACGCCGAGGTTGCCCTCATCGTCTTCTCCACCAAGGGCAAGCTCTATGAGTACTCCACCGACTCCAGCATGGAAAAGATTCTTGAACGTTACGAGTATTACTCCTACGCAGAAAAGGCTCTTATGTCATCCGATCAAGATTATCAGGGCAACTGGTGTCAAGAATATGGAAAACTTAAGGCTAAGGTTGAAGCTTTAAGTAAAAGTCAAAGGCATCTAATGGGAGAACAACTTGAGGCCTTGAATCTTAAAGAACTCCAACAACTGGAGCATCAGCTTGAAATTTCTCTGAAGCATATTAGGTCAAGAAAGAACCAAGTCATGTTTGACTCCATTGCTGAGCTTCAAAAAAAGGAAAAGGCTCTGCAGGCGGCAAACAAGACTTTGGAGCAGGAGCTCATGGAGAAGCAGAAGATCAAGGCTATTACCCAACAAGCACACTGGGAACAAGCCCAGACAAGCTCCTCATCACCACCCCCCTTGATAGCGGAACCCCAACCTACTCTCAACATCGGGTGTTACCAAGGGATGGCCCTCGCCGTCAGGGAGGAAGCTTCACGGCTTCCGGTACGGATCAGTAATAGCTTGTTGCCGCCGTGGATGCTCCGCCACTTGAACGGCTAG

>MaMADS77_MaGSMUA_Achr7G02960_001
ATGGCACGCGGCAAGGTGCAGCTGAAAAGGATCGAGAACCCGGTCCACCGACAGGTCACCTTCTGCAAGCGTCGAATGAGCCTGCTCAAGAAAGCTAACGAGCTGTCGGTGCTGTGTGATGCCGAGATCGGCATCATCATCTTCTCCACACATGGCAAGCTCTACGAGCTAGCCACAAAGGGGACGATGGAAGGTCTGATCGACAGGTACAAGACGGCATGTGGAGATGCTCACAGTACCGCAGGAGGTGGTGATGCAAACCAATCTCAGGTGATTCTACCTCCATCGCTCCATGAATTTAAGCAAGAGATTTCCATGTTGAAGAAAGAAATTGATCTGCTGCACAAGAGTCTAAGATGCATGCTTGGAGAGGGAATTGCTGGACACATGACACTGGATGAACTGCTCGTCCTAGAAAAGCATCTTGAGATGTGGATGTATCACATCCGTGCCACAAAGATGCAGATCATGTTCCAAGAGATCCAATCCCTGAAGAACAAGGAGGGCATCTTGAAGGCAGCAAATGTGTTTCTCCAAGAAAAGATATTAGAGCAAAATAGCCTCTTTGATGTGTCTCCAATGCTTGTACAGCAAAATGGTCATTTTGATGCAGGTCAAATGGTAGCAGCTGACAGTCCATACCCACTAACAGTACAATATGAGCATTCAAATCTTGGGGGCTCTGATATGGGCTTCTCTTACTTATCACAATAA

>MaMADS79_MaGSMUA_Achr9G05780_001
ATGGGGAGAGGGAGAACGGAGATAAAGAGGATAGAGAACCCGATCCAGAGGCAGTCCACTTTCTATAAAAGAAGGGACGGTCTGTTTAAGAAAGCCAGGGAGCTCTCTGTTCTCTGCGACGCCGACCTCCTCCTCCTCCTCTTTTCCTCTTCCGGCAAGCTGTATCAGTATCACTCCCCTTCGGTCGCCAGTGCCAAGGAGCTCATAGAACGGTATGAGGTGGCCGCCCAAACACAGATTCGGGGAGACCGTCGCTTGGAACGGAACGCAGAGATGGAGATGGTGGAGAAACTGTGCGACACTTTAGAGAGAGAGCTCAGATTCATGAAGGTTGACGAGGGACAGCAGTACTCGCTGCCGGATCTGGGCCTTCTGGAGCACAACTTGGAGACGGCCATCGGCAAGGTCCGAGTGGAGATGGACCGGAAGATAGGGGCACAGATCCACAAACTCGAAACCATGGTAAGAGATCGCCAACAAGAAAGATATGGTCTGTGCGACAAGATTGCACGAGTGCAGACGCTTAGAGGCATGGAAGCAGATGGATCTGCCTCTTCAACTCCAGGACTGGACCTGAGACTGGGTACTTACTCATCTGTCGATACTTGGCTTGGCAGCTCCCCGTGGTTCTCAGCTCATTTCTGA

>MaMADS7_MaGSMUA_Achr3G02280_001
ATGGGGAGGGGGAGAGTGCAGCTGAAGCGGATCGAGAACAAGATCAACCGCCAGGTGACCTTCTCCAAGCGCCGATCGGGGCTGCTGAAGAAGGCCCACGAGATCTCCGTCCTCTGCGATGCCGAGGTCTCCCTCATCATTTTCTCCGCCGAGGGCAAGCTCTATGAGTACGCCAGCAACTCCTGCATGGAAAAGATCCTTGAACGTTACGAACGTTGCTGCTACGCTGAAAAGGCAATTGCTTGCTCAGATCCTGGACCTCAGGGCAACTGGTACAGAGAATATGCCAAACTTAAGGCTAAGTTTGAGGTTTTGCATAGAAGCCAAAGGCATCTCATGGGAGAACAACTTGACTCATTGACCGTCAAAGAACTCCAACAATTAGAACATCAGCTTGAAACTTCTATGAAGCAAATTAGATCAAGAAAGACACAAATAATGCTCGACTTTGTAGCTGAGCTCCAAAGAAAGGAGAAGTCACTGCGGGAGCAAAACAAGATATTGGAGGAGGAGCTGATGGAGAAGCAGAAGCTCATGGCTCCGTCCCACCAAGCACAGAGGCAACAGCAAAACCAGCTCCCATCAAGCTCCTCTTCACCGTCCTCATTTCCGATAGCTGGATTGATAGCTGAATCCAACCCTATTCTAAGCATCGGAACTTTCCGCGGAAGGGGATCAGTGGATAGCGAAGCAGCAGCACAAACCCAGGTACGAAACACCAGCAGCTTGTTGCCGCCAATGGATGCTTGGCCATCCGAATGGTTAACTTCCATGTGCAACCTGAAGCTGTAA

>MaMADS80_MaGSMUA_Achr9G15540_001
ATGGGGAGAGGAAAGATCGCGATCCGCAGGATCGACGACACGACCAGCCGGCAGGTGACCTTCTCGAAGCGGAGGAACGGGCTGCTGAAGAAGGCCAAGGAGCTCGCCATACTTTGTGACGCCGAGGTCGGCCTGGTGGTCTTCTCCAGCACCGGTCGCCTCTATGAGTTCGCCAGCACCAGCATGGAGTCTGTCATAGAACGATATAGCAAAGCAAAAGAGGAGCGACAGCTAGTCATGTCTGCCGCTTCTGAGGTTAAGTTTTGGCAAAGGGAAGCAGCAAGCTTGAGGCAGCAATTGTATAACTTACAACAAAATTTGAGGCAATTGACGGGGGAAGAAATTTCTGGTCTTAGCGTTAAAGATCTACAAAATCTAGAGAACCAACTCAGAATGAGCGTACGTAATGTCAGAATGAAGAAGGACCAACTCTTGGAAGAAGAAATACAAGAACTGGATCGAAAGGGAAGGCTTATTCACCAAGAAAATCTGGAACTATACCAGAAGATAAACATGATTCGTCAAGAAAACATGGAATTATACAAAGAGGTCTATGCAGCAAAGGGCAAAAATGGTACTGACAGAGGCTCGATTGTACCATATGATTTCAGTATCACAGATGGGGCAGCATACAAGCCCATTCATCTTCGATTAAGCCAGCCACAGCCGAACGCAGACGGAATCAAAACAGAGCCGCCTCCAAATCTAAGACTTCAGCTACACTACAGAGATGGTTAG

>MaMADS88_chr1_FGENESH
ATGGGGAGGGGGAAGATAGAGATCAAGAAGATCGAGAACCCAACCAACAGGCAGGTGACGTATTCAAAGAGGAGAACGGGGATCATGAAAAAGGCCAAGGAGCTGACCGTGCTGTGCGACGCAGAAGTGTCCATCATCATGTTCTCCAGCACCGGCAAGTTCTCCGAGTACTGCAGCCCGACCGCCGACACCAAGAAGATGTACGATCGCTACCAGCAAGTTACCGGGATCAACCTGTGGAGTACGCAGTATGAGAAAATGCAAAATCATCTCAGCCATCTGAAGGAGATCAACAGGAACCTCCGCAGAGACATAAGGCAAAGGATGGGCGAAGGCTTGGATGGACTGGACATGAAGGAACTGCGCGGTCTTGAGCAAAATCTGGATGAAGCTTTGAAAGTTGTGCGTGACAGAAAGTATCACTTGATCGCAACTCAGACAGACACCTACAAGAAGAAGCTGAAGAGCGCCCACGAAGCACACAGGAACCTTCTGCAAGAAGTGGAGATGATGAAAGACGAGCAGGCTGCTTGTGGATTCGCCGACGACGACCCCGGCAACCACGACGGCACGCTTGTGCTCACCGGCGGCGGGTCTCACATGTACGCTATCCGCGTCCAGCCCAACCAGCCAAACCTGCAAGGGATTGCCTACGGGTCTTACGATCTGCGCCTCGCTTAG

>MaMADS8_MaGSMUA_Achr8G12280_001
ATGGTGAGGGGGAAGACGGAGATGAAGCGGATTGAGAACGCGACGAGCCGGCAGGTGACCTTCTCGAAGCGCCGGAGCGGGCTGCTGAAGAAGGCCTACGAACTGTCCGTGCTTTGTGACGTCGAGGTCGCGCTCATCATCTTCTCTTCCCGGGGGAAGCTGTACGAGTTCTCCAGCTCCAGCATGCAAAGCACCCTTGAGCGTTATAGAGAATACTCCAGAGAAGATACCAGCAGCACTATAATGGAAGAAGATACTGAGCAGTGGAAGCATGAAGCAGCATGCATGTCAAAGAAGATTGAGCATCTTGAAGCCTCTAAGCAGAAGCTTTTGGGTGAAAACTTAGAGAAGAAAGGCAAGTCTGCAACCCAATATCATTTGCTGAAGGAGCAGATTTCACAGCTTAAAGAAAAGGAGAGTTCCTTGGTGAAGGAAAACGCATTACTAAGTGAAAAGTGCAAGCGACTGCCTCAGCTGCCATCTGCTGCTTCCAAGGGAGTTCCGCCATTTGGCACACTCGGCCAACATACTGAGGTGGAGACAGAGCTGCGCATTGGATTTCCAGGAAGAGGGACGCACTGA

>MaMADS9_MaGSMUA_Achr4G23540_001
ATGGGGAGGGGGAGGGTGCAGCTGAAGCGGATCGAGAACAAGATCAATCGGCAAGTGACCTTCTCCAAGCGCCGGTCTGGTCTGCTCAAGAAGGCCCACGAGATCTCCGTCCTCTGCGACGCCGAGGTCGCCCTCATCATCTTCTCGACCAAGGGCAAGCTCTATGAGTACTCCACCGATTCCAGTATGGAAAAGATTCTCGGACGTTACGAGCAGTACTCTTATGCAGAAAAGGCAATTGCCTCATCTGATCTTGAATCACAGGGCAACTGGTGTCACGAATATGGCAAACTTAAGGCTAAGGTTGAGGCTTTAAGTAAAAGTCAAAGGCACCTAATGGGAGAACAATTAGACTCCTTGAATGTTAAAGAACTCCAACAACTGGAGAATCAGCTGGAAACTTCTCTGAGGCACATTAGATCAAGAAAGAGCCAAGTAATGTTTGATTCCATTGCTGAGCTTCAAACCAAGGAGAAGGCACTGCGGGAGCAAAACAAGAATTTGGAGAAACAGATTACGGAGAAGCAGAAGGCCAAGGTTCTCATCCAGCAAGCACAATGGGAACACCCTCAAACAATCTCCTCGCCACCGCCTGCCTTCTTAATGGCCGAGCCTCATTCTACCCTAAACATCAGATCTTACCAAGGAAGGGCGACGATGGAGGGGGAGGAAGCTGCAGAGCCGCAGGTCCGAATCGGTAACAGCTTGTTGCCGCCATGGATGCTCACCCACTTGAACGGCCCCTGA

>MdMADS101_MDP0000255146
ATGGCGATAGCATTCATCACACCAACTGCATCGGTTACCATTGATTTACGTTCCATGTTTCTTATCTTATTTCCTCCGAAAAATATCTATAAAGAAAAAAGAAACGAACAGCGGAAAGATACAACCAGGTTTTTCCATAAATGGGAAATTTCCTTYAGGAACCTTTCCTTTCCTGAACGACCAGCAGCACGAACGCGCTGTCTCTCCTCTGTCTTCTTCTCTTTCCAAAATTGCTGGCKTTCACTACTCTGGAAATTTCTAGGTCAGACCAAAAACTTCAGACCTGAAAGRCCCCAACGAAGGGAGAAGATACAGATCAAGAAGATCGACTACTTGCCGGCAAGGCARGTGACCTTCTCAAAGAGGAGAAGGGGGATTTTCAAGAAAGCTGGAGAGCTGTCGGTTCTGTGCGACTCTGAAGTAGCTATTATCATCTTTTCTCAAACTGGCAAGCTCTTTGATTTCTCAAGCTCCAGGATATTCAATGGAGATGGATCATGCACTAAAGGATTAGATAGAGAGAGGTTATTATTGAAGATGAGACGGGGCTTGCCTTTGCTGTACCTTGATTGTTATGTTAGAAAATGGTGGGCTATTTGGTATAGTCCTACTGAAATGGGCACGGTTGTTCGATATGGTCATGTCAAAATCAGCTGTACCAAGGATGTGATTGCAAGGTACAGCTCACGTACTGGTAGGGAAAACTCGGATCAGCCCACGCTTGATCAGTTGCAGTTGGAGAAAAAAAACAAGATCAGGCTGAGTAAGGAACTCGAGGATAAAAGCCACAAGCTGAGGCAGATGAAGGGCGAGGACCTTGAAGACTTGGATCTCGATGAACTGCAGAAGTTAGAAAAATTGGTGAAAGTAAGCCTTGGCCGTGTGATTCAAACTAAGGTGAATACAGGTGCCCATGGCTTCTAA

>MdMADS102_MDP0000156783
ATGGGAAGGGGGAAGATTGAGATCAAAAGGATTGAGAATGCAAATAGCAGACAAGTCACATTCTCAAAGAGACGTTCTGGGCTGCTMAAAAAAGCTCAGGAATTGGCTATTCTCTGTGATGCTGAGGTTGCTGTCATTATCTTCTCCAATACTGGAAGGCTTTTTGAATTTTCAAGTGCTGGATTTCCACGGAACCATGTTTGTCTTTCTGCTATATTTTTGTTTTCTGGAAATTTTGGGCAAACTCATTTGGGTGGTTGCATTTACCTTGWGAARCAACTTAGAAWTGTTGGTGCAAATGAAACGATGAAGTTGAAATTAACTGTGCCCTGCATTATGAGACAAACTCTTTCAAGATACAACAAGTGTTTAGATTCTTCAGAAGATGCACCAGAAGAAGGCAAGGCAGAGATTCAGAAGCAAGACTCCAAGGAGCTGGATAATCTAAAGGATGAATATGCAAATCTACAAAAGAAACAGTTAARGCTATTGGGTAAGGAATTGACTGGTTTGAGCTTAAAAGAATTGCAGCAACTAGAACAGCAATTGAATGAAGGATTACTTGCAGTGAAGGAGAGGAAGGAGCAATTRCTGACGGAGCAACTAGAGCAATCAAGAATACAGGAACAGCGTGCTGTACTTGAGAATGAAACGTTGCGCAGACAGGCAAATAACATTCTTCWTGCTATATGCAAATTTTATCAGTTTCAYGTTGAGGAGCTTCGGTGTTTGTTTCCACAAACTGACCAAGCAGTCCGATCTTTCATTGAATATTATCCAGTGGAGAAAAGGAAATGCCTTGTGAACCGTGGTGTCACAAGTAGTCCTGATTTGGTCAGCAATTTTGCATTTGAGAATGGCGATTCTGACACCACTTTGCAGCTAGGGCTGCCAAGTGATGCTTATGGGAAGASGAAAGCTCCAGAAAGAGAAGCCCAATCCAATGACTCAGGGAGCCAATTAGAATCAACAGATGCTAGAGATGAAGGTGATACAATYGAGAGTGTAGTTTGTTGA

>MdMADS103_MDP0000322567
ATGAAGATCAAGATAAAAAAGATCGACTACTTGCCGGCAAGGCAGGTGACCTTCTCAAAGAGGAGAAGGGGGATTTTCAAGAAAGCTGGAGAGCTGTCGATTCTGTGTGAATCTGAAGTTGCTGTTATCATCTTTTCTCAAACTGGCAAGCTCTTTGATTTCTCAAGCTCCAGGCTGTGGTCATCACCACCTRAGAACCAAGATGAGTTGGTCTCATTCCCYTTTGTTGATAGCCATGCCATAGAGAGTGATAAGCTGATCATGCATGTCAACCGCCGCACCAAGGATGTGATTGCAAGGTACAATTCACATATCGGTGGGGARAAATCGGATCAACCCACGATTCATCAGCTACAGTTGGAGAAAGAAAACAATATCAGGCTGAGGAAGGAACTTGAGGATAAGAGTTGCAAGTTGAGGCAGATGAAGGGTGTGGACCTTGAAGACTTGGATCTGGATGAACTACAGAAGTTAGAAAAATTGGTGGAAGCAAGCCTTGGCCGTGTGATTCAAACTAAGGGAGCTGAGCTGATAGAAGCTAACAACCAGCTAAGCCACAGGATGGTGATGTATCCCAGAGGAGATATYGGACCRGAGGCCATCCTGGAGTTGGAAAACCTGAATAATATTGGAGAAGAAAGCRTGACATCTGAATCAACCACAAATGTCACCACCTGCTCCAACAGCTCTCTTTCCCTTGAAGATGATTGCTCCGACATCTTGTCTCTCAAACTGGGGTGA

>MdMADS104_MDP0000315764
CTTTTTCTTCATCTTGGCCTTGCCTTTGACGTTCTCCTTCTCTCCTCTGAAATCTCAGCTCGTGAGCTAGCTGAGACCACTGCTCAAACCCAGGATAGCGTAGAAAAGGCATGCGACTGCGACCAAGGACGGTCTGATTCAGACCACCTTCGAGGAAGTCACAAGGCGGAGAGGGAATTACGGAAACACAGCACAAAAGAAGAAGAAAGAGAAATACAGAGGAAAGAGAGAAGCAGCAGCGACAGCGAATTGGGAACGAAGGAGGAGCAGAGAATCTGCAAGATCTGCAACATCCCAAAAATGTCCCCCCAGCTCACCGAGGCCTACGCCTGCGTCCCGTCAACCAAGCGCGGCCGTGGGGTTCTGATCTCCGGCGACCCCAAATCCGACAAGCTCCTCTACGCCAATGGCAGATATACTTGGACTGGGTTCTGCTCGCATACACGTCTCACCAAACACAGGTTTTCCCTCAACCCAACAACCTTGAAGAAACATTCAGAAAAGCAACCATATGCAAAAGCTATCACTAATGGCTGCGCCAATTTCTGTGAACATGAGTGGGCATCAATTACTCCACACTTCAAGAATTTAGAGAATCTGCTTAACGGGAGCTCAGGTCCTCGACCTCGCCGTCTCCAAAGCCTTTTCCTCCCTCTTCGGCCTCTTGCTACCTCTGATCTTAACCGAGTCTATAGAGAGAGAGAGAGAAAGAGAGAGAGAGAGATGGGCATAGGTAAAGTCGAGCTGAAGAGGATAGAGAATAAAAGTAACAGGCAAGTGACTTTTTCCAAGAGAAGAAACGGGCTGCTCAAGAAAGCTTTTGAGCTCTCAATTCTCTGCAATGCTGGGGTTGTCCTCATTATTTTCTCTGGCCGTGGCAAGATTGAAAATGCTCCAAGGAAGTGTGCAACTGTTGGGACGGTGCAAATCCCACAAGCAAGGAATAAACATGCAAAAGCCCGGGGACACTACTCGAAGCAGGGGTCATCCTTCAAAAGCTTCATTTCCGTCCATCATCTTGTCGAAAAAGAAGAAAGCAAAAGACAGACGCAGTGGAAAGTTTTTAGCTTTCACATATTACCTACTTTCACTGAGCATGGAAATGATGACCGATCTATTCCAGAAGGTGATAGTGAACAAGAAAACRATTCTTCTGAAAACTTYAATGACACTTCATCCCAGAAAAATTGTCAGATAAAGTCRGACTGGAGAGAGGTCAGAGCAAGGCTATATACTATGGAGCAGGAAGAAAAGGCTGAGCCTGATGCTCAKAACCAAGGTGGGGAACCCCACCAGTCAAAACCTCTAGGCCTGAAGTGGGCTCATCCTATTTCCGTTCCAGAGACRGGCTGTGTCCTTGTTGCYACAGAAAAGCTTGACGGGGTTCGCACCTTTGAAAGAACTGTCGTTCTCCTCCTCAGATCAGGAAGCAGACATCCAGAAGAGGGACCATTTGGAGTTGTTATCAACAGGCCACTCCATAAAAAGATTAAACACATGAAGCCCACAAATCTTGATCTTGCAACCACATTTTCTGATTGTTCGTTGCATTTTGGTGGGCCTCTTGAGGCAAGCATGTTTTTGTTAAARAGCGGGGGCAAGTCAAACCTTCCTGGGTTTGAAGAGGTGATCCCTGGGCTTTGTTTTGGTGCTCGTAACAGCCTGGATGAAGCTGCAGCGCTAGTAAAGAAGGGTGTTCTTAAGCCTCAGGATTTCAGATTCTTTGTCGGCTACGCTGGGTGGCAGCTGGATCAGTTGGCAGAGGAGATTGAATCRGATTATTGGTATGTAGCTGCCTGCAGCTCAAATTTGATTTTTGGGGCTTCATCGGAGTCCTCARAAGAAAGTTYGTGGGAAGAAATTTTGCAGGAAATGGGTGGCCGGTATTCTGAATTGAGTCGAAAGCCGAAGCAGGATATGTAG

>MdMADS105_MdPI_MDP0000286643
ATGGGAAGGGGTAAGATTGAGATCAAGARGATTGAGAACTCAAGTAACAGGCAGGTGACCTACTCCAAGAGGAGGAATGGGATTATCAAGAAGGCAAAGGAGATCACTGTTCTATGTGATGCTAAAGTATCTCTTATCATTTATTCTAGCTCTGGGAAGATGGTTGAATACTGCAGCCCTTCAACTACGCTGACAGAAATCTTGGACAAATACCATGGACAATCTGGGAAGAAGTTGTGGGATGCTAAGCATGAGAACCTCAGCAATGAAGTGGATAGAGTCAAGAAAGACAATGACAGCATGCAAGTAGAGCTCAGGCATCTGAAGGGAGAGGATATCACATCATTGAACCATGTAGAGCTGATGGCCTTAGAGGAAGCACTTGAAAATGGCCTTACAAGTATCCGGGACAAGCAGGCAAGTTTCTTCCATTATTCATGCTTCAAACAGAGTGTGGTAATTTGTTATGTGATATCTTGCTATATTTTTCAATTAATTATACTAAATAGTTTTGTTCCCTTTTTGTCACAGTCCAAGTTCGTCGACATGATGAGAGACAATGGAAAGGCACTGGAAGATGAGAATAAGCGCCTCACTTATGAGCTGCAAAAACAACAGGAGATGAAAATAGAAGAGAATGTGAGAAACATGGAAAATGGGTATCATCAGAGGCAGCTGGGGAACTACAACAACAACCAGCAGCAGATACCTTTTGCCTTCCGCGTGCAGCCTATTCAGCCAAATCTCCAGGAGAGAATCTAA

>MdMADS106_MDP0000192806
ATGGCTCGTGGAAAGGTTCAGATGAAGAGGATCGAGAACATGGTGCACAGGCAGGTTACTTTCTGCAAGCGCCGGGCAGGGCTTCTGAAGAAGGCTAAGGAGCTGTCTGTGCTGTGTGATGCTGAGATTGGAGTTTTCATTTTCTCCTCCCATGGAAAGCTCTTTGAACTAGCCACCAAAGGGTCTCMAGCTCTCTCTACCTATTTCTGTATAATAATAATAAGCATGCAAGGGCTTATTGAGAGGTACATGAAGATGAAGTCCACCCGAGCACCTCAGACAGAGCAAACCATGGAAACACAAACTCTG

>MdMADS108_MDP0000152821
ATGGCCAGGCCGTCGGCGGTGACCCACCTTCATCTTTTGTGCGACCAAGATTCGGTATCGTCGAGGGAGGACGACGACGAGCTCAAAGAAGAAGAGATCGTCGACGACCAAGATTCGGTGTCATCGAAGCCACCGAAAGGAATAGYGCTGCAGTCGCACACTCKARAGCATTCTTGGACCTTCTGGGGTTATGGGTTAATTTTGTTTGGTTGTCCTCGGCATCAAAAGTGTCAGATCAAAGTTATACACAATGCTCGGCAACAAATTCTCGGACTCAAGTTCAAAAAGGATGTGATCGGAGACACCAACATGCAGAGGTGCGTCGTGGGAGTGAGCGATAACTGTTGGTTGCGGAAAAATMTTCCTCGACATTTATGCGAAAACCTGCGCACCTTAAATATGGGGAGAGTGAAGCTTCAGATCAAAAGGATTGAGAATACGACCAATAGGCAAGTCACTTTCTCAAAAAGAAGAAACGGGCTTATCAAGAAAGCCTATGAACTCTCTGTTCTCTGCGATGTTGATGTTGCTCTCATCATATTTTCTTCATCTGGGAGACTTAGTCTCTTCTCTGGAAATAAAAGCATTGAAGAGATTCTGGCACGGTATATTAATCTTCCTGCCAATCGGCGAGGACGTTTCTCCAAAGCGTTCTTGGTAAATTGTGGAGGGAAGTTGATCAAACCTATCAAGCAACCAGGTCTTGGTTCCCTACTTGTCTATGTTCTTCACCCTGCTTATCCGATGAGTGGTACTGATTCGGATCAACTGGAGGAGATTCAACAAGACATCGTATGCTGCAAATCAAAATTGGAAGAAATGGGAAATCGACTAAGTGTCGATAGCAGGATCTTTGAAGGAGAGGATCTCTCTGAAATCAGGACATTGCATGAGGCCGAGTACCGGGAACAGATCCTTGAGGAAACTCTAAAACGTTTGCGCGTGCGCAAGCAAGTTCTGGAGGAGTATGATTCTTATGCTACAATACTACAGCTACCTACAGCTACAACAAATATACATGAACTTGTTACAGGAAGTCCACACAATATTCTAGTTGATTGGCTTCTACAAGGAGATCCACAAGTTCAGATTGTAAACTTTTTGAATTCAAATGGCTTTCTTCCCCTAAGAGATCAGCCAGCTGAAAGTAKATTTGACGCCATAGCTTTCCAATCAGCACTTGTTAGCGGACAAAATAGGAGTGTTGATGAGCATCGCAGCACAGGAAATGGTTTGGAGGATGACAATAATAGTTTGCAGCGTCAAGAATTAGGACAAGTTATCGATGTCAACTTGTCCGCGTGGAAGGATTTCTATCCGACAGAAAATGAACACTTTCCTGCAGCGTCTTCAGGGGGACGAGGACTCTATATGTCGTCACAGTTCAATCCACCACCAAGCATCTTGCACCCCAATCAAGATCAAAACCAACTCTGA

>MdMADS109_MDP0000605482
ATGGGGAGAGGAAGAGTGGAGCTGAAGAGGATAGAGAACAAGATAAACAGGCAAGTCACATTTGCAAAGAGAAGAAATGGGCTTCTGAAGAAAGCTTATGAGCTCTCCGTTCTCTGTGATGCTGAGGTTGCTCTCATCGTCTTTTCCAACCGTGGCAAGCTCTATGAGTTTTGTAGCAGCCCTAGCATTCTCCAAACCGTAGACAGGTACCAAAAGTGYAGTTATGGTGCGGTGGATCAAGTCAACATACCTGCAAAGGAACTTGAGAGCAGCTATCGTGAGTACATGAAACTCAAAGGTAGATGTGAGTCCCTACAACGAACTCAGAGAAATCTTCTTGGTGAGGAGTTGGGTCCATTAAACACAAAGGAGCTTGAGCAGCTTGAGCGCCAACTTGAGGCCTCCTTGAAGCAAGTTAGGTTCACTAAGGGCCCGTTTGAGATTGCTTAA

>MdMADS10_MDP0000312382
ATGGGGAGGGGGAAAGTGGAGCTGAAGAGAATAGATAACCCAACAAGCAGACATGTGACCTTCTCCAAACGAAGAAATGGACTGCTGAAGAAGGCTTTTKAGCTCTCTATCCTCTGCGATGCTGAAGTTGCCGTCATCGTCTTCTCTCACTCTGGCAAGGCCTACGAATTTGCAAGCCACGACATAAATAGGACCATTGCCATGTATAGACGTGAAGTAGGGTTGCCTGAACCAAACAACTCAACCTTCAGAAGGGCCAGAACCATGGAGTATTGGAGGAATGAAACCGAAGAGTTAAGAAGATCAATACAAAACCTCGAAATGCGGCTGAAGCACTTGGCTGGAGAGGAGCTATCAACGCTTGGTATGCAAGAATTAAAGCAATTGGAAAGACAGTTAAAAACTGGGGTTGAACGCATCCGCTCTAAATCGAGACAGATCATTTSGKAGAACGTCAACTTGCTGAAAAGAAAGGTAACAACCCTCGTAATTTCCTACTTAATTACGTTGTTTCGATTAATTCAAATGAATTGTTACTTTGGACGTGCGGAAATAGTAGTTCGTGTAATTAAGTTGTATAAAATGCTGCTACAGCATAAAGAATTGCGAGAAGAAAACAAGCGTCTGCAAAAAAGAGTTAAGTTGCAGGAGTTTCATTTTGCTGATGTCACCTCGTCGACCTCGACAACTACTTTGGGAGCAAATGCATGCATGAGTGCATTTCCAAGGAGAGCCTTAACCTCCTTCTCCAGCTCAGCCCAGCCATCCGCCTTCCACCGCACCTTCTCCGCCGAAGCAGCAAAAGCCGCGGCAATAACACCCTCGCCGGATCGGGTCAAGTGGGACTACAGAGGCCAGAGAAGGATAATTCCACTCGGCCAGTGGCTCCCGAAGATCGCCGTCGACGCATACGTGGCACCCAACGTGGTATTGGCGGGTCAGGTCACGGTCTGCGACGGAGCATCCGTTTGGCCCGGGTCGGTCCTCCGCGGGGATCTCAATAAGATCACCGTTGGATTCTGCTCCAATGTTCAGGAACGATGTGTCCTCCACGCCGCTTGGTCTTCACCCACAGGACTTCCAGCAGAGACATCCATTGAGAGGTTCGTGACTATTGGCGCATACAGTCTGTTGCGGTCCTGCACGATTGAGCCAGAATGCATTATCGGGCAACATTCAATCCTAATGGAAGGTTCCTTGGTGGAGACCCACGCTATTCTTGAAGCTGGATCTGTAGTTCCCCCAGGGAGGAGAATTCCAACTGGTGAACTTTGGGCTGGAAACCCGGCAAGGTTTGTCCGAACTCTGACACATGAAGAGACCTTGGAGATCCCCAAACTCGCGGTGGCGATAAATGATTTAAGCAAAGAATATTTCCAAGAATTCCTCCCTTACTCCACGTTTCATCGTCGTGTTTCCTTGTATCGTTTAGTTGGAGGCTTTCCTTGTAAGGAAATAAGCAGCTCCGAGACAGCAGAGCTATCTTTTTCGGGTGTCTACCTTGTATTTCGATCGGATTGTTCTGAAATATCAACCGACAATCGGATGTCTAATAGTAGTTTCCGGCCAGCACTTGTCCGAAAATTCTGA

>MdMADS110_MDP0000449389
ATGACGACGGTCTGCAGACATCGGACAATGCGGTGGCCTGTTTCTATTGGCTCATCCGCAAGAAGTTTGGGCAGAAGGACAAGGGGAATAATAGAAGGAGCTCTCGATCAATATGGAAGGAAAATGGTTGTGTGGCCTGAGAATAAAGAGAAGAAAGAGATTGGACACAATCAGATAAAAAATTCCTTCTTTGCGTTTCCTGCACTGCAAAGCCAAGACATGGTGAGAGGGAAGATTGMGATGAAAAGAATTGAGAATGCCACAAGCCGGCAGGTGACCTTSTCCAAACGTCGAAACGGCTTGTTAAAGAAAGCTTATGAAYTTTCKGTTCTTTGCGATGCTGAAGTTGCAGTCATCATCTTCTCCCAGAAGGACAGGCTCTATGAGTTCTCCAGCTCTGAGYCTGTTGAACAAATTGCAAGTAATTTAGTTGCTTCCGGTGGGTTGGTGGGAGTATGCAACGACGCCTTCCAYCAGGGAAGTAAAGGGTTGAGAAATTGGATAAATTRCATGCCTWCTGGAGACTCCACCGCAGGAAACCAAGCAGAGAAAGACGACCCTCCCAATATCTCAGTCCGATCATTCTACGTGATTGACGATGCCAAAGTCAAGCTAGAAGCCGCATGTCCACACACTGTTTCTTGTGCTGATATCGTCGGCATTGCTGCAAGAGATGTAGTGATCATGTCCGGAGGTCCGTTTTGGAATKTGCTAAAGGGGAGGAAAGACGGAAGGGTGTCGAGAGCTAATGAGACCATCAACTTACCAGCTCCAACTTTCAACRTGTCCCAATTGATTCAAAGCTTTGCTAAGAGAGGTTTAGGTKTTAAAGATTTGGTTGCTCTATCTGGCGGCCACACTCTAGGGTTCTCACATTGTTCTTCATTTGAATCCCGGCTTCGGAATTTTAGTTCAGTGCACGATGTSGACCCAACCATGAACAAAGAATTTGCTCAGAAGCTAAGAACCAAATGCTCTAAGCCGAACAGGGATATCACTGCCGGAGAGTTGTTGGACTCAACTTCCTCAACTTTTGATAACAATTACTACAAGCAATTGGTGGCAGGTAAGGGCGTGTTTGGATCGGATCAAGCGTTGTTTAGCGATTACAGGACTGGATGGATTGTTGAGTCGTTTGCCAAGGATCAAAGTGTGTTCTTCAAGGAGTTTGCAGCTTCAATGGTAAATCTTGGAAATGTTGGGGTGATTGAGGATGGTGGTGAAGTGAGACTGAATTGCCATGTGGTGAATTGA

>MdMADS115_MdSOC1a_MDP0000314765
ATGGTGAGAGGGAAAACTCAGATGAGGCGCATAGAGAACACGACGAGTCGTCAGGTGACATTCTCAAAGAGGAGAAGTGGTCTGCTAAAGAAGGCCTTTGAGCTCTCAGTTCTTTGCGATGCTGAGGTTTCCCTCATCATCTTCTCTCCCAGAGGAAAACTCTACGAATTTGCAAGTTCCAGGTTAATTCCAAAGTTCTTGCCCAGCCTATTGGCTCGTGAGTGGACTTGCTCTAAAAGACATGTAGAATTGAATTGTGGTGGAAGATTKATCATATTTGGCATTGGTTATAAACTCAGCATGCAGGGAACCATAGAGCGTTATCAGAAGCATGCGAAAGACAATCAAACCAACGACAAATCCAGTTCCAGTGAACAAAATATGCAGCATCTGAAGCAAGAAGCAACTAGCATGATGAAGCAGATAGAGCTTCTTGAAGTATCAAAACGGAAACTCTTGGGAGAGGGTCTAGGATCATGCACTCTTGCAGAATTACAAGAAATAGAAGACCAGTTGGAGAAGAGCGTCTACAACGTCCGAGCCCGAAAGAGTCAGGTTTTCAAGGAACAGATTGAGCAACTGAGAGAAAAGGAAAAACTCCTCACAGCTGAAAATACAAGACTGGTTGAGAAGTATGGTAGTTTCAAGAAAACATTGCACGAGCGAAGAGAAAAGACACCTTACAATGAAAGTAGTACAAGCTCGGATGTTGAGACTGAATTGTTCATTGGACTGCCGGAAAGTAGGGCGAGGCGCTAG

>MdMADS116_MDP0000259296
ATGATGAGGGAGAAGATCAAGATCAGGAAGATCGACTGCTKGCCGGCAAGGCAGGTGACCTTCTCAAAGAGGAGAAGAGGGATTTTCAAGAAAGCTGGAGAGCTGTCGATTCTGTGTGAATCTGAAGTTGGTGTTATCATCTTTTCTCAAACTGGCAAGCTCTTTGATTTCTCAAGCTCCAGAACGAGAGGAGAGGATTCTAGTGCTGCAAGCATTCTAGCATCAAGCGTCTTCTATCATGTTCCTTCAAGTAGGCATGGAGAAGGACTTCTTCTCCCAGCTGGTAGAATTCCTATCTCGGCTATTGCAAGCTTCCCATCAAGCCATATCAATTCCACTCTTGAAATTCCCATCATTCCTGTCAACTATTAA

>MdMADS117_MDP0000919323
ATGGGAAGGGTAAAGCTAAAAATTAAGGGGTTGGAGAATACAAATGGGCGTCAAGCAACTTATGCTAAAAGGAAGAATGGCATCATGAAAAAGGCTAATGAATTATCTATACTATGCGACATTGACATTGTCCTTCTCATGTTTTCGCCGACTGGAAAACCTTCGTTGTGCAACGGGGAAGGAAGGAAGGAAGGAACGGGGAAGGAAGGAACGGAAGAAACGGGAGAAGAAGCAACGGGGAAGGAAGGAAGGAATAAGACTCCTCATGATGTGGACAGCCACATCAGATGCCACATAATGTGA

>MdMADS118_MDP0000462145
ATGGTGAGAGGGAAGATTGAGATGAAAAGAATTGAGAATGCCACAAGCCGGCAAGTGACCTTCACCAAACGTCGAAACGGCTTGTTAAAGAAAGCTTATGAACTTTCGGTTCTTTGCGATGCAGAAGTTGCAGTCATCATCTTCTCCCAGAAAGACAAGCTCTATGAGTTCTGCAGCTCTGACATGCAAGAGACTCTAACACGATACCATAACTATGCAAAAGATGAGCAAACCAACAAGGTTGAAGTGGAACAACATGTGCAGGCATATGTTGAACAAATTGCAAGTATTTTAGTTGCTTCCGGTGGGTTGGTGGGAGTTTGCAACGGGGCCTTCCACCAGAGTGGTGCGAAGCTGTTGATGGAGCATTCAGCTCAAGAAAAAAGAGCTTCTGCTTCTGTAAGCTATGAAAAAGCAGGAGCTTCTGCTTCTGCTTCTGTAAACTACTGGAGCCAAAGTATCATGAGTTCTGAGGTGGAGACCGAATTGCTCATTGGACCGCCAATAATGCGCGCTGTTGATCGCATCGCAGTCTTAAGCAACATACATCAGATAAATAATAATGCTTGTCAATCATCTCTGAAGACAATCCCATAA

>MdMADS120_MDP0000326390
ATGGGCAGAGGCAGAGTTGAGCTGAAGAGGATAGAGAATAAAATTAACAGGCAAGTGACYTTTGCCAAAAGAAGAAATGGGCTGCTCAAGAAAGCTTATGAGCTCTCAGTTCTCTGCGATGCTGAGGTTGCCCTCATTATTTTCTCTAGCCGTGGCAAGCTCTATGAATTCTGTAGCAGTTTCAGCATGATGAAAACGCTTGAAAAGTACCAAAGTTGCAGTTATGGTTCCCTGGAAGCCAACCTACCAGCCAACGAGACCCAGAACAGCTATCAGGACTATTTGATGTTGAAGGCAAGAGTTGAGGTCCTCCAACAATCTCAAAGAAACCTTCTTGGGGAAGATTTGTCCCACCTGAACACAAAGGAGCTTGAGCATCTTGAGCATCAATTGGAGACCTCTTTGAAGCAAATTAGGTCAAGAAAGACTCAGTTTATTCTCGATCAGCTTTCTGATCTTCAAAACAGGGAACAGATGCTAGTTGAAGCTAACAAAGCCTTGAAGAGGAAGCTGGAAGAAACAAGTGTGCAAGCTCCAGAAGGAATGGCATGGGAAGCTGCTGGCCATGGCCCCAACAACATTCAGCAAACTCGGCTTCCTTCCCACTCAGAAGCCTTCTTCCATCCCTTGGAAGGAAACAACTCCAGTTCCCAAATTGGATACACCCATATGGGTTCAGATAATGAAATGAATGTTGGAAATCCGGGCCAGTATGTTAATGGATATATTCCTGGGTGGATGCTT

>MdMADS121_MDP0000181583
ATGAGGGGAAGGGGGGAAGGGGGGGGAAGGGGGCAGGTGAGACGGGAGGAAAGGAGGAGGATTAGAGGGAGGAGGAATTTGAGCACTGGTGGAGTCAGAGTTCCATCAATTTCTTCTAGCTTTTCCTACAAACTAAAGAAGAAAACCTACATAAATATGGGAAGGGGCAAGATAACTATTTCGAGGATAGAAAACCGAACCACAAGGCAAGTGACTTTTGCGAAACGGCGGGCAGGGCTGATCAAGAAGACTCATGAGCTTTCTGTGCTATGTGATGCCCAGATCGGCCTTGTCATTTTCTCAAGCACTGGCAAGATGTTTCAGTACTGCAGTGAGTCATCAAGCATGGAGGAGCTTATTCMAAGATACCAGGTTACAAAAGGGATTCGAGTACCGCAACACAACGACACGGAATATATGAATGCTGAGTTGAGAAAAATGAGGAGAGAAACTCAGCATCTGGAATTGAGTTTGCAACGCTACACGGGCGAGGATTTACGCTGCGTTCGATTTGATGATCTGGTGGAGCTTGAACACCAGCTGGAGGAGTCTGTTAACAGGGTTCGAGCTAGGAAGTTTGAGGTCTTGCAACAGCAGACAGACAATCTTCTTGCAACGACCAAAAGACTGGAGGAAGAAAATGAGCAACTATTCCATCTGATTAAGGCGCATCAGGCTGCAGCATTTGGTCATGATCAGGCGCATCTTGAGGCTCATGAGCAGGTGGAGAATCTGGAGATGCTGCCGAAATCTGAAGAGCATCGACATGTGCTCGATCAATTCCCATTTGGAGGTGAAGAACAACCAAGTAGTGTGCTTCAGCTTGCTACTTTGCAGCCTCAGCCGCAGTTCAACCCTTACCCTCACCAGCCTGATCATCATCATCCTGGCCTTCTCGATTTCAATCTGAGCGGCCCTTCTATGTACGGTATAGTAACAGTTTATGAGAAGGGAAGCTAG

>MdMADS122_MDP0000220008
ATGGGAAGAGGGAGGGTGGAATTGAAGAGGATAGAGAACAAGATCAACAGACAGGTGACCTTTGCGAAGAGAAGGAACGGACTTTTGAAGAAAGCCTACGAGCTTTCCGTTCTTTGCGATGCCGAGGTTGCTCTCATCATCTTCTCCAATAGAGGAAAGCTGTACGAGTTTTGCAGTAGTTCAAGCATGCTCAAAACTCTTGACAGGTACCAGAAGTSCAGCTATGCAGCACCGGAGACAAATGTATCTACAAGGGAGGCCTTGGTAATACATTCAACTCAGTTAATTAGTTTAGATGGAGTTTCTTGCTTGTTRCCCTRCATAACAAGGAMTATTGAGGGGATACAAAAGAAACCAAACTACTGGCAAGAATTGAGTAGCCAGCAGGAGTATTTGAAGCTCAAGGCACATTTTGAAGCCCTACAACGAAACCAAAGGAATCTCCTTGGAGAAGATCTTGGCCATTTAAGCAGCAAAGAGCTTGAATCGCTTGAAAGGCAGCTGGACATGTCGCTGAAGCAGATCAGATCGACACGGACCCAATACATGCTGGATCAGCTCACAGACCTTCAGCGAAATGAACACGTGCTAAACGAAGCAAACAAGACCCTGAAACAAAGGTTGTATGAGGGATACCATGTAAATTCACTRCAACTGAATGCAMATGCCGACGAGTACGGCCGCCAACAAGCTGCCGACGAGTACAACCGCCAACAAGCTCAGGYGGCGCAGGGTGATGGCTTCTTCCATCCCTTAGACTGCGAGCCCACTTTACAGATTGGATATCAGAATGATCCAATATCCGTGGTGACAGCAGGTCCAAGCGTGAGTAATTACATGGGAGGATGGTTGCCATGA

>MdMADS124_MDP0000224779
ATGGGTCGTGGAAAGATTGAGATCAAGCTGATCGAAAACCAGACCAACAGGCAGGTGACCTACTCCAAGAGAAGAAATGGGATCTTCAAGAAGGCTCAGGAGCTCACCGTTCTCTGTGATGCCAAGGTCTCCCTCATCATGCTCTCCAACACTAGTAAAATGCACGAGTATATCAGCCCTTCCACTACGACCAAGAGTATGTATGATGACTATCAGAAAACTATGGGGATCGATCTATGGAGGACACACTACGAGTCTATGAAAGACACCTTGTGGAAGTTGAAAGAGATCAACAATAAGCTGAGGAGAGAGATCAGGCAGAGGTTGGGCCATGATCTAAATGGTCTGAGCTATGACGATCTCCGTTCTCTTGAGGATAAGATGCAATCTTCCTTAGATGCCATACGTGAAAGAAAGTACCATGTGATCAAAACTCAAACGGAGACCACCAAGAAGAAGGTTAAGAACTTGGAGGAAAGAAGAGGAAACATGCTGCATGGCTATTTTGACCAGGAAGCTGCCAGTGAGAATCCACAATATTGTTATGTGGACAATGAGGGAGACTATGAATCTGCACTTGTRTTGGCAAATGGGGCAAATAACTTGTACACTTTCCAGCTCCACCGCAACTCCGACCAGCTCCACCACCCTAACCTCCACCACCACAGAGGAAGTTCGCTCGGCTCCTCCATCACTCATCTACATGATCTCCGCCTTGCTTGA

>MdMADS126_MDP0000250080
ATGGCCAATGAAAACAAATCCTTGTCAATCGACTCTCCCCAGAGAAAATTGGGTAGGGGAAAGATCGAGATCAAGCGGATCGAAAACACGACCAATCGTCAAGTGACCTTCTGCAAGAGGCGCAATGGGTTGCTCAAGAAGGCCTATGAACTCTCTGTGCTCTGTGATGCAGAGGTTGCTCTCATAGTCTTCTCTAACCGTGGCCGCCTCTATGAGTATGCCAACAACAGTGTTAAAGCAACAGTTGAGAGGTACAAGAAGACATGTGCAGATTCTTCAAATACTGGATCAGTTTCTGAAGCTAGTACTCAGTACTACCAGCAAGAAKCTGCAAAATTGCGTGCGCAGATCGGGAATTTGCAGAATGCCAACCGGAATATGATGGGTGATGCATTGAGTAGTATGCCTATCAAGGACCTGAAGAGCCTGGAGAGTAAACTAGAGAAAGGAATTAGCAGAATCCGATCCAAAAAGGAACTGGACTTGCACAACAATAACCAGCTCCTACGAGCAAAGATAGCTGAGAATGAGAGGGGCCAGCAGAACATAAATGTGATGGCCGGAGGAGGAACTTCAAGCTATGACATCCTGCAGTCTCAGCCATACGACTCTCGGAACTATTTCCAAGTGAACGCGTTACAACCCAATCATCAGTACAATCCCCGCCACGATCAGATTTCTCTTCAATTAGTGTAA

>MdMADS127_MDP0000179718
ATGGGAAGGGGCAAGATAACTATTTCGAGGATAGAAAACCGAACCACAAGGCAAGTGACTTTTGCGAAACGGCGGGCAGGGCTGATCAAGAAGACTCATGAGCTTTCTGTGCTATGTGATGCCCCAGATCGGCCTTGTCATTTTCTCAAGCACTGGCAAGATGTTTCAGTACTGCACAGATCATATTTTGATTTCTGGCATGGAGGAGCTTATTCAAAGATACCAGGTTACAAAAGGATTCGAGTACCGCAACACAACGACACGGAATATATGAATGCTGAGTTGAGAAAAATGAGGAGAGAAACTCAGCATCTGGAATTGAGTTTGCAACGCTACACGGGCGAGGATTTACGCTGCGTTCGATTTGATGATCTGGTGGAGCTTGAACACCAGCTGGAGGAGTCTGTTAACAGGGTTCGAGCTAGGAAGTTTGAGGTCTTGCAACAGCAGACAGACAATCTTCTTGCAACGACCAAAAGACTGGAGGAAGAAAATGAGCAACTATTCCATCTG

>MdMADS128_MDP0000300752
ATGGGGAGGGGGAAAGTGGAGCTGAAGAGAATAGAKAACCCAACAAGCAGACAGGTRACMTTCTCAAAACGCAGAAATGGACTTCTGAAGAAGGCTTTTGAGCTCTCTATCCTCTGCGATGCTGAAGTTGCCCTCATCATCTTCTCTCCATCTGGCAAGGCCTACCAATTTGCAAGCCACGACATAACTAGGACCATTTCCATGTATAGAAGGGAAGTAGGGTTGCCTGAATCCAACAACTCAAGCTTCTTAAGGGCCAGAACAATGGAGTATTGGAGGAATGAAAATGAAGAGTTAAGAAGATCAATAGGGAACTTGGAAATGAGGCTGATGAACTTGGCTGGGGAAGAGCTATCAACGCTTGGCGTGCAAGAGCTAAAGCAGCTGGAAAGACAGTTAAAAACTGGGGTTGAACGCATCCGCTCTAAAATGCCAACGCCCAAAATGCAAACTCGGATCAAGAAACCCGATTTGCCGCAAGCTTTTGTTCGAACCACCACTTACGCCGCTGTCTCTCCGGAGAAGATGACGGAGTTTCTCGATCTGGATGAGAGCTTGGCGCACGCACAGGCCGACCCACCGCCAAAGAAGTTTCATTGTGCAACYGAGGATCAACGGAATCGAGTGGCCGTTTGA

>MdMADS129_MDP0000316609
ATGGCTCGTGGAAAGGTTCAGATGAAGAGGATCGAGAACCCGGTGCACAGGCAGGTTACTTTCTGCAAGCGCCGGGTGGGACTCCTAAAGAAGGCTAAAGAGCTGTCTGTGCTGTGTGATGCTGAGATTGGAGTTTTCATTTTCTCCTCCCATGGAAAGCTCTTTGAACTAGCCACCAAAGGGTCGCTAGCTCTCTCTATCTATTTCTGTATAATAATAATAAGCATGCAAGGGCTTATTGAGAGGTACATGAAGATGAAGCCCACCCGAGTGTCTCAGGTTGAACAAACCGTRGAAACACAGACTTTGGTACGGTCATCAATTTAKAKTTATCCTTACAAAGCAATTCACTCCGATTGGAGAGTGTTTAGTGATATGCATGATGCGAAAAAGGAGATTAACTTGCTGAAACAGGAGATTGAAATACTGCAGAAAGGCCTCAGGTATATGTTTGATGGAGGTGCTGGGACAATGACTTTGGATGAACTACAAGTGCTTGAAAAAAATCTTGAAATATGGATTTATCACGTCCGCTCGGCAAAGATGGACATTTTGTTCCAAGAGATCCAGCTGTTGAGGAACTCGGAAGGAGTTCTGACAGCTGCAAATAAGTATCTTCAAGATAAGATTGAAGAGAACACTGGAGTTACTAACTTTATACCAATGGCGACTGACAACACATATCCGTTTACCATACCAGATGACATATTTGAGTGTTAG

>MdMADS12a_MDP0000132738
ATGGGAAGAGGTAAGGTGCAGATGAAGCGGATCGAGAACAAGATAAGCAGGCAAGTAACGTTTTCAAAGAGGAGGAGTGGATTGCTCAAAAAAGCTCATGAGATCTCTGTTCTGTGTGATGCTGAGGTGGCAGTTATTGTCTTCTCCACCGTAGGGAAGCTCTTTGAGTATTCTACTGATTTCAGGTCTGAACGTTACTCAAGCTTATTGAGCTTAGATTTTATCTGGAAGASGTACATAGCCCTTGTTCATTTCACCATTCGCAGACGTGACAAGGGAGTACTTACTGGTCAAATCATGAGAGTGAATTAG

>MdMADS130_MDP0000228942
ATGAGGATTGAGAAAGCCAAACCTCAGTTCCCAGAAAGGAAGAGAGCGCCCTTTGGATTCCCAAACAAAACGTGTCAATCATCTATACGTCTCCGTCTCTCATCAATACGTCTCCCAGGGCCCTTAGAAGAAGGTATGGGGAGAGGAAAGATTGTGATTAGAAGGATTGACAATTCAACAAGCAGGCAAGTGACCTTCTCGAAGAGAAGAAGTGGGTTGCTTAAGAAGGCTAAGGAGCTATCAATCCTTTGTGATGCTGAGGTTGGATTGATTGTCTTCTCAGGCACCGGCAGGCTTTACGATTATGCTAGCACTAGCATGTGA

>MdMADS131_MdTM6_MDP0000133037
ATGGGTCGTGGAAAGATTGAGATCAAGCTGATCGAAAACCAGACCAACAGGCAGGTGACCTACTCCAAGAGAAGAAATGGGATCTTCAAGAAGGCTCAGGAGCTCACCGTTCTCTGTGATGCCAAGGTCTCCCTCATCATGCTCTCCAACACTAGTAAAATGCACGAGTATATCAGCCCTTCCACTACGACCAAGAGTATGTATGATGACTATCAGAAAACTATGGGGATCGATCTATGGAGGACACACTACGAGTCTATGAAAGACACCTTGTGGAAGTTGAAAGAGATCAACAATAAGCTGAGGAGAGAGATCAGGCAGAGGTTGGGCCATGATCTAAATGGTCTGAGCTATGACGATCTCCGTTCTCTTGAGGATAAGATGCAATCTTCCTTAGATGCCATACGTGAAAGAAAGTACCATGTGATCAAAACTCAAACGGAGACCACCAAGAAGAAGGTTAAGAACTTGGAGGAAAGAAGAGGAAACATGCTGCATGGCTATTTTGACCAGGAAGCTGCCAGTGAGAATCCACAATATTGTTATGTGGACAATGAGGGAGACTATGAATCTGCACTTGTGTTGGCAAATGGGGCAAATAACTTGTACACTTTCCAGCTCCACCGCAACTCCGACCAGCTCCACCACCCTAACCTCCACCACCACAGAGGAAGTTCGCTCGGCTCCTCCATCACTCATCTACATGATCTCCGCCTTGCTTGA

>MdMADS132_MDP0000193129
ATGGGCCACCATCCGTTTTGTTGTCGAGGGTTGACAATTGGGTCGACAGTCTTTGGCCCAAATTTTCTTCATTCCCGCAATGAACCTCTGTCGACTTTCAGCACCATTACTGTACCTGTCACTCTCTCTCTCTCTCCCCGCCGCAGGGGGCAGCTCGCCGGTGTCGTCGCCCCTGTTTTCGACCCGATAAAGGATGGTTTCAATGACTATTCCTCAAGGAAGAAACTTTGGGCTTCCATTCATGAACCTTGTCAGATTAAAGGGAATTCCCATTCTCCAACAGCTTCATTTAGAGGAGCAACTGCTTCGGACCTCTTTGTTGGTTCTTTCCTTGACTACCATTACCGAGCTAGTAGCAAACACGTAGATGATGTTGTCGTGATCTGTCCAAGATACGAGTGTCATGCTTGGTCAATCGTAGACATATTTTCCAAATTACATGATTCTGGCTGTGCTCATTCTCTTAGAAAACCTGCAGAGCTTCTTGAAATTGATTTGGTGTTACGAGACCAGATTCCCGTCATTAGAAGGTTTACTGGAGGTGGTACTGTTACTGTTGATCAGAATACCCTATTTGTCACTTTCATATGCAACAAGGATGCGGTTCCTGGCTTGCAACCATATCCTCGACCTATAATGTCGTGGAGTAGCCTAGTATACAGCAAAGTGTTTGAAGGACTTGCTGATTTTCAGCTTCGTGAAAACGATTATGTATTTGGTAACCGCAAGTTTGGTGGGAATGCTCAATCTATTAGTAAAAACCGGTGGATCCACCACACTTCCTTTCTATGGGACTATGAGGTTAGGAACATGGCATACCTGAAGCATCCAAAACGGGTTCCTGAATATCGATTGGCAAGAGACCATTTAGAATTCATATGCCACATGAAAGACTACATCCCAAGATCAGTTTTTCTTGAGAAAACTGTTGAGGCAATCGGAACCCATTTCTCCGTGAGACCCGAACAGTCGGACACCATTGAAGCTACCTCGAATACGAAGTTTGTACCCTCAACTAGACTTTTGACAAGGCAGGAATTAGAGGAAGCAGCAGCTTTTGAATCTCAAGCTGAGAGAAATCTCACTCAATCATTGTCATTGATGGGAAGGGTTAAGTTAAAGATAAAGAAACTAGAGAGCAGTGGGAACCGGCAGGTTACGTTTTCAAAACGGAGAAATGGGATCTTGAAGAAAGCTAAGGAGTTATCAATCTTATGTGATGTAGATATTGTCCTTCTCATGTTTTCCCCCACTGGAAGGCCTACATTATTCCAAGGGGAGCGCAGTAATATTGAAGAGATTATTTCAAAGTTTGCGCAATTAACTCCGCAGGAGAGGGCAAAGAGGAAATTGGAGAGCCTTGAAGTACTGAAGAAAACTTTTAAGAAGTTGGATCATGACGTTAACGTACAAGATTTCATGAGTTCAAGCTCTCAGACGGTTCAGGATCTGACTCATCAAGTAATGGTATTGCAAGCCCAACTTACAGAACTCCATAGGAGACTGAGCTTATGGAGTGACCCAGATAAGGTTGACAATCTTGAACAGCTTCGGCAGATGGAAGACATGCTTAAGGAATCAATCAACCGAACACGTCTGCATAAGGAAAATTTGGGAAAACACCAACTAACATCACTAGATTGCACAAATCAGTTTCAAAATGGAATGCCTTCGTCTTTCTTAGTTGGTGGTTCGCAAGAAGCTCAACCTATAACTTGGCTTTTCAATAGCGACAATCAGCACATGATATTACCGAATGAGCAGAACTATCTGCCACATAGAGGTGTGGAGTGCTCAACAAATACCACAGTTCCACATTATATTCGTTACTTTGGCACTGGGACTAGCACTAGCTCTAGCACCGGAAAACAATCTGAGGCTGGTGATCCATTACAGCTAGATACTATGGGACAAATTTCTAATATGGAAGGAGGCGGTGGCTTCAATGAGTTTGACATTAATGCTTGTTTAAGTACGGAATCTGGTGAGCATTATGCGTATCCAACATATTGTAGTTCTAATGTGCCAGACGATAAGAAAGTGAAGCCGGAGAATGAAATGAACGTACCAGCAAATCCAGTGGATTATCAACTAAGTAGCAACTTTGAACTGCCAAGATCCTTGTATGAAAATGATCATCATGCTTGGCTTTCTTCGCCTGGCCCTAGCGGCATTGCTGTGTACAAGGAGAATACCTACCAGCCGGCTACTTGGGGCATAGATTAA

>MdMADS134_MDP0000183226
ATGTCGTCATTAGGGTTTTTAGAAAACCAGGTTCCTACTTCTGATCACACTTCTTTTGTTWATTGTAGCACTCTTTCRTTTAAGAATTTTATTGRGAATTTGAGCACTGGTGGAGTCAGAGTTCCATCAATTTCTTCTAGCTTTTCCTACAAACTAAAGAAGAAAACCTACATAAATATGGGAAGGGGCAAGATAACTATTTCGAGGATAGAAAACCGAACCACAAGGCAAGTGACTTTTGCGAAACGGMGGGCAGGGCTGATCAAGAAGACTCATGAGCTTTCTGTGCTATGTGATGCCCAGATCGGCCTTGTCATTTTCTCAAGCACTGGCAAGATGTTTCAGTACTGCAGTGAGTCATCAAGCATGGAGGAGCTTATTCMAAGATACCAGGTTACAAAAGGGATTCGAGTACCGCAACACAACGACACGGAATATATGAATGCTGAGTTGAGAAAAATGAGGAGAGAAACTCAGCATCTGGAATTGAGTTTGCAACGCTACACGGGCGAGGATTTACGCTGCGTTCGATTTGATGATCTGGTGGAGCTTGAACACCAGCTGGAGGAGTCTGTTAACAGGGTTCGAGCTAGGAAG

>MdMADS137_MDP0000243965
ATGGGTCGTGTTAAGCTGGAGATAAAGAGAATAGAAAACAATACCAATCGACAAGTTACATTCTCAAAGCGTAGAAATGGACTCATTAAGAAAGCTTATGAGCTTTCCATCCTTTGTGACATTGACATTGCTCTTATTATGTTCTCTCCCTCTGGTCGCCTGAGCCATTTTTCTGGCAAAAGAAGGATCGAGGATGTGTTCACTCGCTACATTAATCTCCCCGACCAAGAAAGAGAGCAGTATGAACTTCAACAGGAAATTGGTGGGCTACAACAACAACTTCAAATGGCTGAGGAGCAGATAAGGATATATGAGCCTGACCCTTTAAAAATCACATCTACGGTGGAGCTTGAATCCTGCGAGAAAAGCCTAATGGACACATTGACGCGTGTTATGCAGAGAAAGGAATATTTGTTGAGTAATCATCTATCTTCCTATGATTCCTCAGGAATACAGCAAGTGTTGCCAGGCTCCTTCGAGAATGAGGTGGCAGGTTGGTTGTCTAGCGCTGGTCACAACCAAGCCCAAATTTACGATGCATCCGCTCCCTTAGAGCATCAACTTAGGAATTTGTCATCGACACTGTATGATCCGTTTTCACAAGGACAGAGCTCGAATGCAGATCCTAGTACCATGGGACAGTGTCATGTGAGCGTCACAAATGACAGTGATGGAGAGCTTCCACTTTGGCATCAGGCTTACACTACTTCCTCAGGACACCACTCCACCCTCATTCCTCCAACCTTGTTGCCACAATATCAGATGATGTTTTTTTATCAATTGCGTGGAGAGGTGTTACACAAGGATCCCCCGCTTGAACTTCAAGCCGCTTRTGCATATGTTCATCGTAAAGTAGATAGAMAAAAGGCMATGAAGACGGATGCAGACAAGCATGAGCCCGCTGCTATGGCAGCCAAGGCTTGTGGCCTTCTTCTTAGCTCGACTGARCTGGGTCAAAAAATKGGCCAGGACAAACTCGAACTAGCCAGACAAGTCGGGAACGCCCTCTGGGAAAATGCCAACTATGACAGGCCACTCTCATAG

>MdMADS138_MdAP1a_MDP0000269921
ATGGGGAGAGGTAGAGTTCAGCTGAAGCGCATAGAGAACAAGATCAACAGRCAGGTGACTTTTTCCAAAAGAAGCACTGGGCTGCTGAAGAAGGCTCATGAGATCTCTGTCTTGTGTGATGCTCAGGTTGCTTTGATTGTCTTCTCCAACAAGGGGAAGCTCCTTGAGTACGCCACAGATTCATGTATGGAGCAAATCCTTGAACGCTATGAAAGATACTCTTACGCAGAAAGACAGCTAGTTGAACCAGATTTTGAGTCGCAGGGTAACTGGACCTTTGAATATTCCAGACTAAAGGCTAAAGTTGAGGTTTTGCAAAGAAACCATAGGCACTATTTGGGAGAAGACCTGGATTCCTTGACTCTCAAGGAWATCCAAAGTTTGGAGCAACAGCTTGACACCGCTCATAAACAAATTCGATTAAGAAAAAATCAACTCATGCATGAATCCATCACTGAGCTTCAGAGAAAGGAAAAGGCGATACAGGAGCAAAATAACTTGCTAGCAAAGAAGATAAAGGAGAAGGAGAAGGCTGCAGCTCAGCCCCAGGTTCAAAACTGGGAGCAGCAGAACCATGACCTTGACCTGCTTCCACAGCCCCTTCCATGTCTTAACATTGGGTGA

>MdMADS139_MDP0000315938
ATGGGTCGTGGGAAGATTGAAATCAAGCTGATCGAAAACCAGACCAACAGGCAGGTGACCTACTCCAAGAGAAGAAATGGGATCTTCAAGAAGGCTCAGGAGCTCACCGTTCTCTGTGATGCCAAGGTCTCCCTCATTATGCTCTCCAACACTAATAAAATGCACGAGTATATCAGCCCTACCACTACGACCAAGAGTATGTATGATGACTATCAGAAAACTATGGGGATCGATCTGTGGAGGACACACGAGGAGTCGATGAAAGACACCTTGTGGAAGTTGAAAGAGATCAACAATAAGCTGAGGAGAGAGATCAGGCAGAGGTTGGGCCATGATCTAAATGGCCTGAGCTTTGACGAGCTGGCTTCTCTTGACGATGAGATGCAGTCTTCCTTGGATGCCATACGTCAAAGGAAGTACCATGTGATCAAAACTCAGACGGAGACCACCAAGAAGAAGGTTAAGAACTTGGAGCAAAGAAGAGGAAACATGCTGCATGGCTATTTTGACCAGGAAGCAGCCGGCGAGGATCCACAGTATGGTTATGAGGACAATGAGGGAGACTACGAATCTGCACTTGCATTGTCAAATGGGGCGAATAACTTGTACACTTTCCACCTCCACCACCCTAACCTCCACCACGGAGGAAGTTCSCTCGGCTCCTCCATTACTCATCTGCACGATCTCCGCCTTGCTTGA

>MdMADS13P_MDP0000184294
ATGGGTCGTGGGAAGATTGAAATCAAGCTGATCGAAAACCAGACCAACAGGCAGGTGACCTACTCCAAGAGAAGAAATGGGATCTTCAAGAAGGCTCAGGAGCTCACCGTTCTCTGTGATGCCAAGGTCTCCCTCATTATGCTCTCCAACACTAATAAAATGCACGAGTATATCAGCCCTACCACTACGACCAAGAGTATGTATGATGACTATCAGAAAACTATGGGGATCGATCTGTGGAGGACACACGAGGAGTCGATGAAAGACACCTTGTGGAAGTTGAAAGAGATCAACAATAAGCTGAGGAGAGAGATCAGGCAGAGGTTGGGCCATGATCTAAATGGCCTGAGCTTTGACGAGCTGGCTTCTCTTGACGATGAGATGCAGTCTTCCTTGGATGCCATACGTCAAAGGAAGTACCATGTGATCAAAACTCAGACGGAGACCACCAAGAAGAAGGTTAAGAACTTGGAGCAAAGAAGAGGAAACATGCTGCATGGCTATTTTGACCAGGAAGCAGCCGGCGAGGATCCACAGTATGGTTATGAGGACAATGAGGGAGACTACGAATCTGCACTTGCATTGTCAAATGGGGCGAATAACTTGTACACTTTCCACCTCCACCACCCTAACCTCCACCACGGAGGAAGTTCGCTCGGCTCCTCCATTACTCATCTGCACGATCTCCGCCTTGCTTGA

>MdMADS146_MDC003762_485_FGENESH
GTTACCTTCTGCAAACGCATAAATGGACTTTTGAAGAAGGCTGTTGACCTCTCTATCCTCTACGATGCTGAAGTTGCCCTCATGATCATCTTCTCTCCCTCTGGCATGGCCTGCCAATCTGCAAGCCACGACATAAATAGGACCATTTCCATGTATAGAGGTGAAGTAGGGTTGCCTGAAATAATATCACAAAGAATGGCACAAGAAGTGGAATTGAAAAGTAGAGAAAGCAGCCCAGCTTCAGAGCTTGACAAAATTGTAACTGCACTGATGTTCTCCTCCAACGAAACCGTCAATTGCCTCCTCGCTCAAGAAAACCCTCTCCGTGTTCCCAGAATCAGCATCTGGGGTATCCTTCCTTATTTGCAGTTTCTCCTTTTACCCAAACTCAGTATTTGGGACATTCTTCCTCTCTGTATCTTTCGGAGAAAACTGAATGTTCTATGCTGCACAGAAAAGGATGTTGCCTAA

>MdMADS147_MDC020325_35_rice
ATGAGGGAGAAGATTAAAATCAGGAAGATCGACTACTTGCCGGCAAGGCAGGTGACCTTCTCAAAGAGGAGAAGYGGCRATTTGAAGAAAGCTGGAGAGATGTTGATTCTGTGTGAATMTGAAGCTGTTGTTATCATCTTTTCTCAAGCTGGCAAGCTCCTTGATTTCTCAAGCTCCAAAAGGCCTACTGACGCTCCGATTAGAAGATGCGACTATGGGACAGAGGTTCAGGGCCGAAGGGGTAGAGGAAGACCTAGGAAAACTTTGGAAGAGACTCTAAGAAAAGACTTAGAGTACTTGGATCTAACRAAGGACATGACWCAGGAYCGAGCACAATGGCGTTCTAAGATTCATATAGCCGATCCCACTCAGTGA

>MdMADS148_MDC021662_254_FGENESH
ATGATGAGGGAGAAGATCAAGATCAGGAAGATCGACTACTTGCCGGCAAGGCAGGTGACCTTCTCAAAGAGGAGAAGAGCGGATTTGAAGAACGCTGGAGAGCTGTCCATTCTGCGTGAATCTGAAGCTGTTGTTATCATCTTTTCCCAAACTGGCAAGCTCTTTGATTTCTCAAGCTCCAGGTACGGATTTTATGGCAGGCGTCTAGAAGGTTCAACTTTGATCTTCATGTTTAAGAGTCGAAAGCACGGGATGCTAAGGATCGACTTGCAACAGTTGCCTCGCACGCTCAAAAGGACTATGAGGCTTCAATGGCAAGTGAGCTCTAGAAGATGCACATTCTTGAATAGTTTAGATCAGTCTCAACGCGCGGGTACAAATTCTATCACGGGCGAGTTTAAGCTTGCCTTGTGGGGGGGAGTGAGGATCAAGAACTTTTTCATGTCTCACCAATTTTCAAATGGTGTCAAACTTGACGGAAAAGGTTCTCACCGGATCCTTTTCCTGGGGATTCTAGGGATCTCGTGA

>MdMADS149_MDP0000146231
ATGGGAAGGGTAAAGCTAAAGATTAAGAGGTTGGAGAACACAAATGGGCGTCAAGCAACTTATGCTAAAAGGAAGAATGGCATTATGAAAAAGGCTAATGAATTATCTATACTATGCGACATTGACATTATCCTTCTCATGTTTTCGCCTACCGGAAAGCCTTCTTTGTGCTGTGGCAAACGCAGTAGCATTGAAGACGTTATAGCAAAGTTTGCTCAACTCACTCCACAGGAAAGAGCTAAAAGGAAATTGGAAAGCCTCGAAGCACTGAAGAAAACATTCAAGAAGTTGGATCATGACGTTAATATACAAGAATTTTTGGGTACAAGTTCTCAAACGATTGAGGATCTGAGTAACCAGTCTAGTTTATTGCAAACCCAGCTTTCCGAAATAAAAAAGAGACTAAGCTGTTGGACTAGCCTTGATAAGATCAACAGTGTAGAACAGTTGGGGCATATGGAAGATTCACTTAGAGAATCGCTTAACCAGATTCGAACACATAAGGAAAATTTACAAAAGCAGCAGCTTATGTCAATAAAATGCACTAGTCAGTTCCAAAATGGGTTGCATATACCCTTCAGCATGAATGCTGAGCAGCAGCTCCAGCCTTTGTCATGGATTCCGACTAATGAAAGCCGACATATAGTTTTACCTGAGGACGCGACCTTGCTTCCCCATAGGGATATGGAATGCTCAGCAAGTTCCTCCTTTGGTAGTTATTCTGGTTACCTTGGCACAGGAAAAAGTCCAGAGATTTCTACTTCTGGACAAGAAAATGGTATTCTAAATGACTTAAGCAGAACCGCACCGCTGAATCTACAGCTGGGTGGGCACATTCCCTATCTTCCGTACAATCTCAATATGCTGACTGATACGAAATTCCAACCACCGGCAGAAATGAGTCCTCAAGAAAACCCTGTTGAGTATCAAGTTAATGGAAGCTTTGAAGCTCCTAGACCTGAGTTTTACCCCACTCAGCATAATTGGGCTTCTACATCTGGTCCTTGTGCAGTTACCATGTTTGACGAGCATTTATATTCCCAGGTGTTAAAAGATGCCGGAATCAACGTCTTTAATGGCGACGAGGAAATTAGACAAGGGCAAAATATAACAGCCGTACTGGCGCAGGCAATCCAAGGGTCTAGGATCTCTGTCATCGTCTTCTCGAGGAGCTACGCAGCACATCAACTTGGTGTCTTGAAGAGCTTGTGA

>MdMADS14P_MDP0000324259
ATGGAGTTCGCAAATCAAGCACCTGAGAGCTCTACCCAAAAAAAATTGGGAAGAGGCAAAATTGAGATTAAGCGGATCGAAAACACTACCAATCGACAAGTCACCTTCTGCAAACGCCGCAACGGATTGCTTAAGAAAGCCTATGAATTGTCTGTTCTTTGTGATGCTGAAGTTGCTCTTATCGTCTTCTCCACCCGTGGCCGCCTCTATGAGTATGCTAACAACAGCGTTAGAGCAACAATCGACAGGTACAAAAAAGCATGCGCTGATTCTACGGACGGTGGATCTGTATCAGAAGCTAACACTCAGTTTTATCAGCAGGAAGCATCAAAACTGCGAAGACAGATCCGAGAAATTCAGAATTCAAACAGGCATATACTGGGGGAATCCCTTAGCACCTTGAAAGTCAAGGAACTGAAAAACCTAGAAGGAAGATTGGAGAAAGGAATCAGCAGAATAAGATCCAAAAAGAATGAAATCCTGTTTTCTGAAATCGAATTCATGCAAAAGAGGGAGACTGAGCTGCAACACCACAACAATTTTCTGAGAGCAAAGATAGCTGAAAGCGAGAGGGAACAGCAGCAGCAGCAAACACATATGATGCCGGGAACTTCCTACGATCCGTCGATGCCTTCGAATTCGTATGACAGGAACTTCTTCCCTGTGATCTTGGAGTCCAATAATAACCATTACCCTCGCCAAGGCCAGACAGCTCTTCAACTTGTT

>MdMADS150_MDC000246_281_FGENESH
ATGAATACAGAAAATAGCACACCGGCAAGAAAACCTTTGGGCAGAGGGAGGATTGAGATCAAGAAGATTGAGAATCTGAGTAGCAGGCAAGTCACGTTCTCGAAACGGCGTAATGGGTTGCTCAAGAAGGCCAAAGAATTGTCAGTTCTTTGTGATGCTGAGGTTGCTGTCATCGTTTTCTCCAGCACCGGAAAACTTTATGAATTCTCAAGCACCAGCATGGACCACACTCTTTCAAGGTACAACAAGGGGGGCCTAATAGAGCACCCACAAAAAGAGCGCTCCGGTGACAATGAACCTGTAATGCAGGCAACCAACTCTAACTGTAATGTAAATGCACTACAGAATGAGATTGCAACACTACGCTTGACATGCACGCGGATGACGGGTAAGGAACTGGACGGCGTGAGTTTGAAAGACCTGCAGCGTCTAGAGGACCAACTAAGTGAGGGGATATTATGTGTCAAGGACAAGAAGGAGGAAATACTTATGGAGAAGCTCAAGAAGTCCAGATTACAG

>MdMADS151_MDC007594_237_rice
ATGGGAAGGGGCAAGATAACTATTTCGAGGATAGAAAACCGAACCACAAGGCAAGTGACTTTTGCGAAACGGnGGGCAGGGCTGATCAAGAAGACTCATGAGCTTTCTGTGCTATGTGATGCCCAGATCGGCCTTGTCATTTTCTCAAGCACTGGCAAGATGTTTCAGTACTGCAGTGAGTCATCAAGCATGGAGGAGCTTATTCnAAGATACCAGGTTACAAAAGGGATTCGAGTACCGCAACACAACGACACGGAATATATGAATGCTGAGTTGAGAAAAATGAGGAGAGAAACTCAGCATCTGGAATTGAGTTTGCAACGCTACACGGGCGAGGATTTACGCTGCGTTCGATTTGATGATCTGGTGGAGCTTGAACACCAGCTGGAGGAGTCTGTTAACAGGGTTCGAGCTAGGAAGCCAAAAGTTGGCCACTTGGCCACATACTCCAACAnTCTCCACCTTGGCCAAGTTCCGGAAAACGCCATGATAAGCCAACCAACACAATTAACACACAACATCACTCCCAAACACTAG

>MdMADS153_MDC001721_177_FGENESH
ATGGTTTTCGGGCTATTTTTCGACCCTCTGGCCCTCCAGACCCTTCGGTTGGAGATGGCCTTAGAAAAACTTCCAAAGAAGACCCAAGGCCGAAAGAGAATCGGGATCAAGAAACTCGAGAACCTTAACAACAAACAAGCTGGGGAGCTGAGCGTTTTGTGCGGCACATATGTGGCAGTCATTGTTTTCTCGATAGCAGGCAAAGTGTTTTGCTACGGGAACCCTAGCGTGGACGCCATGCTAGACTGGTATTGCACTGTGGCAAGTCCTCCTCCAGTGTCTGATGATAGCACTAGAGATCAAAATCCTAATGGGGTGCCCGTGGCAGAGTTCAACAAGCAGTACATGGAGGTGATTAGGGAGTTGGAGGAACAGAAGCGGAGAGTTGTGGAGGCTGAAGAGGCGGTGAATATGAAAATGGATGTGATGGATGCAGCGGGTAGGTATGGTGACAGGTTTTGGTGGGAGGATGAGCGTGTTGACTTGGAAGGGTTGGATATGCAGGAAGTTGAGCATTACTTGATTGCATTAGAGGATGTAAGGAAGCAGGTGGCTGCTAGGCTTCATCAAAAGACGATTTTGAATGGGACGTTGAACCTGGGGGCTATGCTGCTGGTTCCAGATCGACTTTGTCATCTGCCGGTGATGACCAACGGTTTTGGTGATCAGGATGGTCAATCCGGTGGTGGCTATCACAGTTTTGGAGTATAA

>MdMADS154_MDC004773_339_rice
ATGGGAAGGGTAAAGCTAAAGATTAAGAGGTTGGAGAATACAAATGGGCGTCAAGCAACTTATGCTAAAAGGAAGAACGGCATCATGAAAAAGGCTAATGAATTATCTATACTATGCGACATTGACATTGTCCTTCTCATGTTTTCGCCGACTGGAAAACCTTCnTTGTGCAGTGGCAAACGCAGCATCGAAGAGGTTATAGCAAAGTTTGCTCAACTTACTCCACAGGAAAGAGCTAAAAGGAAATTGGAAAGCCTCGAAGCACTGAAGAAAACATTCAAGAAGTTGGATCATGATGTTAATATACAAGAATTTTTGGGTACAAGCTGCTGGACTAGCCTTGATAAGATCAACAGTGTAGAACAGTTGGGGCAAATGGAAGGTTCACTTAGAGAGTCGCTTAACCAGATTCGAACACATAAGGAAAATTTACAAAAGCAGCAAATTATGTCGTTAGAATGCACTAGTCAGTTCCAAAATGGGTTGCATATACCCTTCAGCATGAATnCTGAGCAACAGCTCCAACCTTTGTCATGGATTCCGACTAATGAAAGCCGACATATGGATTTACCTGAGGACACGACCTTGCTTCCACATAGGGACATGGAATGCTCAGCAAGTTCCTCCTTTGGGAGTTACTCTGGTTACCTTGGCACAGGAAnAAATCCAGAGATTTCAACTTCTGAACAAGAAAATGGTATTCTTAATGACTTGAGCAGAACCGCACCACTGAGGCTACAGCTGGGTGGGCAATTTCCCTATCTTCCGTACAATCTTAATATGATGACTGATACGAAATTCCAACCACCGGCAGAAATGAGTCCTCAAGAAAACCCTGTTGAGTATCATGTTAATGGAAGCTTTGAAGCTCCTAGACCTGAGTTTTACCCTACTCAGCATAGTTGGGCTTCnACATCTGGTCCTTGTGCGGTTACCATGTTTGACGAGCATTTATTTTCCCAG

>MdMADS155_MDC002789_209_FGENESH
ATGGGGAGAGGGAGAGTGGTTATGGAGAGAATAAAGAACAATATCAACCGTCAGAAAGCTCATGAGCTCTCTGTGCTTTGTGATGCCCAAGTTGCAGTTATCATCTACTCCAGCCGTGGGAAGCTCTATGAGTTCTGCAGCACCGACATGAACAAAATCCTTGAGCAGTACCGTCAAAGTTGCTATTCCTCACAGGACAATGTTGCTGAGAACGAAACACAGAACATATGCCAAGAGGTCTCAAGATTAAAGGTCAAACACGAGTCTCTTCAACGTTCACAGAGGCATTTGCTTGGAGAAGATCTGCAACAGCTTCGCCTTAAAGAACTGCTTGTTCTTGAGAAACGACTTGACAGAACTCTCTCAAAAGCTAGACAAGAAAAGACGCGGATGATGTTTAATCAACTAGAAGAACTGCGCACAAAGGAGAACGATTTTGCAGGGGTTAATAAACAGCTTAAACGTGAG

>MdMADS156_MDC015699_155_FGENESH
ATGGGCAGAGGTAAAGTTGAGCTGAAGAGGATAGAGAATAAAAGTAACAGGCAAGTGACTTTTTCCAAGAGAAGAAATGGGCTGCTCAAGAAAGCTTTTGAGCTCTCAGTTCTCTGCGATGCTGAGGTTGCCCTCATTATTTTCTCTGGCCGTGGAAAGCTCTATGAATTCTCTAGCAGTTTAAGGCTATATATAGTAAAAGATAATTTACTAGTGGTGTTTCCCAATCTTTCCTATATAAAAGGTCGTACCCAGTGCACAAGGCTCCCGCTTTACGCAGGGTCTGGGAGAGGTGAATGTCGGCTAGCCTTACCCCCATTTATGGAGAGGCTGCTCCCAATGGAGAGGCTGCTCCCAACCAATCTTTCCTATATAGTTTAA

>MdMADS158_MDC015889_294_FGENESH
[truncated: 518,469 more chars]
