# Supplementary material for: Phylogenomics of MADS-Box Genes in Plants — Two Opposing Life Styles in One Gene Family
Source: Biology (Basel). 2013 Sep 12;2(3):1150–64. doi: 10.3390/biology2031150 (PMC3960868; doi:10.3390/biology2031150)
Supplement: Supplementary File 1 — Supplementary (ZIP, 8248 KB) [file biology-02-01150-s001.zip › supplementary/unasigned.fa]

>CpMADS246_supercontig1169_rice
ATGAAGAAAGTGAGCGAACTCAGTAGTCTCTACGACGTTAAAGCCTATACATTCATTTACAGCCCCAATGACTCGCAACCAGAGGTTTGGCCTTCTCTTCTAGGGTTTGCTAGCGGGGAACAGGTGAAGATGATGGTGCCATTCACGAATAAGAACAACCAGAATAATGGACTAATATGGTTCAACAGATGTGCTCCCCATACTGCAAATGCGGGTAGGAGGGTAAATTCCCTCAAGCACAAGGTAGATGGCATGATTGCCTCAGGATACAGTCTTTTATATGGATACGACCTTTATATCTTGGAATTGAAATTTTTGATAGTGGCATTAACAGGTTTCCTGAAGGAGATAGAAAAAAAGACTGAAAAGAGAAAAAATGAAGTAGTTCTGAAGAGCAAAAAGGAAGCAACTCCGAAGAGGAAAAAGGAAGCAATTATGAACAGGAAGAATGAGCAGCTCTGA

>CpMADS268_evm_model_supercontig_192_10_PACid_16412179
ATGCTGCAAGGCTCTCCACCCTCTCGCCTGTATCAAACGATCAGTCCACTCCATCAACAGCAACAATGCAAGAAAGTCAATAGGAAACGAACCATCAAGGTTAAAGCTGAACAACGTGGTACATTGTGTGATGTACCTGTTTGTTTAATCGGTTATGGTCCGGACGGCGAGCTGATTACATGGCCGGAAAACAGACCGGAAGTGAAAGAGTTGGTACCTAAATATAAGAAGAGTACTAGCAATAGTGAGAAACGCAATGAGTATGATCTTGAATCTTTCTTGAAGACGAAGAAGAAAACTCTTGGACAAGACAATGGCAGAATTGCCGGAGACAGGTGGCCTACTTCGGACAAGAGGCTTGATGGATTGGGGAATTTTGATTTGGTGGATTTAATGGTTCAGTTGGATTCTAAACTGCAGAGTTTGACACAAAGAAGAGATCACTTGATTAAAAGTACTGCTGTTCCATTGAATTTTATGTTCGCAAAACCAGATAGAGAGTGA

>CpMADS270_evm_model_supercontig_131_65_PACid_16408062
ATGGCGAGGATGTTCCCAAAGAAGCCGCAACCAAAAAGAATCAAGAGCTTAAGAACCCGACGACTTCCTCCTTCAGCCCCTAGATCCAACCTATTTGAGAAGGCAAAACAAATTTTTGTCCTCTATACGATGCAAATGGCGTTAATAGTGATGTCTCCCACAAAAGTGTTCTCCCTTCATTTTCCTGATGGTGACACAACCTCGAATGTCCGTCATAATGGTGGGGAGGAATCAACATCAGGGTTTAATGAGTGCTCTGTTCAGCACGATGACAACCAGAGTACGAAGTGGATGCATTTGTACAACTTGATGACTACCCCAATTGAGTTGCTCCAATCAGATGAGATAACGATGTTGACTTCAATCATAAACAAACTTCTGAGAGAATAA

>CsiMADS80_1_1g029592m_18124924
ATGACGGGCATGGGCCGCAAGAAGACTCAAATGAAGATGAATCAGGGAAATGATGCTCGTCAAGTTGTTCCTCCAATCCGAAGGTCTGGTCTCTTCAAGAAGTTCAGTGAAGTCACTACCTTGTGTGCTCTTGAGACCACTTTTTTCATCTTCTTCCCTGCTGGCAAGGCCATCTCATTTGCCCATCCTGGCGATGAGCCAGTCATAACCAATTTGGCTCGCACTGGCAACCCAGATCCTGGTTCGTATCAACGCACTCTGGCTGACCATGAGGCCACTGTGCAAGCACTTAACAAGGAGTACCATGATCTGCTTGAGCAATTGGAAGCAGAAAAGAAGCGTGGGAAGATACTGCAGAAAAGGAAGATGATGAACCAGCAGAGCTATTGCCGTCACCTGTGGGAGACGCCAGTAGATGAGCTTAACTTAGAGGAGTTACTGACACTGAATGCAATGATTGAAGACCTTCAAGAGAAACTACAAAAGCATTTGGCAGAGCGTTCGGCCCAGACTGATGCTCCAACTGAGGGTAGTTCTGTTGACCCCAATGGTCATGAAAAAGAACCTGGAAATTGA

>GmMADS111_GmAGL15_Glyma11g16110
ATGCAAGGGTGTTGGAAAACCCGAGGGGACGCACCCGGAACTGGAAAACTCGAAGAGCTTGCCAGTGTTGGAGAAAACTATGACAGCAACCTCGGCGTCACAGAGAATGGAAAGTTCCTGAGCCTTCTTGAACAACCCTGTTCTCCGCTTCGAGAACGTGACTTGTCTGCTGCTAGCATTGTCGATTCTTTTGATCTCGATTTTCCCTCGACCCATTGGCTTTATTTTCTCGCTCTCTCAGAAATGCGCAAACATGCCCAACTGAACGAGGAATTAATTAGAGGTGGTGGTGGTGCTTTGGGAGGAGAAGCGAATTCAGGGTTGAAGATACGAACGAAGACACTAAGTAAGTAA

>GmMADS159_Glyma04g31800
ATGGAAAAAATTCTTGAACGGTATGAGAGGTATTCATATGCAGAGAGGCAGCTTGTTGCAAGTGATCAACCACTAACTGAAAATTGGACTCTGGAACATGCAAAGCTGAAAGCAAGGTTGGAAGTCCTACAGAAAAATCAAAGGAATTTTATGGGACAAGATTTGGAGGGCCTAAGTATCAAAGAGCTTCAGAATTTGGAGCATCAGCTTGAAAGTGCTCTCAAACACATTAGATCACGGAAGAACCAACTGATGTATGAATCTATTTCAGAGCTTCATAAAAAGGATAAGGCCCTACAAGAACAAAACAACACTCTCGCTAAGAAGATAAAGGAGAAAGAGAAGGCACTAGCCCAACAGGCACAACTGGAGCGACTTGGTGATGAAGTGGATCTGACTTCCTCTGCCCTTGTTCCCCAACCACTGGTGACATCAAACATTAGAACCTCCTCACAAATCAGAGGTGAAGGAGATAACGAAGGAACCCCAACTCCAACCCAAGCTAATGCCATTCTTCCACCTTGGATGCTTCGTCCTACAAATGAATAG

>SlMADS164_SL2_40ch01_arabidopsis
GCAAGTGAACTCTTTACTTTGTGCGGTGCTAATGTTGCTATTGTAGCTTTTTCTCCCAGCAACAAAGTATACGCATATGGACACCCTTCCGTCGAGTTAATTGTGGATAAATTTGTCGAAAAGAATCCTCCACCCGATACTGATGATCCTAACCCCATCATTGTAGCTCATCAAAATGTCAATATTGATGAGATCAATGAAAAACTTAACAAGTTGGAGAGATCACTCGAAAGAGAAAGAAAACATGGACAAGCACTTCAAGCATTGAGGACAAAACCTTCAAATGAAAAACATAGCTTTTGTTCGAGTCCTTGGAGGTTGCGGATAAAAAAGTTGAAGAACTAG

>StMADS15_PGSC0003DMC400067527_PGSC0003DMT400095852
ATGTGTGGTGCTGAAATTGCCATTGTGATATTTTCCCAGGACGGTAAAGTTTTCTCCTTTGGTCACCCTTGCGTGGACACGTTGGTGGAGAGGTTCCTTGGGAGGAACCTCCCTCCACCAAATAACGATGTCCGCAATCAACAAATCGTGGCTCGTAGAGAAGCTGGTATGCGTGAGCTCAATACCAAGCTCATGAACCTCGAAGAGGTTCTCCAGATGGAGAAAAATCGCGGAGAATCCCTTCGAGAAATTAGGAAGAGAGCTAATGGTCTATGGTGGGAATCTCCTATGGAAGAACTTAACTTATTTCAACTTCAACACTTGAAGAAGGCATTGGAAATTCTAAAGCAAAAGGTTGAAAAAGAGGCACAAATGGTGAATAATAATGCATTCCCATTTCAGACATTGGGAAGTGCCTGGACTCCTCCTAATTGTGCTAGCTAA

>StMADS16_PGSC0003DMC400055871_PGSC0003DMT400083172
ATGGCAGATGAAGATCAAAGCAAGAAGAAAACAAACAATCCTAAGTCTTATCAGGTGAGGAAAGAATGCATAAAGAGGAAATCGATGGAGCTTGCAACTCTCTGCGATATCAAGGTTTGTACTGTTATTACTGGTCCTAATGGGGAACTGCAAACTTGGCCTGACAATTTAGATGCCTGTAAAGAAGTTCTTGATCTCTACTCTCAAAATTTGAAACCCGAAAAAAAGCACAAGGAATCATCAACACCAATACCAGAACCAGAAGAAGAACAAGGAGAGAAAGATCTTCTGACGATAGTTGAATCAAAGCTTGTTGCTGTCAATAGGAGAATTCGTTTCTTGGAGAACAAGAATGTTGCCCTTGCTGATAAGGGGAAAAGAAAGATAATTGAGTGA

>StMADS255_chr01_FGENESH
AAAAAAAACTTGTTCCAAGATGCAGAAAAGCTTGCAAATCGGAGTGGAGATGATGTTGGCGTTATGCTTTTTTCACCCGGTGGAAAACCATTTTCCTGTGGTTCCACAAATATTGAAGATATAATTGATAAGTTTTTAAAAGGGAAACTAGAGGATCACCAACATGATCATGCTGAGGGCAAACTAATTGGATTTGAGGAACTTGAAGATCTTCGCAAAGAATTGAAAACGCTTAACGAGAAAGAAAGAAGACGAATATTAATGTATAAGATTACGCACCCTGGCTCAGAAATACCTCAAGATAAACACATGGAGGAGCAGAGGGTGGCAATTTTGTTGCGGGTAAAGAAAATTTTAAATGAAACAAAAAATGCTATTTTGGGTGAGCATTTCAAGTTTGATTTAAATGTTGTCCCTAAGACAGAAGAAGATGAGAGTTCTTGA

>StMADS256_chr01_FGENESH
ATGTCTAATAAGGAGCACCTTGAGAACAATACAAAATCAAGTGGTGGCAATACAAAAAACCTCCTTTATAAAAATATAGCAAATTTAACGAAGAAAGCACAAGAACTGTCAACTTTGTGTGATGCACAACCCGGGATAGTTATTTTCTCTCCAGACGAATACATTTTATGGCCAACAGAAAGTCAAGCTAAGGAAAGATTCGAGAATTATTTAAGTTTTACTCAAAAAAAAAGGAATGATAATCTTGATACACATGAAACCAATCTTGTCAAAAAGATGAAGGCTCAAGAAGAAAACATTAAAAAAATGGAACAGGAGAATGAGGAGAAAAAAATGAAGTTGTTGTTTAATGAAGTTGTTGAAGGAAAGAGCTTTTTGGAACTCGATTCTAGAGAACTTAAAGGAATAATAAAGCTAATTGCTCTTAACAAGACTAAAGTTGATGAACGTAAGAAACAACTGCAGGAGGAAGATAAACCAATAAAAGGTAATGACAACAATATTGAAGAGATGAATGATGAGCATCCCAAAAAATAA

>StMADS28_PGSC0003DMC400029412_PGSC0003DMT400043360
ATGGCAGAAGAAGATCAAAGCAAGAAGAAAACAAACAATCCCAAACCTTATCAAGGGAGGAAAGAATGCATAAAGAGGAAATCAATGGAGCTTGAAAATCTTTGCGATATCAAGGTTTGTACAGTTATTACTGGTCCTAATGGGGAACTCCAAACTTGGCCTGACAATTTGGATGCCTGTAAAGAAGTTCTTGATCTCTACTCTCAAAATCTAAAACCCGAAAAGAAGCACAAGGAATCATCAACACCAGTACCAGAAAAAGAAGAAGAACAAGGAGAGAAAGATCTCCTGACGCTAGTTGAATCAAAGCTTGCTGCTATCAATAGGAGTATTCTTTTCTTGGAGAACAAGAATGTTGTTGTTGCTGATAAGGGGAAAAGAAAGAGAATTGAGTGA

>StMADS31_PGSC0003DMC400061386_PGSC0003DMT400089711
ATGGAACTTGCAACTCTCTGCGATACCAAGGTTTGTGCTGTTATTACTGGTCCTAATGGGGAACTCCAAACTTGGCCTGACAATTTGGATGCCTGTAAAGATGTTTTTGATCTCTACTCTCAAAATCTGAAACCCAAAAAGAAGCACAAGGAATCATCAACACCAGTACCAGAACTAGAAGAAGAACAAAGAGAGAAAGATCTCCTAACGCTAGTTGAATCAAATATTGCTAATGTCAACAGTAGAATTTGTTTCGTGGAGAACAAGAATGTTGTTGTTGCTGATAATGGGAAAAGAAAGAGAATTGAGTGA

>VvMADS122_chr6_rice
ATGGTTCGTGACAAGTTAACAATGGAGTTGATCGCGGATAAAAAATCTCGTTTTAGAACTTTCCGAAATAGAGAAAAGGGTCTGAAGAAAAAGCTTGATGAGTTGTCTACTGTTAAAGCATGCATGATGGTCAATGGTCCTGATGGCGATGGCCCCAGTTCTTCTCAGTCTGAATTTTGGCCAGAAAATCCCAGTGAAGTTGAATGTATTATTGAGAAATATATGAAAGAGGTAGGAAGATTGGGGAAAGAGGGCATTGAATTTATCGGATGTTCTTGGTCTTGGAAGAAGACGGCAGCCCTTGAGCCGCAAAAGTTGCAGGAAGAAATTGCCAACACGAAGGGGCGGACTTTGGAGGGTGGAGTAGATGAGTTTTCATACGCAGAACTGATTGCAATTATTGGTAAATTATGTAAGAAGCTTGAAGAAGTGGAGAATATAATTGAGTTCAAGAAGGGAGAAACTAATTCGATGAATGAGCCTACTGTGCACTGGTCTCATATGCAGGGTTTATCTGCAATTCAGCCACTTGATATCCATGTGCCCATGCAAGGCATCTTCTTAGAATACGATTTGGGGTTTTTAGATCAAGGCACTGGGGAGGTAGAATATGGTTTGGGGTTTTCAGATAAAGGCACTGGAACTGTGGAATATGCAAATGGGTTACAGGGGAAACTTGGGAAACCAGCATACTTGGAAGACTGGATTACCACAATCACTTCTTTAACCGCCGGCGAGTCTGCATTCAAGGTTACATTCGACTGGGATGAGGAGATTGGAGAGCCAGGGGCATTCATAATTAGAAACAATCACCACAGTGAGTTTTACCTCAGGACTCTCACTCTTGAAGATGTTCCTGGTCCACACATAAAAATTCCAACATACCCTGCTGAGCACTACAAAACTGACCGTGTTTTCTTCACTAATCAGACATATCTTCCAAGTGAAACACCAGGGCCCCTACGCAAGTACAGAGAAGGTGAACTGGTGAATCTGAGGGGAGATGGAACCGGAGAGCTTAAGGAATGGGATCGAGTGTATGACTATGCTTACTATAATGATTTGGGGAATCCAGACAGGGATCTCAAATACACCCGCCCTGTGCTGGGAGGATCTGCGGAGTATCCTTATCCCAGGAGGGGAAGAACTGGTAGACCACCATCTGAAAAAGATCCCAACACCGAGAGCATATTACCACTTCTGATGAGCTTAAACATATATGTTCCAAGAGATGAACGATTTGGTCACCTCAAGATGTTAGACTTCCTGGCTTATGCCCTGAAATCCATAGTTCAATTCCTTCTCCCTGAGTTTGAGGCTCTATGTGACAGCACCCCCAATGAGTTTGACAGCTTCCAAGATGTATTAGACCTCTACGAAGGAGGAATCAAGGTCCCAGAGGGCACTTTACTTGACAAAATTAAGGACAACATCCCTCTTGAGATGCTCAAGGAACTTGTTCGTACTGATGGGGAACATCTCTTCAAGTTCCCAATGCCCCAAGTCATCAAAGAGGATAAGTCTGCATGGAGGACTGATGAAGAATTTGCTAGAGAAATGCTGGCTGGACTCAACCCTGTTGTCATCCGTCTACTCCAAGAGTTTCCTCCAAAAAGCAAGCTGGATCTTGAAGTTTATGGCAACCAAAACAGTTCAATAACCAAAGAACACATAGAGAATCACCTAGATGGCCTTACTATAAACAAGTCCTACGACGAGCATACAAATTGGGGTGACAATTCCCGTAGTGAGGATATGATTGAAAGAGTTGTTCGTAACTCGAATATGGTGGGTGAGATGATTGGCTTGATGATCCATAATCAAGAAAATATGGTTTCGAAGACTGTTCGGGATCGACACCAGCTTGATAGTATCCAAAACCTCGATAAGCAATGCTACTGTTACTAG

>VvMADS45_chr1_arabidopsis
ATGCATTGGCAAGTTGTCCGAATACTGCAGCCTCCCTTCAAGATCATAAGAAGGTACCAAAGAGTCACTGGAACTCATATTTCCAAGCAGGATAACCGGGATCAAAGGCACAATGAGCTAGCGAGGATGAGGAATGAAAAGCACAATCTTCAACTAAATCTACAGCGCAACACTGATGATGACTTGAGCTTCATACAGTTCAAGGAATTTGATGAACTTGAACAACAACTTGAACACTCAATTAAGAAGGTTGGAGCTCGAAATCCTTGGGAATACATGCATGCAGTACTAGCTTCTCTAACAGCAGATAGACAATCTTCAGAGGAAGATCCAGGAAAAGCAGCAGGCAACAACAATGGAGCAGCAGCAACAGCTGGGAATTGA
